# Supplementary material for: A rat liver cell atlas reveals intrahepatic myeloid heterogeneity
Source: iScience. 2023 Oct 14;26(11):108213. doi: 10.1016/j.isci.2023.108213 (PMC10651689; doi:10.1016/j.isci.2023.108213)
Supplement: Table S1. Data QC summary table, related to Figures 1, 2, and 6 [file mmc2.xlsx]

## Sheet: scRNAseq & snRNAseq
Meta	Sample	Rat_sham_DA_M_10WK_004_strained	Rat_sham_DA_M_10WK_003_strained	Rat_sham_LEW_M_13WK_001_strained	Rat_sham_LEW_M_13WK_002_strained	Rat_sham_DA_M09_WK_008_3pr_v3	Rat_sham_LEW_M09_WK_009_3pr_v3	SingleNuc_DA_SHAM003_CST_3pr_v3	MacParland__SingleNuc_DA_SHAM004_CST_3pr_v3	MacParland__SingleNuc_LEW_SHAM1_CST_3pr_v3	MacParland__SingleNuc_LEW_SHAM2_CST_3pr_v3
Meta	Given name	DA-1 (scRNA-seq TLH)	DA-2 (scRNA-seq TLH)	LEW-1 (scRNA-seq TLH)	LEW-2 (scRNA-seq TLH)	Immune-enriched DA	Immune-enriched LEW	DA-1 (snRNA-seq)	DA-2 (snRNA-seq)	LEW-1 (snRNA-seq)	LEW-2 (snRNA-seq)
Meta	Type	Sham	Sham	Sham	Sham	Sham	Sham	Sham	Sham	Sham	Sham
Meta	Donor strain	DA	DA	LEW	LEW	DA	LEW	DA	DA	LEW	LEW
Meta	Donor sex	M	M	M	M	M	M	M	M	M	M
Meta	10X Chemistry	Single Cell 3' v2	Single Cell 3' v2	Single Cell 3' v2	Single Cell 3' v2	Single Cell 3' v3	Single Cell 3' v3	Single Cell 3' v3	Single Cell 3' v3	Single Cell 3' v3	Single Cell 3' v3
Meta	CR version	3.1.0	3.1.0	3.1.0	3.1.0	3.1.0	3.1.0	3.1.0	3.1.0	3.1.0	3.1.0
Cell Ranger	Total reads	343357201	676376526	586479134	562375931	371464025	366539639	560578570	533297559	529677782	541584194
Cell Ranger	Sequencing Saturation	0.725	0.78	0.766	0.785	0.555	0.506	0.828	0.79	0.774	0.777
Cell Ranger	Frarction reads in Cells	0.986	0.988	0.986	0.984	0.555	0.676	0.354	0.4	0.444	0.357
Cell Ranger	Mapped to Genome	0.918	0.931	0.934	0.922	0.908	0.922	0.941	0.904	0.941	0.93
Cell Ranger	Mapped Confidently to Transcriptom	0.646	0.652	0.668	0.664	0.533	0.5	0.245	0.208	0.295	0.212
Cell Ranger	Genome	Rattus_norvegicus.custom_6.0.98	Rattus_norvegicus.custom_6.0.98	Rattus_norvegicus.custom_6.0.98	Rattus_norvegicus.custom_6.0.98	Rattus_norvegicus.custom_6.0.98	Rattus_norvegicus.custom_6.0.98	Rattus_norvegicus.custom_6.0.98	Rattus_norvegicus.custom_6.0.98	Rattus_norvegicus.custom_6.0.98	Rattus_norvegicus.custom_6.0.98
Cell Ranger	N gene	16344	16745	16766	16925	15781	16754	16482	17063	16916	16943
Cell Ranger	N cells	50803	51232	62362	61898	4690	6815	6544	5859	10552	4458
Cell Ranger	Mean reads/cell	6759	13202	9404	9086	79203	53784	85663	91022	50197	121486
Cell Ranger	Median umi/cell	1056	1627	1280	1126	6356	2381	795	923	1004	1104
Cell Ranger	Median gene/cell	517	708	607	538	303	434	401	463	481	575
Preprocessed	N expressed genes	12036	12499	12131	11683	12387	13531	12248	12965	13011	12955
Preprocessed	N cells	6623	7112	5457	3844	1161	2669	2200	2552	5252	2493
Preprocessed	Median genes/cell	764	974	940	874	1138	1228	738	774.5	648	978

## Sheet: Spatial 
Meta	Sample	Rat_6-1_A1_VIS	Rat_6-1_B1_VIS
Meta	Given name	Sample-A	Sample-B
Meta	Type	Sham	Sham
Meta	Donor strain	Wistar	Wistar
Meta	Donor sex	M	M
Meta	10X Chemistry	Spatial 3' v1	Spatial 3' v1
Meta	CR version	spaceranger-1.1.0	spaceranger-1.1.0
Space Ranger	Total reads	211345626	249614915
Space Ranger	Sequencing Saturation	0.722	0.714
Space Ranger	Fraction Reads in Spots Under Tissue	0.902	0.769
Space Ranger	Mapped to Genome	0.926	0.89
Space Ranger	Mapped Confidently to Transcriptom	0.687	0.657
Space Ranger	Genome	Rattus_norvegicus.custom_6.0.98-	Rattus_norvegicus.custom_6.0.98-
Space Ranger	Total detected gene	14526	103833
Space Ranger	Mean reads/spot	86724	14240
Space Ranger	Median umi/spot	13773	14240
Space Ranger	Median gene/spot	2613	2685
Preprocessed	N expressed genes	6209	6441
Preprocessed	N spots	2437	2404
