# Supplementary material for: A rat liver cell atlas reveals intrahepatic myeloid heterogeneity
Source: iScience. 2023 Oct 14;26(11):108213. doi: 10.1016/j.isci.2023.108213 (PMC10651689; doi:10.1016/j.isci.2023.108213)
Supplement: Table S3. Annotation marker list, related to Figures 1, 2, and 6 [file mmc3.xlsx]

## Sheet: TLH annotation (scRNAseq)
Cluster #	Annotation	Markers
0	Hep (0)	Apoc1	Fabp1	Fth1	Alb
1	Hep (1)	G6pc	Slco1b2	Igfbp1	Insig1	Hamp	Alb	Pck1
2	Hep (2)	Cps1	Scd	Cyp2a1	Itih3	Fgb	Alb
3	Endo (3)	Lyve1	Ctsl	Fcgr2b	Sparc	Stab2	Ramp2	Calcrl	Ifi27
4	Hep (4)	Cps1	Itih3	Calr	C3
5	Marco/Cd5l Mac (5)	Marco	Vsig4	Clec4f	Cd5l	Hmox1	Aif1	Cd68	Ptprc
6	Hep (6)	Fabp1	Dbi	Apoa2	Cox8a	Alb	Apoc3	Apoc1
7	Mesenchymal (7)	Sparc	Calcrl	Ecm1	Igfbp7		Rbp1	Col3a1
8	Hep (8)	C3	Itih4	Cps1	Cyp2a1	Alb
9	Lyz2/Cd74 Mo/Mac (9)	Cd74	Lyz2	Rt1-db1	Rt1-da	S100a11	Ptprc
10	Marco/Cd5l Mac (10)	Marco	Vsig4	Cd5l	Cd163	Hmox1	Clec4f	C1qb	C1qc
11	Endo (11)	Lyve1	Fcgr2b	Ctsl	Fam167b	Eng	Id3	Calcrl	Ramp2
12	Hep (12)	Slco1b2	Dbi	Apoc3	Apoc1	Alb
13	Lymphocyte (13)	Klrd1	Gzmk	Cd7	Ccl5	Gzma	Nkg7	Tmsb4x	Il2rb
14	Mesenchymal (14)	Lyve1	Calcrl	Ecm1	Igfbp7	Sparc	Bgn	Rbp1	Col3a1
15	Hep (15)	Apoc1	Apoc3	Dbi	Cox7b	Rpl10	Alb
16	Hep (16)	C3	Itih4	Cyp2a1	Arg1	Alb

## Sheet: Immune-enriched annotation (scR
Cluster #	Annotation	Markers
0	Hep (0)	Ttr	Apoc1	Apoc3	Cyb5a	Dbi	Alb
1	Hep (1)	Fgg	Fgb	Itih4	C3	Cps1	Alb
2	Hep (2)	Scd	Acsl1	Cps1	Pck1	Cyp4a2	Alb
3	Hep (3)	Apoa2	Spink1l	Fgg	Itih4	Hp	Alb
4	Endo (4)	Fcgr2b	Lyve1	Sparc	Fam167b	Eng	Id3	Clec14a	Igfbp7
5	Erythroid (5)	Alas2	Ubb	Hbb	Ybx3	Lgals5	Bpgm	Prdx2	Mkrn1
6	Endo (6)	Sparc	Lyve1	Cavin2	Ifitm3
7	NK-like (7)	Gzmk	Gzma	Xcl1	Nkg7	Klrd1	Cd7	Tyrobp
8	Marco/CD5L Mac (8)	Marco	Vsig4	Cd5l	Hmox1	Mrc1	Cd163	Cd68
9	Hep (9)	Apoe	C3	Hp	Vtn	Itih3	Alb	Pck1
10	CD3+ (10)	Rps3	Cd3g	Cd3e	Coro1a	Cd3d
11	Mo/MAC/cDC (11)	S100a8	S100a9	CD74	Cst3	Lyz2	Rt1-Db1	Rt1-Da	Slpi
12	B cell (12)	Cd74	Cd79b	Fcmr	Ighm	Plac8
13	Marco/CD5L Mac (13)	Marco	Vsig4	Cd5l	Hmox1	Cd163	C1qa	C1qb	Clec4f
14	Hep (14)	Apoe	Hp	Serpina1	Gc	C3	Apoa2	Alb
15	Hep (15)	Insig1	Igfbp1	Itih3	Zfp36l1	Alb
16	Mesenchymal (16)	Col3a1	Ecm1	Igfbp3	Colec11	Sparc	Colec10
17	pDC (17)	Siglech	Ifi30	Ptprcap	Ptcra	Irf8	Plac8	Cd74	Crip1	Tmsb10	Lgals1	Tyrobp	Plac8

## Sheet: Immune-subcluster annotation 
Cluster #	Annotation	Markers
0	Cd3+ (0)	Cd3g	Cd3e	Cd3d	Fam189b	Lgals1	Cd2	Cd247
1	NK-like (1)	Ccl5	Gzma	Xcl1	Prf1	Gzmm	Nkg7	Ccl4	Klrb1a	Klrd1	Cd7	Il2rb
2	Clec4f/Vsig4 (2)	C1qa	Cd5l	Clec4f	Vsig4	C1qb	C1qc	Marco	Aif1	Hmox1	CD163
3	Cd79b/Ighm (3)	Cd79b	Ighm	Cd74	Fcmr	Fcrla	Bank1
4	Lyz2/Fcer1g (4)	S100a4	Lyz2	S100a6	Cebpb	S100a11	Lsp1	Fcer1g
5	cDC (5)	Xcr1	Clec9a	Tlr3	Glipr1	RT1-Db1	Cst3	Cd74	Lyz2	S100a11
6	Clec4f/Vsig4 (6)	C1qa	C1qb	C1qc	Aif1	Clec4f
7	pDC (7)	Siglech	Tcf4	Ptcra	Runx2	Tlr7	Ifi30
8	NK-like (8)	Gzmk	Gzmm	Nkg7	Klrb1a	Klrd1	Gzma	Il2rb
9	Clec4f/Vsig4 (9)	Clec4f	Mrc1	C1qc	C1qb	Cd5l	C1qa	Vsig4
10	Lyz2/S100a8/9 (10)	S100a9	S100a8	Lyz2	Tspo	S100a11	Fos
11	CD16+ (11)	C1qb	C1qc	C1qa	Fcgr3a	Aif1	Axl	Cd68
12	Cd3+ (12)	Stmn1	Top2a	Hmgb2	Mki67	Ube2c	H2afx	Tubb5	Cenpf
13	Clec4f/Vsig4 (13)	Cd5l	Clec4f	Cd163	C1qa	Ccl6	Mrc1	C1qb	Vsig4

## Sheet: snRNAseq annotation
Cluster #	Annotation	Markers								Markers						Markers
3	Hepatocytes (Central venous-like 1)	Glul	Fmo1	Aox3	Akr1c1	Akr1c2	Csad	Sult1e1	Fabp7	Mup4	Slc27a5	Slc22a1	Gsta5
8	Hepatocytes (Central venous-like 1)	Glul	Fmo1	Aox3	Akr1c1	Akr1c2	Csad	Sult1e1	Fabp7	Mup4	Slc27a5	Slc22a1	Gsta5
13	Hepatocytes (Central venous-like 1)	Glul	Fmo1	Aox3	Akr1c1	Akr1c2	Csad	Sult1e1	Fabp7	Mup4	Slc27a5	Slc22a1	Gsta5
23	Hepatocytes (Central venous-like 1)	Glul	Fmo1	Aox3	Akr1c1	Akr1c2	Csad	Sult1e1	Fabp7	Mup4	Slc27a5	Slc22a1	Gsta5
32	Hepatocytes (Central venous-like 1)	Glul	Fmo1	Aox3	Akr1c1	Akr1c2	Csad	Sult1e1	Fabp7	Mup4	Slc27a5	Slc22a1	Gsta5
21	Hepatocytes (Central venous-like 2)	Cyp2e1	Cyp2c22	Cyp2c11	Ugt1a5	Ces1d	Scd	Cyp1a2	Gulo	Slc13a3	Glul	Oat	Mup4
9	Hepatocytes (Central venous-like 2)	Cyp2e1	Cyp2c22	Cyp2c11	Ugt1a5	Ces1d	Scd	Cyp1a2	Gulo	Slc13a3	Glul	Oat	Mup4
2	Hepatocytes (Central venous-like 2)	Cyp2e1	Cyp2c22	Cyp2c11	Ugt1a5	Ces1d	Scd	Cyp1a2	Gulo	Slc13a3	Glul	Oat	Mup4
5	Hepatocytes (Central venous-like 2)	Cyp2e1	Cyp2c22	Cyp2c11	Ugt1a5	Ces1d	Scd	Cyp1a2	Gulo	Slc13a3	Glul	Oat	Mup4
25	Hepatocytes (Periportal-like 2)	Cyp4a2	Aldh1b1	Gjb2	Apoa4	Alb	Tf	Orm1	Spink1l	Srd5a1	Apoa1	Fabp1	Gpx1	Cfi	Rpl3	Fds3	Serpina1	Apoc3	Itih4
27	Hepatocytes (Periportal-like 2)	Cyp4a2	Aldh1b1	Gjb2	Apoa4	Alb	Tf	Orm1	Spink1l	Srd5a1	Apoa1	Fabp1	Gpx1	Cfi	Rpl3	Fds3	Serpina1	Apoc3	Itih4
4	Hepatocytes (Periportal-like 2)	Cyp4a2	Aldh1b1	Gjb2	Apoa4	Alb	Tf	Orm1	Spink1l	Srd5a1	Apoa1	Fabp1	Gpx1	Cfi	Rpl3	Fds3	Serpina1	Apoc3	Itih4
16	Hepatocytes (Periportal-like 2)	Cyp4a2	Aldh1b1	Gjb2	Apoa4	Alb	Tf	Orm1	Spink1l	Srd5a1	Apoa1	Fabp1	Gpx1	Cfi	Rpl3	Fds3	Serpina1	Apoc3	Itih4
7	Hepatocytes (Periportal-like 2)	Cyp4a2	Aldh1b1	Gjb2	Apoa4	Alb	Tf	Orm1	Spink1l	Srd5a1	Apoa1	Fabp1	Gpx1	Cfi	Rpl3	Fds3	Serpina1	Apoc3	Itih4
0	Hepatocytes (Periportal-like 2)	Cyp4a2	Aldh1b1	Gjb2	Apoa4	Alb	Tf	Orm1	Spink1l	Srd5a1	Apoa1	Fabp1	Gpx1	Cfi	Rpl3	Fds3	Serpina1	Apoc3	Itih4
10	Hepatocytes (Periportal-like 2)	Cyp4a2	Aldh1b1	Gjb2	Apoa4	Alb	Tf	Orm1	Spink1l	Srd5a1	Apoa1	Fabp1	Gpx1	Cfi	Rpl3	Fds3	Serpina1	Apoc3	Itih4
1	Hepatocytes (Periportal-like 1)	Gls2	Agxt	Uroc1	Hal	Arg1	Gldc	Mfsd2a	Sds	Ftcd	Etnppl	Hsd17b13	Cps1	Ass1	Slc37a4	Cyp2c7	Sult1a6	Hmgcs1	Acly
6	Hepatocytes (Periportal-like 1)	Gls2	Agxt	Uroc1	Hal	Arg1	Gldc	Mfsd2a	Sds	Ftcd	Etnppl	Hsd17b13	Cps1	Ass1	Slc37a4	Cyp2c7	Sult1a6	Hmgcs1	Acly
15	Hepatocytes (Periportal-like 1)	Gls2	Agxt	Uroc1	Hal	Arg1	Gldc	Mfsd2a	Sds	Ftcd	Etnppl	Hsd17b13	Cps1	Ass1	Slc37a4	Cyp2c7	Sult1a6	Hmgcs1	Acly
17	Hepatocytes (Periportal-like 1)	Gls2	Agxt	Uroc1	Hal	Arg1	Gldc	Mfsd2a	Sds	Ftcd	Etnppl	Hsd17b13	Cps1	Ass1	Slc37a4	Cyp2c7	Sult1a6	Hmgcs1	Acly
12	Hepatocytes (Periportal-like 1)	Gls2	Agxt	Uroc1	Hal	Arg1	Gldc	Mfsd2a	Sds	Ftcd	Etnppl	Hsd17b13	Cps1	Ass1	Slc37a4	Cyp2c7	Sult1a6	Hmgcs1	Acly
31	Hepatocytes (Periportal-like 1)	Gls2	Agxt	Uroc1	Hal	Arg1	Gldc	Mfsd2a	Sds	Ftcd	Etnppl	Hsd17b13	Cps1	Ass1	Slc37a4	Cyp2c7	Sult1a6	Hmgcs1	Acly
26	Hepatocytes (Periportal-like 1)	Gls2	Agxt	Uroc1	Hal	Arg1	Gldc	Mfsd2a	Sds	Ftcd	Etnppl	Hsd17b13	Cps1	Ass1	Slc37a4	Cyp2c7	Sult1a6	Hmgcs1	Acly
29	Cholangiocytes	Aqp1	Epcam	Sox8	Anpep	Anxa4
19	Non-inflammatory Macrophages	Cd5l	Marco	Cd163	C1qa	C1qc	Aif1	Slc11a	Hmox1	Vsig4	Ptas1	Ccl6
33	Inflammatory Macrophages	Cdd74	Rt1-Ba	Rt1-Bb	Rt1-Da	Rt1-Db1	Lyz2
24	Mesenchymal cells	Col3a1	Colec10	Colec11	Ec1
11	Endothelial cells	Aqp1	Fcgr2b	Gpr182	Lyve1	Stab2	Clec14a	Calcrl	Ramp2
30	Endothelial cells	Aqp1	Fcgr2b	Gpr182	Lyve1	Stab2	Clec14a	Calcrl	Ramp2
14	Unknown/High Mito	N.A
22	Unknown/High Mito	N.A
28	Unknown/High Mito	N.A
18	Unknown/High Mito	N.A
