# Supplementary material for: A rat liver cell atlas reveals intrahepatic myeloid heterogeneity
Source: iScience. 2023 Oct 14;26(11):108213. doi: 10.1016/j.isci.2023.108213 (PMC10651689; doi:10.1016/j.isci.2023.108213)
Supplement: Table S4. Differentially expressed gene lists - TLH map, related to Figure 1 [file mmc4.xlsx]

## Sheet: cluster-0
	p_val	avg_log2FC	pct.1	pct.2	p_val_adj	avg_exp
Fabp1	0	0.702637	1	0.996	0	3.24826
Rup2	0	0.572818	1	1	0	3.89778
RGD1307603	1.86973e-303	0.550873	0.651	0.405	2.44392e-299	0.713635
Dbi	0	0.543359	0.997	0.942	0	1.93679
Apoc1	0	0.52359	1	1	0	4.24009
Fth1	0	0.513676	1	0.999	0	3.14547
Cox8a	0	0.504277	0.995	0.929	0	1.7876
LOC100360095	0	0.500821	1	0.997	0	3.09886
Atp5f1e	0	0.493487	0.999	0.972	0	2.05019
Cox7c	0	0.490459	0.995	0.923	0	1.78315
LOC108348287	0	0.488485	0.957	0.813	0	1.32253
LOC689574	0	0.482122	0.861	0.644	0	0.954681
Uqcrq	0	0.480568	0.998	0.965	0	1.97074
Cox7b	0	0.479859	0.972	0.836	0	1.40895
Rpl26	0	0.474687	0.985	0.867	0	1.52557
Ftl1	0	0.470027	1	0.992	0	2.76187
Spink1l	0	0.468226	0.937	0.785	0	1.26223
Rida	0	0.463792	0.998	0.951	0	1.90357
Rps20	0	0.463352	0.994	0.923	0	1.73482
Rpl32	0	0.458487	0.934	0.739	0	1.18539
Cox6c	0	0.456918	0.998	0.95	0	1.86363
Uqcr10	0	0.456521	0.978	0.869	0	1.4722
Ndufa6	0	0.452782	0.967	0.855	0	1.39562
LOC680406	0	0.450071	1	1	0	4.45582
Rpp21	0	0.445498	0.895	0.714	0	1.03891
Cox7a2l2	0	0.444884	0.963	0.83	0	1.35622
Hpd	0	0.442979	0.999	0.981	0	2.0536
Rps27l	0	0.442855	0.875	0.691	0	1.00949
Tbca	0	0.440001	0.842	0.633	0	0.916514
Rpl21.3	0	0.436258	1	0.945	0	1.93454
Rps27a.1	0	0.435658	0.998	0.95	0	1.92954
Rpl24	0	0.435201	0.991	0.91	0	1.69049
Atp5mc1	8.49065e-305	0.434574	0.928	0.771	1.10981e-300	1.17034
Rps8	0	0.434213	0.998	0.935	0	1.91415
LOC684797	5.44714e-300	0.430583	0.82	0.609	7.11996e-296	0.873302
Apoc3	0	0.43052	1	1	0	3.79414
Hint1	0	0.42974	0.97	0.835	0	1.37248
Atox1	0	0.428977	0.991	0.935	0	1.72081
Apoa2	0	0.428618	1	0.998	0	2.7562
Uqcr11	0	0.428567	0.945	0.808	0	1.23965
Rps24	0	0.426038	0.988	0.872	0	1.53516
Rplp1	0	0.425211	1	0.987	0	2.32311
Nme2	6.6271e-305	0.424683	0.88	0.696	8.66229e-301	1.01707
Tomm7	3.89209e-270	0.421915	0.897	0.743	5.08734e-266	1.11671
Rpl36al	0	0.421014	0.959	0.822	0	1.31011
Rpl37	8.42252e-248	0.417997	0.849	0.663	1.10091e-243	1.02111
Atp5mf	0	0.414535	0.961	0.819	0	1.30937
Pcbd1	5.2433e-290	0.414391	0.844	0.651	6.85351e-286	0.9078
Atp5mg	0	0.414289	0.984	0.883	0	1.48578
Rpl12	8.42274e-292	0.413833	0.846	0.64	1.10094e-287	0.941222
Rpl35	0	0.413651	1	0.974	0	2.19694
Ddt	0	0.406949	0.992	0.923	0	1.67941
RGD1309350	1.99367e-253	0.406345	0.787	0.588	2.60593e-249	0.817473
Rpl10	0	0.405232	0.998	0.956	0	1.99857
Rpl17	0	0.402908	0.991	0.883	0	1.62552
Ndufa2	2.90479e-266	0.398561	0.852	0.669	3.79685e-262	0.93347
Rpl23	0	0.397905	0.989	0.916	0	1.63522
Atp5me	3.8949e-283	0.397689	0.974	0.878	5.09103e-279	1.43651
Cyb5a	0	0.396881	0.996	0.947	0	1.81096
Ndufb2	6.89235e-274	0.395897	0.904	0.743	9.00899e-270	1.07634
LOC100360057	2.92562e-284	0.393625	0.928	0.758	3.82407e-280	1.13509
Rpl41	0	0.391679	1	1	0	3.21658
Rpl23a	7.1235e-306	0.389935	0.986	0.883	9.31112e-302	1.54935
Rpl7	3.93171e-284	0.389834	0.96	0.826	5.13914e-280	1.32234
Ppdpf	2.29268e-244	0.389029	0.794	0.598	2.99676e-240	0.817249
Ndufa4	1.77523e-286	0.387965	0.982	0.89	2.3204e-282	1.51158
Atp5mc2	2.49213e-263	0.387564	0.932	0.787	3.25746e-259	1.17529
Ndufs5	5.4661e-236	0.383996	0.792	0.595	7.14474e-232	0.824336
Rps2	9.34451e-298	0.383653	0.989	0.906	1.22142e-293	1.59286
Rpl11	2.28614e-279	0.383392	0.983	0.886	2.98821e-275	1.5144
Eif1	5.74459e-255	0.382686	0.945	0.799	7.50876e-251	1.21853
Rpl29	4.73145e-269	0.381617	0.962	0.826	6.18448e-265	1.32042
LOC100360841	4.75126e-239	0.380883	0.987	0.926	6.21037e-235	1.74214
LOC100361854	3.17534e-275	0.379267	0.971	0.853	4.15048e-271	1.38897
Rps25	4.33923e-245	0.379175	0.793	0.579	5.6718e-241	0.823179
Atp5pf	4.12081e-249	0.379138	0.857	0.676	5.38631e-245	0.948833
Elob	1.68139e-250	0.3785	0.886	0.715	2.19775e-246	1.0186
Uba52	0	0.376752	0.996	0.959	0	1.91332
Rps21	0	0.376598	0.994	0.96	0	1.79684
Sec61b	4.80707e-240	0.374652	0.849	0.682	6.28332e-236	0.937929
Rpl27a	0	0.374348	0.994	0.931	0	1.73004
Ptms	1.00786e-248	0.373806	0.916	0.77	1.31737e-244	1.09326
Cox6b1	4.00648e-262	0.373465	0.949	0.797	5.23687e-258	1.23464
Rps3a	3.20837e-277	0.371616	0.947	0.8	4.19366e-273	1.2583
Rps23	0	0.37112	0.997	0.943	0	1.8401
Rps4x	3.92157e-270	0.370384	0.933	0.769	5.12588e-266	1.19199
Rps17	8.14849e-281	0.369326	0.986	0.889	1.06509e-276	1.54774
Ndufa7	1.1909e-219	0.369016	0.773	0.584	1.55663e-215	0.781548
Rpl14	4.45151e-274	0.36765	0.986	0.91	5.81857e-270	1.60283
Cox5b	2.40151e-246	0.3669	0.938	0.8	3.13902e-242	1.20124
Fabp7	6.35864e-180	0.366269	0.559	0.363	8.31138e-176	0.512715
Ndufc1	1.25743e-215	0.365853	0.606	0.386	1.64358e-211	0.545615
Rpl28	1.9271e-256	0.363452	0.96	0.827	2.51891e-252	1.28678
LOC100364457	2.46842e-253	0.362372	0.97	0.855	3.22647e-249	1.4018
Ugt2b	1.91302e-153	0.362226	0.841	0.712	2.50051e-149	1.17461
Rgn	4.98261e-203	0.362098	0.831	0.675	6.51277e-199	0.918389
Cox17	2.47761e-212	0.36145	0.806	0.627	3.23849e-208	0.841147
Rpl27	2.61636e-244	0.360996	0.921	0.76	3.41985e-240	1.14073
Zbed5	1.2491e-199	0.360524	0.683	0.478	1.63271e-195	0.649347
Eef1b2	6.89128e-210	0.360341	0.748	0.549	9.0076e-206	0.739344
Serf2	1.13629e-287	0.360223	0.996	0.95	1.48524e-283	1.80706
Sec61g	7.88039e-225	0.359113	0.851	0.676	1.03005e-220	0.92595
LOC100363502	5.74082e-196	0.357878	0.734	0.55	7.50383e-192	0.72257
Ndufv3.1	4.04702e-208	0.35506	0.726	0.529	5.28987e-204	0.702862
Pebp1	1.1441e-216	0.354212	0.871	0.722	1.49545e-212	0.982309
LOC100910944	9.53849e-217	0.353255	0.837	0.665	1.24678e-212	0.899241
Rpl31	2.69243e-284	0.353167	0.993	0.917	3.51928e-280	1.66971
Gpx4	3.31299e-221	0.353124	0.878	0.713	4.33041e-217	0.975922
Ca3	2.58221e-302	0.352247	0.993	0.959	3.37521e-298	1.79036
Naca	1.07605e-225	0.351403	0.889	0.727	1.4065e-221	1.03586
Rps18	0	0.351398	0.997	0.959	0	1.94538
Rpl36	6.21655e-252	0.351303	0.986	0.898	8.12566e-248	1.55329
Gpx1	1.20275e-257	0.348686	0.993	0.955	1.57211e-253	1.76934
Cox5a	1.13922e-193	0.346238	0.789	0.609	1.48907e-189	0.819707
Hist1h2ao.2	4.13966e-180	0.346143	0.6	0.403	5.41095e-176	0.544833
Mpc1	5.5027e-188	0.343072	0.793	0.638	7.19258e-184	0.833
Fau	3.36118e-285	0.34294	0.997	0.962	4.3934e-281	1.91797
Sod1	2.29222e-218	0.342818	0.977	0.903	2.99617e-214	1.51899
Tma7	2.01133e-187	0.340871	0.741	0.558	2.62901e-183	0.734892
LOC684988	9.54663e-229	0.340782	0.846	0.645	1.24784e-224	0.922241
Scp2	1.75065e-234	0.338625	0.99	0.949	2.28828e-230	1.6445
Rpl6	7.87256e-212	0.337858	0.838	0.647	1.02902e-207	0.89175
Rpl19	3.40853e-252	0.336866	0.994	0.934	4.45529e-248	1.72923
Rps7	1.24933e-233	0.336426	0.928	0.775	1.633e-229	1.1771
Uqcrb.1	5.41074e-187	0.336255	0.805	0.628	7.07238e-183	0.843551
Rpl37a	0	0.335054	1	0.994	0	2.45889
Rps12	3.94648e-232	0.333938	0.966	0.847	5.15844e-228	1.345
Rpl34	1.80002e-236	0.333025	0.971	0.861	2.3528e-232	1.39734
AC095947.1	3.33109e-175	0.330422	0.608	0.411	4.35407e-171	0.549203
Uqcrh	4.73442e-183	0.330245	0.82	0.669	6.18836e-179	0.879786
LOC108351482	3.9541e-273	0.328873	0.999	0.985	5.1684e-269	2.11672
Tpt1	2.00303e-212	0.328195	0.99	0.952	2.61817e-208	1.75207
Nop10	4.25846e-160	0.327144	0.656	0.477	5.56623e-156	0.610583
Cox4i1	3.19316e-202	0.326475	0.968	0.881	4.17378e-198	1.40221
Ndufb3	2.7633e-171	0.326353	0.739	0.562	3.61192e-167	0.724194
Rps9	1.29392e-216	0.325294	0.94	0.804	1.69128e-212	1.22427
Prdx1	3.513e-186	0.325129	0.943	0.844	4.59184e-182	1.28324
LOC100360828	7.99632e-178	0.322313	0.801	0.633	1.0452e-173	0.827901
Smdt1	4.64419e-180	0.322023	0.563	0.361	6.07042e-176	0.485591
Cela1	3.88085e-176	0.321917	0.527	0.327	5.07265e-172	0.456439
Iscu	3.93249e-169	0.32158	0.741	0.574	5.14016e-165	0.730525
Ndufa3	4.84807e-166	0.321576	0.755	0.594	6.33691e-162	0.756339
LOC685963	1.95041e-190	0.320844	0.906	0.769	2.54938e-186	1.08482
Serpina1	5.19003e-299	0.319361	1	1	6.78389e-295	3.10966
Apoc2	2.58693e-283	0.31927	0.999	0.99	3.38138e-279	2.16354
Gabarapl2	4.38779e-156	0.318995	0.679	0.502	5.73528e-152	0.639854
Rpl30	2.03395e-171	0.317774	0.628	0.429	2.65858e-167	0.57049
Akr1d1	1.14033e-196	0.31767	0.988	0.948	1.49053e-192	1.66257
Rbp1	3.93066e-146	0.317467	0.606	0.424	5.13777e-142	0.578324
LOC100362027	2.9139e-161	0.317434	0.702	0.522	3.80875e-157	0.690898
Lamtor2	6.90426e-169	0.317366	0.766	0.597	9.02455e-165	0.764278
Rps5	5.98656e-218	0.316404	0.937	0.799	7.82503e-214	1.19437
Atp5pd	1.37651e-171	0.316139	0.847	0.695	1.79924e-167	0.941807
Sult1e1	1.74419e-184	0.313305	0.97	0.879	2.27983e-180	1.40953
Ndufb9	3.71007e-162	0.312732	0.807	0.656	4.84943e-158	0.858456
Carhsp1	3.26466e-150	0.311619	0.698	0.535	4.26724e-146	0.671011
Rpl4	6.56947e-180	0.307107	0.914	0.787	8.58696e-176	1.10683
Dnajc19	9.60708e-161	0.306967	0.543	0.354	1.25574e-156	0.467297
Sem1	5.71289e-162	0.305987	0.795	0.637	7.46732e-158	0.827369
LOC108349548	9.13696e-203	0.304764	0.845	0.666	1.19429e-198	0.921365
Rps15a	4.35346e-210	0.30235	0.984	0.898	5.69041e-206	1.53471
Rps10l1	6.92682e-168	0.301084	0.822	0.654	9.05405e-164	0.873997
Vkorc1	3.81495e-136	0.300935	0.714	0.568	4.98652e-132	0.701416
LOC100360087	3.24002e-130	0.299572	0.637	0.465	4.23503e-126	0.630772
LOC108348144	5.29895e-149	0.295392	0.744	0.583	6.92626e-145	0.727324
LOC100912026	3.15449e-135	0.294078	0.599	0.426	4.12324e-131	0.544671
Timm8b	6.61601e-135	0.292557	0.621	0.45	8.64779e-131	0.563274
Cox6a1	4.4569e-163	0.290919	0.915	0.79	5.82562e-159	1.09875
Ttc36	2.90657e-131	0.290747	0.656	0.491	3.79918e-127	0.608583
Timm13	1.28474e-129	0.289949	0.684	0.529	1.67929e-125	0.650479
Cisd1	1.19229e-123	0.289471	0.679	0.535	1.55844e-119	0.645798
Cops9	1.3576e-129	0.288245	0.782	0.652	1.77452e-125	0.820793
Tmem256	1.68503e-136	0.286653	0.676	0.508	2.2025e-132	0.635244
Nedd8	6.0325e-131	0.285531	0.718	0.567	7.88508e-127	0.701327
Ppia	1.71429e-130	0.284805	0.604	0.431	2.24075e-126	0.551548
Rpl15	3.66394e-191	0.284593	0.93	0.794	4.78913e-187	1.16116
Micos10	4.73462e-139	0.283792	0.741	0.581	6.18862e-135	0.723794
Rpl13	1.08792e-197	0.2829	0.888	0.725	1.42202e-193	1.03046
Adh1	4.59906e-107	0.282874	0.717	0.587	6.01144e-103	0.731839
Grhpr	1.02427e-159	0.282304	0.917	0.811	1.33882e-155	1.10431
LOC103692785	5.92883e-136	0.279377	0.716	0.545	7.74957e-132	0.691535
Atp5mc3	9.38225e-134	0.277629	0.83	0.706	1.22635e-129	0.902928
Atp5po	1.23862e-121	0.27614	0.709	0.558	1.619e-117	0.686906
Ttr	0	0.275358	1	1	0	3.56755
Sult2a6	5.22651e-111	0.275132	0.664	0.514	6.83157e-107	0.650824
Tst	4.48304e-131	0.272722	0.852	0.731	5.85979e-127	0.946195
Oat	3.03194e-136	0.272482	0.765	0.623	3.96305e-132	0.784858
Prdx5	5.31933e-121	0.270187	0.713	0.564	6.9529e-117	0.690036
AC094217.1	5.86185e-118	0.268424	0.541	0.377	7.66202e-114	0.472302
LOC103693430	9.25463e-120	0.268149	0.598	0.437	1.20967e-115	0.527565
Amacr	6.4884e-106	0.267436	0.664	0.52	8.48099e-102	0.637716
Polr2k	5.3404e-121	0.267317	0.52	0.355	6.98043e-117	0.442931
Serp1	3.97312e-115	0.267214	0.678	0.53	5.19326e-111	0.633625
Msrb1	7.83488e-118	0.266486	0.534	0.372	1.0241e-113	0.457356
Aldh6a1	2.34167e-116	0.266212	0.755	0.623	3.0608e-112	0.753787
Ss18l2	2.09311e-126	0.26528	0.503	0.333	2.73591e-122	0.424131
Gamt	1.69633e-129	0.264394	0.857	0.741	2.21727e-125	0.951
Mrpl54	1.0096e-115	0.262104	0.564	0.405	1.31965e-111	0.492175
Ndufa5	1.61852e-111	0.259376	0.639	0.479	2.11557e-107	0.582472
Mrpl52	2.15294e-109	0.259314	0.652	0.506	2.81411e-105	0.599655
Eef1a1	8.04401e-115	0.259044	0.562	0.397	1.05143e-110	0.49466
Gchfr	2.05549e-112	0.258766	0.585	0.428	2.68674e-108	0.514377
Rps28	1.60397e-196	0.258131	0.998	0.98	2.09655e-192	1.99224
Apoc4	3.37784e-141	0.257832	0.979	0.927	4.41517e-137	1.5123
Dcxr	2.43108e-113	0.257752	0.724	0.582	3.17766e-109	0.698774
Sult1c3	8.6461e-107	0.25691	0.627	0.478	1.13013e-102	0.571251
Rps27	1.51793e-238	0.256728	1	0.984	1.98409e-234	2.13892
Rpl5	7.91641e-135	0.255675	0.807	0.659	1.03475e-130	0.844332
Rpl22l1	5.16056e-107	0.254929	0.624	0.472	6.74537e-103	0.566687
Thrsp	8.05762e-117	0.254467	0.806	0.679	1.05321e-112	0.853793
Gabarap	2.6748e-112	0.253725	0.774	0.642	3.49623e-108	0.791802
Hspe1	2.30978e-114	0.252545	0.477	0.316	3.01911e-110	0.397918
Rpsa	1.69759e-132	0.251989	0.911	0.809	2.21892e-128	1.1075
Rpl10a	4.44394e-106	0.251039	0.659	0.509	5.80867e-102	0.61599
Akr1c12	1.20388e-105	0.248866	0.731	0.599	1.57359e-101	0.712498
Rps3	1.95123e-150	0.24839	0.9	0.766	2.55045e-146	1.06996
LOC691427	4.22779e-106	0.247889	0.476	0.324	5.52615e-102	0.399755
Txn1	1.86372e-148	0.247299	0.825	0.643	2.43607e-144	0.877746
Glrx5	2.4536e-98	0.245198	0.453	0.308	3.2071e-94	0.379664
Ubl5	6.95557e-103	0.24444	0.683	0.539	9.09162e-99	0.643133
Glud1	3.28578e-105	0.241853	0.813	0.696	4.29484e-101	0.856074
Gc	1.31283e-193	0.241019	1	0.999	1.71601e-189	2.67364
Hao2	1.2299e-91	0.240621	0.672	0.539	1.6076e-87	0.629728
Pecr	1.40915e-100	0.236877	0.782	0.657	1.8419e-96	0.803513
Aldh2	1.00656e-103	0.236422	0.843	0.738	1.31568e-99	0.917881
Edf1	4.06952e-94	0.235675	0.644	0.506	5.31927e-90	0.595322
Dstn	3.67208e-93	0.235161	0.585	0.439	4.79977e-89	0.517969
Atp6v1g1	3.81375e-95	0.231969	0.728	0.597	4.98496e-91	0.715279
Psma7	8.55702e-90	0.231917	0.628	0.489	1.11849e-85	0.582312
Rps16	2.8928e-156	0.231807	0.976	0.89	3.78117e-152	1.43904
Smlr1	8.05142e-91	0.231729	0.48	0.338	1.0524e-86	0.403791
Cdk2ap2	2.67244e-87	0.230852	0.541	0.4	3.49315e-83	0.466403
Anapc13	3.6658e-84	0.229148	0.572	0.439	4.79156e-80	0.506547
Rps11	1.10636e-151	0.228843	0.956	0.841	1.44613e-147	1.29857
Fam162a	1.05338e-91	0.228825	0.536	0.391	1.37687e-87	0.45766
Ndufa8	1.13994e-83	0.227842	0.536	0.4	1.49001e-79	0.469756
Snrnp25	2.08536e-99	0.22772	0.433	0.284	2.72577e-95	0.354697
Gstm1	3.25061e-124	0.227534	0.989	0.955	4.24887e-120	1.642
Qdpr	4.11117e-80	0.225871	0.668	0.549	5.37371e-76	0.624986
Aldh9a1	1.88374e-78	0.225823	0.673	0.563	2.46224e-74	0.643368
Ost4	9.89864e-89	0.225713	0.66	0.517	1.29385e-84	0.612787
Cdo1	9.46309e-105	0.225538	0.862	0.754	1.23692e-100	0.951407
Rps14	2.39182e-158	0.225102	0.991	0.924	3.12635e-154	1.63404
Cd302	4.00005e-76	0.22304	0.733	0.632	5.22847e-72	0.728832
Gnmt	8.29296e-96	0.222868	0.781	0.647	1.08397e-91	0.802026
Atp5f1d	3.21872e-80	0.222387	0.673	0.554	4.20719e-76	0.63021
Akr1c14	1.05039e-94	0.222205	0.809	0.697	1.37296e-90	0.83787
Bola2	2.12884e-84	0.222007	0.662	0.53	2.7826e-80	0.614234
Ndufb7	3.65827e-83	0.220441	0.656	0.528	4.78173e-79	0.607128
Mrps21	3.00145e-85	0.220178	0.504	0.364	3.9232e-81	0.424631
Etfb	6.07701e-72	0.220045	0.612	0.496	7.94326e-68	0.567141
Hibadh	2.20129e-75	0.218544	0.575	0.447	2.87731e-71	0.505358
Mgst1	3.19183e-137	0.216707	0.998	0.991	4.17204e-133	2.06794
Oaz1	1.92845e-85	0.214889	0.477	0.336	2.52068e-81	0.396969
Uox	1.25442e-90	0.213871	0.889	0.792	1.63965e-86	1.01825
Mrpl33	2.9732e-100	0.211937	0.356	0.215	3.88627e-96	0.281337
Mrpl27	7.2547e-72	0.211053	0.49	0.366	9.48261e-68	0.41484
C4bpb	2.12224e-68	0.21042	0.614	0.495	2.77398e-64	0.553096
Cyp1a2	6.50597e-81	0.209763	0.568	0.431	8.50395e-77	0.513926
Atp5md	5.61754e-75	0.209374	0.479	0.35	7.34268e-71	0.403287
Ndufb4	1.5062e-79	0.209329	0.495	0.358	1.96875e-75	0.416778
Smim14	4.82754e-75	0.208302	0.584	0.455	6.31007e-71	0.50932
Ndufb11	4.02096e-70	0.208082	0.585	0.462	5.2558e-66	0.520763
Nlrp12	2.73139e-90	0.207808	0.387	0.249	3.5702e-86	0.30808
Hsd17b10	7.40942e-69	0.207575	0.593	0.474	9.68486e-65	0.525439
Gabarapl1	1.26673e-71	0.207404	0.522	0.397	1.65574e-67	0.447033
Lamtor4	6.01334e-73	0.207041	0.554	0.424	7.86004e-69	0.479459
Bhmt	8.91939e-104	0.206963	0.993	0.973	1.16585e-99	1.8267
Churc1	1.16194e-68	0.206199	0.529	0.408	1.51878e-64	0.457267
Uqcrfs1	2.6199e-68	0.205142	0.474	0.353	3.42447e-64	0.398825
RGD1565641	9.68759e-86	0.204924	0.379	0.245	1.26627e-81	0.303289
Atp5f1b	7.76192e-82	0.204423	0.953	0.884	1.01456e-77	1.28531
AABR07026311.1	6.84347e-72	0.204158	0.481	0.349	8.94509e-68	0.418004
Comt	1.43408e-83	0.204145	0.94	0.871	1.87449e-79	1.19979
Eif3j	8.99116e-67	0.203766	0.452	0.333	1.17523e-62	0.378501
Mreg	1.27208e-66	0.203761	0.592	0.477	1.66274e-62	0.528962
Mkks	7.00802e-87	0.202353	0.355	0.223	9.16019e-83	0.283492
Naa38	5.46158e-69	0.202132	0.534	0.411	7.13883e-65	0.458941
Ndufab1	1.59711e-77	0.202114	0.463	0.327	2.08758e-73	0.38079
Stard10	9.26927e-84	0.202025	0.859	0.769	1.21159e-79	0.956608
Ifi27	3.00213e-94	0.201924	0.99	0.934	3.92409e-90	1.68227
Bola3	1.33539e-88	0.200847	0.367	0.232	1.74548e-84	0.288477
Bloc1s1	2.24809e-68	0.20081	0.527	0.403	2.93847e-64	0.453983
Gstz1	2.27101e-62	0.200343	0.601	0.491	2.96843e-58	0.536546
Micos13	4.49919e-68	0.198759	0.679	0.568	5.88089e-64	0.637427
Hadh	1.39904e-61	0.197228	0.606	0.501	1.82869e-57	0.548952
Rbp4	3.2969e-130	0.194921	1	0.999	4.30938e-126	2.51665
LOC108348061	8.51325e-92	0.194615	0.985	0.937	1.11277e-87	1.55289
Rps15	4.00398e-114	0.194448	0.959	0.859	5.2336e-110	1.30971
Higd1a	5.0117e-65	0.194378	0.473	0.353	6.55079e-61	0.395874
Aldh3a2	9.6569e-59	0.19425	0.584	0.479	1.26225e-54	0.521592
Gk	1.53117e-61	0.194151	0.539	0.426	2.00139e-57	0.46773
Mrps14	4.22775e-71	0.193461	0.416	0.293	5.52609e-67	0.337547
Snrpe	1.04205e-64	0.193116	0.524	0.403	1.36206e-60	0.450455
LOC288913	4.82288e-68	0.191269	0.397	0.277	6.30398e-64	0.320937
Pfdn1	4.14291e-60	0.191192	0.427	0.315	5.41519e-56	0.354307
Gsta5	6.3253e-64	0.188201	0.394	0.278	8.2678e-60	0.322445
Taf3	4.90291e-58	0.187773	0.557	0.445	6.40859e-54	0.485896
AC141489.1	2.30329e-62	0.187094	0.495	0.375	3.01063e-58	0.412926
Rplp0	3.5252e-137	0.186837	0.964	0.87	4.60779e-133	1.35548
Vcp	6.20552e-62	0.18644	0.645	0.529	8.11124e-58	0.582921
Slc25a5	9.29473e-60	0.186327	0.677	0.572	1.21491e-55	0.640654
Fbp1	2.30393e-52	0.186205	0.587	0.485	3.01147e-48	0.531328
Rps19	6.71133e-67	0.186053	0.616	0.487	8.77238e-63	0.566354
Timm8a1	1.47216e-82	0.186035	0.313	0.19	1.92426e-78	0.244531
Otc	1.71669e-58	0.185047	0.625	0.514	2.24388e-54	0.560392
Scand1	7.85822e-57	0.185006	0.54	0.43	1.02715e-52	0.466707
Mrpl20	5.00698e-67	0.184923	0.408	0.286	6.54462e-63	0.328358
Cat	2.18297e-85	0.184226	0.992	0.968	2.85336e-81	1.70478
Fxyd1	2.1372e-64	0.184144	0.453	0.331	2.79354e-60	0.369135
Akr7a2	9.09195e-53	0.182621	0.498	0.393	1.18841e-48	0.423172
Sord	8.97182e-50	0.182202	0.608	0.519	1.17271e-45	0.558915
Dap	1.45133e-53	0.181507	0.547	0.44	1.89704e-49	0.474417
Cisd3	1.40624e-66	0.179794	0.386	0.267	1.8381e-62	0.307192
Hsd11b1	6.12388e-61	0.179742	0.801	0.707	8.00452e-57	0.845692
Hmgcs1	1.25013e-82	0.179551	0.747	0.62	1.63404e-78	0.738001
Sub1	2.24962e-61	0.179534	0.469	0.348	2.94048e-57	0.389917
RGD1563941	8.27674e-71	0.179491	0.332	0.215	1.08185e-66	0.261044
Park7	1.21343e-52	0.17915	0.52	0.414	1.58607e-48	0.446605
Hagh	2.07884e-50	0.179123	0.539	0.438	2.71726e-46	0.469132
Glyat	4.45303e-50	0.179055	0.481	0.38	5.82056e-46	0.407472
Cfhr1	1.45191e-53	0.178792	0.672	0.577	1.89779e-49	0.638502
Hint2	1.57861e-57	0.178492	0.496	0.381	2.0634e-53	0.417329
Pxmp2	2.3843e-51	0.177049	0.616	0.519	3.11652e-47	0.555526
Rtraf	9.24864e-59	0.176521	0.438	0.324	1.20889e-54	0.35714
Eif4g2	3.49429e-42	0.174411	0.531	0.443	4.56739e-38	0.468611
Dynlrb1	8.33715e-52	0.174311	0.459	0.352	1.08975e-47	0.38133
LOC100360413	5.37887e-54	0.174086	0.435	0.326	7.03072e-50	0.359268
Acaa2	1.42953e-48	0.17397	0.568	0.467	1.86854e-44	0.50376
Grpel1	1.65744e-54	0.173726	0.385	0.279	2.16644e-50	0.311388
Fdx1	1.86028e-54	0.173522	0.41	0.302	2.43157e-50	0.333455
Cavin3	6.2765e-66	0.173081	0.335	0.221	8.20401e-62	0.2656
Adi1	5.81764e-52	0.173067	0.485	0.378	7.60423e-48	0.404138
Mrpl34	1.8693e-56	0.172869	0.366	0.26	2.44337e-52	0.293017
Pid1	9.5176e-60	0.172561	0.418	0.3	1.24405e-55	0.335714
Mpc2	1.47957e-57	0.172367	0.357	0.25	1.93395e-53	0.285822
Rpl3	1.92886e-65	0.172039	0.736	0.63	2.52122e-61	0.737031
Pah	1.44459e-61	0.171817	0.828	0.739	1.88823e-57	0.878617
Cyp2c6v1	4.05802e-80	0.17132	0.946	0.872	5.30423e-76	1.35882
Txndc17	1.62658e-54	0.171059	0.43	0.32	2.1261e-50	0.348929
Ift20	1.72075e-59	0.170304	0.383	0.269	2.2492e-55	0.305415
Aldob	2.28664e-83	0.169773	0.999	0.991	2.98887e-79	2.05341
Aldh8a1	1.34951e-46	0.169051	0.599	0.506	1.76395e-42	0.537124
RGD1560242	1.34485e-87	0.16699	0.233	0.122	1.75785e-83	0.177802
Idh1	3.53677e-44	0.166789	0.564	0.473	4.62291e-40	0.497967
Bri3	1.03434e-50	0.166671	0.548	0.439	1.35199e-46	0.47634
Eif5a	6.22595e-46	0.166335	0.518	0.42	8.13794e-42	0.441558
LOC108348142	4.74993e-49	0.166197	0.465	0.359	6.20863e-45	0.391915
Ndufb5	8.22332e-43	0.165294	0.45	0.357	1.07487e-38	0.37678
Ass1	8.28657e-63	0.16508	0.959	0.907	1.08314e-58	1.33499
Ndufb10	3.36244e-48	0.164684	0.452	0.346	4.39504e-44	0.373103
Polr2j	8.25876e-52	0.164345	0.417	0.31	1.0795e-47	0.33969
Phyh	8.29962e-59	0.163743	0.957	0.906	1.08484e-54	1.33908
Pfdn5	1.16128e-47	0.16357	0.499	0.393	1.51791e-43	0.420551
Ndufa11	1.36491e-43	0.163564	0.521	0.426	1.78407e-39	0.445708
Timm23	2.21611e-44	0.16325	0.492	0.396	2.89668e-40	0.417197
LOC498555	7.92874e-53	0.163149	0.41	0.301	1.03636e-48	0.330977
Gcsh	3.92464e-41	0.16245	0.463	0.373	5.1299e-37	0.388636
Gcdh	7.05676e-48	0.162318	0.52	0.416	9.22389e-44	0.43962
Haao	6.34058e-42	0.162271	0.536	0.447	8.28777e-38	0.467367
Baat	1.47302e-53	0.162223	0.773	0.681	1.92538e-49	0.786485
Dpys	1.85396e-45	0.161613	0.619	0.522	2.42332e-41	0.561593
Slirp	2.89652e-56	0.160833	0.342	0.235	3.78604e-52	0.269108
Yeats4	5.29087e-53	0.160787	0.35	0.247	6.91569e-49	0.277176
Eny2	1.50977e-56	0.160447	0.389	0.276	1.97342e-52	0.309216
Cabp2	1.60292e-44	0.16032	0.482	0.383	2.09517e-40	0.403952
Angptl3	1.03036e-41	0.159956	0.465	0.371	1.34678e-37	0.390255
Mrpl15	2.29644e-52	0.15989	0.335	0.234	3.00168e-48	0.263869
Arpc5l	1.72129e-50	0.159498	0.403	0.297	2.2499e-46	0.325545
Acox1	9.93705e-41	0.159368	0.596	0.507	1.29887e-36	0.536568
Rab5if	7.12473e-43	0.159022	0.458	0.361	9.31273e-39	0.378588
Mrps33	1.13725e-54	0.158606	0.347	0.242	1.4865e-50	0.273516
Mrps34	2.4378e-47	0.157057	0.374	0.275	3.18644e-43	0.29932
Ndufb8	3.40742e-46	0.156314	0.597	0.491	4.45383e-42	0.526053
LOC100363469	2.41865e-49	0.156153	0.426	0.319	3.16142e-45	0.346354
Tomm5	4.75026e-47	0.155803	0.338	0.243	6.20907e-43	0.270413
Sap18	2.67577e-48	0.154774	0.408	0.303	3.49749e-44	0.327758
Mrps16	3.40238e-49	0.154697	0.355	0.254	4.44725e-45	0.279995
Abhd14b	1.02055e-36	0.154174	0.503	0.419	1.33396e-32	0.430797
Ufc1	1.59598e-47	0.154109	0.346	0.249	2.08611e-43	0.273635
Pfdn2	1.14934e-50	0.153742	0.358	0.255	1.5023e-46	0.281024
Ndufaf8	1.9152e-44	0.153727	0.347	0.254	2.50336e-40	0.27843
Cald1	9.29091e-38	0.153582	0.528	0.443	1.21441e-33	0.458555
Ghr	3.55997e-40	0.153285	0.384	0.294	4.65324e-36	0.312157
Gapdh	7.35941e-48	0.153171	0.385	0.283	9.61949e-44	0.308121
Mrpl12	1.86628e-45	0.152557	0.342	0.248	2.43942e-41	0.272075
Etfa	5.67997e-37	0.152521	0.438	0.352	7.42429e-33	0.364541
Rcl1	8.88953e-41	0.151939	0.456	0.362	1.16195e-36	0.374126
Rpl32.1	3.64844e-51	0.15184	0.323	0.224	4.76887e-47	0.252746
Ndufb6	4.77703e-43	0.151804	0.376	0.281	6.24405e-39	0.30265
Atp5f1a	2.32876e-40	0.151368	0.529	0.437	3.04393e-36	0.455081
Cyp2e1	1.96602e-65	0.150933	0.981	0.941	2.56978e-61	1.59609
Sult1a1	7.5967e-45	0.150687	0.719	0.627	9.92965e-41	0.700789
LOC100912405	1.01882e-76	0.150379	0.203	0.106	1.3317e-72	0.153296
Mrps36	8.31066e-56	0.150233	0.271	0.175	1.08629e-51	0.208284
Igf1	1.3923e-48	0.149757	0.888	0.826	1.81987e-44	1.03411
Higd2a	2.08021e-47	0.149411	0.339	0.241	2.71904e-43	0.265891
AABR07071876.1	9.98162e-54	0.14919	0.328	0.224	1.3047e-49	0.252626
Ndrg2	6.77729e-42	0.148733	0.732	0.652	8.8586e-38	0.724509
Mien1	6.03795e-47	0.148596	0.343	0.245	7.89221e-43	0.269563
Fkbp8	1.3621e-36	0.148091	0.621	0.547	1.7804e-32	0.565074
Snrpd2	1.9528e-47	0.147455	0.429	0.323	2.55251e-43	0.345429
Hypk	1.48707e-40	0.147023	0.385	0.293	1.94375e-36	0.309641
Phpt1	1.30503e-48	0.14666	0.35	0.25	1.7058e-44	0.274663
Svip	3.65589e-50	0.146185	0.271	0.179	4.77861e-46	0.210525
Txn2	5.63352e-44	0.146103	0.338	0.245	7.36357e-40	0.265411
Stac3	8.17233e-47	0.145869	0.378	0.276	1.0682e-42	0.304254
Suclg1	4.17292e-37	0.145517	0.501	0.412	5.45442e-33	0.422548
Hmgcs2	8.21187e-44	0.145491	0.834	0.765	1.07337e-39	0.912916
Cyp4f6	2.70449e-42	0.145331	0.36	0.267	3.53503e-38	0.287091
Chchd1	2.85449e-48	0.145065	0.333	0.235	3.73111e-44	0.260297
Fah	1.00422e-35	0.144714	0.613	0.534	1.31262e-31	0.552185
Gstt3	3.96665e-50	0.14381	0.873	0.805	5.18481e-46	1.01639
Eef2	9.62606e-39	0.143376	0.753	0.689	1.25822e-34	0.750119
AABR07042821.1	1.11036e-40	0.143338	0.4	0.306	1.45135e-36	0.320244
Srp14	2.32352e-33	0.142834	0.393	0.313	3.03708e-29	0.321761
AABR07034632.1	1.7228e-37	0.14254	0.609	0.515	2.25187e-33	0.553863
Ahcy	8.26649e-35	0.142334	0.711	0.641	1.08051e-30	0.697493
Ufm1	2.34995e-53	0.141825	0.263	0.169	3.07162e-49	0.200147
Sqstm1	3.92036e-33	0.140929	0.521	0.438	5.1243e-29	0.445705
Mrpl57	3.1559e-41	0.140908	0.306	0.219	4.12508e-37	0.240987
Hsbp1	2.81767e-37	0.14088	0.39	0.301	3.68297e-33	0.314199
Dcaf11	7.49159e-31	0.140466	0.507	0.43	9.79226e-27	0.433583
Gsto1	2.02604e-39	0.139795	0.352	0.262	2.64824e-35	0.277997
Mrps18c	2.03332e-44	0.139359	0.326	0.231	2.65775e-40	0.253455
Eif2s2	9.54431e-40	0.139352	0.36	0.269	1.24754e-35	0.285749
Rpl18a	3.44502e-94	0.13911	0.956	0.855	4.50299e-90	1.27128
LOC108351137	8.2537e-32	0.139038	0.45	0.366	1.07884e-27	0.380163
Got2	6.4478e-34	0.138306	0.482	0.395	8.42792e-30	0.402849
Snx3	6.01724e-35	0.138205	0.525	0.436	7.86514e-31	0.449298
Bola1	4.55781e-44	0.138191	0.31	0.218	5.95751e-40	0.241018
AABR07047899.1	1.3555e-34	0.137828	0.555	0.465	1.77177e-30	0.494765
Cyp2c11	3.81269e-61	0.137774	0.992	0.972	4.98357e-57	1.7961
Mlf2	6.60664e-35	0.137237	0.398	0.312	8.63554e-31	0.321278
LOC100362149	1.58171e-39	0.137184	0.368	0.276	2.06745e-35	0.29205
Lamtor5	2.05955e-39	0.136757	0.338	0.25	2.69204e-35	0.266468
Eef1g	1.17092e-39	0.136252	0.511	0.413	1.53051e-35	0.434963
Serbp1	3.77296e-35	0.136079	0.379	0.292	4.93164e-31	0.306244
Sephs2	3.26499e-29	0.13586	0.474	0.398	4.26766e-25	0.398534
LOC100359922	2.06663e-42	0.135329	0.651	0.555	2.70129e-38	0.619711
Rack1	1.08563e-40	0.135277	0.688	0.595	1.41903e-36	0.651459
Nol7	7.35502e-39	0.135253	0.296	0.212	9.61374e-35	0.230641
Hsd17b4	3.71032e-30	0.135197	0.51	0.43	4.84976e-26	0.432766
Crip2	3.93358e-34	0.134358	0.497	0.41	5.14159e-30	0.41881
H3f3c	1.33253e-40	0.133832	0.636	0.54	1.74175e-36	0.583269
Slc25a39	2.14983e-27	0.132798	0.5	0.428	2.81004e-23	0.426923
Pmvk	1.80025e-43	0.132371	0.274	0.187	2.35311e-39	0.210201
Pcbd2	6.86982e-43	0.132015	0.274	0.188	8.97954e-39	0.210297
Nudt4	1.55881e-27	0.132011	0.504	0.429	2.03752e-23	0.428989
Spryd7	7.76168e-39	0.1313	0.31	0.224	1.01453e-34	0.241218
Lage3	7.27806e-45	0.131114	0.265	0.179	9.51315e-41	0.201927
Ugp2	5.43863e-32	0.131097	0.363	0.282	7.10884e-28	0.28903
AABR07048474.1	1.06363e-125	0.13018	1	1	1.39027e-121	3.78726
Mdh2	1.05421e-27	0.129961	0.41	0.336	1.37796e-23	0.338669
Mrpl30	3.1384e-41	0.12948	0.279	0.194	4.1022e-37	0.214025
Rps6	2.47981e-37	0.129338	0.428	0.332	3.24136e-33	0.353053
Nadk2	5.0331e-34	0.129255	0.33	0.248	6.57877e-30	0.259312
Hes6	2.44479e-31	0.129237	0.452	0.369	3.19559e-27	0.372016
Aldh7a1	7.06817e-26	0.129137	0.423	0.353	9.2388e-22	0.350086
Hamp	6.4753e-62	0.128919	0.996	0.972	8.46386e-58	1.92694
Pipox	2.04249e-34	0.128873	0.314	0.233	2.66973e-30	0.244989
Bhmt2	3.8913e-28	0.128869	0.594	0.523	5.08632e-24	0.531879
AABR07026424.1	2.05516e-39	0.12885	0.302	0.216	2.6863e-35	0.233484
Skp1	4.37563e-31	0.128513	0.512	0.426	5.71939e-27	0.428464
Dhrs4	1.02762e-36	0.128176	0.328	0.242	1.3432e-32	0.255854
Kynu	2.37558e-31	0.128055	0.413	0.331	3.10512e-27	0.334996
Rpl18	9.27716e-48	0.127356	0.777	0.675	1.21262e-43	0.791824
Mcee	8.34941e-44	0.126982	0.258	0.173	1.09135e-39	0.195591
Prdx6	3.07097e-25	0.126981	0.497	0.429	4.01407e-21	0.423725
Nit2	2.1511e-28	0.126614	0.424	0.347	2.8117e-24	0.346294
LOC103690996	7.5646e-37	0.125857	0.34	0.253	9.8877e-33	0.270976
Ccl9	2.97272e-34	0.125806	0.582	0.493	3.88564e-30	0.514498
Pdap1	7.4892e-35	0.125503	0.295	0.215	9.78913e-31	0.228949
Ndufa12	1.95868e-35	0.125042	0.372	0.283	2.56019e-31	0.293311
Hhex	1.57565e-31	0.124897	0.338	0.259	2.05953e-27	0.267068
Rps27a	2.51335e-30	0.124822	0.385	0.305	3.2852e-26	0.309004
Pet100	6.47762e-26	0.124055	0.464	0.39	8.46689e-22	0.387761
Eno1	6.0413e-29	0.123892	0.412	0.333	7.89658e-25	0.333465
Timm10	8.41176e-39	0.123748	0.267	0.186	1.0995e-34	0.203612
AABR07053687.1	6.02559e-31	0.123158	0.294	0.22	7.87605e-27	0.230599
Acly	1.16281e-29	0.122879	0.458	0.374	1.51991e-25	0.381537
Tstd1	2.43146e-30	0.122805	0.302	0.227	3.17816e-26	0.238621
Lyrm2	6.89905e-42	0.122463	0.238	0.158	9.01775e-38	0.180151
Hmgn1	5.72114e-32	0.122074	0.36	0.278	7.4781e-28	0.283381
Mrps12	1.63642e-35	0.122056	0.295	0.214	2.13896e-31	0.227659
Mtch2	3.20671e-29	0.122013	0.32	0.245	4.19149e-25	0.251412
Thoc7	4.6497e-30	0.121892	0.33	0.253	6.07763e-26	0.25938
Acadm	5.73483e-33	0.12165	0.752	0.672	7.496e-29	0.746626
Lap3	2.33211e-25	0.121325	0.417	0.344	3.0483e-21	0.341312
Gsta4	1.53932e-30	0.121139	0.404	0.32	2.01204e-26	0.323356
Eif3h	9.74483e-32	0.120906	0.386	0.303	1.27375e-27	0.307842
Sdc2	1.14954e-26	0.120816	0.629	0.556	1.50257e-22	0.56684
Ifi27l2b	2.89588e-79	0.120251	0.997	0.979	3.78521e-75	2.01439
Glo1	3.89202e-33	0.120037	0.298	0.219	5.08726e-29	0.230218
H3f3a	7.20305e-33	0.119902	0.749	0.672	9.4151e-29	0.739782
Psmc1	4.76462e-33	0.119731	0.302	0.224	6.22783e-29	0.233833
Gstm2	4.77187e-29	0.119678	0.332	0.257	6.23731e-25	0.259379
Smim26	2.75745e-35	0.119592	0.269	0.191	3.60426e-31	0.206672
Ssr4	2.22396e-29	0.119534	0.486	0.402	2.90694e-25	0.405471
Npm1	9.47495e-31	0.119503	0.397	0.314	1.23847e-26	0.319165
Ak2	1.82403e-33	0.119473	0.306	0.226	2.38419e-29	0.236126
Lect2	7.26722e-29	0.11945	0.45	0.369	9.49898e-25	0.370776
Apoc1.1	3.09258e-37	0.119419	0.256	0.178	4.04232e-33	0.194312
Zfp706	2.48557e-26	0.118228	0.367	0.294	3.24889e-22	0.291562
Dynll2	8.75254e-27	0.117139	0.366	0.292	1.14404e-22	0.289453
Ldha	1.83135e-32	0.116795	0.842	0.783	2.39376e-28	0.931061
Uqcc2	1.75765e-33	0.116757	0.299	0.219	2.29743e-29	0.230194
Pin4	1.55026e-28	0.115804	0.305	0.232	2.02634e-24	0.238009
Synj2bp	6.93115e-35	0.115395	0.274	0.196	9.0597e-31	0.20938
Adk	6.65642e-20	0.115105	0.44	0.381	8.70061e-16	0.367029
Sdhb	1.77531e-24	0.115064	0.383	0.311	2.32051e-20	0.306658
Decr2	5.01337e-25	0.11499	0.369	0.298	6.55297e-21	0.296054
Trir	5.04622e-30	0.11455	0.34	0.26	6.59591e-26	0.266058
Anapc11	8.96204e-30	0.114516	0.296	0.222	1.17143e-25	0.227879
Slc25a3	5.41477e-23	0.114147	0.501	0.429	7.07765e-19	0.421999
Mt1	3.62649e-53	0.114016	0.862	0.754	4.74018e-49	1.10567
Ggct	1.11085e-32	0.113862	0.284	0.207	1.45199e-28	0.21705
Tmem205	5.7191e-28	0.113596	0.726	0.659	7.47543e-24	0.705752
Mrps24	8.31457e-31	0.113441	0.288	0.213	1.0868e-26	0.222065
Akr1a1	4.86817e-24	0.113249	0.47	0.397	6.36319e-20	0.392305
Spp2	1.04577e-30	0.112958	0.276	0.202	1.36693e-26	0.212295
Ndufs4	1.74252e-31	0.112577	0.282	0.206	2.27765e-27	0.217061
Eci3	5.07346e-21	0.112418	0.56	0.501	6.63152e-17	0.493007
Hnf4a	5.44056e-19	0.112181	0.433	0.375	7.11135e-15	0.361593
Psmb5	3.04392e-27	0.111862	0.363	0.286	3.9787e-23	0.284981
Ndufs8	6.46688e-29	0.111669	0.341	0.264	8.45286e-25	0.265408
Sptssa	1.22065e-26	0.111669	0.332	0.26	1.59552e-22	0.259085
Fis1	4.46716e-25	0.111658	0.369	0.297	5.83903e-21	0.294101
Rnf7	1.6936e-26	0.111589	0.326	0.254	2.21371e-22	0.257048
AABR07019442.2	1.1875e-54	0.111453	0.151	0.079	1.55218e-50	0.113296
Slc10a1	9.63492e-22	0.11129	0.544	0.478	1.25938e-17	0.474594
Hsp90ab1	9.92777e-30	0.111103	0.763	0.685	1.29766e-25	0.769766
Bphl	2.15545e-29	0.110807	0.301	0.226	2.81738e-25	0.232011
AABR07021871.1	4.20703e-26	0.110452	0.395	0.318	5.49901e-22	0.317222
Hoga1	1.49965e-26	0.110215	0.34	0.266	1.96019e-22	0.2653
Srp9	1.28716e-26	0.109844	0.288	0.218	1.68245e-22	0.222872
Sod2	4.88548e-24	0.109323	0.391	0.319	6.38581e-20	0.312996
Gbe1	1.72741e-24	0.108975	0.379	0.306	2.2579e-20	0.301692
Cyb5r3	1.34144e-21	0.10885	0.423	0.356	1.7534e-17	0.346138
Slc25a1	9.71775e-21	0.107922	0.361	0.298	1.27021e-16	0.288491
RGD1306063	1.59654e-35	0.107594	0.216	0.144	2.08684e-31	0.163038
Rex1bd	3.20316e-32	0.107577	0.237	0.166	4.18685e-28	0.179388
Mrps23	1.03347e-28	0.107091	0.262	0.192	1.35085e-24	0.199594
Acadl	2.61043e-20	0.106767	0.42	0.355	3.41209e-16	0.343577
Ptges3	1.22774e-22	0.106753	0.378	0.309	1.60477e-18	0.300045
Ndufv2	7.79984e-23	0.106407	0.372	0.303	1.01952e-18	0.296714
Abcd3	6.60646e-21	0.106156	0.406	0.34	8.63531e-17	0.333481
Cox16	1.4304e-28	0.10598	0.262	0.192	1.86967e-24	0.199038
Ube2d3	8.95079e-23	0.105932	0.328	0.261	1.16996e-18	0.257672
Mospd3	6.9248e-30	0.105853	0.26	0.188	9.0514e-26	0.195675
Adhfe1	2.14839e-24	0.105425	0.324	0.255	2.80816e-20	0.252348
Ak3	3.21992e-21	0.105219	0.293	0.233	4.20876e-17	0.229817
Mrps15	6.28799e-31	0.105113	0.226	0.158	8.21903e-27	0.171293
Trmt112	1.22083e-22	0.104975	0.349	0.281	1.59575e-18	0.275362
Chchd5	6.22498e-32	0.104785	0.229	0.159	8.13667e-28	0.172624
RGD1310587	1.17462e-27	0.104658	0.263	0.194	1.53534e-23	0.20092
Mea1	4.24313e-22	0.10453	0.296	0.233	5.5462e-18	0.230798
RGD1564865	1.08432e-31	0.104383	0.241	0.17	1.41732e-27	0.182209
Rps19bp1	3.29657e-34	0.104197	0.243	0.168	4.30895e-30	0.180795
Ntpcr	6.04838e-33	0.104164	0.208	0.14	7.90583e-29	0.15612
Ybx1	5.07845e-24	0.103873	0.345	0.274	6.63805e-20	0.273404
Mrps28	2.85347e-29	0.103867	0.248	0.179	3.72977e-25	0.188112
Gtf2h5	6.4179e-28	0.103819	0.241	0.174	8.38884e-24	0.183228
Psmb1	1.51858e-21	0.10366	0.467	0.396	1.98494e-17	0.38395
Mrpl35	1.97939e-29	0.103648	0.215	0.151	2.58726e-25	0.163475
Tusc2	8.78795e-35	0.103412	0.224	0.152	1.14867e-30	0.166792
Chpt1	1.86117e-30	0.103374	0.254	0.182	2.43274e-26	0.191535
Clpx	1.03293e-16	0.103265	0.4	0.346	1.35014e-12	0.33232
Mpst	3.2551e-19	0.103228	0.365	0.303	4.25474e-15	0.290589
C1qbp	2.9293e-28	0.102942	0.28	0.208	3.82889e-24	0.212143
Acad11	1.72605e-26	0.102696	0.271	0.203	2.25612e-22	0.207311
Cmc1	1.49463e-26	0.102287	0.23	0.166	1.95363e-22	0.174606
Taf10	1.37273e-23	0.102245	0.318	0.25	1.7943e-19	0.247
Prelid1	2.56366e-18	0.101944	0.383	0.324	3.35096e-14	0.307856
Rpa3	7.44287e-39	0.101611	0.193	0.122	9.72857e-35	0.142396
Pigr	3.77452e-24	0.101323	0.572	0.496	4.93367e-20	0.509044
Cox7a2l	3.44455e-25	0.101068	0.376	0.3	4.50237e-21	0.297521
Sult1b1	3.7651e-26	0.101015	0.624	0.54	4.92137e-22	0.568742
Pam16	3.62253e-26	0.100779	0.25	0.184	4.73501e-22	0.189323
Ccdc58	1.44848e-28	0.10057	0.219	0.155	1.89331e-24	0.165654
Pgk1	1.73279e-19	0.100486	0.444	0.379	2.26493e-15	0.364949
Coa3	2.34501e-25	0.100362	0.255	0.19	3.06516e-21	0.193908
Fmo3	1.73695e-18	0.10029	0.398	0.337	2.27037e-14	0.320264
Pold4	3.47308e-19	0.0999622	0.291	0.233	4.53966e-15	0.227578
Dpyd	3.93015e-21	0.0996146	0.312	0.249	5.1371e-17	0.242998
Zc3h15	1.48754e-22	0.0992256	0.24	0.181	1.94436e-18	0.184898
Glul	5.22716e-35	0.0987124	0.406	0.311	6.83242e-31	0.330758
Upb1	8.19037e-21	0.0985067	0.364	0.298	1.07056e-16	0.286067
Crem	1.2004e-22	0.0984453	0.272	0.21	1.56904e-18	0.210633
AABR07004549.1	1.59301e-69	0.0984074	0.948	0.853	2.08223e-65	1.31068
Tomm6	4.90708e-37	0.0983655	0.193	0.123	6.41405e-33	0.142396
Rnf5	1.20829e-28	0.0982382	0.22	0.155	1.57935e-24	0.16584
Arg1	1.606e-30	0.0981635	0.811	0.735	2.0992e-26	0.842249
Pnkd	5.22493e-17	0.0978954	0.413	0.355	6.82951e-13	0.335178
Psmc3	7.34796e-20	0.0978937	0.323	0.262	9.60451e-16	0.25395
Pc	6.72869e-19	0.0976818	0.339	0.278	8.79506e-15	0.266119
Ubl4a	1.35535e-26	0.0975639	0.245	0.179	1.77158e-22	0.184921
Pigp	3.1257e-29	0.0972275	0.196	0.134	4.0856e-25	0.147366
Rbx1	1.35074e-22	0.0968685	0.298	0.233	1.76556e-18	0.230653
Krtcap2	4.59758e-21	0.0966139	0.329	0.264	6.0095e-17	0.257232
Chp1	2.72389e-20	0.0963323	0.321	0.259	3.5604e-16	0.249467
Hdhd3	1.69691e-31	0.0961373	0.202	0.136	2.21803e-27	0.150179
Mrpl17	7.6405e-19	0.0956124	0.34	0.279	9.9869e-15	0.268496
Psme1	3.86216e-21	0.0955074	0.524	0.45	5.04822e-17	0.451549
Selenok	1.70137e-16	0.0951547	0.398	0.34	2.22386e-12	0.320244
Ghitm	5.56254e-15	0.0951372	0.342	0.292	7.2708e-11	0.271993
Nipsnap1	2.03453e-18	0.0950621	0.292	0.235	2.65933e-14	0.227035
Rab9a	3.59025e-26	0.0949464	0.224	0.161	4.69282e-22	0.168349
Lsm5	6.49785e-21	0.0949244	0.274	0.213	8.49333e-17	0.212695
Dph3	3.9716e-26	0.0947451	0.26	0.192	5.19128e-22	0.195289
Cacybp	4.92055e-27	0.0944212	0.2	0.139	6.43166e-23	0.150054
Cox20	2.57201e-30	0.0943093	0.203	0.138	3.36188e-26	0.151094
Ywhae	3.81764e-16	0.0936092	0.438	0.382	4.99003e-12	0.359541
Hspd1	7.1028e-15	0.0935643	0.441	0.388	9.28407e-11	0.366565
Map2k2	4.57741e-18	0.0935548	0.325	0.267	5.98313e-14	0.254151
Commd1	3.26388e-23	0.0935083	0.238	0.177	4.26622e-19	0.180431
Cebpa	9.7575e-16	0.0930364	0.45	0.396	1.2754e-11	0.374056
Acox2	3.73788e-18	0.0929019	0.363	0.302	4.88578e-14	0.285234
Phyhd1	1.11701e-18	0.0928329	0.312	0.254	1.46004e-14	0.243
Aspdh	9.84835e-20	0.0928058	0.303	0.242	1.28728e-15	0.234418
Usp16	1.77917e-28	0.092789	0.179	0.12	2.32555e-24	0.134999
Selenoh	5.61793e-21	0.0927003	0.295	0.232	7.34319e-17	0.229025
Gadd45gip1	2.22009e-22	0.0926421	0.255	0.194	2.90188e-18	0.193782
Aadat	1.22031e-21	0.0926379	0.265	0.204	1.59507e-17	0.201567
Acsl1	1.56774e-29	0.092402	0.969	0.927	2.04919e-25	1.4522
Fdps	7.90661e-17	0.0921537	0.514	0.454	1.03347e-12	0.436279
Atp6v1f	4.08489e-21	0.0917422	0.315	0.25	5.33936e-17	0.244554
Ntan1	1.49505e-19	0.0915969	0.246	0.191	1.95418e-15	0.189792
Hyi	2.30892e-18	0.0915579	0.341	0.28	3.01799e-14	0.267369
Ubxn1	8.26345e-19	0.091345	0.308	0.249	1.08012e-14	0.239812
Mrps17	9.04757e-28	0.0913365	0.205	0.142	1.18261e-23	0.15267
LOC259244	1.60034e-31	0.0912095	0.983	0.948	2.09181e-27	1.56677
Hgd	3.2979e-14	0.0911199	0.481	0.429	4.31069e-10	0.406611
Ube2l3	4.9868e-18	0.0910672	0.305	0.247	6.51825e-14	0.23653
Psmg4	3.37373e-22	0.091	0.239	0.179	4.40981e-18	0.180801
Mgst3	1.48542e-17	0.0909684	0.417	0.354	1.94159e-13	0.337311
Gstk1	1.93857e-14	0.0908956	0.365	0.314	2.5339e-10	0.293441
Uqcrc2	1.00855e-17	0.0907614	0.291	0.235	1.31827e-13	0.225564
Mocs2	4.80964e-20	0.0905836	0.251	0.194	6.28669e-16	0.191562
Hspa8	3.06193e-18	0.0904841	0.457	0.392	4.00225e-14	0.378945
Cmpk1	3.57324e-15	0.0900952	0.355	0.301	4.67058e-11	0.281811
Mrps35	1.98393e-25	0.0900379	0.226	0.163	2.59319e-21	0.168985
Mrpl55	4.29404e-26	0.0898739	0.199	0.139	5.61274e-22	0.148069
Sdhc	2.8018e-16	0.0897205	0.389	0.331	3.66223e-12	0.310259
Bet1	1.02176e-22	0.0897111	0.228	0.169	1.33555e-18	0.172449
Ran	4.29088e-17	0.0896165	0.341	0.283	5.60861e-13	0.269157
Bdh1	7.50383e-20	0.0892363	0.286	0.225	9.80826e-16	0.218161
Mrpl42	4.01191e-20	0.0891989	0.218	0.164	5.24397e-16	0.166487
Suclg2	2.3644e-19	0.0891577	0.375	0.31	3.09051e-15	0.294498
Psmb7	1.27978e-14	0.0891311	0.308	0.258	1.6728e-10	0.242395
Nsdhl	1.74994e-15	0.0884843	0.424	0.366	2.28735e-11	0.344691
Gclm	3.36014e-20	0.0882022	0.237	0.181	4.39203e-16	0.179456
Tcea1	5.0681e-23	0.0881802	0.221	0.162	6.62451e-19	0.165567
Rad23b	4.98107e-18	0.0881087	0.304	0.246	6.51075e-14	0.235678
Apom	4.62164e-19	0.0879159	0.607	0.542	6.04095e-15	0.546224
Hmgcl	2.14894e-24	0.0878536	0.212	0.152	2.80887e-20	0.158366
Hdlbp	4.39412e-15	0.0878109	0.443	0.387	5.74356e-11	0.360466
Dnaja1	1.07299e-13	0.0873598	0.337	0.287	1.4025e-09	0.26679
Bckdhb	5.69673e-21	0.086911	0.234	0.177	7.4462e-17	0.17604
Alad	5.9137e-14	0.0868015	0.388	0.334	7.7298e-10	0.312751
Gng10	9.43667e-22	0.0867012	0.402	0.328	1.23347e-17	0.320918
Ndufs2	2.41173e-12	0.0866795	0.382	0.335	3.15238e-08	0.309298
C4bpa	4.63615e-18	0.0865833	0.683	0.62	6.05991e-14	0.64372
Snrpg	1.23832e-20	0.0864444	0.236	0.179	1.6186e-16	0.179144
Nmt1	5.1324e-18	0.0863695	0.289	0.232	6.70855e-14	0.222285
Fkbp2	1.54947e-13	0.0862498	0.414	0.363	2.02532e-09	0.336002
Cnbp	2.09239e-15	0.0858786	0.38	0.323	2.73496e-11	0.300138
Fahd1	3.70692e-20	0.0852734	0.235	0.179	4.84531e-16	0.177312
Pygl	1.44992e-16	0.0851766	0.296	0.241	1.89519e-12	0.228144
Fasn	7.7424e-16	0.0851457	0.312	0.257	1.01201e-11	0.244453
Hadhb	1.06935e-17	0.08468	0.232	0.18	1.39775e-13	0.178583
Pfdn6	3.55184e-25	0.08462	0.233	0.168	4.64261e-21	0.172446
Mdh1	1.5513e-12	0.0845079	0.418	0.37	2.0277e-08	0.343573
Etnk2	1.06412e-13	0.084381	0.373	0.322	1.39091e-09	0.296617
Fgl1	2.8312e-15	0.0843164	0.42	0.361	3.70066e-11	0.346547
Avpi1	1.03911e-27	0.08431	0.178	0.119	1.35822e-23	0.130967
Ivd	3.01764e-14	0.0841487	0.317	0.267	3.94435e-10	0.247013
AABR07057190.1	1.29403e-20	0.0839972	0.239	0.181	1.69143e-16	0.180984
Vdac1	1.75516e-14	0.0839139	0.307	0.257	2.29418e-10	0.238905
Golph3	9.43518e-20	0.0838215	0.241	0.185	1.23327e-15	0.181634
Fkbp1a	1.05021e-15	0.0838003	0.394	0.335	1.37272e-11	0.314146
Cox14	1.40456e-31	0.0835459	0.157	0.099	1.8359e-27	0.114543
Aldh4a1	1.0944e-13	0.0833779	0.348	0.297	1.43048e-09	0.27564
Echdc2	3.35445e-18	0.0832652	0.211	0.16	4.3846e-14	0.159504
Tmem14c	4.08841e-14	0.0829543	0.405	0.351	5.34396e-10	0.325833
Blvrb	9.49036e-15	0.0828465	0.323	0.27	1.24049e-10	0.253119
Ncl	1.34227e-18	0.0827999	0.275	0.217	1.75449e-14	0.209749
Ndufaf2	4.5727e-26	0.0826394	0.162	0.108	5.97698e-22	0.120172
Trappc6a	2.90099e-15	0.0826248	0.247	0.198	3.79188e-11	0.189884
AABR07025010.1	1.45527e-14	0.0821598	0.292	0.241	1.90219e-10	0.227568
Fkbp4	2.21779e-14	0.0821581	0.285	0.236	2.89887e-10	0.220982
Timm10b	3.03035e-23	0.0820948	0.206	0.148	3.96097e-19	0.152384
Acat1	2.03762e-16	0.0820846	0.268	0.215	2.66338e-12	0.204863
Erh	2.74792e-16	0.081705	0.286	0.231	3.5918e-12	0.219378
Cwc15	3.70953e-22	0.0816878	0.232	0.172	4.84873e-18	0.172784
Ptgr1	4.06605e-16	0.0812768	0.261	0.209	5.31473e-12	0.20052
Aldh1a1	8.76406e-13	0.081257	0.321	0.273	1.14555e-08	0.254281
Mrpl14	1.18621e-14	0.0811111	0.312	0.26	1.55049e-10	0.240955
Fxn	1.65826e-25	0.0810268	0.173	0.117	2.16752e-21	0.126993
Mrpl41	3.42546e-23	0.0808588	0.203	0.145	4.47742e-19	0.150129
Coa8	6.71395e-19	0.0808362	0.234	0.179	8.77581e-15	0.175995
Maob	9.42107e-15	0.0808307	0.352	0.297	1.23143e-10	0.276683
Snrpd3	2.31331e-18	0.0808056	0.254	0.198	3.02372e-14	0.191892
Dnajc15	1.06808e-22	0.0807945	0.186	0.131	1.39609e-18	0.137392
Csad	6.35835e-15	0.080754	0.581	0.526	8.311e-11	0.52083
Fads1	9.53903e-15	0.0806093	0.587	0.534	1.24685e-10	0.532055
Ssna1	1.0236e-19	0.0805427	0.215	0.161	1.33794e-15	0.15986
Smim8	1.49899e-20	0.080511	0.173	0.123	1.95934e-16	0.129591
Ccs	1.9856e-15	0.0803394	0.3	0.246	2.59538e-11	0.23209
Cdv3	5.67785e-24	0.0803386	0.165	0.112	7.42152e-20	0.122688
Cyp8b1	7.47602e-15	0.0802752	0.375	0.319	9.77191e-11	0.303998
Pgls	8.60253e-15	0.0802044	0.249	0.2	1.12444e-10	0.190828
Mapk9	6.61429e-22	0.0801703	0.179	0.126	8.64554e-18	0.132689
Mrps18b	1.06441e-16	0.0800164	0.226	0.176	1.39129e-12	0.170506
Iqcg	5.10974e-31	0.0799091	0.147	0.091	6.67894e-27	0.106658
Mrps7	6.45366e-20	0.0798402	0.207	0.154	8.43558e-16	0.154313
March2	2.51444e-13	0.0796681	0.332	0.282	3.28662e-09	0.259185
Adh5	1.13962e-18	0.0793545	0.239	0.184	1.48959e-14	0.179361
Nfs1	5.27129e-14	0.0792584	0.269	0.22	6.8901e-10	0.205534
Paip2	3.83846e-16	0.0790736	0.237	0.187	5.01725e-12	0.180465
Nit1	4.1186e-14	0.0787535	0.301	0.251	5.38342e-10	0.232918
Ddah1	2.18299e-19	0.0782182	0.192	0.141	2.85339e-15	0.143904
Idi1	2.34528e-18	0.0780695	0.216	0.165	3.06552e-14	0.164535
Emc6	2.91191e-16	0.0779992	0.223	0.174	3.80615e-12	0.168668
Rfk	4.82012e-14	0.0779833	0.285	0.236	6.30037e-10	0.220757
Hras	1.53843e-17	0.0778737	0.245	0.191	2.01088e-13	0.184767
Med28	3.82895e-18	0.0775174	0.187	0.139	5.00483e-14	0.140525
Sra1	4.81423e-17	0.0775145	0.256	0.202	6.29268e-13	0.193986
Use1	1.64826e-15	0.0774793	0.243	0.193	2.15444e-11	0.183626
Mycbp	2.87117e-23	0.07738	0.162	0.11	3.75291e-19	0.118932
Hebp1	2.81547e-14	0.0773378	0.295	0.244	3.6801e-10	0.227368
Ugdh	1.00337e-12	0.0772446	0.343	0.294	1.3115e-08	0.271414
Ndufa13	7.30637e-14	0.0772317	0.514	0.458	9.55016e-10	0.439942
Mrpl53	9.27984e-18	0.076871	0.208	0.158	1.21297e-13	0.155632
Mpp6	2.42926e-16	0.0768282	0.196	0.15	3.17528e-12	0.148318
Ethe1	1.17575e-14	0.0763868	0.278	0.227	1.53682e-10	0.212898
Csnk2b	4.71547e-15	0.0761532	0.258	0.208	6.1636e-11	0.195774
LOC689959	1.39046e-23	0.0760722	0.163	0.111	1.81747e-19	0.119071
Mrpl18	2.64271e-18	0.0760667	0.227	0.173	3.45428e-14	0.170165
Erlec1	1.54107e-15	0.0756961	0.219	0.171	2.01434e-11	0.165195
Cript	4.67848e-21	0.0754809	0.196	0.142	6.11525e-17	0.144708
Nme1	1.5126e-15	0.0754474	0.221	0.173	1.97711e-11	0.166369
Pklr	1.21289e-11	0.0752185	0.327	0.281	1.58536e-07	0.256367
Zfand6	2.8287e-13	0.0749344	0.268	0.22	3.6974e-09	0.204863
Bnip3	2.12032e-18	0.074774	0.208	0.157	2.77147e-14	0.154859
AABR07043748.1	3.94743e-18	0.0746373	0.204	0.153	5.15968e-14	0.151624
Mrpl16	1.36379e-19	0.0739791	0.169	0.121	1.78261e-15	0.125037
Hdhd2	8.36284e-21	0.0738013	0.176	0.125	1.09311e-16	0.128912
Tmem134	4.59384e-14	0.0736982	0.256	0.208	6.00461e-10	0.194587
Papss2	6.33713e-15	0.0733026	0.247	0.198	8.28326e-11	0.18624
Stoml2	1.50486e-18	0.0732962	0.178	0.13	1.967e-14	0.131916
Plekhb1	5.86437e-30	0.0731841	0.129	0.077	7.66531e-26	0.0928876
Rab7a	1.24005e-11	0.0729873	0.375	0.327	1.62087e-07	0.29732
Cfl2	1.91973e-18	0.0729456	0.187	0.138	2.50928e-14	0.137693
Auh	1.13793e-20	0.072867	0.182	0.13	1.48739e-16	0.133106
Acss3	2.38052e-15	0.0728051	0.237	0.187	3.11158e-11	0.178471
Cltb	3.69546e-17	0.0727331	0.173	0.128	4.83033e-13	0.129268
AC128960.1	6.06405e-13	0.0721848	0.242	0.197	7.92632e-09	0.184111
Fmc1	2.27017e-17	0.0721783	0.197	0.148	2.96734e-13	0.14603
Smco4	1.63583e-16	0.0721517	0.198	0.15	2.13819e-12	0.147561
Cmbl	1.95373e-11	0.0721252	0.409	0.36	2.55372e-07	0.329089
Ubb	2.3122e-29	0.0720239	0.887	0.803	3.02228e-25	1.05556
Tmem183a	4.5352e-15	0.0716424	0.21	0.164	5.92796e-11	0.157771
Nucks1	1.40202e-19	0.0716114	0.182	0.132	1.83258e-15	0.134545
Eloc	3.71492e-18	0.0714909	0.188	0.139	4.85578e-14	0.138572
Apob	2.36597e-27	0.0713541	0.948	0.89	3.09256e-23	1.32703
Polr2f	8.8373e-16	0.0713156	0.206	0.159	1.15512e-11	0.153849
Gpr108	5.15802e-16	0.071281	0.173	0.129	6.74204e-12	0.129087
Mrpl50	3.79703e-21	0.0711517	0.155	0.107	4.9631e-17	0.113293
Psmb6	1.65635e-14	0.0711043	0.252	0.203	2.16502e-10	0.192047
Ndufs7	5.32803e-11	0.070802	0.349	0.303	6.96426e-07	0.273745
Mid1ip1	1.87132e-16	0.0703346	0.189	0.143	2.446e-12	0.140645
Psmb2	5.30094e-13	0.0702486	0.254	0.208	6.92886e-09	0.193656
Tcea3	1.01203e-23	0.0702074	0.128	0.082	1.32283e-19	0.0938865
Shmt2	2.04697e-12	0.0699962	0.23	0.187	2.67559e-08	0.174483
Pgm1	1.3584e-11	0.0699696	0.233	0.191	1.77557e-07	0.177194
Ccnl2	1.89937e-14	0.069806	0.233	0.185	2.48267e-10	0.17605
Sdha	2.26742e-09	0.0697665	0.302	0.264	2.96375e-05	0.236029
Mgst2	2.58736e-13	0.0696558	0.245	0.198	3.38194e-09	0.18506
Ssu72	2.52451e-15	0.0694661	0.202	0.156	3.29979e-11	0.150609
Nsa2	6.90889e-14	0.0694302	0.2	0.157	9.03061e-10	0.150693
Lcmt1	8.53019e-17	0.0691554	0.177	0.131	1.11498e-12	0.130917
Mrpl32	3.93032e-16	0.0689015	0.174	0.129	5.13733e-12	0.128531
Ppial4d	1.22042e-14	0.0686928	0.216	0.169	1.59521e-10	0.16227
Rexo2	1.30553e-14	0.0685878	0.219	0.172	1.70646e-10	0.164697
RGD1597339	1.46018e-19	0.0685831	0.157	0.11	1.90861e-15	0.115204
Ubc	2.83408e-13	0.0682861	0.79	0.745	3.70442e-09	0.815847
Akr1c3	5.53159e-29	0.0680425	0.104	0.059	7.23035e-25	0.0753791
Serpind1	5.26981e-11	0.0679776	0.573	0.527	6.88817e-07	0.508968
Dmgdh	1.40335e-10	0.0678922	0.316	0.272	1.83432e-06	0.245831
Morf4l2	2.92159e-09	0.0674727	0.305	0.266	3.81881e-05	0.23727
LOC687679	1.66309e-18	0.0674468	0.156	0.111	2.17382e-14	0.114811
Hnrnpk	2.70488e-10	0.0673923	0.286	0.244	3.53555e-06	0.220686
Mcts1	5.92165e-13	0.0671828	0.201	0.159	7.74019e-09	0.151008
Echdc3	1.43997e-13	0.0671366	0.209	0.165	1.88219e-09	0.155365
Etfdh	2.94667e-17	0.0668992	0.176	0.13	3.85159e-13	0.129635
Lypla1	2.32657e-12	0.066894	0.266	0.22	3.04106e-08	0.201248
LOC691807	3.98567e-13	0.0667445	0.259	0.212	5.20967e-09	0.196642
Mrps25	5.98514e-17	0.0667278	0.172	0.127	7.82317e-13	0.127446
Agmat	4.24227e-12	0.0664827	0.228	0.185	5.54507e-08	0.171473
Cfi	6.79132e-14	0.0664691	0.664	0.606	8.87694e-10	0.628435
Cuta	2.1092e-11	0.066429	0.27	0.226	2.75694e-07	0.206556
Krcc1	3.87518e-12	0.0663229	0.25	0.205	5.06525e-08	0.190382
Kyat3	2.79244e-15	0.066305	0.21	0.162	3.64999e-11	0.155223
Lonp2	7.21988e-10	0.0661367	0.34	0.297	9.4371e-06	0.269516
Psma1	2.91533e-10	0.0661319	0.258	0.218	3.81063e-06	0.198071
Psmc6	1.28966e-12	0.0660838	0.226	0.183	1.68571e-08	0.169402
Zfp91	4.31321e-15	0.0660127	0.202	0.156	5.63779e-11	0.149941
Pnpla5	9.70806e-29	0.0658669	0.105	0.06	1.26894e-24	0.0764908
Chchd7	2.26101e-23	0.0656409	0.132	0.085	2.95536e-19	0.0953203
Ybx1-ps3	1.00658e-16	0.065582	0.175	0.129	1.3157e-12	0.129625
Glyctk	3.97719e-10	0.0655788	0.245	0.206	5.19859e-06	0.186963
Eif4a1	1.86504e-06	0.0653624	0.411	0.381	0.0243779	0.338343
As3mt	4.15756e-10	0.0652387	0.358	0.314	5.43435e-06	0.281614
Decr1	1.32534e-13	0.0650045	0.218	0.173	1.73236e-09	0.163798
Pank1	3.48883e-15	0.0649917	0.192	0.147	4.56026e-11	0.141308
Nipsnap3b	3.34513e-10	0.0649754	0.247	0.208	4.37242e-06	0.189341
Glyr1	8.62308e-14	0.0648567	0.2	0.156	1.12712e-09	0.147944
Tp53inp2	7.42878e-12	0.0648472	0.342	0.292	9.71016e-08	0.264708
Mrpl36	3.79503e-15	0.0648226	0.204	0.157	4.96049e-11	0.150463
Cetn2	2.59842e-13	0.0648025	0.194	0.152	3.39639e-09	0.145225
Aamdc	1.42502e-14	0.0644048	0.187	0.143	1.86264e-10	0.138687
Eif3m	2.08725e-16	0.0641353	0.186	0.14	2.72825e-12	0.137497
Psmb3	7.5479e-13	0.064011	0.325	0.272	9.86586e-09	0.247836
Wwp1	2.56252e-18	0.0639813	0.137	0.094	3.34948e-14	0.0999996
Chmp3	2.04711e-19	0.0638611	0.128	0.086	2.67578e-15	0.0936061
LOC100912578	4.70399e-10	0.0637951	0.236	0.197	6.14859e-06	0.179204
Gnpnat1	1.7435e-13	0.0637789	0.204	0.16	2.27893e-09	0.152127
Agmo	8.16599e-09	0.0637776	0.364	0.323	0.000106738	0.290799
Esd	2.92948e-10	0.0637402	0.233	0.194	3.82913e-06	0.176897
Rfc1	3.45707e-13	0.0637047	0.178	0.138	4.51874e-09	0.133211
Acsl4	3.27279e-08	0.0636926	0.322	0.285	0.000427787	0.25438
Fam32a	4.16988e-12	0.0636701	0.195	0.155	5.45045e-08	0.146593
AABR07052458.1	8.09019e-19	0.0634783	0.135	0.092	1.05747e-14	0.0983299
Rnf181	4.26232e-12	0.0634355	0.217	0.175	5.57128e-08	0.162393
Pgam1	4.53858e-10	0.0631639	0.299	0.256	5.93238e-06	0.230666
Ciao2a	1.54436e-12	0.063069	0.204	0.162	2.01864e-08	0.152148
RGD1564804	8.33944e-15	0.0630216	0.173	0.131	1.09005e-10	0.127326
Gcat	7.03424e-14	0.0630175	0.173	0.132	9.19445e-10	0.128432
Glrx2	6.3629e-17	0.0627939	0.148	0.106	8.31695e-13	0.10864
Dync1i2	2.38534e-10	0.062775	0.231	0.192	3.11787e-06	0.175914
Rtp3	7.78153e-12	0.0627169	0.218	0.176	1.01712e-07	0.16417
Aimp1	1.19697e-15	0.0623684	0.158	0.116	1.56456e-11	0.11793
Cpb2	7.45762e-10	0.0623478	0.474	0.426	9.74785e-06	0.395328
Banf1	3.43117e-11	0.0623246	0.189	0.151	4.48488e-07	0.141809
Msmo1	1.26292e-12	0.0622455	0.397	0.341	1.65076e-08	0.322877
Elof1	6.16439e-15	0.062147	0.156	0.115	8.05748e-11	0.114279
Sar1b	1.41061e-07	0.0620261	0.372	0.336	0.0018438	0.296363
Optn	4.03439e-13	0.0619947	0.201	0.158	5.27336e-09	0.149655
Mrpl58	7.05106e-15	0.061963	0.179	0.136	9.21643e-11	0.131695
Acot13	3.75005e-14	0.0618645	0.158	0.118	4.9017e-10	0.116979
Cyp2c13	1.30264e-25	0.061816	0.954	0.898	1.70269e-21	1.31124
Vapa	1.12345e-09	0.0618105	0.297	0.255	1.46847e-05	0.228037
St13	1.46263e-12	0.061748	0.207	0.165	1.9118e-08	0.154127
Guk1	5.83794e-12	0.0615628	0.236	0.192	7.63077e-08	0.176084
Psma5	1.74144e-11	0.0615604	0.22	0.179	2.27624e-07	0.165465
Ubqln1	2.91197e-09	0.0614597	0.26	0.222	3.80624e-05	0.198635
Lsm7	3.88711e-14	0.0613456	0.182	0.139	5.08084e-10	0.133208
Eif1b	2.12172e-12	0.0613223	0.175	0.136	2.7733e-08	0.129763
Dhfr	2.01866e-18	0.0612902	0.132	0.09	2.63859e-14	0.096479
Chmp5	1.70853e-09	0.0609602	0.275	0.235	2.23322e-05	0.211375
C8g	5.11116e-11	0.0607112	0.721	0.678	6.6808e-07	0.709478
Cnpy2	1.05862e-08	0.0606594	0.294	0.256	0.000138372	0.226652
Rbm8a	6.71282e-10	0.060478	0.241	0.202	8.77432e-06	0.183897
Chchd3	1.91834e-13	0.0604681	0.173	0.132	2.50747e-09	0.127179
Dnaja3	4.67082e-13	0.0602723	0.185	0.143	6.10523e-09	0.136556
Tfg	1.17826e-13	0.0602079	0.165	0.125	1.5401e-09	0.121493
Mrpl23	6.36774e-11	0.0601438	0.232	0.191	8.32327e-07	0.173652
Znhit1	1.70765e-13	0.0601397	0.159	0.12	2.23207e-09	0.117047
Larp1b	4.17892e-13	0.0599653	0.154	0.116	5.46226e-09	0.114082
Sec11c	1.42021e-11	0.0598596	0.205	0.165	1.85636e-07	0.153341
Stk16	1.06341e-12	0.0598463	0.177	0.138	1.38998e-08	0.130933
LOC298111	4.94037e-12	0.0596848	0.203	0.162	6.45756e-08	0.152783
RGD1309534	7.20713e-15	0.0595642	0.158	0.117	9.42045e-11	0.115668
LOC691921	2.23112e-12	0.0595232	0.177	0.138	2.9163e-08	0.131211
Fdx2	7.73717e-14	0.0595129	0.152	0.113	1.01133e-09	0.111492
Tars	2.09429e-11	0.0591081	0.235	0.192	2.73745e-07	0.176756
Dpy30	1.86864e-13	0.0589941	0.153	0.115	2.4425e-09	0.112889
Cox19	1.9087e-14	0.0589819	0.173	0.131	2.49486e-10	0.126667
Snrpc	1.21672e-12	0.0589181	0.199	0.157	1.59038e-08	0.14707
Eif3f	2.23092e-09	0.0587155	0.297	0.256	2.91604e-05	0.228729
Cluh	2.23196e-07	0.0586623	0.283	0.25	0.00291739	0.219971
Mrps18a	1.66467e-13	0.0583996	0.168	0.128	2.17589e-09	0.122974
Azgp1	1.28274e-11	0.0581477	0.749	0.704	1.67667e-07	0.748135
Isca1	2.43367e-11	0.0580727	0.19	0.152	3.18105e-07	0.14096
Sf3b5	1.53844e-13	0.057897	0.162	0.122	2.01089e-09	0.118389
Psma4	1.66285e-09	0.0578703	0.282	0.241	2.17351e-05	0.214046
Smim1	1.00186e-18	0.0577254	0.115	0.076	1.30953e-14	0.0833692
Gon7	1.01646e-17	0.0577207	0.118	0.08	1.32862e-13	0.086127
Uroc1	3.33631e-06	0.0576823	0.342	0.312	0.043609	0.275436
Smim22	4.68096e-18	0.0575733	0.118	0.079	6.11849e-14	0.0860433
Timm9	2.91511e-18	0.05756	0.112	0.074	3.81035e-14	0.0816575
Mettl9	1.26432e-11	0.0574261	0.191	0.151	1.65259e-07	0.140926
RGD1559909	6.1156e-16	0.0573532	0.135	0.095	7.99371e-12	0.097601
Rnls	2.7628e-24	0.0573282	0.092	0.053	3.61126e-20	0.0658266
Triap1	2.63189e-16	0.0573186	0.135	0.096	3.44014e-12	0.0977399
Rbks	9.35329e-18	0.0573006	0.131	0.09	1.22257e-13	0.0937528
Eef1d	4.21063e-08	0.0572889	0.293	0.255	0.000550371	0.226425
Cox6b1.1	1.09221e-17	0.0572467	0.119	0.08	1.42763e-13	0.0859985
Dhtkd1	2.58115e-06	0.0572243	0.398	0.367	0.0337382	0.325052
Sdhd	4.66783e-07	0.0570886	0.323	0.289	0.00610132	0.251931
Arf4	2.81609e-07	0.0569049	0.275	0.242	0.00368091	0.211589
H3f3b	2.74739e-14	0.0569035	0.162	0.121	3.59111e-10	0.120499
LOC294154	3.98437e-07	0.0567486	0.282	0.249	0.00520796	0.21721
AABR07006025.1	2.58031e-23	0.0566776	0.107	0.065	3.37273e-19	0.0760134
LOC102555453	2.94005e-17	0.056663	0.123	0.084	3.84294e-13	0.08873
Brk1	1.90636e-11	0.0565481	0.258	0.213	2.49181e-07	0.194974
LOC100911713	5.8975e-09	0.0565405	0.275	0.236	7.70863e-05	0.213128
AABR07065438.1	6.78758e-14	0.0561873	0.156	0.117	8.87204e-10	0.113744
Sumo3	4.26484e-11	0.0560314	0.216	0.176	5.57457e-07	0.159532
Srp19	2.00838e-13	0.055878	0.139	0.102	2.62515e-09	0.102086
Gatd3a	1.78353e-09	0.0558034	0.207	0.171	2.33125e-05	0.154431
Pemt	3.7392e-07	0.0557963	0.434	0.396	0.00488751	0.354112
Psma3	7.81707e-09	0.0556371	0.258	0.22	0.000102177	0.195748
Copz1	7.33223e-08	0.0553635	0.321	0.283	0.000958396	0.249068
Lhpp	5.43504e-15	0.0551578	0.143	0.104	7.10415e-11	0.103389
LOC103690002	5.68648e-08	0.0551534	0.208	0.176	0.000743279	0.157486
Ccdc124	4.48656e-11	0.0551145	0.178	0.141	5.86438e-07	0.131648
F13b	1.39692e-07	0.0550156	0.276	0.24	0.00182591	0.212743
Crcp	7.65935e-12	0.0548069	0.148	0.113	1.00115e-07	0.108721
Gpd1	1.85261e-08	0.054706	0.547	0.502	0.000242155	0.472554
Naa50	1.17446e-11	0.0544703	0.139	0.105	1.53514e-07	0.102354
Cyb5b	1.43137e-07	0.0541908	0.24	0.207	0.00187094	0.181215
Serf1	1.65962e-12	0.0541312	0.136	0.101	2.16928e-08	0.0999787
R3hdm2	1.07543e-11	0.0541222	0.179	0.141	1.40569e-07	0.131043
Czib	1.57523e-14	0.0539404	0.122	0.087	2.05898e-10	0.0889634
AABR07030091.1	7.39046e-15	0.0538786	0.115	0.08	9.66007e-11	0.083406
Smap1	2.65688e-11	0.0538766	0.164	0.128	3.47281e-07	0.121527
Ppp1r14a	7.06989e-13	0.0538658	0.174	0.134	9.24105e-09	0.127873
LOC103695118	2.09522e-13	0.0538034	0.139	0.102	2.73866e-09	0.101053
Mtfr1l	1.83107e-15	0.0536604	0.121	0.085	2.39339e-11	0.0877706
Tmed7	1.5666e-07	0.0535902	0.267	0.233	0.0020477	0.204278
Cpped1	2.49712e-13	0.0535899	0.132	0.096	3.26399e-09	0.0960622
Aamp	6.85335e-08	0.0535154	0.243	0.209	0.000895801	0.18446
Rcan1	1.10229e-07	0.0534721	0.342	0.304	0.00144081	0.267204
Tkfc	4.25112e-08	0.0534598	0.236	0.202	0.000555664	0.178785
Ppp1cb	1.20309e-08	0.0532825	0.236	0.199	0.000157256	0.177034
Gkap1	1.17273e-11	0.0530108	0.164	0.127	1.53287e-07	0.120636
Tpm1	9.02195e-09	0.0529651	0.169	0.137	0.000117926	0.125965
Nelfe	1.18828e-17	0.0529525	0.102	0.067	1.5532e-13	0.0738508
Znrf2	2.63501e-06	0.0527776	0.248	0.22	0.0344422	0.191834
Aars	1.0945e-07	0.0526637	0.258	0.224	0.00143062	0.196453
Tuba4a	4.25155e-10	0.0526171	0.155	0.123	5.55721e-06	0.115542
Psmd9	7.19694e-14	0.0523893	0.126	0.091	9.40712e-10	0.0913725
Snf8	4.13232e-09	0.0522106	0.206	0.171	5.40135e-05	0.153852
AC111831.1	8.92435e-19	0.0521905	0.099	0.063	1.1665e-14	0.0706421
Commd3	2.87382e-10	0.0518448	0.174	0.139	3.75637e-06	0.1285
Id4	1.04774e-10	0.0517571	0.18	0.143	1.36951e-06	0.132146
Fmo1	1.30249e-07	0.0517553	0.198	0.167	0.00170248	0.149498
Hao1	2.30198e-14	0.0515525	0.126	0.09	3.00892e-10	0.0912781
Ube2k	8.73853e-07	0.0515017	0.261	0.229	0.0114221	0.199243
Ubxn4	1.07663e-06	0.0514851	0.25	0.219	0.0140726	0.189936
Hmgn2	8.92273e-08	0.0513996	0.221	0.188	0.00116629	0.167049
Ubl3	1.97029e-08	0.0512678	0.225	0.191	0.000257537	0.168744
Ugt2b17	4.95002e-07	0.0512522	0.353	0.317	0.00647018	0.279302
Cks1b	4.80907e-12	0.0511981	0.142	0.107	6.28593e-08	0.103518
Pdia5	6.32488e-09	0.0511631	0.179	0.146	8.26725e-05	0.132705
Snrpb2	1.66414e-09	0.0511507	0.171	0.137	2.1752e-05	0.127331
Chdh	8.64478e-08	0.0510801	0.22	0.188	0.00112996	0.165769
Sar1a	1.27276e-05	0.0510386	0.389	0.359	0.166363	0.31072
Coq8a	2.19728e-06	0.0510271	0.382	0.347	0.0287206	0.305816
Arcn1	8.63627e-08	0.0509905	0.208	0.176	0.00112885	0.156064
Txnl4a	3.97521e-10	0.0508667	0.165	0.131	5.196e-06	0.1217
Mrfap1	1.61418e-07	0.0508484	0.239	0.205	0.00210989	0.181233
Gch1	1.93269e-08	0.0508284	0.186	0.154	0.000252621	0.138577
Psmb4	4.1605e-06	0.0506739	0.281	0.251	0.054382	0.216916
Isca2	8.16873e-12	0.0506103	0.134	0.101	1.06773e-07	0.0982407
Psma6	2.78722e-08	0.0505572	0.281	0.243	0.000364318	0.215965
Zmat2	3.01248e-10	0.0505399	0.157	0.123	3.93762e-06	0.115464
Macrod1	4.8354e-10	0.0505222	0.151	0.118	6.32036e-06	0.111036
Smagp	1.63021e-08	0.0504359	0.179	0.147	0.000213085	0.133399
Cops5	4.08995e-12	0.0499955	0.135	0.101	5.34598e-08	0.0987728
AABR07051507.1	4.23746e-13	0.0499911	0.123	0.089	5.53879e-09	0.08916
Wfdc21	4.5902e-08	0.0498475	0.249	0.215	0.000599985	0.197754
Fam104a	1.82728e-10	0.0497994	0.141	0.109	2.38843e-06	0.103601
Arl6ip4	3.8475e-11	0.0497963	0.144	0.11	5.02907e-07	0.105164
Bud31	5.47916e-09	0.0497307	0.172	0.139	7.16181e-05	0.127307
Mlx	1.48631e-10	0.049635	0.134	0.103	1.94275e-06	0.0981674
Gatc	2.46447e-12	0.0495492	0.124	0.091	3.22131e-08	0.090261
Psma2	2.65295e-08	0.0495163	0.226	0.191	0.000346768	0.17033
Rpl13a	7.5645e-09	0.0494412	0.253	0.214	9.88755e-05	0.189464
Malsu1	2.46389e-12	0.0493214	0.105	0.075	3.22056e-08	0.0774424
Rab11a	5.28218e-08	0.0492623	0.243	0.207	0.000690434	0.182415
Nrep	5.12584e-26	0.049243	0.066	0.033	6.69999e-22	0.0472538
mrpl11	3.88068e-10	0.0492403	0.155	0.122	5.07243e-06	0.114048
Nubp1	2.59263e-09	0.0492025	0.156	0.124	3.38882e-05	0.114882
Mrps5	5.65154e-14	0.0491647	0.113	0.079	7.38713e-10	0.0821424
Zcrb1	1.31559e-10	0.0489601	0.125	0.094	1.71961e-06	0.0921251
Nabp2	5.53373e-10	0.0489543	0.131	0.101	7.23314e-06	0.0959365
Fahd2a	1.03213e-07	0.0488797	0.158	0.13	0.0013491	0.11738
Ei24	3.31817e-08	0.0488369	0.276	0.238	0.000433718	0.207597
Coa5	1.31942e-07	0.0488075	0.216	0.183	0.00172461	0.161931
NEWGENE-619861	1.40415e-05	0.0487072	0.32	0.29	0.183537	0.251011
Sarnp	4.73456e-07	0.0486228	0.168	0.14	0.00618854	0.125236
Gstt1	2.98357e-06	0.04859	0.265	0.235	0.0389982	0.202055
Txnl1	4.92473e-08	0.0485709	0.187	0.156	0.000643712	0.139303
H2afv	3.01134e-08	0.0483951	0.235	0.199	0.000393613	0.176724
Slc25a10	7.08437e-08	0.0482752	0.222	0.188	0.000925998	0.165253
Dnlz	3.13604e-10	0.0481956	0.13	0.1	4.09912e-06	0.0957374
Adss	2.49294e-09	0.0481813	0.156	0.124	3.25852e-05	0.11409
Pole3	1.60686e-14	0.0481368	0.109	0.075	2.10033e-10	0.0784488
Rpl36a	5.53541e-11	0.0480907	0.125	0.094	7.23533e-07	0.0911182
Ninj1	1.53225e-09	0.0480854	0.429	0.379	2.00281e-05	0.346803
Denr	2.1314e-14	0.0480646	0.105	0.072	2.78595e-10	0.0755993
Csnk2a1	1.72928e-16	0.0480318	0.096	0.063	2.26035e-12	0.068663
Swi5	1.54565e-08	0.0479971	0.254	0.216	0.000202032	0.191339
Jtb	2.96312e-07	0.0479461	0.216	0.184	0.00387309	0.161675
Snrpd1	7.90572e-10	0.0478239	0.175	0.14	1.03336e-05	0.128544
Morf4l1	1.63954e-11	0.0477969	0.137	0.103	2.14304e-07	0.100545
Fbxo3	6.54212e-06	0.0475472	0.176	0.151	0.0855121	0.133043
LOC108349606	1.88861e-14	0.0475075	0.109	0.075	2.46861e-10	0.0784252
Polg2	2.70833e-08	0.0474431	0.173	0.142	0.000354006	0.128141
Poldip2	9.33674e-13	0.0472141	0.116	0.084	1.22041e-08	0.083786
Glrx	4.35456e-10	0.0471956	0.161	0.127	5.69185e-06	0.118169
Cbs	0.000135488	0.0471248	0.353	0.328	1	0.281046
Rab6a	4.58706e-09	0.0471209	0.151	0.12	5.99574e-05	0.110388
LOC103689931	7.3296e-07	0.0469457	0.307	0.272	0.00958052	0.234892
Bag1	3.24651e-09	0.0468771	0.157	0.126	4.24352e-05	0.11517
Ca5a	1.46213e-09	0.0467962	0.145	0.114	1.91115e-05	0.105256
Pla2g16	1.98926e-07	0.0466839	0.169	0.141	0.00260016	0.127898
LOC103689920	7.45265e-08	0.0466028	0.162	0.133	0.000974136	0.11987
Lactb	3.42989e-08	0.0465308	0.162	0.132	0.000448321	0.119084
Ppa2	4.22546e-11	0.0465018	0.138	0.105	5.52309e-07	0.0993599
Trim14	7.53891e-09	0.0464956	0.163	0.131	9.85411e-05	0.119327
Atxn7l3b	3.16547e-08	0.0464735	0.172	0.141	0.000413758	0.127179
Ccdc167	7.2321e-15	0.0464549	0.093	0.062	9.45307e-11	0.067043
Nars	1.81623e-07	0.0464291	0.191	0.16	0.002374	0.143149
Rheb	8.2412e-08	0.0463964	0.225	0.191	0.00107721	0.167651
Nudt8	1.73787e-09	0.0463591	0.135	0.105	2.27157e-05	0.0990639
Acp1	6.22088e-08	0.0463394	0.148	0.12	0.000813132	0.108721
Hsd3b7	8.72644e-08	0.0462839	0.408	0.366	0.00114063	0.329071
Hint3	4.80883e-09	0.0462063	0.128	0.1	6.28562e-05	0.0938629
Apcs	2.05182e-07	0.04607	0.636	0.597	0.00268194	0.591218
Abce1	9.76635e-10	0.046068	0.133	0.103	1.27656e-05	0.0972445
Zfp771	4.50048e-15	0.0460373	0.091	0.06	5.88258e-11	0.0650271
Eif3el1	6.50176e-14	0.0460057	0.093	0.063	8.49845e-10	0.0674834
Abcc2	3.68854e-06	0.0459946	0.256	0.225	0.0482129	0.194846
AABR07015507.1	2.30829e-09	0.045967	0.137	0.107	3.01717e-05	0.100487
Cyp2d5	1.44412e-06	0.0459264	0.405	0.366	0.0188761	0.333904
Ndufs3	3.26767e-06	0.0458803	0.208	0.181	0.0427117	0.156002
Pin1	1.51101e-08	0.0458775	0.148	0.119	0.000197504	0.108535
Gmcl1	9.07144e-08	0.0458199	0.174	0.144	0.00118573	0.129174
Cmc4	2.86308e-15	0.0457409	0.094	0.062	3.74234e-11	0.0673077
Pink1	6.07588e-07	0.0457369	0.203	0.173	0.00794178	0.151697
Tceal8	8.92344e-10	0.04548	0.163	0.129	1.16638e-05	0.119107
Abat	4.17711e-09	0.0454322	0.156	0.125	5.4599e-05	0.114475
Hmg20b	2.48152e-05	0.0453734	0.231	0.205	0.324359	0.175804
Akr1e2	1.79641e-07	0.0453548	0.198	0.167	0.00234809	0.147503
AABR07065406.1	1.13323e-10	0.0450961	0.119	0.089	1.48124e-06	0.0866487
Osgin1	2.08709e-06	0.0449844	0.28	0.248	0.0272804	0.215771
Mrps11	4.93371e-09	0.0447792	0.165	0.132	6.44885e-05	0.119498
Afmid	3.41292e-05	0.0446834	0.25	0.224	0.446103	0.191373
Acnat2	5.59792e-05	0.0446546	0.523	0.495	0.731704	0.452073
Fdft1	2.74275e-05	0.0446454	0.306	0.276	0.358505	0.239509
Mrpl43	3.88765e-14	0.0444673	0.095	0.064	5.08155e-10	0.0678398
Acy3	4.10273e-09	0.0443844	0.136	0.106	5.36267e-05	0.0993286
Fkbp3	8.51302e-10	0.0443276	0.13	0.1	1.11274e-05	0.0945916
Ttpa	3.73638e-12	0.0442726	0.103	0.073	4.88383e-08	0.074071
Trappc2b	1.79346e-10	0.0442507	0.13	0.099	2.34424e-06	0.0940699
Cdip1	4.4739e-08	0.0442482	0.16	0.13	0.000584783	0.117196
AABR07004269.3	3.89724e-15	0.0442327	0.092	0.06	5.09409e-11	0.0655251
Tpmt	2.58474e-12	0.0440312	0.109	0.078	3.37852e-08	0.0783544
Hsd17b8	2.74387e-08	0.0440124	0.153	0.124	0.000358652	0.111927
Mbl2	8.64982e-07	0.0439883	0.183	0.154	0.0113062	0.135633
Gcc2	7.73496e-11	0.0438791	0.116	0.086	1.01104e-06	0.0843785
Ca8	2.49757e-07	0.0438731	0.169	0.141	0.00326457	0.125768
Tmem126a	2.46596e-10	0.0437036	0.118	0.088	3.22326e-06	0.0855477
C1s	3.33102e-07	0.0436657	0.605	0.569	0.00435397	0.55382
Lsm12	7.14471e-08	0.0435848	0.151	0.123	0.000933885	0.110837
Tomm20	3.81149e-06	0.0435134	0.248	0.218	0.04982	0.187553
Marc2	1.88082e-05	0.0434499	0.315	0.285	0.245842	0.242984
Snapin	1.67822e-06	0.0434177	0.184	0.156	0.0219361	0.137266
Eprs	4.58299e-05	0.0433968	0.269	0.242	0.599042	0.206595
LOC100912618	1.33041e-06	0.0431173	0.233	0.202	0.0173898	0.174346
Sult1c2a	1.46767e-17	0.0429476	0.074	0.044	1.91839e-13	0.0523106
Phf5a	7.21153e-07	0.0427603	0.147	0.121	0.0094262	0.10843
Litaf	2.4029e-05	0.0427525	0.226	0.201	0.314084	0.171935
Mrpl13	1.33688e-07	0.0427436	0.144	0.117	0.00174743	0.106011
Ppif	1.36353e-07	0.0427003	0.158	0.129	0.00178228	0.116038
Qprt	5.81545e-05	0.0426987	0.248	0.223	0.760138	0.18936
Timm17a	3.47401e-09	0.0426524	0.119	0.092	4.54087e-05	0.0867981
Abhd5	6.15087e-10	0.0426199	0.128	0.098	8.0398e-06	0.0929925
Prxl2b	2.17953e-11	0.0425528	0.124	0.092	2.84886e-07	0.088903
Cdc37	6.4258e-07	0.0425101	0.183	0.154	0.00839916	0.134972
Inmt	6.75194e-11	0.0424531	0.103	0.075	8.82546e-07	0.0739897
Sumo1	5.41726e-06	0.0424148	0.202	0.175	0.070809	0.1509
Psmd1	0.000122055	0.0422697	0.219	0.196	1	0.16702
LOC103692716	9.5391e-06	0.0422476	0.219	0.191	0.124686	0.16477
Atf4	2.66383e-05	0.042205	0.248	0.221	0.348189	0.187818
Fam136a	9.11081e-10	0.0421593	0.109	0.082	1.19087e-05	0.0791094
Ube2m	1.21682e-06	0.0421564	0.188	0.16	0.0159051	0.138503
RGD1311703	3.3434e-07	0.0421051	0.184	0.154	0.00437016	0.135806
Cfdp1	3.53136e-06	0.042005	0.156	0.131	0.0461583	0.115786
Zwint	1.13576e-10	0.0419379	0.103	0.075	1.48456e-06	0.0743148
Rtf1	5.23188e-06	0.0418776	0.149	0.126	0.0683859	0.112001
Adam28	4.50149e-23	0.0417827	0.057	0.028	5.8839e-19	0.0404905
Hdgf	9.11521e-10	0.0417236	0.124	0.094	1.19145e-05	0.0895532
Supt4h1	0.000309658	0.0417031	0.224	0.203	1	0.170323
Csrp2	6.54587e-14	0.0416497	0.099	0.067	8.55611e-10	0.0710485
Psmd8	6.7182e-05	0.0416444	0.21	0.187	0.878136	0.158657
Acads	1.24055e-05	0.0416411	0.189	0.164	0.162152	0.141172
Ndufa10	1.66553e-07	0.0416314	0.139	0.112	0.00217702	0.100611
Phlda3	5.34798e-12	0.0415577	0.096	0.067	6.99034e-08	0.0689645
RGD1309730	3.44556e-12	0.0413994	0.095	0.066	4.50369e-08	0.0680024
Acaa1a	8.00467e-08	0.0413909	0.133	0.106	0.00104629	0.0969535
Tpst1	3.92731e-06	0.041327	0.188	0.161	0.0513338	0.140069
AABR07046628.1	3.32807e-12	0.0413245	0.089	0.061	4.35011e-08	0.0634175
Prkd3	5.30816e-11	0.0412914	0.109	0.08	6.9383e-07	0.0776806
Itpa	1.19827e-10	0.041267	0.11	0.081	1.56626e-06	0.0788525
Insig2	0.000630503	0.0412489	0.314	0.292	1	0.246017
Ap2s1	2.29353e-05	0.0412358	0.248	0.22	0.299787	0.189444
Paics	6.89003e-06	0.0411308	0.186	0.16	0.0900595	0.137424
Dek	2.77386e-07	0.040917	0.163	0.134	0.00362572	0.120114
Ttc1	2.88044e-11	0.0409103	0.105	0.075	3.76502e-07	0.0755312
Eif3g	7.04071e-06	0.0408922	0.199	0.173	0.0920291	0.148848
Tubb2a	1.66042e-05	0.0408384	0.238	0.211	0.217034	0.180641
Ube2a	1.43134e-08	0.0407727	0.121	0.094	0.000187091	0.0882687
Prkar1a	1.42472e-08	0.0407242	0.126	0.099	0.000186225	0.0914065
Bckdha	7.71788e-05	0.040612	0.201	0.177	1	0.150633
Gspt1	2.56607e-06	0.0404254	0.205	0.176	0.0335411	0.152877
Cyp51	1.71509e-07	0.0401147	0.41	0.368	0.00224179	0.333838
Sfr1	2.10139e-08	0.0400966	0.127	0.1	0.000274672	0.0931105
Tcf25	0.00020512	0.0400924	0.236	0.213	1	0.179406
Spr	8.15334e-07	0.0399996	0.155	0.128	0.0106572	0.112632
LOC499235	1.15902e-06	0.0399138	0.155	0.129	0.0151495	0.114072
Lsm1	1.87035e-10	0.039779	0.086	0.061	2.44473e-06	0.0625158
Rab3ip	8.3241e-13	0.0397446	0.084	0.056	1.08804e-08	0.0598392
Sdhaf4	2.74814e-14	0.0397131	0.069	0.043	3.59209e-10	0.0496393
Wfdc2	0.000210601	0.0396934	0.247	0.224	1	0.190036
Dctn3	1.55722e-06	0.0395998	0.141	0.116	0.0203544	0.103507
Pyurf	1.53337e-10	0.0394977	0.1	0.072	2.00427e-06	0.0715806
Cd164	3.10725e-10	0.039486	0.782	0.734	4.06149e-06	0.802333
Vdac3	0.000110258	0.0394106	0.223	0.199	1	0.169347
Gtf3a	8.8515e-09	0.0393786	0.112	0.086	0.000115698	0.0807294
Vdac2	5.26592e-05	0.0393365	0.282	0.255	0.688308	0.218148
Rwdd1	1.1148e-08	0.0392994	0.109	0.083	0.000145716	0.0795498
Sec62	2.50117e-05	0.0392608	0.43	0.396	0.326927	0.352743
Trappc1	1.47922e-06	0.0392156	0.138	0.113	0.0193349	0.101077
Pdha1	2.94763e-06	0.0391681	0.158	0.132	0.0385284	0.116153
Hal	9.33243e-07	0.0391412	0.164	0.136	0.0121984	0.120287
Mcfd2	0.000655738	0.0390982	0.332	0.308	1	0.261319
Eif4e2	1.72282e-07	0.0390824	0.133	0.107	0.0022519	0.0964895
Rab5b	5.33879e-07	0.0390528	0.168	0.14	0.00697834	0.122589
Rtcb	4.60775e-07	0.0390418	0.139	0.113	0.00602279	0.101806
Clpp	2.8602e-11	0.0390085	0.086	0.06	3.73857e-07	0.0615065
Eapp	3.1755e-08	0.0389423	0.121	0.095	0.000415069	0.0873983
Cbr4	2.90598e-12	0.038655	0.075	0.05	3.79841e-08	0.053865
LOC100360791	1.67782e-12	0.0385869	0.095	0.066	2.19308e-08	0.069245
LOC100362453	2.45557e-06	0.0385622	0.182	0.154	0.0320968	0.133688
Gemin6	4.7194e-11	0.0385406	0.088	0.062	6.16873e-07	0.0630007
Ube2l6	1.13162e-08	0.0384895	0.116	0.089	0.000147913	0.0832303
Aox3	2.10176e-08	0.0384416	0.113	0.087	0.000274721	0.0818069
Hadha	0.000414886	0.0384372	0.255	0.233	1	0.195164
Nadk	0.000104657	0.0383712	0.249	0.224	1	0.187758
Pon2	0.00254871	0.0383397	0.326	0.307	1	0.254354
Pbld1	0.00181074	0.0383254	0.334	0.314	1	0.262881
Nfe2l2	2.45291e-05	0.0382314	0.191	0.166	0.32062	0.142074
Ube2r2	1.19907e-05	0.0381391	0.159	0.135	0.156731	0.117369
Mdfic	2.40561e-08	0.038088	0.106	0.081	0.000314438	0.0767214
Agxt	4.45982e-05	0.0379473	0.238	0.212	0.582943	0.180685
Ube2d2	6.62778e-10	0.0379213	0.094	0.068	8.66317e-06	0.0672972
Rnf10	1.00033e-05	0.0378806	0.156	0.132	0.130753	0.114231
Lactb2	1.8803e-07	0.0378563	0.111	0.088	0.00245774	0.0813903
Iqgap2	4.9537e-06	0.0377571	0.152	0.127	0.0647498	0.112116
Mrpl22	8.19009e-07	0.037732	0.129	0.105	0.0107053	0.094361
Immp1l	8.95948e-10	0.0377183	0.087	0.063	1.17109e-05	0.0630114
Syap1	2.70238e-07	0.0375898	0.137	0.111	0.00353228	0.0998239
Ahsa1	1.45369e-05	0.0375357	0.164	0.14	0.190011	0.120101
Eif4ebp3	0.000117539	0.0374831	0.212	0.188	1	0.159069
Anxa6	6.49706e-05	0.0374787	0.18	0.158	0.849231	0.133677
Acsm2	0.000354601	0.037456	0.291	0.267	1	0.22466
AABR07027322.1	2.51438e-12	0.0373361	0.073	0.048	3.28654e-08	0.0522319
Anks4b	4.62627e-10	0.0373281	0.095	0.069	6.047e-06	0.0677717
Prdx3	8.39621e-06	0.0372697	0.161	0.137	0.109747	0.118216
Lsm2	1.1045e-08	0.0372023	0.083	0.06	0.000144369	0.0605026
Dlst	1.47641e-05	0.0371469	0.155	0.132	0.192981	0.114048
Galm	1.14163e-05	0.0370457	0.188	0.162	0.149223	0.139458
Dnajc21	9.64185e-10	0.0370037	0.087	0.062	1.26029e-05	0.0627596
Aco1	3.69017e-06	0.0369586	0.136	0.113	0.0482342	0.100233
Spink1	4.32388e-17	0.0369251	0.059	0.033	5.65175e-13	0.042066
Gstt2	0.000452689	0.0368238	0.201	0.181	1	0.151619
Pkig	9.25778e-09	0.0367748	0.115	0.088	0.000121008	0.0831018
LOC100362980	9.43007e-06	0.0366294	0.167	0.142	0.12326	0.123973
Borcs8	8.21276e-13	0.0366221	0.071	0.046	1.07349e-08	0.0503444
Gnl3	5.86545e-06	0.0365161	0.121	0.1	0.0766673	0.0892074
Gng12	2.00013e-07	0.0365065	0.117	0.093	0.00261437	0.0846668
Aldh1l1	2.71771e-05	0.0364914	0.156	0.133	0.355232	0.114627
Ctdsp1	0.000555758	0.0363739	0.223	0.202	1	0.168907
Cltc	0.000700735	0.036354	0.309	0.286	1	0.23965
Fga	7.2816e-08	0.036311	0.596	0.547	0.000951778	0.53131
Selenop	2.88099e-13	0.0361789	0.069	0.044	3.76574e-09	0.0489315
Rbpms2	6.04243e-08	0.0361561	0.094	0.072	0.000789806	0.0684795
LOC100364335	0.000831549	0.0361278	0.254	0.233	1	0.194482
Car2	8.09103e-12	0.0361072	0.076	0.05	1.05758e-07	0.0539227
Tmem106b	6.56179e-06	0.036066	0.138	0.115	0.0857692	0.100472
Ppp4r2	7.45476e-07	0.0360253	0.145	0.119	0.00974411	0.10536
Pccb	1.67321e-05	0.0360221	0.174	0.149	0.218706	0.127839
AABR07037436.1	3.24533e-13	0.0360012	0.074	0.048	4.24198e-09	0.0522187
Exosc5	2.71844e-06	0.035957	0.129	0.106	0.0355327	0.0938261
Metap2	1.22458e-06	0.0358188	0.11	0.088	0.0160065	0.0798749
Cct2	7.50206e-06	0.0357542	0.144	0.121	0.0980594	0.105699
Morn2	5.55937e-16	0.0357459	0.054	0.03	7.26665e-12	0.0384301
Tprg1l	2.95506e-05	0.0355485	0.19	0.165	0.386256	0.139798
Tmed2	0.000196767	0.0355433	0.41	0.382	1	0.330945
Eif1ad	1.19829e-07	0.0355216	0.114	0.09	0.00156629	0.0824203
Dnaja2	3.87525e-06	0.035492	0.144	0.12	0.0506534	0.105059
AABR07017046.1	4.4939e-11	0.0354818	0.07	0.047	5.87397e-07	0.0502763
Sucla2	3.34122e-05	0.0354637	0.161	0.138	0.436731	0.118284
Asrgl1	1.32616e-08	0.0354599	0.079	0.058	0.000173343	0.0577003
Atp6v1e1	4.4953e-06	0.0354032	0.129	0.106	0.0587581	0.0944529
AABR07036007.1	3.85918e-11	0.0353882	0.077	0.052	5.04433e-07	0.054384
Fbxo9	0.000455011	0.0353348	0.191	0.171	1	0.143566
RGD1304567	1.52439e-06	0.0352439	0.101	0.08	0.0199253	0.0736333
Eif4h	0.000220814	0.035207	0.203	0.181	1	0.151359
AABR07058498.1	2.21597e-11	0.0351916	0.076	0.051	2.89649e-07	0.0538178
Glyatl2	1.12642e-05	0.0350529	0.139	0.116	0.147235	0.101667
AABR07032097.1	3.96442e-09	0.035035	0.083	0.06	5.18189e-05	0.059758
Ranbp1	1.44222e-06	0.0349107	0.139	0.114	0.0188512	0.101688
Ascc3	3.81689e-08	0.034906	0.096	0.073	0.000498906	0.0694861
Mthfs	6.81117e-07	0.0348763	0.112	0.089	0.00890288	0.0807767
Tfam	1.28919e-07	0.0348496	0.103	0.08	0.0016851	0.0747788
Iah1	0.00046377	0.0347739	0.212	0.191	1	0.160537
Perp	5.57515e-06	0.0346785	0.153	0.128	0.0728729	0.111382
Tspyl1	4.58848e-07	0.0346578	0.097	0.075	0.00599761	0.0700419
RGD1565989	3.53659e-10	0.0345699	0.073	0.05	4.62268e-06	0.0524993
Dld	0.00031741	0.0345651	0.187	0.166	1	0.138713
Eid1	2.99073e-05	0.0345098	0.151	0.129	0.390919	0.111164
Cct5	1.31811e-05	0.0345032	0.188	0.162	0.17229	0.137934
Mlycd	1.32742e-05	0.0344844	0.148	0.125	0.173507	0.108047
Sh3gl3	2.10213e-08	0.0344732	0.092	0.069	0.000274769	0.0661621
Bccip	8.208e-08	0.0344654	0.097	0.074	0.00107287	0.069764
Cebpg	2.44697e-05	0.0342719	0.163	0.14	0.319843	0.119826
RGD1311345	2.18893e-07	0.0342279	0.114	0.09	0.00286115	0.0818514
Zcchc17	5.43607e-07	0.0342187	0.093	0.072	0.00710549	0.0678557
Cops2	2.72374e-06	0.0342089	0.11	0.089	0.035602	0.0800454
Zbtb8os	1.85041e-08	0.0342065	0.105	0.08	0.000241867	0.0747289
Anp32b	2.73843e-06	0.0342055	0.17	0.143	0.035794	0.124316
Trappc2l	8.3087e-06	0.0341234	0.144	0.12	0.108603	0.105235
Cyp2c7	4.95157e-07	0.0340657	0.117	0.093	0.00647219	0.086974
Mmut	0.00154305	0.0340069	0.217	0.198	1	0.163787
LOC100362366	6.68352e-11	0.033942	0.077	0.052	8.73602e-07	0.0541297
AABR07050545.1	1.16396e-08	0.0339266	0.088	0.065	0.000152141	0.0630243
Uxt	1.27331e-06	0.0338527	0.105	0.084	0.0166434	0.0765509
Ndufc2	0.0004323	0.033807	0.226	0.204	1	0.170003
Manf	0.00277142	0.0337859	0.327	0.306	1	0.255056
Borcs7	1.85914e-07	0.0337617	0.084	0.064	0.00243008	0.0614043
Sys1	1.41279e-05	0.0337396	0.132	0.11	0.184666	0.096107
Kpnb1	0.000257014	0.0337199	0.177	0.156	1	0.131163
RGD1305347	1.13033e-09	0.0336527	0.07	0.049	1.47746e-05	0.0503917
Asmtl	2.87836e-06	0.0336471	0.164	0.137	0.037623	0.11885
LOC100361543	0.00163587	0.0336293	0.239	0.219	1	0.181089
Rab1a	0.00367238	0.0336213	0.294	0.275	1	0.228425
Polr3k	3.89237e-07	0.0336105	0.117	0.093	0.00508771	0.0838673
Polr2i	7.1075e-08	0.0336073	0.106	0.081	0.000929022	0.0757723
Psme4	9.44633e-05	0.033587	0.16	0.139	1	0.118077
Nr1h3	1.44778e-05	0.0335739	0.268	0.237	0.189239	0.202691
Rnd2	3.79207e-10	0.0335327	0.076	0.053	4.95662e-06	0.0543159
Trap1	0.000102897	0.0335232	0.151	0.13	1	0.110887
Aifm1	1.85111e-05	0.0334593	0.145	0.123	0.241958	0.105903
Sec13	4.46666e-05	0.0334125	0.126	0.106	0.583837	0.0917055
Pdrg1	3.05645e-07	0.0334042	0.102	0.079	0.00399509	0.0729359
Eif2a	3.1803e-09	0.0334035	0.081	0.058	4.15696e-05	0.0573725
Lyrm9	1.23544e-10	0.0333639	0.073	0.05	1.61484e-06	0.0516866
Ankrd24	1.94283e-09	0.0333265	0.078	0.055	2.53948e-05	0.0552648
Cmc2	2.46769e-12	0.0332362	0.064	0.041	3.22552e-08	0.0451094
Rab17	1.10341e-05	0.033186	0.117	0.096	0.144226	0.08549
Idh2	5.05204e-06	0.0331738	0.115	0.093	0.0660352	0.0832539
RGD1309779	6.01288e-11	0.0330441	0.065	0.043	7.85944e-07	0.0466745
LOC100911238	3.00076e-09	0.033002	0.082	0.059	3.92229e-05	0.0581012
Ephx2	1.08606e-12	0.032987	0.059	0.036	1.41959e-08	0.0419952
Gsta2	5.34779e-05	0.0329599	0.148	0.126	0.69901	0.108721
Dad1	0.00118785	0.0328505	0.429	0.404	1	0.347437
Crot	5.32724e-06	0.0328414	0.117	0.095	0.0696323	0.084853
Ung	9.98996e-09	0.0328194	0.085	0.062	0.000130579	0.0603478
Pole4	8.18504e-06	0.0327955	0.141	0.118	0.106987	0.102695
Tank	4.5487e-09	0.0327946	0.08	0.057	5.94561e-05	0.0570133
Clint1	0.000245701	0.0327803	0.17	0.149	1	0.126057
Nifk	1.67334e-09	0.0326182	0.076	0.053	2.18723e-05	0.0539804
LOC108348180	3.32033e-05	0.0326172	0.145	0.123	0.434	0.106184
Uso1	7.60615e-05	0.0325623	0.154	0.132	0.9942	0.112365
Tcp1	5.68938e-06	0.0325462	0.133	0.11	0.0743659	0.0959206
Ddb1	0.00367627	0.0324284	0.199	0.182	1	0.149493
Gfer	1.83609e-06	0.0323695	0.114	0.091	0.0239995	0.0817808
Sirt3	1.55834e-06	0.0322662	0.12	0.097	0.0203691	0.0859041
Copz2	2.01845e-10	0.0322653	0.07	0.048	2.63832e-06	0.0498804
Mrpl3	3.47655e-06	0.032179	0.112	0.09	0.0454419	0.080879
Ppp2r5a	0.000265312	0.0321301	0.209	0.186	1	0.154683
Abcf1	9.6334e-05	0.0321248	0.139	0.119	1	0.102283
Eif4b	0.00280164	0.0320333	0.204	0.187	1	0.153543
Galk1	0.000180305	0.0318035	0.156	0.135	1	0.114231
Pts	4.83865e-10	0.0317731	0.068	0.046	6.3246e-06	0.0480743
Tmem258b	1.72573e-07	0.0317174	0.099	0.076	0.0022557	0.0702253
Srp54a	1.51828e-07	0.0316932	0.085	0.064	0.00198454	0.0615432
Adrm1	0.000275735	0.0316751	0.158	0.138	1	0.116468
Kars	1.90775e-06	0.0315934	0.103	0.082	0.0249362	0.0742311
Api5	0.000255953	0.0315682	0.179	0.158	1	0.132728
LOC103693375	5.32764e-12	0.0315295	0.058	0.036	6.96376e-08	0.0407448
Gars	2.68421e-06	0.0315111	0.112	0.09	0.0350852	0.0806482
Cbx1	7.84875e-10	0.0315083	0.065	0.044	1.02591e-05	0.046373
Tmem254	5.93053e-08	0.0314753	0.09	0.067	0.00077518	0.0640309
Cfap298	4.85882e-06	0.0314412	0.105	0.084	0.0635096	0.0755888
Cdc34	5.51238e-06	0.0314045	0.127	0.104	0.0720524	0.0911968
Dnph1	2.46641e-07	0.031386	0.095	0.073	0.00322385	0.0680968
Asgr1	1.96049e-05	0.031382	0.592	0.557	0.256256	0.532045
Psmf1	6.28231e-06	0.0313506	0.131	0.108	0.0821161	0.0939859
RGD1311745	5.98872e-07	0.0312784	0.084	0.064	0.00782786	0.06115
Ralgps2	4.8396e-09	0.0312572	0.068	0.047	6.32584e-05	0.0486066
Prdx2	0.00565339	0.0311834	0.264	0.245	1	0.202543
RGD1308134	6.39436e-06	0.0310592	0.115	0.094	0.0835807	0.0832514
Gphn	3.21485e-08	0.0309913	0.08	0.059	0.000420213	0.0573148
Hbp1	6.98515e-05	0.0309197	0.114	0.096	0.913029	0.0831622
Ide	0.000164622	0.0308574	0.137	0.118	1	0.0999656
Hspb8	2.77551e-05	0.030836	0.121	0.1	0.362787	0.0877025
Mthfd1	0.000350865	0.0308076	0.175	0.154	1	0.128151
AABR07004572.1	1.64933e-07	0.0307504	0.076	0.056	0.00215584	0.0546646
Pdhb	0.00248209	0.0307351	0.199	0.181	1	0.149644
RGD1566099	4.29953e-09	0.0306791	0.071	0.05	5.61992e-05	0.0504021
Cfap126	1.12325e-10	0.0306723	0.053	0.033	1.4682e-06	0.0381181
Acsm5	7.62295e-08	0.0306312	0.098	0.075	0.000996396	0.0706893
AC097784.1	1.19363e-11	0.0306206	0.056	0.035	1.5602e-07	0.0395416
Cyp2f4	1.42931e-05	0.0305998	0.104	0.085	0.186825	0.0755416
Glyatl1	0.00174556	0.0305921	0.254	0.233	1	0.192264
Angptl8	3.34247e-06	0.030553	0.189	0.16	0.0436895	0.139465
Tsen34l1	0.000740107	0.0304826	0.181	0.161	1	0.134068
Brd7	2.26244e-05	0.0303205	0.149	0.126	0.295724	0.107943
Wfdc3	1.00662e-12	0.030311	0.052	0.031	1.31575e-08	0.0364954
Clca2	6.03206e-20	0.030295	0.036	0.015	7.88451e-16	0.0257634
Wdr83os	0.00139226	0.0302829	0.246	0.225	1	0.185561
Eif2s1	1.28541e-07	0.0300533	0.081	0.06	0.00168016	0.0575114
LOC306766	7.8351e-07	0.0300359	0.097	0.076	0.0102413	0.0693577
Aasdhppt	9.12282e-06	0.0300337	0.097	0.078	0.119244	0.070228
Otulin	0.000223035	0.0300332	0.146	0.127	1	0.107112
Nme3	0.00185021	0.0300098	0.197	0.179	1	0.146459
Dynll1	2.84649e-07	0.0300069	0.342	0.3	0.00372065	0.271981
AABR07035218.1	2.37947e-11	0.029871	0.055	0.034	3.1102e-07	0.0390199
Spa17	1.29252e-11	0.0298344	0.047	0.028	1.68945e-07	0.0340078
Lsm4	0.000133316	0.0298271	0.141	0.121	1	0.102812
Tmem160	0.0163149	0.0297935	0.249	0.234	1	0.192231
Ufsp2	9.32124e-06	0.0297245	0.116	0.095	0.121838	0.0836943
Lonp1	0.000323297	0.0297241	0.14	0.121	1	0.102524
Ugt2b35	0.00225183	0.0297173	0.576	0.552	1	0.510175
Hmbs	1.68501e-07	0.0296793	0.089	0.067	0.00220247	0.0626048
Trnau1ap	4.06366e-08	0.0296725	0.067	0.048	0.000531161	0.0479825
Bloc1s3	2.4058e-11	0.0296664	0.058	0.036	3.14462e-07	0.0403384
Lipc	0.0147914	0.0296057	0.319	0.303	1	0.248898
Cpt2	0.000362081	0.0295851	0.136	0.118	1	0.0998739
Hells	3.41825e-08	0.0294149	0.07	0.05	0.000446799	0.0497651
Crym	9.92176e-06	0.0293105	0.111	0.09	0.129687	0.080116
Tufm	0.00133914	0.0292999	0.16	0.142	1	0.11743
Hjv	0.000890353	0.0292835	0.13	0.113	1	0.0956114
Tomm22	0.00067599	0.0292485	0.186	0.165	1	0.137033
Dctpp1	8.45601e-11	0.0292385	0.059	0.038	1.10529e-06	0.0415548
Uqcc3	0.00183542	0.0292359	0.184	0.166	1	0.137093
RGD1560341	9.53912e-08	0.0292346	0.072	0.053	0.00124686	0.0516761
Msantd4	3.08624e-06	0.029203	0.089	0.07	0.0403402	0.0638579
Ergic2	7.68258e-06	0.0291997	0.103	0.083	0.100419	0.0741182
Cbx5	3.14381e-09	0.0291976	0.052	0.034	4.10928e-05	0.0377013
RGD1562218	1.52912e-05	0.0291954	0.091	0.073	0.199872	0.0660836
Eif5b	1.28652e-05	0.0290312	0.125	0.104	0.168161	0.09078
Rmdn1	2.80569e-06	0.0290072	0.071	0.053	0.0366731	0.0511572
Amy1a	0.0142971	0.0289708	0.372	0.355	1	0.301685
Pabpc1	8.32918e-05	0.0289659	0.251	0.223	1	0.189831
Sec23b	0.000115893	0.0289392	0.105	0.088	1	0.0764933
Paip1	3.28318e-05	0.0289324	0.101	0.083	0.429144	0.0733999
Pdk1	8.98315e-07	0.0287879	0.079	0.06	0.0117419	0.0564471
RGD1308706	3.79176e-06	0.0287466	0.11	0.088	0.0495621	0.0784225
Rcbtb2	4.7293e-06	0.028738	0.101	0.081	0.0618167	0.0722281
Riok3	0.000250562	0.0286905	0.146	0.126	1	0.105997
Mdp1	4.50024e-07	0.0286842	0.075	0.056	0.00588226	0.0536344
Tbrg1	2.01304e-08	0.0286269	0.069	0.049	0.000263124	0.0489079
Idh3b	5.12746e-05	0.0286064	0.106	0.087	0.67021	0.0765037
Mal2	0.0014457	0.028567	0.137	0.121	1	0.101171
Hsph1	0.000110985	0.0284864	0.105	0.087	1	0.0760529
Me1	2.63047e-05	0.0284379	0.116	0.096	0.343829	0.0833456
LOC691083	2.41997e-07	0.0283832	0.064	0.046	0.00316315	0.0462472
RGD1561113	3.38359e-12	0.0283734	0.05	0.03	4.42269e-08	0.0350825
Mrps26	0.000151444	0.0282572	0.12	0.102	1	0.087076
Commd6	9.56644e-07	0.0282426	0.082	0.062	0.0125043	0.0585652
Usp9x	0.00081226	0.0281192	0.134	0.117	1	0.0981122
Lyplal1	4.0819e-06	0.0281156	0.084	0.066	0.0533545	0.060686
Pcyt2	0.0361679	0.0280632	0.327	0.314	1	0.256699
Cir1	0.000165429	0.0280306	0.122	0.103	1	0.0890002
Btf3	1.31086e-10	0.0279548	0.055	0.035	1.71343e-06	0.038278
Anp32a.1	0.00153398	0.0279489	0.163	0.145	1	0.12008
Timm44	1.18424e-09	0.0279169	0.058	0.038	1.54792e-05	0.0410226
Strbp	1.73979e-08	0.0279139	0.061	0.042	0.000227408	0.043513
Kxd1	0.000657938	0.0278602	0.135	0.118	1	0.098099
Ppcs	0.00576685	0.027784	0.18	0.165	1	0.134338
Rassf3	0.000614849	0.0277662	0.143	0.124	1	0.10389
Srrm1	0.00122465	0.0277533	0.175	0.156	1	0.130401
Eif6	0.000853853	0.0277118	0.145	0.128	1	0.105869
Mrpl40	1.51603e-05	0.0277019	0.102	0.083	0.19816	0.0731902
U2af1	0.000286119	0.0276183	0.142	0.123	1	0.10367
Cyp2c22	1.86969e-10	0.0275833	0.885	0.829	2.44388e-06	1.03823
Gid4	1.81196e-05	0.0275572	0.078	0.061	0.236842	0.0562741
Psmd11	0.000223119	0.0275465	0.139	0.119	1	0.100078
Etf1	9.22607e-05	0.027505	0.155	0.133	1	0.112179
AABR07005779.2	4.41005e-05	0.0274435	0.117	0.097	0.576438	0.0840639
Med29	1.7281e-05	0.0274398	0.106	0.086	0.22588	0.0757959
Cd47	0.00964175	0.0273852	0.258	0.241	1	0.1985
Rps4x-ps9	6.7301e-07	0.0273794	0.085	0.065	0.00879692	0.0603242
Net1	0.000491798	0.0273355	0.177	0.157	1	0.130025
Ube2g1	0.000209491	0.0273161	0.119	0.101	1	0.0857758
Ube2h	0.00138676	0.027282	0.171	0.152	1	0.125268
Fitm2	2.89251e-06	0.0272754	0.105	0.083	0.037808	0.0742885
Lsm8	1.53698e-05	0.0271797	0.106	0.086	0.200899	0.0757723
Mrpl28	8.46489e-08	0.0271788	0.059	0.041	0.00110645	0.0417881
Cidec	0.000143568	0.0271571	0.122	0.103	1	0.0879436
Ndufv3	4.08654e-12	0.0271213	0.043	0.025	5.34152e-08	0.0304976
AABR07018269.2	5.78194e-16	0.0271135	0.035	0.016	7.55758e-12	0.0246047
Psmc5	0.000309376	0.0270962	0.138	0.119	1	0.100055
Slc22a8	0.000160196	0.0270862	0.16	0.139	1	0.1168
AABR07035539.1	4.5438e-06	0.02708	0.085	0.066	0.059392	0.0601748
Ndufaf3	1.24264e-06	0.0270577	0.088	0.068	0.0162426	0.0622352
Prkci	4.70927e-06	0.0269476	0.074	0.057	0.0615549	0.0534614
Prelid2	2.61572e-06	0.0269111	0.082	0.063	0.0341901	0.0580671
Med21	4.4261e-07	0.0268814	0.067	0.049	0.00578535	0.0475081
Fh	0.00075937	0.0268782	0.159	0.14	1	0.116292
Smim12	0.00101593	0.0268779	0.128	0.111	1	0.093121
Ccser2	4.67491e-08	0.0268641	0.058	0.04	0.000611057	0.0415443
Sh3yl1	7.68661e-10	0.0268084	0.053	0.034	1.00472e-05	0.0371901
Abcb11	0.00555269	0.0267699	0.394	0.373	1	0.318164
Mapk6	0.00381788	0.0267087	0.122	0.108	1	0.0898208
Taldo1	0.000549137	0.0266897	0.232	0.208	1	0.174053
Dnajb2	4.7836e-05	0.0266787	0.099	0.081	0.625265	0.0709095
Fam241b	4.17973e-06	0.0266679	0.093	0.073	0.0546332	0.0656273
Ralbp1	0.00126492	0.0266618	0.191	0.171	1	0.141969
Nsmce2	4.82821e-08	0.0266435	0.063	0.044	0.000631095	0.0446585
Dbp	1.60887e-05	0.0265897	0.064	0.049	0.210295	0.0478018
Ccng1	9.32451e-06	0.0265832	0.091	0.072	0.121881	0.0658162
AABR07004397.2	3.22139e-17	0.0265338	0.031	0.013	4.21068e-13	0.0221275
Egln2	0.00295711	0.0265334	0.143	0.128	1	0.104805
Psme3	4.85813e-05	0.0265172	0.086	0.069	0.635006	0.0621226
Nudt2	2.04417e-05	0.0265027	0.074	0.058	0.267194	0.0536816
RGD1311251	2.3582e-08	0.026486	0.055	0.037	0.00030824	0.0390671
Vps36	7.45942e-07	0.0264743	0.072	0.054	0.00975021	0.0516421
Mvb12a	0.00291687	0.0264383	0.164	0.147	1	0.120429
Nrbf2	0.000767962	0.0264145	0.147	0.128	1	0.106296
Vamp8	4.1184e-05	0.0263862	0.091	0.073	0.538316	0.065457
Leprotl1	0.00130487	0.0263765	0.165	0.147	1	0.120995
AC105531.1	0.0139828	0.0263662	0.276	0.26	1	0.21176
Tmem53	0.00463034	0.0263562	0.14	0.125	1	0.103164
Fam89a	4.81863e-05	0.0263509	0.097	0.079	0.629843	0.070401
Tmem125.1	9.61449e-07	0.0263358	0.07	0.052	0.0125671	0.0496498
Raly	0.00169123	0.0263054	0.188	0.169	1	0.138401
Fech	0.000845633	0.0262905	0.122	0.105	1	0.0886987
Mrps9	0.000105654	0.0262772	0.099	0.081	1	0.0708283
Abhd17a	0.00110134	0.0262732	0.157	0.139	1	0.114682
Kctd5	5.57809e-06	0.0262237	0.07	0.054	0.0729112	0.0507167
Tatdn1	9.24399e-10	0.0261708	0.047	0.03	1.20828e-05	0.0336591
Zmat5	3.33742e-06	0.0261437	0.075	0.058	0.0436234	0.0536212
Hddc3	3.50834e-07	0.0261066	0.064	0.046	0.00458575	0.0457596
Nop16	8.57737e-06	0.0260503	0.091	0.072	0.112115	0.0646207
Strap	0.00307134	0.0259969	0.111	0.097	1	0.0815213
Brcc3	1.57274e-05	0.0259917	0.091	0.073	0.205573	0.0650246
Itgae	2.52221e-10	0.025983	0.046	0.028	3.29678e-06	0.0327442
RGD1565784	0.00014064	0.0259526	0.111	0.093	1	0.0800348
Btg1	0.00361343	0.0259501	0.429	0.406	1	0.351257
Calm3	0.00235599	0.025942	0.25	0.23	1	0.188571
Cfap36	4.90656e-07	0.0258616	0.063	0.046	0.00641336	0.0451566
Bcl7b	1.00587e-06	0.0258258	0.075	0.056	0.0131478	0.0530995
Sardh	0.0175245	0.0258141	0.212	0.198	1	0.159365
Ube2v2	6.00212e-05	0.0258099	0.081	0.065	0.784538	0.0582533
Frg1	7.68576e-06	0.0257829	0.084	0.066	0.100461	0.0603373
Cul3	0.00124301	0.0257169	0.119	0.103	1	0.0871127
Rps10	2.84951e-07	0.0257133	0.058	0.041	0.0037246	0.0413713
Gckr	0.00955624	0.0256922	0.344	0.325	1	0.269954
Mtx2	0.000467625	0.0256758	0.112	0.096	1	0.0812983
Zfand3	0.000198417	0.0256384	0.121	0.103	1	0.0867824
Gsap	0.000300012	0.025635	0.091	0.075	1	0.0660259
Upp2	4.86096e-05	0.0255952	0.089	0.072	0.635376	0.0646575
Clybl	7.9179e-11	0.0255817	0.039	0.023	1.03495e-06	0.0282642
LOC100911558	2.57339e-09	0.0255647	0.053	0.034	3.36367e-05	0.0369699
Bcas2	0.0015778	0.0255497	0.118	0.103	1	0.0864993
Sh3glb1	0.00170016	0.0255013	0.2	0.181	1	0.150158
Cul4a	0.000342207	0.0254929	0.135	0.117	1	0.0977399
Pcbp2	0.000584252	0.0254894	0.114	0.098	1	0.0824414
LOC108350502	0.000758756	0.0254877	0.104	0.088	1	0.0749518
Lsm10	3.26778e-08	0.0254698	0.053	0.035	0.000427131	0.0373763
Cep19	9.40723e-07	0.0254616	0.067	0.049	0.0122962	0.0473219
Sec14l2	0.010368	0.0254333	0.179	0.165	1	0.132944
Prkaca	0.000208639	0.0254168	0.13	0.111	1	0.093965
Nsfl1c	0.000158417	0.0253611	0.115	0.097	1	0.082546
LOC100363452	1.71231e-08	0.0253508	0.051	0.034	0.000223816	0.0361599
Krt8	0.0108173	0.0253335	0.271	0.254	1	0.207479
Gorasp2	0.00160173	0.02531	0.136	0.12	1	0.0992813
Pop5	0.000655851	0.0252754	0.106	0.09	1	0.0764461
Pdcd6	0.00141299	0.0252657	0.149	0.132	1	0.1088
Eif1a	2.12082e-05	0.0252335	0.088	0.07	0.277212	0.063082
RGD1560212	8.01594e-05	0.0252137	0.097	0.08	1	0.0698793
Ech1	0.00873808	0.0250986	0.192	0.177	1	0.144208
Sars	0.000289808	0.0250847	0.124	0.106	1	0.0898074
Hif1a	0.000251875	0.0250737	0.1	0.083	1	0.0721155
Lrpprc	0.00170886	0.025044	0.128	0.112	1	0.0927487
Sumo4	0.00207144	0.0250085	0.153	0.136	1	0.111893
Ssx2ip	0.000109966	0.0249522	0.09	0.073	1	0.0646575
Il33	0.0010984	0.0249396	0.142	0.124	1	0.10417
Ccdc12	0.00118328	0.0249337	0.115	0.099	1	0.0839277
Arf5	0.0598524	0.0248677	0.364	0.352	1	0.288862
Smim11a	0.000201821	0.0248532	0.09	0.074	1	0.0649353
Sfxn1	0.00754153	0.0248081	0.166	0.151	1	0.123071
Tmem70	0.000193052	0.0247638	0.102	0.085	1	0.0739897
Cebpz	0.00509698	0.0247474	0.166	0.15	1	0.123808
Rsrc2	0.000276381	0.0246868	0.13	0.111	1	0.0933961
LOC100911516	1.26631e-07	0.0246385	0.052	0.035	0.00165519	0.0367392
Psmc4	0.00164022	0.0246381	0.122	0.107	1	0.0888008
Ramac	4.77417e-06	0.0246334	0.066	0.05	0.0624032	0.0472879
Ssbp1	0.000102598	0.0246299	0.087	0.071	1	0.0625498
Tsnax	5.57733e-05	0.0246192	0.076	0.061	0.729013	0.0549661
Pafah1b1	0.00653047	0.0245498	0.169	0.153	1	0.124827
Nags	0.00190442	0.0245151	0.136	0.12	1	0.0990611
Lyrm4	1.69827e-06	0.0243912	0.053	0.038	0.022198	0.0382675
Thap7	1.56144e-06	0.0243449	0.064	0.047	0.0204095	0.045597
Ttc32	4.49533e-07	0.0243327	0.057	0.04	0.00587585	0.0403175
Vps35	0.00189927	0.0243065	0.112	0.098	1	0.0822264
Dgcr6	1.94297e-06	0.0241362	0.069	0.052	0.0253966	0.048803
Gdi2	0.0164803	0.0241205	0.233	0.218	1	0.175429
Slc25a13	2.07412e-05	0.0240209	0.071	0.055	0.271108	0.0506459
Prorsd1	2.14961e-06	0.0240064	0.065	0.048	0.0280976	0.0458513
Itih2	8.1595e-07	0.0240006	0.057	0.041	0.0106653	0.0407107
Ddx46	0.000444319	0.0239989	0.112	0.096	1	0.0812275
Suox	0.00404859	0.0239803	0.172	0.155	1	0.125939
Spg21	0.00642285	0.0239773	0.15	0.135	1	0.10982
Nabp1	3.71775e-06	0.0239417	0.058	0.042	0.0485948	0.0411511
Kpna1	0.000146644	0.0239227	0.1	0.083	1	0.0720446
RGD1564614	0.0119591	0.0238561	0.174	0.159	1	0.12887
Bsdc1	0.000752475	0.0238468	0.121	0.105	1	0.0877811
Pcnp	8.32475e-10	0.023788	0.043	0.026	1.08813e-05	0.0299183
Iyd	0.001337	0.0237804	0.183	0.163	1	0.13482
AABR07045322.1	5.06269e-10	0.0237789	0.042	0.026	6.61744e-06	0.0296981
Pctp	2.47337e-05	0.0237698	0.081	0.064	0.323295	0.0571863
Dexi	0.000114802	0.0237619	0.096	0.079	1	0.0684428
Atg12	1.6663e-05	0.023638	0.074	0.058	0.217802	0.0530078
Phb2	0.00691295	0.0235303	0.208	0.191	1	0.154916
Neurl2	4.02203e-08	0.0235155	0.045	0.029	0.00052572	0.0319342
Gltpd2	0.0246593	0.0234899	0.353	0.337	1	0.28157
Ppp1r14b	0.00140497	0.0234642	0.15	0.133	1	0.10939
Afp	2.50152e-08	0.0234004	0.055	0.038	0.000326974	0.0390775
Dcun1d5	0.00168027	0.023372	0.112	0.098	1	0.0817388
Syf2	0.00290011	0.0233259	0.176	0.158	1	0.129168
Ugt2a3	0.000209535	0.0232548	0.12	0.102	1	0.0871677
Hsd3b5	0.000325537	0.0232436	0.698	0.674	1	0.678146
Atg3	0.000838417	0.0231385	0.099	0.084	1	0.0715125
Calm2	0.0010622	0.0230617	0.255	0.231	1	0.192382
Ebp	0.0116704	0.02305	0.329	0.311	1	0.260152
Pdcd4	0.00460703	0.0230125	0.161	0.145	1	0.119954
LOC102550036	4.55504e-08	0.0230032	0.042	0.027	0.000595389	0.0304059
Mrpl4	0.00233349	0.0229422	0.103	0.089	1	0.0742808
AABR07019061.1	3.76729e-09	0.0229282	0.04	0.025	4.92422e-05	0.0285525
Dpcd	5.06904e-05	0.0229044	0.067	0.052	0.662574	0.0478436
Cebpzos	1.17324e-08	0.0228973	0.043	0.027	0.000153354	0.0299995
Polr3gl	7.00183e-06	0.0228668	0.061	0.046	0.0915209	0.0435707
Vps29	0.00679724	0.0227733	0.144	0.13	1	0.105767
Samm50	0.000260506	0.0227282	0.103	0.086	1	0.0737775
Ube2e3	0.00152791	0.0227104	0.101	0.087	1	0.0729595
Gas2	0.00418202	0.0226622	0.126	0.111	1	0.0917893
Pald1	0.00457278	0.0226449	0.133	0.119	1	0.0969274
Psmd2	0.00784386	0.0225953	0.167	0.152	1	0.12229
Pex7	5.34946e-07	0.0225884	0.046	0.031	0.00699228	0.0329303
Apoh	4.48216e-08	0.022556	0.992	0.97	0.000585864	1.72163
Ppil3	8.30344e-07	0.0225544	0.047	0.032	0.0108534	0.0331846
Hmox2	0.000879526	0.0225132	0.122	0.105	1	0.0879175
Commd10	8.08607e-05	0.0224272	0.076	0.06	1	0.0539567
Gpt	0.019175	0.0224079	0.184	0.17	1	0.136454
Dtd2	3.45281e-07	0.02239	0.047	0.032	0.00451317	0.033161
Dnajc4	7.69895e-05	0.022366	0.06	0.046	1	0.0429468
Txndc9	0.00246223	0.0223358	0.098	0.085	1	0.070574
Zadh2	0.000286695	0.0223029	0.103	0.087	1	0.0735125
Mcrip2	6.95251e-06	0.0222999	0.059	0.043	0.0908763	0.0415207
Odc1	0.00031882	0.022291	0.094	0.078	1	0.0672736
Nat1	1.76559e-05	0.0222846	0.062	0.047	0.23078	0.044323
Iba57	9.39585e-07	0.0222346	0.05	0.035	0.0122813	0.0352686
Chordc1	4.276e-05	0.0222312	0.068	0.053	0.558916	0.0482604
Hscb	2.69355e-06	0.0221808	0.056	0.04	0.0352074	0.0393554
Exosc4	0.000642407	0.0221661	0.095	0.08	1	0.0687442
Gys2	0.00161611	0.0220327	0.1	0.086	1	0.0722308
Cpq	0.0487467	0.0219493	0.295	0.281	1	0.228766
Cdk2ap1	0.00207022	0.0219387	0.121	0.106	1	0.087747
Gclc	0.0732665	0.0219186	0.168	0.158	1	0.125058
Msrb2	0.000507688	0.0219151	0.077	0.063	1	0.0552203
Rab33b	3.47424e-05	0.0218899	0.067	0.052	0.454118	0.0473796
Cdadc1	1.50685e-05	0.0218408	0.058	0.044	0.196961	0.0414054
Atf5	4.29119e-10	0.0218259	0.034	0.019	5.60901e-06	0.0239441
Gne	0.00191269	0.0218007	0.145	0.128	1	0.104862
Glrx3	0.00409305	0.0217597	0.124	0.109	1	0.0890892
Cenpv	3.24793e-07	0.0217467	0.048	0.033	0.00424537	0.0336355
Vbp1	0.00105534	0.0217238	0.109	0.094	1	0.0785405
Tmem167a	1.84409e-11	0.0217122	0.031	0.016	2.41042e-07	0.02186
Pacsin3	8.89246e-05	0.0216963	0.083	0.067	1	0.0590973
Dus1l	0.000175611	0.0216163	0.081	0.066	1	0.0576503
Apol9a	0.00466041	0.0216093	0.083	0.071	1	0.0605473
F8a1	0.000165005	0.0215904	0.075	0.06	1	0.0535034
Hspa4	0.0136265	0.0215733	0.124	0.112	1	0.0908771
Acadvl	0.00976311	0.0215555	0.255	0.236	1	0.190998
Rmdn2	0.000278603	0.0215488	0.096	0.08	1	0.0685345
Cct8	0.0033738	0.0215412	0.133	0.118	1	0.0969299
Yars	0.000766112	0.0215359	0.078	0.065	1	0.0560775
Mapkap1	0.000553149	0.0215215	0.086	0.072	1	0.0620754
Tysnd1	0.000216751	0.0214864	0.073	0.059	1	0.0525806
Polr3d	4.47678e-05	0.021486	0.055	0.042	0.58516	0.039809
Rabep1	0.00284831	0.0214829	0.091	0.078	1	0.0657349
Crb3	7.29901e-06	0.0214762	0.056	0.042	0.0954054	0.0399111
AABR07029198.1	4.77508e-08	0.0214494	0.044	0.029	0.000624151	0.0309485
Mat1a	6.35998e-07	0.0213253	0.944	0.906	0.00831313	1.23939
Apba3	0.00418877	0.0213006	0.108	0.094	1	0.0776493
Igbp1	4.94449e-05	0.0212703	0.076	0.06	0.646294	0.0534351
Rogdi	0.000249129	0.0212375	0.075	0.06	1	0.053228
Gtf2f2	2.39236e-07	0.0212365	0.044	0.03	0.00312706	0.0312736
Ptpmt1	0.00199249	0.0211636	0.112	0.097	1	0.0810309
Plaat1	4.21359e-13	0.021159	0.028	0.013	5.50758e-09	0.0195794
Jup	0.000822872	0.0211568	0.131	0.114	1	0.0945312
Nsun2	0.00124002	0.0211203	0.09	0.076	1	0.0645526
C1galt1	0.0191249	0.0211178	0.138	0.125	1	0.101182
Rab38	4.38823e-05	0.0210661	0.058	0.044	0.573585	0.0410698
RGD1562987	0.0383748	0.0210123	0.159	0.148	1	0.117404
Pmpca	0.000300658	0.0209497	0.079	0.064	1	0.055797
Cct6a	0.0270344	0.0209434	0.156	0.144	1	0.114522
Mrpl51	9.24819e-06	0.0208995	0.05	0.036	0.120883	0.0355124
Tmem38b	0.0311669	0.0208614	0.18	0.167	1	0.133536
Chn2	6.81905e-05	0.0208277	0.067	0.052	0.891318	0.047356
Rab2a	0.00581503	0.0207987	0.135	0.12	1	0.0979236
Sugt1	0.000267186	0.0207424	0.084	0.068	1	0.0600018
Oard1	7.81537e-06	0.0207149	0.049	0.035	0.102155	0.0348518
Szrd1	0.00526735	0.0206814	0.134	0.119	1	0.0968722
Emc4	0.00471831	0.0206445	0.113	0.099	1	0.0816443
Cgrrf1	0.00474966	0.0206415	0.124	0.11	1	0.0896108
Uchl3.1	0.000477734	0.0206245	0.069	0.056	1	0.0495921
Acot4	1.19864e-05	0.0206116	0.062	0.047	0.156675	0.0437201
Apex1	5.56214e-05	0.0205673	0.067	0.052	0.727027	0.0474609
Papola	0.0123882	0.0205028	0.124	0.112	1	0.0910606
Akr1c2	9.7438e-05	0.0204618	0.059	0.046	1	0.0422862
Esrp2	0.00300331	0.0204533	0.095	0.082	1	0.0683379
Maip1	4.12602e-05	0.0204442	0.058	0.044	0.539312	0.040965
Pgpep1	0.00498245	0.0204434	0.125	0.111	1	0.0910134
Smim19	0.00241605	0.0204164	0.098	0.084	1	0.0703774
Eef1e1	8.15175e-05	0.0203907	0.056	0.043	1	0.0403175
Gosr2	0.00597684	0.0203157	0.088	0.077	1	0.0640441
Ift27	1.84049e-05	0.020257	0.046	0.033	0.240571	0.0327101
Tjp3	2.83656e-06	0.0202338	0.048	0.034	0.0370767	0.0335542
Nnmt	0.00255274	0.0201473	0.142	0.126	1	0.104123
Yae1	6.04643e-05	0.0201271	0.065	0.05	0.790328	0.045909
Atxn10	0.0055521	0.0200801	0.084	0.073	1	0.0609403
Rap1a	0.0105495	0.0200768	0.124	0.111	1	0.0905048
Gtf2b	7.91384e-05	0.0200306	0.064	0.05	1	0.0452956
Myl6	1.39789e-12	0.0200267	0.856	0.784	1.82718e-08	0.946381
Stx8	0.000651019	0.0200158	0.087	0.073	1	0.0619809
Rexo4	0.00150706	0.0200057	0.093	0.079	1	0.0665422
Selenot	0.0010335	0.0199837	0.087	0.073	1	0.0619573
Evi5	0.0146002	0.0199571	0.219	0.203	1	0.16315
AABR07028013.1	2.34753e-06	0.0199372	0.047	0.033	0.0306846	0.0329748
Timm21	3.577e-07	0.0199117	0.041	0.027	0.00467549	0.0291659
Rnasek	8.51079e-06	0.0198541	0.051	0.037	0.111245	0.0357195
Znrd2	0.000103561	0.019845	0.073	0.058	1	0.05149
AABR07048463.1	9.4665e-05	0.0198269	0.062	0.048	1	0.0439639
Dmac1	0.000465087	0.0198004	0.073	0.059	1	0.0520353
Pla2g12a	0.00167252	0.0197691	0.097	0.083	1	0.0690798
Irak1	0.00395616	0.0197657	0.098	0.085	1	0.0706789
Rnaseh2c	0.00062291	0.0197627	0.076	0.063	1	0.0548035
Ebag9	0.00235881	0.0197341	0.107	0.093	1	0.076965
Mrps2	0.000136889	0.01973	0.061	0.048	1	0.0432456
Ccni	0.00394073	0.0196959	0.103	0.09	1	0.0744749
Cops7a	0.0503162	0.0196468	0.106	0.097	1	0.078116
Tdg	0.000370587	0.0196194	0.062	0.049	1	0.0440924
Lmna	0.0105396	0.019591	0.122	0.109	1	0.0882451
Fbxw11	0.00178226	0.0195877	0.08	0.067	1	0.0572231
AABR07044080.2	0.000136457	0.0195852	0.054	0.041	1	0.0384301
Gimd1	3.554e-09	0.0195779	0.032	0.019	4.64544e-05	0.0226124
Myo1b	2.40766e-06	0.0195611	0.047	0.033	0.0314705	0.033195
Cutc	5.94169e-05	0.0195508	0.067	0.052	0.776639	0.0469156
Rab14	0.1332	0.0195476	0.308	0.299	1	0.242783
Lag3	0.000267556	0.0194916	0.048	0.037	1	0.0345871
Polr2e	0.00324402	0.019473	0.197	0.178	1	0.143956
Lgals8	0.00555928	0.0194718	0.14	0.125	1	0.100912
Lias	8.26851e-05	0.0194581	0.061	0.048	1	0.0433269
Coq3	0.000267682	0.0194581	0.061	0.048	1	0.0431303
Palmd	3.40508e-08	0.0193968	0.034	0.021	0.000445078	0.0239781
Ssb	0.023479	0.0193912	0.125	0.114	1	0.0917448
Ndfip2	0.00831979	0.0193529	0.125	0.111	1	0.0904444
Tax1bp1	0.0813	0.0193432	0.264	0.253	1	0.202123
Armc1	0.000103166	0.0192963	0.06	0.046	1	0.0421918
Endog	0.000169116	0.0192348	0.069	0.055	1	0.0484098
Isy1	0.000102052	0.0192262	0.05	0.038	1	0.0359529
Socs2	0.000719457	0.0191582	0.066	0.054	1	0.0483444
Golt1a	0.000362394	0.0191418	0.061	0.049	1	0.043686
Twnk	0.00219399	0.0191185	0.078	0.066	1	0.0563554
Sec24c	0.0420966	0.0191006	0.135	0.125	1	0.0985054
Ppm1b	0.0388073	0.0190975	0.155	0.144	1	0.113479
Ap4s1	0.000368538	0.0190746	0.065	0.052	1	0.0459326
Echs1	4.98516e-05	0.0190385	0.053	0.04	0.65161	0.0375256
Lurap1l	0.00200242	0.0190345	0.094	0.081	1	0.0678294
Nfia	0.0314111	0.0190204	0.185	0.172	1	0.136427
LOC103690068	3.13205e-08	0.0190053	0.035	0.021	0.00040939	0.024117
Wdr61	0.000344995	0.0189501	0.076	0.062	1	0.0537129
mrpl24	0.00247853	0.0189434	0.088	0.075	1	0.0628041
Maoa	0.000558087	0.0189078	0.074	0.061	1	0.0524861
Leng1	1.47553e-05	0.018877	0.046	0.033	0.192867	0.0322461
Akt1s1	0.00135069	0.0188727	0.08	0.067	1	0.0572571
Uimc1	0.00786546	0.0188519	0.103	0.091	1	0.0744538
Hmgn3	0.000561176	0.0188379	0.059	0.047	1	0.0425877
Cryl1	0.000679701	0.0188363	0.063	0.051	1	0.0452747
Pnpla8	0.0500314	0.0188286	0.158	0.147	1	0.116837
Prdx4	0.029047	0.0188114	0.153	0.141	1	0.112323
Uqcrb	2.09644e-09	0.0187835	0.029	0.016	2.74025e-05	0.0204471
AABR07001099.2	0.000115906	0.018753	0.054	0.041	1	0.0379084
Msl3	0.0019108	0.0187042	0.071	0.059	1	0.0506906
Stau1	0.0276448	0.018704	0.11	0.1	1	0.0797805
Nampt	0.00393342	0.0186532	0.106	0.093	1	0.0768156
Usp47	0.00882512	0.0186411	0.115	0.102	1	0.0830573
Eif3c	0.0386223	0.0186295	0.17	0.158	1	0.126046
Atp6v0d1	0.239055	0.0185783	0.185	0.18	1	0.139237
LOC100362339	3.05669e-05	0.0185663	0.058	0.043	0.399541	0.0402807
Irf6	0.00325199	0.0185419	0.079	0.067	1	0.0570029
Cct3	0.0299112	0.0185143	0.154	0.142	1	0.112771
Lgals2	9.34692e-12	0.0185142	0.024	0.011	1.22174e-07	0.0166382
Alg14	0.000268331	0.0184896	0.061	0.048	1	0.0429677
C2cd4d	7.95046e-11	0.0184804	0.024	0.011	1.0392e-06	0.0167194
Rbm27	3.81078e-05	0.0184352	0.049	0.037	0.498107	0.0348282
Creg1	0.576273	0.0183983	0.21	0.209	1	0.162517
Masp2	0.136535	0.0183753	0.289	0.28	1	0.224839
Pls3	0.0131329	0.0183535	0.123	0.111	1	0.0894038
Med11	3.4487e-05	0.0183136	0.045	0.033	0.450779	0.0317716
LOC100361934	1.09457e-06	0.0183016	0.038	0.026	0.0143071	0.0269194
S1pr1	0.0215179	0.0182732	0.131	0.119	1	0.0954123
Nr2f6	0.11223	0.0182616	0.176	0.167	1	0.131329
AC126482.2	1.79122e-05	0.0182474	0.046	0.033	0.234131	0.0321648
Trabd	0.0126537	0.0182007	0.125	0.113	1	0.0904785
Ehd1	0.00827575	0.0181922	0.132	0.119	1	0.0957948
Baiap2l1	0.00112271	0.0181753	0.065	0.053	1	0.0461187
Fbxo8	0.0010272	0.0181556	0.073	0.06	1	0.051663
Nus1	0.00844252	0.0181203	0.096	0.084	1	0.0689881
Zfp207	1.50666e-05	0.0181146	0.045	0.033	0.196936	0.0318057
LOC100359687	6.48459e-06	0.0181142	0.043	0.03	0.08476	0.0306025
Abhd17c	0.0381619	0.0181095	0.125	0.115	1	0.0912099
Bzw1	0.00502324	0.0180885	0.096	0.083	1	0.0684192
Bop1	0.00010849	0.0180622	0.053	0.04	1	0.0370512
Cdkn2aipnl	0.000641449	0.0180521	0.053	0.042	1	0.0382335
Larp7	2.15505e-05	0.018003	0.042	0.03	0.281687	0.0297689
MGC108823	0.00591031	0.0179777	0.082	0.07	1	0.0587514
Ccdc59	0.00131819	0.017957	0.06	0.049	1	0.0433164
Caprin1	0.00209249	0.0179434	0.054	0.043	1	0.0388705
Pabpc4	0.0271913	0.0179303	0.114	0.104	1	0.0825251
LOC497899	3.70574e-08	0.0178971	0.031	0.018	0.000484377	0.0217788
Psmd5	0.00195259	0.0178224	0.073	0.061	1	0.0515949
AABR07026893.1	4.31191e-05	0.017806	0.047	0.034	0.563609	0.0327206
Casp3	0.00485333	0.0177643	0.081	0.069	1	0.0580567
D2hgdh	6.1571e-05	0.0177288	0.046	0.034	0.804795	0.0326629
Dpp3	0.0177213	0.0177281	0.119	0.108	1	0.0864389
Atf1	0.0280944	0.0177101	0.092	0.082	1	0.0670773
Ube2z	0.00958994	0.0176757	0.105	0.093	1	0.0752638
Tmem126b	0.0012316	0.0176609	0.073	0.06	1	0.0515476
Bloc1s4	0.00415903	0.0176461	0.08	0.068	1	0.0571654
Mterf4	0.00663646	0.017632	0.075	0.064	1	0.0537733
Cryz	0.00485945	0.0176309	0.073	0.062	1	0.0527772
Smarce1	0.00367321	0.0176283	0.084	0.072	1	0.0603137
Actr1b	0.0134211	0.0176195	0.085	0.074	1	0.0614856
AABR07072356.1	0.0619773	0.0175971	0.145	0.135	1	0.105906
Tollip	0.011776	0.017577	0.085	0.075	1	0.0616245
Tmem243	0.01127	0.017576	0.097	0.086	1	0.0700419
Usp8	0.00260715	0.0175714	0.08	0.068	1	0.0572099
Nr5a2	0.0253793	0.0175698	0.113	0.102	1	0.0821215
Ppp6r3	0.0165211	0.0175307	0.117	0.105	1	0.0843181
G0s2	0.00734797	0.0174912	0.418	0.395	1	0.341873
Tmem60	0.00140268	0.0174721	0.066	0.054	1	0.0466509
Chrac1	0.00107111	0.0173944	0.086	0.072	1	0.060741
Lrrc59	0.0334859	0.0173836	0.152	0.14	1	0.11085
Arfgap2	0.0878247	0.017376	0.142	0.133	1	0.104262
Phf10	0.00767402	0.0173669	0.077	0.067	1	0.0556006
Sepsecs	0.0133031	0.0173487	0.138	0.124	1	0.100031
Cks2	0.000208127	0.0173301	0.054	0.042	1	0.0386031
Ubfd1	2.81609e-05	0.0173067	0.044	0.032	0.368092	0.0309144
Nploc4	0.0513325	0.0173008	0.101	0.093	1	0.0741314
Cfap410	2.0678e-05	0.0172991	0.036	0.025	0.270282	0.0259364
Mrpl44	0.00250837	0.0172892	0.076	0.064	1	0.0541533
Psmd14	0.0313257	0.0172836	0.106	0.096	1	0.0767816
Mgat4b	0.0481831	0.0172824	0.2	0.188	1	0.148127
Pank3	0.0766189	0.0172678	0.135	0.126	1	0.0991215
Acyp2	4.74641e-06	0.0172129	0.04	0.027	0.0620403	0.0278919
Pnpo	0.00735371	0.017197	0.104	0.092	1	0.0751012
Ppat	0.00186782	0.0171772	0.063	0.052	1	0.0449836
Sall1	0.000458814	0.0171638	0.053	0.041	1	0.0374339
Zc3h14	0.00117813	0.0171541	0.053	0.042	1	0.037932
Hsdl2	0.00131873	0.0171478	0.057	0.046	1	0.04048
Cxcl11	0.0012187	0.0170401	0.073	0.061	1	0.0524757
LOC103690477	2.78525e-05	0.017036	0.04	0.028	0.36406	0.0281357
Snapc5	5.54051e-09	0.0169696	0.025	0.013	7.242e-05	0.0174718
Taf13	0.000146998	0.0169549	0.053	0.041	1	0.0373054
Eif2d	0.000198348	0.0169374	0.048	0.036	1	0.0339133
Nudcd2	0.000246147	0.0169243	0.054	0.042	1	0.0382439
Aen	0.000163027	0.0169067	0.05	0.038	1	0.0351637
Psmg1	0.0161041	0.0168098	0.096	0.085	1	0.0690353
Anxa4	0.00715348	0.0168015	0.071	0.061	1	0.0510523
LOC684270	0.0308295	0.0167578	0.107	0.097	1	0.0780792
Hsd17b6	0.0484068	0.0167225	0.111	0.102	1	0.0806482
Alkbh7	0.0123887	0.0167145	0.083	0.072	1	0.0596086
Ehhadh	0.050666	0.0166986	0.095	0.087	1	0.0699057
Rab18	0.000885487	0.0166944	0.067	0.055	1	0.047356
Ttc39c	0.00211312	0.0166875	0.055	0.045	1	0.0394839
Cpox	0.125378	0.0166854	0.14	0.132	1	0.103266
Rps18l1	9.78339e-05	0.0166688	0.046	0.034	1	0.0323614
Ngly1	0.0353718	0.0166658	0.122	0.111	1	0.0878047
Pls1	0.0222948	0.0166017	0.078	0.069	1	0.0565992
Ecsit	0.00636042	0.0165731	0.089	0.077	1	0.0630111
Mrpl38	0.00332203	0.0165176	0.064	0.053	1	0.0455734
Magoh	0.00490457	0.0165172	0.075	0.064	1	0.053401
Fn3k	1.92671e-08	0.0164964	0.025	0.014	0.000251841	0.0174718
Ncoa4	0.0982046	0.0164792	0.195	0.186	1	0.146475
AABR07044551.1	2.73564e-05	0.0164291	0.042	0.03	0.357576	0.0295591
Rbbp7	0.0519407	0.0164032	0.141	0.13	1	0.103043
Bub3	0.00551052	0.0163491	0.082	0.07	1	0.0583686
Onecut2	0.00137456	0.0163176	0.082	0.069	1	0.0585652
Nthl1	0.00212393	0.0163083	0.057	0.047	1	0.0407107
LOC108348111	0.00978911	0.0162516	0.085	0.074	1	0.0611369
Twf1	0.0153578	0.0162511	0.1	0.089	1	0.0716017
Mnat1	0.00028769	0.01625	0.046	0.035	1	0.0322697
Ptgr2	0.00214019	0.0162435	0.068	0.057	1	0.0482132
Ostc	0.0806507	0.0162378	0.19	0.18	1	0.141633
Hnrnpf	0.0399922	0.0162266	0.293	0.277	1	0.223404
Kmo	0.0486777	0.0162147	0.137	0.127	1	0.100453
Snx24	0.0206621	0.0161953	0.117	0.105	1	0.0841688
Chtf8	0.0146929	0.0161827	0.073	0.063	1	0.0523131
Polr1d	0.0113788	0.0161809	0.1	0.089	1	0.0723566
Arhgef19	0.0295551	0.0161698	0.104	0.094	1	0.0754735
Ncor1	0.113248	0.0161466	0.167	0.158	1	0.123648
Fbxw2	0.0137431	0.0161452	0.113	0.101	1	0.0814346
Ap3s2	0.00058548	0.0161287	0.051	0.04	1	0.0357431
Zfp593	0.0093675	0.0161223	0.075	0.064	1	0.0536083
Hibch	0.00493362	0.0160857	0.059	0.049	1	0.0423203
AABR07048427.1	4.87664e-07	0.0160664	0.029	0.018	0.00637425	0.0203658
Armc9	0.000337033	0.0160558	0.037	0.028	1	0.0267359
Dut	0.00364515	0.0160498	0.091	0.078	1	0.064736
Urod	0.0128198	0.0160248	0.093	0.082	1	0.0663824
Slc25a11	0.00862398	0.0160233	0.069	0.059	1	0.049697
Mrpl48	0.0173388	0.0159638	0.097	0.086	1	0.0699029
Pum3	3.73251e-06	0.0159405	0.032	0.021	0.0487876	0.0227513
Mecr	8.68863e-05	0.0159003	0.038	0.027	1	0.026943
Eif4g1	0.000583758	0.0158693	0.053	0.041	1	0.0370276
Pno1	0.000143556	0.0158589	0.039	0.029	1	0.0278002
Lsm14a	0.0146528	0.0158434	0.1	0.089	1	0.0716855
Cast	0.141611	0.0158185	0.171	0.162	1	0.126631
Plaa	0.0167232	0.015815	0.113	0.101	1	0.0811226
Klhl25	0.00687819	0.015798	0.078	0.067	1	0.0558101
Coq5	3.28184e-05	0.015779	0.034	0.024	0.42897	0.0243032
RGD1562420	5.41719e-05	0.015774	0.037	0.026	0.70808	0.0260281
Cyc1	0.44216	0.0157509	0.312	0.309	1	0.244972
Tef	0.00139428	0.0157447	0.05	0.04	1	0.0356854
Rps29	0.000379052	0.0157436	0.042	0.032	1	0.0296063
LOC498368	0.000664169	0.0156909	0.056	0.044	1	0.0391116
N4bp2l2	0.0279132	0.0156823	0.096	0.086	1	0.0698112
Srd5a1	0.0674702	0.0156543	0.157	0.147	1	0.116234
Pon1	0.00206869	0.0156526	0.664	0.636	1	0.624082
LOC100911356	0.0405856	0.0155722	0.087	0.079	1	0.0631528
Sdr39u1	2.0996e-06	0.0155706	0.028	0.017	0.0274439	0.0196371
Ndufv1	0.00782062	0.0155256	0.183	0.166	1	0.131829
Thtpa	0.000444102	0.0154498	0.048	0.037	1	0.0334729
Unc119b	0.013089	0.0154402	0.083	0.073	1	0.0596663
AABR07054189.1	5.5967e-05	0.0154299	0.033	0.023	0.731545	0.0234696
Imp4	0.0124688	0.0153774	0.073	0.063	1	0.0520589
Pigy	0.00324579	0.0153609	0.054	0.044	1	0.0381522
Sult2b1	4.62594e-06	0.0153598	0.028	0.018	0.0604657	0.0201351
Cnot1	0.0322379	0.0153593	0.112	0.101	1	0.0805669
Slc17a3	0.0451003	0.0153587	0.182	0.169	1	0.133848
Sdhaf2	0.00725452	0.0153579	0.078	0.067	1	0.0555427
Gls2	0.0816728	0.0153459	0.26	0.248	1	0.199492
Alkbh5	0.0219293	0.0153222	0.124	0.112	1	0.0891128
Gfm1	0.00448381	0.0153221	0.074	0.063	1	0.0522423
Coq9	0.023887	0.0153001	0.089	0.079	1	0.0639732
Ddx21	0.00752033	0.0152672	0.076	0.065	1	0.054038
Ndufs1	0.00365776	0.0152448	0.059	0.048	1	0.0416256
Hikeshi	0.0137403	0.015244	0.078	0.068	1	0.0559727
Mrpl37	0.0659715	0.0152305	0.112	0.103	1	0.0812983
Slc25a16	0.00531825	0.0152238	0.076	0.065	1	0.0541533
Npepl1	0.00733268	0.0152078	0.075	0.065	1	0.0531336
Prg4	0.000750009	0.015195	0.05	0.04	1	0.0355229
Smim15	0.00273403	0.0151679	0.055	0.045	1	0.0391011
Rxrg	0.00209233	0.0151523	0.057	0.047	1	0.0405482
Fam149a	0.000995294	0.015126	0.049	0.039	1	0.0347469
Eci1	0.321467	0.0151083	0.236	0.23	1	0.179804
Oxa1l	0.0553199	0.0151049	0.137	0.127	1	0.0995697
Cope	0.0812967	0.0150937	0.194	0.184	1	0.143667
AABR07068590.2	2.1814e-09	0.0150799	0.018	0.009	2.85131e-05	0.0131071
Arpc2	0.00585606	0.0150638	0.351	0.329	1	0.281408
Washc2c	0.0068324	0.0150552	0.09	0.078	1	0.063926
Gnai3	0.191293	0.0150333	0.18	0.172	1	0.133279
Osbpl11	0.0264631	0.0150328	0.091	0.082	1	0.0655487
Aprt	0.0192991	0.0150212	0.121	0.109	1	0.087713
Nqo2	0.00360006	0.0150043	0.058	0.048	1	0.0413477
Dera	0.0457977	0.0149944	0.101	0.091	1	0.0727289
Rbbp4	0.0508388	0.0149696	0.106	0.097	1	0.0764224
Pigx	0.00810051	0.0149631	0.055	0.046	1	0.0393109
Spryd4	0.000909676	0.0149336	0.044	0.034	1	0.0312972
Ypel3	0.0361435	0.014928	0.114	0.104	1	0.0826981
Commd2	0.00273135	0.0149269	0.064	0.053	1	0.045597
Eif3l	0.0307934	0.0149099	0.126	0.115	1	0.0904549
AC126572.7	6.13778e-05	0.0149064	0.03	0.02	0.802269	0.0212702
Atp6v1a	0.00718506	0.0148974	0.093	0.081	1	0.0662407
Dnajc30	0.00147896	0.0148907	0.047	0.037	1	0.033625
Lyrm1	3.83636e-06	0.014889	0.029	0.019	0.050145	0.0203658
Preb	0.025148	0.0148562	0.08	0.071	1	0.057362
Ccl27	1.21547e-05	0.0148561	0.029	0.019	0.158874	0.0202741
LOC100363116	0.00484968	0.0148309	0.048	0.039	1	0.0346788
Washc3	0.101175	0.0148044	0.147	0.138	1	0.107492
Lyrm7	8.76874e-08	0.0147857	0.022	0.012	0.00114616	0.0153877
Hnf1a	0.000974884	0.0147717	0.045	0.035	1	0.0320495
Rcan2	3.17061e-05	0.0147624	0.031	0.021	0.41443	0.0216634
Ankrd49	0.000990312	0.014747	0.038	0.029	1	0.0270138
Ndufa9	0.10959	0.0147439	0.144	0.136	1	0.105489
Acyp1	0.0101599	0.0147438	0.064	0.055	1	0.0456783
Acbd4	0.00523488	0.0147243	0.059	0.049	1	0.0420188
Grb14	8.60715e-05	0.0147194	0.034	0.024	1	0.0242219
Pik3c3	0.000288637	0.0146893	0.038	0.028	1	0.0268617
Snta1	7.05057e-06	0.0146739	0.028	0.018	0.0921581	0.0198913
Eif2s3	0.0419717	0.0146675	0.1	0.091	1	0.0720342
Rab11b	0.084055	0.0146672	0.14	0.131	1	0.102068
Dnttip2	0.00459502	0.01464	0.048	0.039	1	0.0339842
Paxx	0.00655844	0.0146368	0.071	0.06	1	0.0500405
NEWGENE-1306210	1.32287e-05	0.0146283	0.028	0.018	0.172912	0.0196947
Stx5	0.00854467	0.0146003	0.07	0.059	1	0.0493483
Selenof	0.0435052	0.0145727	0.303	0.287	1	0.23012
Ccdc25	0.00794698	0.0145516	0.053	0.044	1	0.0379556
Aadac	0.0358346	0.0145442	0.095	0.085	1	0.0683983
Cstb	9.92298e-06	0.0145334	0.398	0.358	0.129703	0.322755
Mios	7.1133e-05	0.0144419	0.032	0.022	0.929779	0.0223581
Tmem218	0.00031487	0.0144254	0.045	0.034	1	0.0314465
Znhit6	0.00332786	0.01442	0.051	0.041	1	0.0359869
Rasal3	5.27646e-05	0.0144183	0.028	0.019	0.689686	0.0200198
Plekhj1	0.037713	0.0144035	0.166	0.154	1	0.120853
Sh2d4a	0.00537118	0.0144005	0.06	0.05	1	0.042412
Dnajc8	0.0786485	0.0143998	0.122	0.114	1	0.0891811
Sec22b	0.0563436	0.0143932	0.125	0.115	1	0.0904785
Clock	0.0166671	0.0143884	0.067	0.058	1	0.0477047
LOC100365839	4.54091e-06	0.01438	0.028	0.018	0.0593542	0.0195322
Cnih1	0.0547807	0.0143753	0.133	0.123	1	0.0965471
Acot7	0.00443053	0.0143704	0.058	0.048	1	0.0410803
Fto	0.0105821	0.0143531	0.064	0.054	1	0.0454004
Stx18	0.00724406	0.0143401	0.055	0.046	1	0.0392637
RGD1309748	0.00491621	0.0143292	0.053	0.043	1	0.0374339
Emc7	0.418845	0.0143164	0.208	0.205	1	0.157886
Cct4	0.381046	0.0143136	0.182	0.178	1	0.136422
Adtrp	0.0937496	0.0143047	0.383	0.37	1	0.30505
Mark3	0.0278793	0.0142457	0.084	0.075	1	0.060256
Tex9	0.00284063	0.0142401	0.041	0.033	1	0.0295723
Sat1	5.93578e-05	0.0142401	0.302	0.269	0.775866	0.234027
Raf1	0.132593	0.014234	0.122	0.114	1	0.0887327
Tuba1c	0.0785953	0.0142225	0.131	0.122	1	0.0959129
Yy1	0.000172819	0.0142188	0.034	0.025	1	0.0243032
Arl5a	0.00449552	0.0141943	0.055	0.045	1	0.038742
Fbxo22	0.0084364	0.0141825	0.065	0.055	1	0.0458749
A1cf	0.00903169	0.0141079	0.062	0.052	1	0.0440924
Trim2	0.00817008	0.0141043	0.056	0.047	1	0.0399924
Slc9a3r1	0.0010559	0.0141039	0.044	0.034	1	0.031111
Tmem125	0.0363905	0.0140863	0.148	0.136	1	0.107617
Mpnd	0.18509	0.0140426	0.167	0.159	1	0.123116
Pfkfb1	0.058151	0.0140233	0.083	0.075	1	0.0599337
Irgm	0.014975	0.0139821	0.06	0.051	1	0.0427371
Mrps10	1.33808e-07	0.0139769	0.02	0.01	0.00174901	0.0140797
Naa30	0.00229934	0.013954	0.05	0.04	1	0.0353027
Khk	0.201524	0.013917	0.428	0.42	1	0.3511
Ube2b	0.409472	0.0138711	0.237	0.233	1	0.180263
Nudt7	0.00085079	0.0138339	0.043	0.033	1	0.0303351
Nupr2	2.96759e-05	0.0138107	0.028	0.019	0.387894	0.0198913
Nap1l1	0.0416653	0.0137847	0.109	0.099	1	0.0789469
Pa2g4	0.00758475	0.0137541	0.063	0.053	1	0.0448211
LOC103690067	6.43211e-05	0.013732	0.03	0.021	0.840741	0.0214432
C1d	0.0479203	0.0137256	0.098	0.089	1	0.0699711
Pop4	0.00170822	0.013718	0.041	0.032	1	0.0292708
Xrn2	0.0515791	0.0136938	0.119	0.109	1	0.0859409
Polr2b	0.0594714	0.0136835	0.085	0.077	1	0.0615432
Nudt19	0.0137502	0.0136659	0.058	0.049	1	0.0410934
Xpa	2.5611e-05	0.0136407	0.028	0.018	0.334761	0.0195558
Twistnb	0.0107252	0.0136342	0.04	0.033	1	0.0293993
Naa60	0.0363868	0.0135971	0.084	0.075	1	0.0598969
Zcchc9	0.138415	0.0135917	0.097	0.09	1	0.0708653
Ptpn21	0.00494046	0.0135896	0.054	0.044	1	0.0380473
Fbxw5	0.0963732	0.0135867	0.122	0.114	1	0.0882451
Drap1	0.0467838	0.0135284	0.186	0.173	1	0.1373
Mrpl46	0.02909	0.0134658	0.074	0.065	1	0.0529501
Hddc2	0.000292683	0.0134651	0.033	0.024	1	0.0232494
Fbxo31	0.070494	0.013465	0.106	0.097	1	0.0760738
Ndufaf6	0.00336096	0.0134479	0.045	0.036	1	0.0317716
Tfb2m	0.0131127	0.0134376	0.058	0.049	1	0.0411275
Rsl24d1	0.00352573	0.0134158	0.045	0.036	1	0.0319106
AABR07035374.1	0.000280399	0.0134148	0.041	0.031	1	0.0289221
Llgl2	0.0253175	0.0134125	0.087	0.078	1	0.0624213
Mcoln1	0.0241546	0.0133488	0.057	0.049	1	0.0407579
Sqle	0.0113203	0.0133481	0.12	0.107	1	0.0864834
Igsf11	0.0294956	0.0132675	0.06	0.052	1	0.0429573
Crbn	0.00583352	0.0132207	0.038	0.03	1	0.0274542
Pnrc1	0.382592	0.0131969	0.259	0.253	1	0.1981
AC094643.2	0.0735678	0.0131591	0.084	0.077	1	0.060686
Taf12	0.0133975	0.0131547	0.049	0.041	1	0.0351533
Fbxo10	0.000570199	0.0131289	0.037	0.028	1	0.0259704
Serhl2	0.0079401	0.0130683	0.044	0.036	1	0.0310193
Shmt1	0.0114337	0.0130444	0.058	0.049	1	0.0410226
Asb8	0.0178984	0.0130257	0.058	0.049	1	0.0412324
Ppm1g	0.0309299	0.0130084	0.07	0.062	1	0.0503104
Mrps30	0.00091708	0.0129661	0.035	0.027	1	0.0249979
Apool	0.00657022	0.0129549	0.047	0.039	1	0.03346
Pawr	0.00693238	0.0129549	0.047	0.039	1	0.0334625
Ndufaf4	0.000622775	0.0129039	0.03	0.022	1	0.021189
[truncated: 10,415 more rows]

## Sheet: cluster-1
	p_val	avg_log2FC	pct.1	pct.2	p_val_adj	avg_exp
AC134224.3	0	2.68197	1	0.913	0	5.4717
Slco1b2	0	0.749686	0.822	0.541	0	0.977887
AABR07048482.1	0	0.712458	0.35	0.044	0	0.360848
G6pc	0	0.707142	0.899	0.648	0	1.19635
Gadd45g	0	0.70255	0.681	0.358	0	0.711377
Akr1c1	0	0.630476	0.533	0.175	0	0.492314
Igfbp1	0	0.612404	0.808	0.509	0	0.901354
Slc38a2	0	0.60532	0.542	0.217	0	0.513187
Tat	0	0.574312	0.872	0.677	0	1.08964
Insig1	0	0.548289	0.783	0.544	0	0.847679
Slc25a15	5.52684e-150	0.480975	0.714	0.591	7.22413e-146	0.807435
Alas1	4.24791e-211	0.430285	0.416	0.209	5.55244e-207	0.382798
Hamp	3.35551e-288	0.423227	0.996	0.973	4.38599e-284	2.06951
AC134224.1	0	0.410537	0.367	0.126	0	0.312758
Pck1	9.42632e-236	0.389463	0.996	0.984	1.23211e-231	2.13059
Mt1	2.55957e-114	0.380125	0.859	0.759	3.34561e-110	1.20249
Prpf4b	3.86602e-210	0.372119	0.392	0.185	5.05327e-206	0.337749
Mup4	4.49091e-105	0.362213	0.52	0.374	5.87006e-101	0.496057
Errfi1	5.22715e-161	0.361964	0.901	0.803	6.83241e-157	1.19295
Slc25a25	1.2623e-151	0.360088	0.595	0.404	1.64995e-147	0.561302
Rnf125	1.78015e-268	0.352573	0.335	0.122	2.32683e-264	0.274127
AABR07026377.1	0	0.343518	0.258	0.047	0	0.208439
Dusp1	1.29275e-145	0.338946	0.805	0.647	1.68975e-141	0.901941
AC114343.1	7.20855e-153	0.332617	0.515	0.32	9.4223e-149	0.448537
Arg1	3.39146e-129	0.330324	0.839	0.732	4.43298e-125	0.950768
Sds	1.89936e-103	0.329516	0.249	0.126	2.48265e-99	0.239024
Tymp	5.95371e-155	0.327997	0.47	0.277	7.7821e-151	0.40024
Mt2A	2.18398e-60	0.324212	0.503	0.394	2.85468e-56	0.526022
Sult1b1	1.3827e-95	0.315477	0.659	0.535	1.80733e-91	0.660349
Got1	1.60364e-109	0.315316	0.425	0.273	2.09612e-105	0.377148
Cebpb	1.32248e-112	0.31005	0.763	0.637	1.72861e-108	0.82615
Btg2	1.09658e-132	0.290594	0.402	0.229	1.43335e-128	0.33855
Tmem150a	2.29371e-121	0.289217	0.499	0.325	2.9981e-117	0.426365
Dhrs7l1	1.35984e-87	0.28642	0.752	0.638	1.77744e-83	0.815148
Mat1a	4.81503e-90	0.267877	0.945	0.908	6.29373e-86	1.35098
Gstm1	3.73059e-127	0.26636	0.984	0.958	4.87626e-123	1.65395
Tcim	2.94764e-152	0.264805	0.292	0.131	3.85286e-148	0.237946
Zfp36l1	1.87028e-91	0.264752	0.802	0.687	2.44465e-87	0.882171
LOC297568	3.55057e-146	0.264357	0.982	0.944	4.64095e-142	1.74508
Phyh	5.36353e-90	0.25666	0.954	0.909	7.01067e-86	1.378
Pnisr	2.27894e-202	0.253538	0.269	0.098	2.9788e-198	0.20627
Amd1	4.26211e-96	0.248623	0.324	0.188	5.57101e-92	0.267284
Zbtb20	9.58565e-156	0.244639	0.289	0.127	1.25294e-151	0.223726
LOC680406	1.12905e-208	0.242532	1	1	1.47579e-204	4.3473
Rsrp1	9.56113e-89	0.241048	0.353	0.217	1.24973e-84	0.291417
Vmp1	8.21178e-84	0.236143	0.327	0.199	1.07336e-79	0.270649
Sult1e1	6.42692e-76	0.225793	0.953	0.887	8.40063e-72	1.35019
Irf3	2.56461e-156	0.224486	0.244	0.097	3.35221e-152	0.186419
Vegfa	4.1293e-115	0.223223	0.299	0.153	5.39741e-111	0.235085
Snrnp70	1.5057e-111	0.222138	0.314	0.167	1.9681e-107	0.245584
Aldob	4.24333e-113	0.217169	0.998	0.991	5.54646e-109	2.07986
Sdc4	2.0173e-50	0.217119	0.528	0.42	2.63681e-46	0.490881
Ifrd1	8.34306e-135	0.216504	0.223	0.091	1.09052e-130	0.176325
Slc25a47	1.35189e-55	0.216108	0.443	0.332	1.76705e-51	0.385343
Tdo2	3.9562e-41	0.213607	0.823	0.778	5.17115e-37	0.958085
AC125248.1	1.08589e-192	0.212824	0.198	0.059	1.41936e-188	0.149638
Prodh1	3.37273e-113	0.210902	0.275	0.136	4.40849e-109	0.212909
Abcc6	1.70056e-106	0.208001	0.273	0.138	2.2228e-102	0.21149
LOC259244	1.60797e-87	0.204577	0.982	0.95	2.10177e-83	1.62438
Nr1i3	2.9058e-115	0.202648	0.221	0.097	3.79817e-111	0.172214
Thrsp	4.35769e-40	0.198806	0.768	0.693	5.69594e-36	0.808139
Krt18	4.20558e-57	0.195409	0.415	0.3	5.49712e-53	0.34324
Csad	3.3224e-43	0.192258	0.616	0.52	4.34271e-39	0.572604
Gnmt	1.34572e-44	0.18496	0.748	0.66	1.75899e-40	0.771476
Mfsd2a	6.18037e-78	0.18332	0.234	0.124	8.07836e-74	0.184951
Pabpn1	1.02438e-63	0.183062	0.331	0.215	1.33897e-59	0.261839
Nr1i2	2.97671e-95	0.179303	0.231	0.112	3.89086e-91	0.174341
LOC100360095	3.40511e-87	0.178504	1	0.997	4.45082e-83	2.92999
Ass1	1.25638e-42	0.176183	0.944	0.912	1.64221e-38	1.32349
Cyp7a1	9.0477e-40	0.175526	0.285	0.198	1.18262e-35	0.242943
Hacl1	1.14579e-63	0.17448	0.252	0.149	1.49766e-59	0.198341
AABR07048474.1	1.03649e-161	0.171807	1	1	1.3548e-157	3.8107
LOC108348061	6.66368e-52	0.170105	0.974	0.942	8.7101e-48	1.52541
Pecr	1.88523e-37	0.168999	0.75	0.669	2.46419e-33	0.76144
Jun	9.33293e-48	0.168873	0.38	0.274	1.21991e-43	0.308996
Glyatl1	2.53595e-48	0.162697	0.32	0.219	3.31474e-44	0.250899
Ddt	6.93115e-52	0.161454	0.976	0.929	9.05971e-48	1.5363
C8g	4.57447e-32	0.160661	0.743	0.674	5.97929e-28	0.756647
Cyp27a1	3.11097e-36	0.159339	0.418	0.325	4.06635e-32	0.344126
Sult1a1	8.87969e-28	0.157023	0.695	0.636	1.16066e-23	0.692641
Atl2	8.92799e-53	0.156733	0.256	0.16	1.16698e-48	0.198657
Cmbl	3.95602e-35	0.153648	0.446	0.354	5.17091e-31	0.367998
Srsf2	6.62064e-40	0.153084	0.379	0.282	8.65384e-36	0.302856
Akr7a3	9.56223e-38	0.152464	0.394	0.298	1.24988e-33	0.325086
Aox1	2.65136e-32	0.150378	0.434	0.346	3.4656e-28	0.358809
Sik1	1.11175e-46	0.147543	0.259	0.167	1.45317e-42	0.203879
Cyb5a	1.159e-45	0.147451	0.984	0.952	1.51493e-41	1.66558
Nr0b2	1.64553e-42	0.144033	0.255	0.167	2.15087e-38	0.200639
Coq10b	1.509e-52	0.14308	0.184	0.103	1.97242e-48	0.144507
AC105531.1	7.49091e-35	0.141325	0.334	0.248	9.79136e-31	0.263811
Ddx17	3.62707e-95	0.140736	0.157	0.062	4.74095e-91	0.115923
Tnrc6a	7.8196e-58	0.139265	0.197	0.108	1.0221e-53	0.149547
Apoc4	5.40959e-33	0.13793	0.96	0.933	7.07088e-29	1.42803
Bhmt	1.27017e-39	0.137405	0.99	0.974	1.66024e-35	1.78132
Son	2.86666e-26	0.13666	0.461	0.38	3.74702e-22	0.39333
Asl	2.19184e-28	0.136067	0.384	0.304	2.86496e-24	0.311105
Apoc2	5.07492e-46	0.132414	0.997	0.99	6.63343e-42	2.05031
Rdm1	2.23264e-57	0.132413	0.17	0.088	2.91829e-53	0.129169
Baat	2.77313e-15	0.132242	0.723	0.697	3.62476e-11	0.748427
Tra2b	3.20883e-44	0.13187	0.242	0.155	4.19427e-40	0.183221
Klf9	6.66931e-35	0.131704	0.265	0.184	8.71746e-31	0.20538
Mbnl2	9.00814e-34	0.13168	0.278	0.197	1.17745e-29	0.216092
Golga4	1.337e-62	0.129998	0.179	0.091	1.74759e-58	0.132578
Zrsr1	9.92549e-136	0.12628	0.102	0.022	1.29736e-131	0.0764799
Klf15	8.52424e-33	0.126131	0.249	0.173	1.1142e-28	0.193155
Rbm26	6.84927e-47	0.125954	0.197	0.115	8.95268e-43	0.147526
Cyp2c22	7.87526e-20	0.123668	0.863	0.836	1.02937e-15	1.06253
Ttr	3.26499e-69	0.123286	1	1	4.26767e-65	3.48682
Apcs	7.64778e-20	0.123202	0.655	0.594	9.99641e-16	0.626403
Rnf39	4.87413e-90	0.121884	0.123	0.043	6.37097e-86	0.090921
Apoa1	4.04131e-41	0.121799	0.975	0.947	5.28239e-37	1.58785
Hgd	5.64885e-19	0.120875	0.492	0.428	7.38361e-15	0.421038
Chka	1.49339e-58	0.12027	0.153	0.075	1.95201e-54	0.113936
Acot12	1.28116e-31	0.115577	0.23	0.158	1.67461e-27	0.175955
Rarres2	1.0235e-18	0.115384	0.821	0.776	1.33782e-14	0.919459
Zcchc7	4.27195e-104	0.113621	0.106	0.03	5.58387e-100	0.0773831
AABR07054126.1	1.25834e-144	0.111739	0.088	0.015	1.64477e-140	0.064749
Ubd	5.81426e-29	0.111282	0.294	0.214	7.59982e-25	0.238231
LOC100909712	3.74857e-52	0.111101	0.158	0.083	4.89976e-48	0.116187
AABR07000398.1	1.30398e-87	0.110462	0.117	0.04	1.70443e-83	0.0841426
Prpf38b	3.63471e-50	0.110389	0.153	0.08	4.75093e-46	0.113128
Taf1d	1.22763e-70	0.110102	0.116	0.045	1.60464e-66	0.0858195
G0s2	7.2916e-11	0.109319	0.434	0.392	9.53086e-07	0.374962
LOC500956	3.46866e-38	0.108733	0.183	0.111	4.53388e-34	0.135798
Stard10	1.4581e-14	0.106735	0.818	0.782	1.90588e-10	0.890279
Pnn	1.64149e-65	0.106638	0.124	0.052	2.14559e-61	0.0906849
Upb1	1.32451e-19	0.105135	0.368	0.3	1.73126e-15	0.290244
Gcgr	2.36363e-33	0.104825	0.193	0.124	3.08951e-29	0.144278
Cped1	1.39261e-88	0.104533	0.103	0.032	1.82028e-84	0.0746382
AABR07048487.2	5.34094e-60	0.101175	0.111	0.046	6.98114e-56	0.0819382
Il1rn	9.56885e-49	0.10047	0.105	0.047	1.25074e-44	0.0807212
Prdx1	7.31403e-20	0.100439	0.91	0.855	9.56017e-16	1.15293
AABR07035839.1	3.50077e-88	0.100321	0.097	0.029	4.57585e-84	0.0704558
Chac1	1.42779e-64	0.0997204	0.109	0.043	1.86627e-60	0.0797956
Ppip5k2	5.17381e-42	0.098119	0.146	0.079	6.76269e-38	0.107107
Mafg	2.6976e-47	0.098087	0.132	0.066	3.52603e-43	0.0962833
AABR07061950.1	1.7922e-70	0.0978936	0.105	0.039	2.34258e-66	0.0761069
Rida	2.14271e-24	0.0970302	0.985	0.956	2.80074e-20	1.68817
Gamt	4.20831e-14	0.0964758	0.798	0.759	5.50068e-10	0.849396
Aspdh	1.43275e-18	0.0960556	0.307	0.244	1.87274e-14	0.237572
Ndufa4	1.43577e-18	0.0933915	0.955	0.9	1.87669e-14	1.33768
Gckr	1.42403e-12	0.0933547	0.37	0.32	1.86135e-08	0.299028
Mgst3	2.20129e-14	0.0932991	0.415	0.357	2.87731e-10	0.338468
Onecut1	3.55504e-46	0.0925592	0.108	0.05	4.64679e-42	0.080622
Id2	3.72354e-24	0.0922253	0.179	0.122	4.86703e-20	0.135944
Mlc1	7.22406e-29	0.0922192	0.15	0.093	9.44257e-25	0.113861
Zg16b	3.73386e-32	0.0910542	0.07	0.032	4.88053e-28	0.0595214
LOC501233	6.64271e-19	0.0892684	0.909	0.875	8.68268e-15	1.20098
AABR07069733.1	7.21585e-36	0.0891799	0.132	0.074	9.43184e-32	0.0972957
Stat2	4.54956e-24	0.0887243	0.177	0.12	5.94673e-20	0.132389
Rup2	2.11976e-32	0.0878105	1	1	2.77074e-28	3.64626
Apoa2	4.12878e-31	0.0854806	1	0.998	5.39672e-27	2.57485
Sephs2	4.16204e-13	0.0848657	0.463	0.403	5.4402e-09	0.37927
Gdf15	7.5763e-55	0.0838695	0.094	0.037	9.90298e-51	0.0678631
Agt	1.49906e-10	0.083586	0.646	0.604	1.95942e-06	0.642979
Cited2	2.37147e-13	0.0834238	0.215	0.17	3.09975e-09	0.16678
Crp	1.19812e-14	0.0830355	0.316	0.26	1.56606e-10	0.245986
Clk4	6.11128e-87	0.0826853	0.08	0.021	7.98805e-83	0.0558993
Lpin1	4.80418e-124	0.0826769	0.063	0.009	6.27955e-120	0.0459604
Slc25a32	1.39907e-44	0.0822866	0.097	0.043	1.82872e-40	0.0709621
Luc7l2	2.14384e-21	0.0813471	0.177	0.123	2.80222e-17	0.131547
Agmat	1.87968e-15	0.0810747	0.237	0.185	2.45693e-11	0.179175
Enpp2	5.7149e-27	0.0805216	0.137	0.084	7.46995e-23	0.100385
Notum	7.33932e-22	0.0789271	0.153	0.102	9.59323e-18	0.113541
Ddx5	8.93762e-10	0.0783413	0.435	0.391	1.16824e-05	0.35863
Hagh	1.19488e-10	0.0783411	0.5	0.451	1.56182e-06	0.423389
Mafb	3.97792e-17	0.0783019	0.202	0.15	5.19954e-13	0.154043
Atp1b1	1.93687e-19	0.0776133	0.17	0.119	2.53168e-15	0.127746
Pbld1	7.93678e-12	0.0775107	0.361	0.309	1.03742e-07	0.283577
Acox2	5.68161e-12	0.0768204	0.357	0.305	7.42643e-08	0.279931
Slco1a1	5.20334e-51	0.0765658	0.086	0.034	6.80129e-47	0.0614015
F12	2.65291e-16	0.0759397	0.45	0.379	3.46761e-12	0.37077
Ldah	5.57947e-18	0.0758703	0.079	0.047	7.29292e-14	0.0635733
Birc2	6.89084e-22	0.0752073	0.131	0.084	9.00701e-18	0.0966934
Cxcl1	3.72738e-42	0.07419	0.067	0.026	4.87205e-38	0.0524935
Pxmp2	5.51996e-10	0.0740713	0.578	0.531	7.21514e-06	0.506362
Trib1	1.46528e-84	0.0738729	0.065	0.015	1.91527e-80	0.0463142
Uox	4.9132e-09	0.0736784	0.839	0.807	6.42204e-05	0.928631
Fah	2.13572e-08	0.0732918	0.583	0.543	0.00027916	0.516086
Nnmt	8.56304e-15	0.0732603	0.165	0.122	1.11928e-10	0.124595
Fam214a	2.90914e-30	0.073111	0.107	0.058	3.80253e-26	0.0777246
Fdps	6.46318e-07	0.0730158	0.493	0.461	0.00844802	0.423017
Gadd45a	2.1603e-28	0.0723702	0.102	0.056	2.82373e-24	0.0752005
Slc38a4	6.0615e-06	0.0715098	0.487	0.455	0.0792299	0.433075
Slc22a1	2.07787e-09	0.0714295	0.319	0.275	2.71599e-05	0.253908
Depdc7	9.32442e-20	0.0706804	0.16	0.11	1.21879e-15	0.11632
Onecut2	1.98669e-24	0.070646	0.108	0.064	2.5968e-20	0.0798548
Gadd45b	9.10204e-36	0.0700116	0.085	0.04	1.18973e-31	0.0624854
Sorbs2	1.26587e-15	0.0697828	0.167	0.122	1.65461e-11	0.123002
As3mt	3.23389e-07	0.0686839	0.353	0.317	0.00422702	0.281292
Nfat5	6.16291e-28	0.068278	0.109	0.061	8.05554e-24	0.078243
AABR07069728.1	3.2327e-44	0.0675869	0.071	0.027	4.22546e-40	0.0518723
Map1lc3b	9.29125e-08	0.0674761	0.26	0.225	0.00121446	0.202079
Aspg	4.72282e-14	0.0668361	0.146	0.106	6.17319e-10	0.109989
Cradd	1.32388e-61	0.066676	0.065	0.019	1.73045e-57	0.0460814
Asgr2	1.05005e-09	0.0660857	0.362	0.314	1.37252e-05	0.284883
P2rx7	4.06115e-70	0.0658278	0.057	0.013	5.30833e-66	0.0412687
Hps4	2.81219e-34	0.0654814	0.084	0.039	3.67581e-30	0.0600167
Igsf5	1.65434e-17	0.065126	0.152	0.106	2.16239e-13	0.111343
Grhpr	6.86387e-07	0.0646492	0.855	0.829	0.00897177	0.966553
Ppp1r15a	1.97774e-20	0.064644	0.113	0.07	2.58511e-16	0.0821119
Tst	1.11561e-09	0.0644233	0.799	0.748	1.45821e-05	0.832116
Ggnbp2	1.00575e-12	0.0642805	0.168	0.127	1.31462e-08	0.124207
Rnf14	3.85195e-14	0.0641543	0.145	0.105	5.03488e-10	0.10653
Dbi	1.2389e-16	0.064101	0.986	0.947	1.61937e-12	1.67115
Etnppl	1.33489e-13	0.0639833	0.138	0.1	1.74484e-09	0.103639
Upp2	6.8605e-21	0.0636623	0.11	0.068	8.96736e-17	0.0805348
RGD1565117	7.53211e-113	0.0635412	0.046	0.004	9.84521e-109	0.0335341
Akr1c13	4.66581e-25	0.0633435	0.099	0.056	6.09868e-21	0.0715518
Nit2	5.95523e-07	0.0632669	0.394	0.357	0.00778409	0.31782
Frmd4b	4.53619e-62	0.0632601	0.058	0.015	5.92925e-58	0.0415015
Rbm41	2.10961e-50	0.0632218	0.064	0.021	2.75747e-46	0.0459168
Atxn2l	2.2807e-30	0.0628898	0.087	0.044	2.9811e-26	0.0618672
Ifi27	1.74211e-13	0.0628697	0.975	0.94	2.27711e-09	1.58957
Galt	5.13382e-20	0.0625939	0.11	0.069	6.71041e-16	0.0799478
Tstd1	4.34834e-08	0.0618028	0.275	0.237	0.000568371	0.214015
Abcd3	3.82184e-05	0.0616109	0.377	0.349	0.499552	0.310841
Myc	1.1284e-18	0.0616057	0.104	0.066	1.47493e-14	0.0772032
LOC679894	1.90514e-46	0.0608994	0.062	0.021	2.49021e-42	0.0446283
Atoh8	4.04164e-24	0.0608028	0.094	0.053	5.28283e-20	0.0674097
Akap9	1.5015e-13	0.0605092	0.149	0.109	1.96261e-09	0.109889
Dclre1a	2.23063e-23	0.0602117	0.095	0.054	2.91566e-19	0.0688505
Ftcd	5.13933e-05	0.0595874	0.454	0.427	0.671762	0.382393
Efna1	1.34416e-12	0.0595344	0.141	0.104	1.75695e-08	0.104785
F11	1.46201e-07	0.0588668	0.265	0.229	0.001911	0.204128
Sult1c3	8.20461e-07	0.0585723	0.544	0.503	0.0107242	0.472535
Ddx39b	3.16764e-16	0.0585543	0.127	0.087	4.14042e-12	0.0922622
Etfb	3.02543e-08	0.0583224	0.562	0.512	0.000395454	0.493086
Ahr	7.36788e-10	0.058227	0.171	0.135	9.63056e-06	0.127856
Slc37a4	2.22526e-11	0.0579046	0.208	0.165	2.90863e-07	0.153589
Arl5b	1.31579e-29	0.0578731	0.075	0.036	1.71987e-25	0.0542289
Cyp2c6v1	0.00204436	0.0576735	0.899	0.886	1	1.24538
Nxf1	1.5229e-19	0.0574178	0.099	0.06	1.99058e-15	0.071263
Slc23a1	2.47256e-37	0.0574144	0.064	0.025	3.23188e-33	0.0454761
Zfp386	6.27782e-33	0.0564033	0.067	0.029	8.20574e-29	0.0480841
Dvl1	2.95691e-14	0.0563778	0.12	0.083	3.86497e-10	0.0874775
Junb	2.48665e-07	0.056184	0.203	0.171	0.00325031	0.15673
Cldn3	3.46037e-08	0.056036	0.195	0.161	0.000452305	0.147281
Nr4a1	2.38322e-30	0.0557707	0.066	0.03	3.11511e-26	0.048196
Lonp2	4.37115e-05	0.055648	0.33	0.301	0.571352	0.263493
Sec16b	4.91767e-13	0.0556385	0.142	0.104	6.42789e-09	0.103043
Ooep	8.04172e-77	0.055256	0.044	0.007	1.05113e-72	0.0317363
Hmg20b	6.28209e-08	0.0542959	0.241	0.204	0.000821132	0.181933
Nfil3	4.59421e-15	0.053971	0.119	0.081	6.00509e-11	0.0855678
Cyp2d1	1.4786e-06	0.0538494	0.617	0.577	0.0193267	0.568091
Pim3	1.76841e-18	0.0537684	0.097	0.06	2.31149e-14	0.0696857
Xylb	1.96594e-07	0.0537021	0.209	0.176	0.00256968	0.157313
Cyp2d2	1.28279e-08	0.0536041	0.62	0.568	0.000167674	0.570302
Gsta4	1.40526e-05	0.0535234	0.365	0.333	0.183682	0.291268
Pcp4l1	3.74894e-10	0.0529971	0.078	0.053	4.90024e-06	0.0602948
Hsd17b2	1.65334e-08	0.0527711	0.143	0.113	0.000216108	0.107875
Pxmp4	9.90973e-24	0.0526997	0.07	0.036	1.2953e-19	0.050829
Stap2	9.70034e-13	0.0522745	0.127	0.091	1.26793e-08	0.0923709
Cpeb2	3.13281e-68	0.0518753	0.043	0.008	4.0949e-64	0.0306247
Gls2	1.09964e-05	0.051672	0.275	0.245	0.143734	0.214865
Hpx	3.53772e-14	0.0515044	0.961	0.949	4.62416e-10	1.59565
Gmpr2	1.73032e-29	0.0513459	0.065	0.029	2.2617e-25	0.046218
Orm1	3.68501e-06	0.0511467	0.712	0.689	0.0481667	0.756758
Map3k13	4.82927e-36	0.0511381	0.055	0.02	6.31234e-32	0.0389088
Igf1	0.000226986	0.0509988	0.852	0.837	1	0.966095
AC097153.2	5.01997e-83	0.0508328	0.04	0.005	6.56161e-79	0.0282245
Ubc	0.00525601	0.0508153	0.76	0.753	1	0.791018
Net1	1.55668e-08	0.0506402	0.19	0.155	0.000203473	0.140297
AABR07004530.1	4.50387e-44	0.0505544	0.046	0.013	5.88701e-40	0.0334378
Arfip2	6.05213e-33	0.0500482	0.058	0.023	7.91074e-29	0.0408277
Sra1	2.31288e-06	0.0498985	0.24	0.208	0.0302317	0.182122
Ttc36	1.94489e-06	0.0496879	0.559	0.519	0.0254216	0.48991
Snrnp48	1.53426e-21	0.0493432	0.068	0.035	2.00543e-17	0.04873
Fmo3	0.00021521	0.0489409	0.372	0.346	1	0.296997
Glyat	0.000255242	0.0487661	0.423	0.397	1	0.34771
Clpx	0.000575861	0.0483517	0.379	0.353	1	0.308427
Swt1	1.14231e-20	0.0482161	0.082	0.047	1.49311e-16	0.0579704
Fbp1	2.82557e-05	0.0482158	0.535	0.501	0.369331	0.466429
Ddi2	3.61258e-06	0.048183	0.213	0.184	0.0472201	0.160548
Decr1	2.62912e-07	0.0480927	0.21	0.177	0.00343652	0.157459
Scp2	3.34174e-07	0.0479746	0.972	0.955	0.00436799	1.47363
AABR07072562.1	5.49119e-84	0.0475459	0.034	0.003	7.17753e-80	0.0247562
Ggct	2.11696e-06	0.0475444	0.25	0.218	0.0276708	0.189301
Rnf8	3.53746e-13	0.0474106	0.097	0.065	4.62381e-09	0.0697819
Hyi	6.26566e-05	0.0474041	0.317	0.288	0.818984	0.247723
Gsta2	6.63804e-09	0.0471693	0.158	0.125	8.67658e-05	0.115814
Fh	2.60242e-07	0.0463598	0.169	0.138	0.00340162	0.124688
Rabggtb	4.70948e-08	0.0462816	0.138	0.109	0.000615576	0.100931
Khdc4	5.1316e-20	0.0462676	0.067	0.036	6.70752e-16	0.047727
Pm20d1	1.07093e-10	0.0461802	0.101	0.072	1.39981e-06	0.073831
Inhba	1.30191e-32	0.0461715	0.05	0.019	1.70173e-28	0.0358504
Dcxr	0.00017213	0.0460893	0.633	0.608	1	0.583894
Dmtf1	4.2535e-23	0.0456617	0.057	0.027	5.55974e-19	0.0409395
Agxt	4.29027e-05	0.0455242	0.24	0.212	0.560781	0.183678
Olr59	5.09449e-26	0.0454879	0.059	0.027	6.659e-22	0.0413897
Rab24	2.20887e-10	0.0454432	0.104	0.074	2.88722e-06	0.0750356
Ier3	6.0191e-05	0.0454075	0.159	0.136	0.786756	0.1206
Ccnt2	6.95763e-18	0.0442478	0.066	0.036	9.09431e-14	0.0473172
AABR07057436.1	0.000253428	0.0442434	0.617	0.588	1	0.569041
Cbs	0.000152525	0.0440267	0.357	0.328	1	0.281934
Stradb	8.41146e-08	0.0439098	0.153	0.122	0.00109946	0.111846
Ip6k2	1.03464e-13	0.0438613	0.076	0.048	1.35238e-09	0.0549711
AC115255.1	8.7662e-18	0.0434777	0.057	0.03	1.14583e-13	0.0418586
Sesn2	3.47889e-08	0.0434364	0.108	0.082	0.000454726	0.0795784
Ankrd11	1.18138e-07	0.0432654	0.142	0.113	0.00154418	0.103857
RGD1564865	0.000105699	0.0424996	0.205	0.181	1	0.155419
Acsm5	8.76707e-08	0.042437	0.1	0.075	0.00114594	0.0743123
Zscan26	6.65861e-17	0.0423111	0.071	0.041	8.70347e-13	0.0501675
Cabp2	0.00208025	0.0422978	0.421	0.401	1	0.347114
Apoc3	3.10185e-10	0.0422965	1	1	4.05443e-06	3.58597
Tob1	0.00150657	0.0422946	0.224	0.204	1	0.171612
Ogt	2.66195e-13	0.0422353	0.079	0.051	3.47943e-09	0.0567657
Noct	1.95441e-27	0.0422153	0.05	0.02	2.55461e-23	0.0351642
Atf3	4.64748e-15	0.0420154	0.067	0.039	6.07472e-11	0.0486897
Gpd1	0.00173053	0.0419535	0.53	0.507	1	0.462042
Afdn	1.99832e-22	0.0419511	0.054	0.025	2.61201e-18	0.0381543
Nhlrc2	1.28515e-22	0.0418782	0.055	0.026	1.67982e-18	0.0388529
Hpn	8.21862e-05	0.0417518	0.292	0.263	1	0.225291
Slc7a2	6.42353e-28	0.0417119	0.049	0.02	8.3962e-24	0.0345462
Lcn12	5.16395e-30	0.0413988	0.044	0.016	6.7498e-26	0.0314195
Ube2b	0.000415465	0.0413358	0.254	0.23	1	0.19308
Shld2	2.21603e-19	0.0412009	0.061	0.032	2.89657e-15	0.0429267
Clk1	6.95961e-11	0.0409701	0.099	0.07	9.09691e-07	0.0711668
Wsb1	1.03086e-14	0.0409258	0.065	0.038	1.34744e-10	0.0467117
Rbbp6	1.68832e-08	0.0406776	0.114	0.086	0.00022068	0.0827734
Crybg2	5.57065e-13	0.0405364	0.079	0.051	7.2814e-09	0.0566695
Srgap2	1.55732e-11	0.0404481	0.088	0.06	2.03557e-07	0.0626901
Ankrd12	1.33594e-14	0.0404179	0.067	0.04	1.74621e-10	0.0483729
Pklr	0.000368812	0.0403204	0.312	0.286	1	0.242398
Cyp4a2	2.53513e-14	0.0403181	0.601	0.516	3.31367e-10	0.6366
Cpsf7	1.22726e-17	0.0402338	0.06	0.032	1.60415e-13	0.042433
LOC100174910	2.46213e-16	0.0401258	0.063	0.036	3.21825e-12	0.0449294
Fchsd2	6.18698e-09	0.0400106	0.101	0.075	8.087e-05	0.0732534
Cp	0.00292596	0.0399925	0.661	0.651	1	0.653969
Rab29	1.02238e-08	0.0397017	0.108	0.08	0.000133635	0.0771191
Eif4ebp3	6.70732e-05	0.0396632	0.214	0.188	0.876714	0.161154
Nfkbia	4.01005e-05	0.039606	0.209	0.182	0.524153	0.161592
Slc17a3	4.29522e-05	0.0393391	0.193	0.167	0.561428	0.143793
Ddit4	1.79483e-11	0.0392496	0.06	0.038	2.34603e-07	0.0448923
Gtf3c2	1.19359e-16	0.0385525	0.055	0.029	1.56014e-12	0.03921
Acaa2	0.0252844	0.0385385	0.497	0.487	1	0.433348
Lpin2	2.53707e-08	0.0384441	0.1	0.075	0.00033162	0.0725951
Bmp1	7.70954e-09	0.0382457	0.091	0.066	0.000100771	0.0660249
Pdhb	3.41154e-05	0.0382378	0.208	0.18	0.445922	0.15462
Srsf11	1.05303e-07	0.0381136	0.105	0.08	0.00137642	0.0756939
Pdp2	2.89637e-14	0.038062	0.059	0.034	3.78584e-10	0.0423523
Apbb3	2.01394e-20	0.0379128	0.049	0.023	2.63241e-16	0.0345059
Susd6	5.00081e-10	0.0378055	0.084	0.058	6.53656e-06	0.0600167
Adam11	2.02023e-32	0.037751	0.034	0.01	2.64064e-28	0.0247159
Tsku	0.00415993	0.037665	0.276	0.256	1	0.218132
Ppp1r3c	0.000106231	0.0375071	0.221	0.195	1	0.169714
Hexd	8.49863e-25	0.0371458	0.043	0.017	1.11086e-20	0.0304321
Adck5	4.24241e-09	0.0369504	0.078	0.055	5.54525e-05	0.0561914
Brwd1	1.15949e-22	0.0365221	0.043	0.018	1.51557e-18	0.0306247
Chd9	6.51404e-21	0.0364902	0.046	0.021	8.5145e-17	0.0323386
Ell2	1.74967e-21	0.0364041	0.044	0.019	2.28699e-17	0.0312146
RGD1305089	3.04523e-07	0.0362934	0.097	0.074	0.00398042	0.0706203
Zfp292	8.47853e-12	0.0361936	0.066	0.042	1.10823e-07	0.0474259
Met	2.55445e-49	0.0360853	0.031	0.006	3.33893e-45	0.0214897
Ammecr1l	1.3201e-05	0.0360196	0.122	0.1	0.17255	0.0894119
Pcyt2	0.00120762	0.0359015	0.338	0.312	1	0.262538
Ranbp10	2.63235e-07	0.0357329	0.102	0.078	0.00344074	0.0736912
Acnat2	0.0261341	0.0357053	0.512	0.499	1	0.444844
Ccs	6.05639e-05	0.0356772	0.283	0.252	0.791631	0.21492
LOC100912026	0.00229231	0.0356382	0.486	0.459	1	0.417594
P2ry2	7.83257e-13	0.0355704	0.064	0.039	1.0238e-08	0.0448455
Cyp2c12	5.6256e-08	0.0355327	0.183	0.148	0.000735322	0.137475
Gch1	3.92844e-05	0.0351366	0.182	0.156	0.513486	0.133686
Sec24a	9.92321e-42	0.0347142	0.031	0.007	1.29706e-37	0.0214214
Nr4a2	3.74073e-25	0.0345886	0.037	0.014	4.88951e-21	0.0266068
AABR07060678.1	2.24085e-70	0.0345137	0.025	0.002	2.92901e-66	0.0178289
Tmem205	0.0213247	0.0342863	0.685	0.671	1	0.655735
Ets2	1.98282e-06	0.034286	0.107	0.084	0.0259175	0.0778209
Cox7b	2.30864e-05	0.0342266	0.908	0.856	0.301763	1.14542
Rdh16	5.50532e-06	0.0339625	0.113	0.09	0.0719601	0.0815499
Pkdcc	0.00373966	0.0336673	0.156	0.14	1	0.117947
Hectd1	1.19623e-08	0.0336647	0.074	0.052	0.000156359	0.053077
Kmo	0.000116643	0.0336547	0.147	0.125	1	0.107915
Usp33	2.08912e-11	0.0332989	0.062	0.039	2.73069e-07	0.0439824
Gpatch8	4.64442e-10	0.0330108	0.072	0.048	6.07072e-06	0.0506333
Hes1	0.000413175	0.0326453	0.156	0.136	1	0.115941
Acadvl	0.0100018	0.0324904	0.254	0.237	1	0.194238
AABR07002898.1	1.28518e-35	0.0324068	0.027	0.006	1.67986e-31	0.0195305
Kyat3	0.00337117	0.0322786	0.187	0.169	1	0.139999
Acadm	0.0459175	0.0321589	0.695	0.688	1	0.685446
Arrdc3	6.98698e-26	0.0321251	0.031	0.01	9.13268e-22	0.0223001
Cspp1	4.21945e-11	0.0321113	0.055	0.033	5.51524e-07	0.0388809
Rhod	2.4081e-06	0.0319257	0.092	0.071	0.0314763	0.066022
Dhrs1	5.21951e-07	0.0319136	0.088	0.066	0.00682242	0.062718
Angptl4	1.07936e-05	0.0318287	0.137	0.112	0.141083	0.0997362
Crem	0.0106973	0.0317968	0.237	0.22	1	0.181945
LOC100361907	1.77992e-10	0.0315155	0.059	0.037	2.32654e-06	0.0416785
AC109891.1	7.02998e-16	0.0313697	0.042	0.02	9.18888e-12	0.0294727
Zc3h13	6.62141e-06	0.0312243	0.083	0.064	0.0865485	0.0607185
Stx16	1.79611e-14	0.0312005	0.041	0.021	2.3477e-10	0.0295007
Gucy1b2	3.59448e-08	0.0311834	0.079	0.056	0.000469835	0.0556944
Cflar	6.13638e-15	0.0311437	0.044	0.022	8.02086e-11	0.0308575
Fpgs	2.59276e-06	0.0310868	0.094	0.073	0.0338899	0.0671892
Insc	1.4966e-13	0.0310856	0.049	0.027	1.95621e-09	0.0346145
LOC680875	1.50946e-09	0.0309337	0.061	0.04	1.97301e-05	0.0434204
Haao	0.0200537	0.0308418	0.48	0.463	1	0.404354
RGD1309350	0.000292525	0.0305415	0.661	0.624	1	0.620649
Sfswap	4.64588e-11	0.0304541	0.057	0.035	6.07263e-07	0.040334
Shroom3	9.86087e-15	0.0302907	0.041	0.021	1.28891e-10	0.0292802
Ypel5	0.00108463	0.0302248	0.13	0.112	1	0.095091
Cyp2d4	8.50144e-10	0.0301594	0.058	0.037	1.11122e-05	0.0413773
Tle2	1.27798e-17	0.0300707	0.034	0.015	1.67044e-13	0.0243992
Ubr2	4.33721e-12	0.0300397	0.044	0.025	5.66917e-08	0.0315437
Chd7	3.42258e-09	0.0298937	0.06	0.04	4.47366e-05	0.0427901
Pdcd6ip	0.00821377	0.0297798	0.256	0.238	1	0.194853
Gstm4	0.00044593	0.0297104	0.111	0.093	1	0.0812488
Nusap1	7.8473e-06	0.0297014	0.021	0.012	0.102572	0.0189541
Ccdc17	1.63242e-23	0.0296894	0.032	0.011	2.13373e-19	0.0222442
Upf2	1.26035e-05	0.0295897	0.1	0.08	0.16474	0.071853
AC134224.2	1.19226e-29	0.0294574	0.028	0.007	1.55841e-25	0.0195149
Rbm25l1	4.21562e-06	0.0293585	0.092	0.072	0.0551023	0.0662298
Ash1l	0.000757756	0.0292406	0.135	0.117	1	0.0993823
Eci1	0.0359411	0.0292252	0.242	0.229	1	0.185941
Ier2	0.00213958	0.0291943	0.162	0.144	1	0.12136
Uqcrb.1	0.00372889	0.0291104	0.691	0.661	1	0.672354
Mug2	1.11204e-07	0.0290868	0.073	0.052	0.00145355	0.0521982
Rasd1	1.68029e-23	0.0289968	0.031	0.011	2.19631e-19	0.0216822
Cpeb4	1.12931e-17	0.0288808	0.034	0.015	1.47611e-13	0.0243432
Tti1	1.62458e-11	0.0288188	0.047	0.027	2.12348e-07	0.0329286
Akap8l	4.18244e-34	0.0286062	0.026	0.006	5.46687e-30	0.0178693
Gpld1	0.00927287	0.0285593	0.19	0.174	1	0.144132
Kdm5a	6.75032e-05	0.0285136	0.104	0.085	0.882334	0.0750636
Arsa	5.3204e-08	0.0284384	0.069	0.048	0.00069543	0.048466
Atp5me	0.000545884	0.0284356	0.92	0.894	1	1.21236
LOC108348190	1.0224e-10	0.0284149	0.049	0.029	1.33637e-06	0.0347667
Per3	7.89446e-15	0.0283634	0.034	0.016	1.03188e-10	0.0244271
Decr2	0.0322569	0.0282036	0.327	0.311	1	0.257127
Ppp2r5e	6.10379e-05	0.0280738	0.109	0.089	0.797826	0.0780505
Zfp354a	4.84804e-08	0.0280622	0.055	0.037	0.000633688	0.039623
LOC108351063	3.39818e-44	0.0279688	0.021	0.003	4.44176e-40	0.0152642
Snx24	0.000776263	0.0278215	0.122	0.104	1	0.0887911
Ppara	2.16469e-38	0.0278098	0.023	0.004	2.82947e-34	0.0163199
Zfp35	1.02789e-06	0.0276261	0.038	0.025	0.0134355	0.0290632
Nt5e	1.24913e-05	0.0275123	0.079	0.061	0.163273	0.056862
Golga1	6.64781e-10	0.0274711	0.047	0.029	8.68935e-06	0.0336831
Cyp2b1	3.66735e-05	0.0273475	0.086	0.068	0.479359	0.0621157
Mgst2	0.00196346	0.0271485	0.226	0.204	1	0.168444
Gstt2	0.0175671	0.027134	0.197	0.182	1	0.148116
Cbln3	3.97246e-10	0.02704	0.044	0.026	5.19241e-06	0.0311866
Spp2	0.00242191	0.026983	0.236	0.214	1	0.177309
Dixdc1	1.52622e-12	0.0269688	0.041	0.022	1.99492e-08	0.0285939
Aldh5a1	0.000421169	0.0269466	0.105	0.088	1	0.076051
Hsd17b10	0.0140442	0.0267877	0.517	0.495	1	0.437668
Lysmd3	1.05674e-11	0.0267608	0.04	0.022	1.38126e-07	0.0281282
Hsf2	8.79529e-07	0.0266799	0.066	0.048	0.0114963	0.0468079
Ccdc28a	1.4878e-08	0.0265568	0.049	0.031	0.00019447	0.0346984
Sec14l3	1.09025e-16	0.0264218	0.03	0.013	1.42506e-12	0.0215456
Rcan1	0.115364	0.0264127	0.321	0.31	1	0.252413
Nrde2	4.12622e-11	0.0263982	0.04	0.022	5.39339e-07	0.0284573
AABR07026058.1	1.66996e-12	0.0262904	0.038	0.02	2.1828e-08	0.0263863
AABR07002768.1	1.52193e-15	0.0262536	0.03	0.013	1.98931e-11	0.0217102
AABR07028902.1	1.26628e-15	0.0262031	0.033	0.015	1.65516e-11	0.0229304
Slc17a2	0.000629229	0.0261556	0.109	0.092	1	0.0797273
AABR07052458.1	0.00054613	0.0260399	0.116	0.098	1	0.0839501
Rrbp1	0.0738056	0.0259392	0.26	0.248	1	0.201646
Gramd1c	3.6516e-05	0.0258695	0.085	0.067	0.477301	0.060647
Map3k2	4.18124e-17	0.0256358	0.031	0.013	5.46529e-13	0.0216543
Rif1	1.76505e-13	0.0256213	0.035	0.017	2.3071e-09	0.024809
Angptl8	0.0461077	0.0253436	0.176	0.164	1	0.134308
Tra2a	2.79525e-08	0.025259	0.046	0.029	0.000365367	0.0324349
Srsf7	0.000237159	0.0251918	0.091	0.074	1	0.0653107
Fubp3	0.000337689	0.0248921	0.091	0.074	1	0.0655312
LOC100911440	4.77322e-16	0.0248336	0.031	0.014	6.23907e-12	0.0218188
Cth	8.23851e-07	0.0248156	0.88	0.874	0.0107686	1.24605
Ttf1	1.86454e-07	0.0247646	0.046	0.03	0.00243713	0.0331894
Uqcrq	0.000105193	0.0247531	0.99	0.968	1	1.70707
Kank1	0.000102879	0.0246833	0.07	0.054	1	0.0498078
Pfkfb1	5.06456e-05	0.0246534	0.092	0.073	0.661989	0.0652951
Kynu	0.0481235	0.0245879	0.361	0.346	1	0.287106
Bhlhe40	7.77724e-13	0.0245129	0.032	0.015	1.01656e-08	0.0226293
Casp6	9.05335e-39	0.0245087	0.02	0.003	1.18336e-34	0.0137551
Srsf5	2.12535e-05	0.0244545	0.069	0.052	0.277805	0.0489473
Eps8l2	0.000762577	0.0243852	0.104	0.088	1	0.0750077
AABR07064415.1	2.05364e-20	0.024375	0.026	0.009	2.68431e-16	0.0180338
Adipor2	1.35814e-09	0.0243587	0.043	0.025	1.77523e-05	0.0299105
Cdk12	1.02807e-05	0.0242152	0.054	0.039	0.134379	0.039061
Zcchc9	0.00160473	0.0242136	0.104	0.089	1	0.0758461
Ldlr	0.00698573	0.0241812	0.171	0.155	1	0.126269
Srpra	0.000143785	0.0241489	0.076	0.06	1	0.0547786
Dcaf13	7.66558e-06	0.0241305	0.062	0.046	0.100197	0.0442432
Nfib	8.70403e-06	0.0240284	0.062	0.045	0.11377	0.0440103
F5	2.16456e-05	0.0238803	0.075	0.057	0.282929	0.0528689
AABR07035343.1	1.41464e-21	0.0238766	0.023	0.007	1.84908e-17	0.0164161
Slc25a13	2.13461e-05	0.0238396	0.072	0.055	0.279015	0.0512792
Fbxw4	8.89552e-09	0.0238343	0.044	0.027	0.000116273	0.0307333
Upf3b	1.53592e-07	0.023719	0.053	0.036	0.0020076	0.037083
Acy3	0.00135103	0.023575	0.127	0.11	1	0.0918089
Alad	0.0588749	0.0234673	0.357	0.343	1	0.284804
Akr1c2	1.78563e-05	0.0233408	0.061	0.046	0.2334	0.0438737
Tmem53	0.0016356	0.023329	0.143	0.125	1	0.103617
Amdhd1	0.000113055	0.0233212	0.066	0.052	1	0.0478792
LOC298111	0.0228266	0.0233028	0.182	0.168	1	0.137493
Tgif1	0.000241565	0.0232714	0.075	0.06	1	0.0537073
Rdx	0.000191429	0.0231144	0.072	0.057	1	0.0516642
Lims2	0.00161344	0.0231017	0.092	0.078	1	0.0666552
Nsd3	7.25032e-07	0.0230866	0.045	0.03	0.0094769	0.0325871
Abhd11	2.80889e-08	0.0230596	0.042	0.026	0.000367149	0.0296093
Tp53inp1	1.72447e-27	0.0230262	0.021	0.005	2.25405e-23	0.0144134
Pah	0.0363246	0.0229769	0.768	0.756	1	0.786981
Rb1cc1	0.000965095	0.0229722	0.096	0.081	1	0.0694652
Ppcs	0.0160386	0.0229719	0.18	0.165	1	0.133345
Eml4	0.000870135	0.0228046	0.091	0.076	1	0.0656398
Srek1	3.00403e-11	0.022673	0.034	0.018	3.92657e-07	0.023629
Dmxl2	4.10171e-07	0.0226555	0.049	0.033	0.00536134	0.0343134
RGD1559600	5.849e-20	0.0226445	0.023	0.007	7.64523e-16	0.0159908
Phf1	3.72031e-08	0.0225669	0.044	0.028	0.000486281	0.0307333
Trak1	4.55957e-05	0.0225211	0.08	0.063	0.595982	0.0566818
Il1r1	1.12022e-19	0.022401	0.022	0.007	1.46424e-15	0.0154288
Qprt	0.0369967	0.0222732	0.24	0.226	1	0.181631
Llgl2	0.00185279	0.0222513	0.091	0.077	1	0.0659566
Pus10	5.17195e-09	0.0221618	0.035	0.02	6.76026e-05	0.0247407
Tle1	0.000124673	0.0221162	0.072	0.057	1	0.051565
Zfp513	4.18753e-07	0.0221055	0.045	0.03	0.00547352	0.0317486
Rmnd1	0.00584493	0.022085	0.1	0.087	1	0.0727597
B3galt1	2.51616e-13	0.0219928	0.028	0.012	3.28888e-09	0.0193783
Lyc2	3.09263e-05	0.0219858	0.073	0.056	0.404237	0.0516207
Chd2	0.000732642	0.0217876	0.078	0.064	1	0.0556821
Tfrc	0.000123858	0.0217329	0.063	0.049	1	0.0447649
Zpr1	0.00213661	0.0217322	0.079	0.066	1	0.057303
Nudt4	0.263879	0.0217228	0.451	0.444	1	0.375355
Slc26a8	2.06089e-08	0.0216215	0.035	0.021	0.000269379	0.0249332
Leng8	6.30185e-06	0.0215095	0.043	0.029	0.0823715	0.0306247
Tpcn2	1.70833e-07	0.0214783	0.043	0.027	0.00223296	0.0300067
Malt1	1.65285e-09	0.0214521	0.031	0.017	2.16044e-05	0.021971
Mif4gd	0.00034541	0.021384	0.078	0.063	1	0.0553933
Kdm6a	2.30865e-06	0.0213606	0.043	0.029	0.0301764	0.0307892
AABR07072236.1	0.00454154	0.0213218	0.121	0.106	1	0.0875302
Baiap2	2.93197e-17	0.0212743	0.021	0.007	3.83238e-13	0.0150313
Ust5r	0.0111031	0.0211601	0.152	0.137	1	0.111588
Nipsnap2	3.09589e-07	0.021101	0.039	0.025	0.00404664	0.0274017
Csrnp1	0.00029234	0.0210808	0.066	0.052	1	0.0470938
LOC103690060	3.37774e-31	0.0210392	0.017	0.003	4.41505e-27	0.0118766
Fam193b	7.80572e-10	0.0210144	0.031	0.017	1.02029e-05	0.0218468
Resf1	6.70004e-09	0.0210102	0.039	0.023	8.75762e-05	0.0271812
Pard3b	2.46392e-07	0.0209657	0.038	0.024	0.00322058	0.0269359
Entpd8	0.000105013	0.0208985	0.051	0.038	1	0.0367291
LOC100912534	3.14049e-06	0.0208313	0.048	0.034	0.0410494	0.03386
Hook2	5.67902e-13	0.0208092	0.026	0.011	7.42305e-09	0.0179655
Dmxl1	1.11598e-12	0.0207497	0.027	0.012	1.45869e-08	0.0185275
Dgkq	0.00035384	0.0206857	0.064	0.05	1	0.0459044
Ktn1	0.00145337	0.0206167	0.081	0.067	1	0.0583587
Pwwp2a	1.67896e-12	0.0205818	0.026	0.011	2.19457e-08	0.0179655
Ech1	0.0317172	0.0204984	0.191	0.178	1	0.142964
Lrig3	9.91566e-10	0.0204257	0.031	0.017	1.29608e-05	0.021586
Il17rb	2.53719e-05	0.0203475	0.049	0.036	0.331636	0.0351921
Zfc3h1	5.6357e-12	0.0201105	0.025	0.011	7.36642e-08	0.0174035
Trip11	2.94687e-05	0.0200246	0.052	0.038	0.385186	0.0361919
AABR07025295.1	1.67454e-09	0.0200042	0.031	0.017	2.18879e-05	0.0217505
Mia2	0.000917575	0.0198521	0.075	0.061	1	0.0533222
Ecpas	0.0042362	0.0198153	0.076	0.064	1	0.0546543
Cyp2c7	0.0262423	0.0197095	0.108	0.096	1	0.0807179
Thoc2	9.37682e-05	0.0196817	0.055	0.041	1	0.0389212
Phyhd1	0.206188	0.0196796	0.273	0.265	1	0.210216
Nfkbiz	4.86714e-05	0.0195752	0.048	0.035	0.636184	0.0343413
Secisbp2	3.31065e-05	0.0192952	0.043	0.031	0.432735	0.031078
Polg2	0.0590769	0.0192654	0.158	0.147	1	0.116696
Nfx1	0.0001403	0.0192312	0.057	0.043	1	0.0401694
Kdm4a	3.56885e-06	0.0190875	0.041	0.027	0.0466485	0.0284294
Zadh2	0.0124161	0.0190776	0.1	0.088	1	0.0720175
Clk3	0.000522323	0.0190773	0.063	0.05	1	0.0447089
AABR07007055.1	1.2847e-31	0.019	0.015	0.002	1.67923e-27	0.0104639
Rpap3	0.0001243	0.0188955	0.053	0.04	1	0.0374401
AABR07024870.1	1.49098e-28	0.0188784	0.015	0.002	1.94886e-24	0.0105601
A1cf	0.000313966	0.0188239	0.066	0.052	1	0.0465191
Eci3	0.165321	0.0187705	0.521	0.512	1	0.447067
Ercc6	2.60679e-06	0.0187414	0.035	0.022	0.0340734	0.0247686
Nbeal1	3.06393e-08	0.01864	0.028	0.016	0.000400486	0.0200366
Xpo4	2.60222e-07	0.0185385	0.034	0.021	0.00340136	0.0235607
Tepsin	9.48962e-06	0.018424	0.033	0.022	0.124039	0.02407
Ptprk	5.93197e-05	0.0183996	0.043	0.031	0.775368	0.0305284
Scrn2	0.00502189	0.0183634	0.069	0.058	1	0.0495652
Acy1	0.0128613	0.0183491	0.107	0.094	1	0.0771067
Ppp1r3b	0.0192028	0.0183145	0.197	0.181	1	0.145995
Bod1l1	0.00633938	0.0182649	0.054	0.044	1	0.0393622
Tut4	0.000921198	0.0182331	0.052	0.04	1	0.0371266
Zfp958	1.20137e-07	0.0181875	0.028	0.016	0.00157031	0.0199683
Tmem125.1	0.00164941	0.0181146	0.066	0.053	1	0.0467676
Hist1h1c	1.44835e-14	0.0180845	0.018	0.006	1.89314e-10	0.0130286
AC128848.1	5.9457e-08	0.0180758	0.027	0.015	0.000777162	0.0189809
Traf3ip2	1.31996e-06	0.0179872	0.034	0.022	0.0172532	0.0241507
Odf3b	3.29769e-06	0.0179769	0.031	0.02	0.0431041	0.0223001
Oplah	0.0162427	0.0179745	0.104	0.092	1	0.074899
Rassf6	5.17021e-05	0.0179331	0.038	0.027	0.675798	0.0270725
Cyp2a1	0.0118232	0.0179161	0.677	0.654	1	0.653535
Tsc22d2	0.00102912	0.0178808	0.055	0.044	1	0.039595
Foxn3	0.0898486	0.0178693	0.107	0.099	1	0.0792492
Chrd	4.23597e-11	0.017739	0.024	0.011	5.53683e-07	0.0162919
AABR07006860.1	2.1453e-05	0.017702	0.041	0.028	0.280412	0.0285256
Stard4	0.000538937	0.017655	0.045	0.034	1	0.0321617
Commd4	0.0116213	0.0176512	0.109	0.097	1	0.0790411
Taok3	0.000798534	0.0176505	0.064	0.051	1	0.0449698
Mapk14	0.163974	0.017626	0.194	0.185	1	0.144632
Fam13b	3.13607e-05	0.0176022	0.042	0.029	0.409916	0.0291839
Iqgap2	0.0249204	0.0175352	0.143	0.13	1	0.104704
Naa16	3.12618e-06	0.0175318	0.033	0.021	0.0408623	0.0232596
UST4r	6.32079e-15	0.0175142	0.017	0.006	8.2619e-11	0.0121375
Clasp1	8.46231e-06	0.0174245	0.036	0.024	0.110611	0.0250698
Tsc22d3	0.00515268	0.0174089	0.227	0.206	1	0.174735
Pde4b	5.18166e-09	0.0173974	0.024	0.012	6.77295e-05	0.0171427
Ubr3	3.72596e-15	0.0173935	0.018	0.006	4.8702e-11	0.0124386
Hnrnph1	0.0158709	0.0173782	0.13	0.116	1	0.093852
Selenoo	0.0152581	0.0173068	0.1	0.088	1	0.0715083
Atp5mf	0.00378394	0.0172883	0.889	0.841	1	1.0723
Cdkn1a	0.0628912	0.0172734	0.112	0.102	1	0.0829815
Psmc4	0.0236021	0.0172728	0.12	0.108	1	0.0865428
Fmo1	0.0826233	0.0170968	0.183	0.172	1	0.136242
Gatad2b	1.26387e-06	0.0170882	0.028	0.017	0.0165201	0.0201328
Rnf215	2.47167e-06	0.0169941	0.031	0.019	0.0323072	0.0216139
Nbr1	0.0973277	0.0169326	0.203	0.193	1	0.150326
Ubn2	0.000146361	0.0169075	0.039	0.028	1	0.0275942
Ltc4s	1.32304e-05	0.0168746	0.027	0.017	0.172934	0.0193939
LOC257650	7.41547e-12	0.0168541	0.019	0.008	9.69276e-08	0.0135906
Yeats2	1.36872e-05	0.0168443	0.033	0.022	0.178905	0.0235887
Rbm47	0.0184958	0.0168203	0.092	0.081	1	0.0664223
Abraxas1	7.22794e-11	0.0167973	0.02	0.009	9.44764e-07	0.014016
Klhl12	8.04782e-06	0.0167504	0.033	0.021	0.105193	0.0231633
Nedd4l	0.00141499	0.0167372	0.05	0.039	1	0.0358784
Cnot10	3.94896e-05	0.0167076	0.036	0.024	0.516168	0.0251661
Olr35	1.61583e-21	0.0166876	0.014	0.003	2.11205e-17	0.00990186
Mtfr2	0.00263722	0.0166361	0.058	0.047	1	0.0416381
Selenoi	1.3221e-05	0.016625	0.032	0.021	0.172812	0.0223684
Trappc13	0.00317414	0.0165799	0.07	0.058	1	0.049413
AABR07064719.2	1.70743e-10	0.0164934	0.02	0.009	2.23178e-06	0.014016
LOC103692869	4.21324e-05	0.0164871	0.03	0.02	0.550713	0.0217661
Zfp318	5.79769e-06	0.0164504	0.033	0.021	0.0757816	0.0231633
Pnrc1	0.178252	0.016372	0.262	0.253	1	0.20037
Gxylt1	0.000764503	0.0163566	0.041	0.03	1	0.0291995
Rhobtb3	0.000102829	0.0163275	0.045	0.033	1	0.0316244
Alkbh1	3.27149e-06	0.0162015	0.026	0.016	0.0427616	0.0184592
Fam193a	5.63261e-06	0.0161117	0.032	0.02	0.0736238	0.0222442
Id4	0.0721244	0.0160879	0.16	0.149	1	0.117267
Spns1	0.000720926	0.0160066	0.058	0.046	1	0.0404426
Cog7	0.000272837	0.015899	0.043	0.032	1	0.0300067
Phf14	0.00890779	0.0157847	0.069	0.058	1	0.0490032
Mau2	1.62854e-05	0.015756	0.033	0.021	0.212867	0.0227379
Irs2	0.00186584	0.0157265	0.047	0.037	1	0.033354
Ercc5	1.28314e-07	0.0156618	0.023	0.012	0.00167719	0.0159225
Rab2b	2.67882e-05	0.0156297	0.031	0.021	0.350148	0.0219431
Fgfr4	0.00023512	0.0156139	0.033	0.023	1	0.0232192
Fmo4	1.63991e-06	0.0156099	0.026	0.016	0.0214352	0.0184592
Rpusd3	0.00571991	0.0155945	0.063	0.052	1	0.0444078
AABR07064048.1	4.48436e-28	0.0155254	0.012	0.001	5.86151e-24	0.00832451
Thpol1	1.905e-06	0.0155108	0.028	0.017	0.0249003	0.0191858
Herc4	0.000838342	0.0153858	0.055	0.043	1	0.0383716
Eprs	0.313542	0.0153804	0.253	0.247	1	0.194294
Nfrkb	1.00422e-05	0.01538	0.028	0.017	0.131262	0.0195429
Rhobtb1	0.0190226	0.0153615	0.063	0.054	1	0.0453424
AABR07006333.1	2.11493e-10	0.0153258	0.018	0.008	2.76443e-06	0.0127678
Mettl22	1.761e-05	0.0153177	0.032	0.021	0.230181	0.0224771
Foxa2	0.0331654	0.0152696	0.096	0.086	1	0.0694808
Flad1	0.00631649	0.0152065	0.059	0.049	1	0.0419393
Creb3l2	4.04801e-10	0.0152058	0.019	0.008	5.29115e-06	0.0129323
AABR07064257.1	3.00394e-27	0.0151869	0.012	0.001	3.92645e-23	0.00815994
Nktr	1.55214e-05	0.0151859	0.028	0.018	0.202881	0.0197074
Wapl	0.0119513	0.0151675	0.057	0.047	1	0.0406104
Elmo3	0.00253795	0.0150734	0.047	0.037	1	0.0331614
Zbtb21	5.64687e-05	0.0149945	0.033	0.022	0.738103	0.023067
Vps9d1	5.68198e-06	0.0149832	0.028	0.017	0.0742692	0.0191858
Yipf1	0.0101076	0.0149622	0.074	0.063	1	0.0521423
Tifa	0.0135595	0.0149176	0.062	0.053	1	0.0446003
Pyroxd1	5.98094e-05	0.0149022	0.03	0.02	0.781768	0.0212848
AABR07005581.1	9.60186e-23	0.0148691	0.012	0.002	1.25506e-18	0.00855737
Naxd	0.0366381	0.0148596	0.102	0.092	1	0.0735266
Mrps31	0.000388429	0.0148252	0.038	0.028	1	0.0267837
Phf20l1	4.07957e-05	0.014775	0.029	0.019	0.533241	0.0206265
Fam89a	0.0540079	0.0147449	0.09	0.082	1	0.0658759
Mier2	1.59783e-12	0.0146994	0.016	0.006	2.08852e-08	0.0111904
AABR07062400.1	2.1581e-25	0.0145863	0.011	0.001	2.82085e-21	0.00776251
AABR07043347.1	5.11046e-21	0.0145631	0.012	0.002	6.67989e-17	0.00855737
Kctd18	0.0013737	0.0145339	0.041	0.031	1	0.0286219
Atxn7l1	4.35726e-06	0.0145106	0.027	0.017	0.0569538	0.0187604
Dhdds	0.0303408	0.0144969	0.091	0.081	1	0.0646928
Gstm6	4.6994e-17	0.0144751	0.012	0.003	6.14259e-13	0.0086816
Mpv17l	0.00262976	0.0144687	0.041	0.032	1	0.0291715
Rufy3	0.00597061	0.0144452	0.052	0.042	1	0.0364807
Vault	1.66705e-09	0.0144363	0.017	0.007	2.17901e-05	0.0120412
Vcpip1	4.48288e-05	0.0144353	0.026	0.017	0.585957	0.0184189
Eml5	1.85588e-20	0.0144217	0.011	0.002	2.42582e-16	0.00802334
Tp53i13	0.000844694	0.014363	0.042	0.032	1	0.0293485
Optn	0.363569	0.0143556	0.172	0.167	1	0.12874
Mmaa	3.99073e-05	0.0143279	0.026	0.017	0.521628	0.0183226
Cfap97	0.000424833	0.0142736	0.036	0.026	1	0.0253306
Zcchc8	1.24514e-05	0.014262	0.028	0.018	0.162752	0.0194187
Tbc1d17	0.00820119	0.014193	0.061	0.051	1	0.0437775
Psma4	0.483507	0.0141754	0.253	0.249	1	0.193194
Tmem39b	0.000759314	0.0141545	0.038	0.028	1	0.0266471
Zranb1	7.24666e-06	0.0141466	0.024	0.015	0.0947211	0.0171427
Masp2	0.175552	0.0141462	0.291	0.28	1	0.224118
AABR07012054.1	8.45601e-13	0.0140915	0.014	0.005	1.10528e-08	0.00997016
Aox3	0.0394387	0.0140826	0.101	0.091	1	0.0726355
Fnbp4	0.000449171	0.014069	0.039	0.029	1	0.0271812
Pcf11	4.3057e-07	0.0139871	0.022	0.012	0.00562799	0.0153045
Clasrp	5.99825e-07	0.0139661	0.021	0.011	0.00784031	0.0147425
Nek4	2.65055e-06	0.0139325	0.022	0.013	0.0346454	0.0156616
Itch	5.53864e-11	0.0139164	0.015	0.006	7.23956e-07	0.0106284
Egfr	3.6159e-06	0.0138668	0.024	0.014	0.0472634	0.0165528
Hcn3	9.95828e-11	0.0138402	0.015	0.006	1.30165e-06	0.0105601
Hist1h1e	0.0101102	0.0138081	0.061	0.051	1	0.0440663
Baiap2l1	0.0194345	0.0137974	0.063	0.054	1	0.0446686
Pgpep1	0.108016	0.0137697	0.121	0.113	1	0.0883003
RGD1564171	1.26532e-09	0.013763	0.017	0.007	1.6539e-05	0.0118487
Bbox1	7.29268e-09	0.0137518	0.018	0.008	9.53227e-05	0.0121778
Atxn2	9.04495e-05	0.0137451	0.029	0.019	1	0.0201049
Gstk1	0.459057	0.0137422	0.328	0.325	1	0.259249
Chrne	2.73649e-12	0.0137101	0.014	0.005	3.57687e-08	0.0100385
Slc16a6	3.30354e-11	0.0136664	0.014	0.005	4.31806e-07	0.0101347
Ankrd33b	4.84085e-05	0.0136496	0.026	0.017	0.632747	0.0183909
AABR07044631.1	7.54599e-22	0.0136354	0.011	0.002	9.86336e-18	0.00773455
Atxn1	8.12614e-16	0.0136346	0.013	0.003	1.06217e-11	0.0088865
Cops7b	2.16926e-06	0.0136299	0.023	0.013	0.0283543	0.0157299
Zmat1	2.4235e-07	0.0135556	0.019	0.01	0.00316776	0.013426
Zfp775	1.2616e-06	0.0135335	0.02	0.011	0.0164904	0.014016
Plekha5	0.0016333	0.0135143	0.043	0.034	1	0.0304042
Adcy6	0.00176591	0.0134832	0.042	0.032	1	0.0290876
Zfp36	0.0108669	0.0133076	0.354	0.329	1	0.279353
Hist1h1d	2.08022e-16	0.0133073	0.012	0.003	2.71906e-12	0.00839281
Lpin3	6.30321e-05	0.0131976	0.025	0.016	0.823892	0.0173073
Ranbp17	2.14889e-08	0.0131762	0.016	0.007	0.000280881	0.0110538
Cidec	0.0774934	0.0131742	0.115	0.105	1	0.0825497
Zfp385b	0.00165751	0.0131651	0.039	0.03	1	0.027442
Abcb1a	0.413901	0.0131641	0.136	0.132	1	0.102019
Pex11a	0.000572114	0.0131545	0.029	0.021	1	0.0207911
Prr3	0.00431243	0.0131333	0.04	0.031	1	0.0282245
Trim65	0.00172245	0.0131012	0.035	0.026	1	0.0246724
Nsd1	0.00414851	0.0130697	0.041	0.032	1	0.0290473
AABR07053749.2	0.431122	0.0130679	0.235	0.231	1	0.178955
Miox	0.00700081	0.0130481	0.037	0.029	1	0.0261131
Rab30	2.19615e-05	0.0130464	0.021	0.013	0.287058	0.0149071
Mcts1	0.0692649	0.0130436	0.178	0.166	1	0.13046
Adh1	0.14035	0.0130271	0.627	0.613	1	0.594923
Mphosph10	0.00370174	0.0129955	0.041	0.032	1	0.0290473
Sgsm2	8.20569e-05	0.0129927	0.023	0.015	1	0.0165124
Fam135a	2.30467e-05	0.0129603	0.024	0.015	0.301244	0.0165528
Cep295	1.20984e-05	0.0129386	0.023	0.014	0.158138	0.0160591
Ccdc84	2.22963e-05	0.0129386	0.023	0.014	0.291434	0.0159908
Smg1	0.00020371	0.0129282	0.024	0.016	1	0.0172669
LOC314140	2.45903e-05	0.0129168	0.022	0.013	0.321419	0.0154288
Ppp2r3a	8.29534e-06	0.0128946	0.019	0.011	0.108428	0.0137148
Mindy3	0.124096	0.0128665	0.104	0.097	1	0.0755573
Zfp638	0.0277627	0.0128417	0.057	0.049	1	0.0405265
Fbxo9	0.312062	0.0128336	0.18	0.174	1	0.134693
AC111632.2	1.89619e-19	0.0128047	0.011	0.002	2.47851e-15	0.00740542
LOC108349594	0.0257432	0.0128006	0.059	0.05	1	0.0418027
Fkbp8	0.847875	0.012789	0.557	0.565	1	0.492614
Epha1	0.000520488	0.0127681	0.028	0.02	1	0.0200366
Fbxw7	3.68675e-06	0.012743	0.02	0.011	0.0481896	0.0139197
Vps52	5.48942e-05	0.0127005	0.021	0.013	0.717521	0.0150996
RGD1310951	3.33536e-06	0.0126558	0.019	0.01	0.0435965	0.0130286
Slc25a42	0.0075625	0.012655	0.038	0.03	1	0.0267714
Supt20h	0.000595368	0.0125541	0.03	0.021	1	0.0208594
Grb7	0.00913075	0.0125299	0.042	0.034	1	0.0296373
Ptprd	0.225761	0.0125215	0.194	0.187	1	0.145458
Dock5	1.32267e-14	0.012521	0.011	0.003	1.72886e-10	0.00783081
Pla2g12a	0.11423	0.0125004	0.092	0.084	1	0.0660249
Tet2	6.55825e-07	0.0124924	0.018	0.009	0.00857229	0.0122741
Ints10	8.27768e-05	0.0124747	0.023	0.015	1	0.0163199
AABR07001807.1	4.52625e-19	0.0124328	0.01	0.002	5.91626e-15	0.00700799
7SK.370	4.52625e-19	0.0124328	0.01	0.002	5.91626e-15	0.00700799
Armc9	0.00191523	0.0124307	0.037	0.028	1	0.0259609
Sh3gl1	0.000620644	0.0123961	0.034	0.025	1	0.023629
Wdfy1	0.000169248	0.0123562	0.023	0.015	1	0.0164161
Abhd18	1.06003e-06	0.012351	0.017	0.009	0.0138557	0.0118766
Nrbf2	0.194944	0.0122805	0.138	0.131	1	0.100562
Trim39	0.00127013	0.0122658	0.031	0.022	1	0.0216139
Ptgr1	0.322629	0.0122279	0.226	0.219	1	0.17123
Tssc4	0.0395038	0.0122069	0.069	0.061	1	0.0492081
Rcbtb2	0.0448057	0.0121677	0.093	0.083	1	0.0660497
Usp45	0.0061493	0.0121665	0.039	0.03	1	0.0272091
Commd5	0.0524568	0.0121314	0.076	0.068	1	0.0542134
Slc19a2	0.0305051	0.0120896	0.144	0.131	1	0.102779
Cwf19l2	0.0190687	0.0120873	0.064	0.055	1	0.0451343
Itsn2	0.00787206	0.0120068	0.048	0.039	1	0.0336272
Tmf1	0.0154783	0.0120014	0.061	0.052	1	0.0431595
RGD1563888	1.92545e-05	0.0119506	0.018	0.01	0.251675	0.0124666
Psmd4	0.0755929	0.0119392	0.135	0.125	1	0.0975842
Kdm5c	0.00706308	0.0119295	0.035	0.028	1	0.0250977
Adhfe1	0.367282	0.0119146	0.275	0.269	1	0.210919
Coq10a	0.00539869	0.0118932	0.032	0.024	1	0.0226293
Ero1b	0.00019398	0.0118809	0.023	0.015	1	0.0159908
Tmem62	0.00960406	0.0118515	0.049	0.04	1	0.0348754
Ints6	0.0180027	0.0118008	0.059	0.05	1	0.0415542
Cox15	3.59119e-09	0.0117921	0.013	0.005	4.69404e-05	0.00914733
Ca5a	0.102985	0.0117832	0.128	0.119	1	0.0917809
Ikbke	7.567e-05	0.0117806	0.02	0.012	0.989082	0.0142768
Mettl23	0.0197472	0.0117144	0.049	0.041	1	0.0345462
Rnpc3	5.43182e-05	0.0116924	0.019	0.011	0.709994	0.0135223
Enc1	0.00162487	0.0116617	0.027	0.02	1	0.0192821
Ndufs3	0.345443	0.0116189	0.191	0.186	1	0.14211
Bco2	0.0887357	0.0115848	0.066	0.059	1	0.0470967
Soat2	0.0221268	0.0115846	0.061	0.052	1	0.0426379
Kat2a	3.63999e-05	0.0115737	0.02	0.012	0.475783	0.0137551
Nr1h4	0.0591935	0.0115012	0.096	0.087	1	0.0690398
Mrgbp	0.00121595	0.0114961	0.024	0.017	1	0.0173352
Sik3	0.0672218	0.0114699	0.071	0.064	1	0.0508941
Rnf126	0.0394863	0.0114611	0.061	0.053	1	0.0431316
Slc16a11	0.00311362	0.0113952	0.035	0.027	1	0.0244798
Ago4	1.93778e-09	0.0113548	0.012	0.004	2.53288e-05	0.00848907
Tec	0.0128607	0.0113323	0.041	0.033	1	0.0289231
Etl4	0.016072	0.0113254	0.043	0.035	1	0.0304321
RGD1311251	0.0396569	0.0113021	0.047	0.04	1	0.0333136
Acot13	0.192196	0.0112849	0.132	0.125	1	0.0971061
Jade1	0.170041	0.0112427	0.091	0.084	1	0.0655312
AABR07044962.1	2.06482e-13	0.0112422	0.01	0.003	2.69892e-09	0.00724085
RGD1307100	0.354411	0.0112416	0.099	0.094	1	0.0721574
Rarb	0.0576306	0.0112365	0.062	0.054	1	0.0441346
Ints8	0.000237963	0.0112212	0.022	0.014	1	0.0154008
Mbd1	0.0392246	0.0112127	0.044	0.037	1	0.0312829
Fbxl20	1.77917e-11	0.011189	0.011	0.003	2.32555e-07	0.00773455
Ell	0.05272	0.011183	0.062	0.054	1	0.0437898
Sox6	9.44156e-07	0.0111524	0.014	0.007	0.0123411	0.0100664
AABR07026424.1	0.37657	0.0110932	0.239	0.234	1	0.182075
Tmcc1	1.26179e-20	0.0110526	0.008	0.001	1.64928e-16	0.00585603
Bbs2	0.000404062	0.0110505	0.023	0.015	1	0.0160591
Rgl3	6.04088e-05	0.0110436	0.019	0.012	0.789604	0.0136868
Kdm5d	0.0127012	0.0110223	0.034	0.027	1	0.0243432
Tdrd15	5.94755e-08	0.0109634	0.013	0.005	0.000777404	0.0088182
Rad54l2	1.83854e-06	0.0109473	0.015	0.008	0.0240315	0.0106967
Nacc2	0.00183691	0.0109457	0.024	0.017	1	0.0169098
Irf2bp2	5.11462e-08	0.0109204	0.013	0.005	0.000668532	0.00905107
Nedd1	0.0103514	0.0109104	0.026	0.02	1	0.0190368
Xkr9	0.00485338	0.0108984	0.032	0.024	1	0.0224088
AABR07064873.1	0.0186038	0.0108853	0.044	0.036	1	0.0313792
AABR07012775.1	1.40621e-07	0.0108343	0.014	0.006	0.00183805	0.0093802
Zfhx4	0.00568412	0.0108215	0.035	0.027	1	0.0249052
Setdb1	0.0143756	0.0108194	0.039	0.031	1	0.0274017
Mlh3	0.000993956	0.0107718	0.024	0.016	1	0.0164844
Kmt5c	1.8275e-05	0.0107563	0.017	0.01	0.238872	0.0119449
Ifnar2	0.0141948	0.0107526	0.033	0.026	1	0.0231913
Iws1	0.00232512	0.0107275	0.028	0.02	1	0.0192821
Sod1	0.0443267	0.0107125	0.942	0.915	1	1.32006
RGD1305807	0.209921	0.0106877	0.122	0.115	1	0.0885611
Spice1	2.35985e-07	0.0106487	0.013	0.006	0.00308455	0.00921563
Fign	1.09569e-08	0.0106016	0.012	0.004	0.000143218	0.00822824
AABR07046635.1	6.40483e-05	0.0105713	0.017	0.01	0.837176	0.0117121
Plekha6	0.0237472	0.0105643	0.038	0.032	1	0.0272371
Cep95	1.52762e-06	0.0105436	0.015	0.007	0.0199675	0.010203
Gramd4	0.00982366	0.0105392	0.029	0.022	1	0.020462
AABR07063613.1	1.61644e-12	0.0105307	0.01	0.002	2.11285e-08	0.00674716
Nav2	0.0828003	0.0105156	0.064	0.057	1	0.0453392
AABR07058511.2	3.26179e-12	0.0104208	0.009	0.002	4.26349e-08	0.00651429
Rsbn1l	0.0900639	0.0104128	0.056	0.05	1	0.0399242
Srsf6	0.281251	0.0104014	0.099	0.094	1	0.0716077
AABR07011857.1	9.23576e-15	0.010397	0.009	0.002	1.20721e-10	0.0060206
Crebrf	0.0372466	0.0103735	0.042	0.035	1	0.0298981
Rbfox2	0.00126156	0.0103664	0.025	0.018	1	0.0176084
Glcci1	0.025017	0.0103642	0.043	0.036	1	0.0304042
Klc4	0.017698	0.0103271	0.046	0.038	1	0.0318852
Mppe1	0.00709353	0.0102816	0.029	0.022	1	0.0203657
Cyp2j10	0.00212322	0.010277	0.024	0.017	1	0.0165807
AC120486.8	1.22048e-08	0.0102726	0.011	0.004	0.000159529	0.00766625
Plekhg5	0.00325396	0.0102394	0.025	0.018	1	0.0178972
Me3	1.94777e-06	0.0102155	0.014	0.007	0.0254593	0.00970933
Lrp3	0.192032	0.0102051	0.098	0.091	1	0.0703036
Thumpd2	0.000706514	0.0101778	0.019	0.012	1	0.013454
AABR07052664.1	3.40699e-17	0.010177	0.008	0.001	4.45328e-13	0.00575977
Gin1	0.00260058	0.0101593	0.024	0.017	1	0.0167453
Mri1	0.0553201	0.0101373	0.037	0.031	1	0.026346
Mtfmt	0.00923162	0.0101316	0.029	0.022	1	0.0202974
Kif1b	0.342973	0.0100648	0.141	0.136	1	0.102798
AABR07035428.2	0.00549386	0.010023	0.025	0.018	1	0.0175681
Sfmbt1	0.0504225	0.0100171	0.039	0.033	1	0.0280879
Psmd9	0.161434	0.0100142	0.104	0.097	1	0.0747468
Pla2g4b	1.22253e-08	0.0100102	0.011	0.004	0.000159797	0.00756998
Fam133b	0.0204357	0.010008	0.041	0.033	1	0.0286219
Atat1	0.00233421	0.00999325	0.018	0.012	1	0.0131528
Rfx7	0.00631043	0.00997351	0.034	0.026	1	0.0234645
Arhgef26	2.63586e-07	0.0099579	0.011	0.005	0.00344533	0.00799538
Relch	0.017699	0.00994482	0.031	0.024	1	0.0216139
Mrpl38	0.0966603	0.0099267	0.061	0.055	1	0.0432558
Chd5	0.000217815	0.00987226	0.009	0.005	1	0.00754229
Cog4	0.109008	0.00986404	0.05	0.044	1	0.0359746
Ctnnbl1	0.083679	0.00983712	0.052	0.046	1	0.0370986
Ttc14	0.00390407	0.0098303	0.026	0.019	1	0.0178693
Fmo5	0.00925122	0.00980271	0.027	0.02	1	0.0187201
Dnaja3	0.290127	0.00978049	0.158	0.151	1	0.115798
Angel2	0.0126618	0.00976605	0.028	0.022	1	0.0199683
Ttc39c	0.0535897	0.00976396	0.053	0.046	1	0.0373035
Npepps	0.0770995	0.00971473	0.072	0.065	1	0.051127
Adra1b	0.397312	0.00969685	0.094	0.09	1	0.067919
Hus1	0.00491009	0.00969461	0.027	0.02	1	0.0186921
Crtc3	6.7316e-13	0.00967488	0.009	0.002	8.79887e-09	0.00592433
Foxp1	0.0111236	0.00966161	0.026	0.02	1	0.0183226
Cyp2b2	9.12493e-08	0.00963778	0.01	0.004	0.00119272	0.00710425
Man2c1	0.0531686	0.00963757	0.056	0.049	1	0.0394149
Scly	0.128372	0.0096229	0.132	0.123	1	0.0949076
AABR07028414.1	1.53823e-17	0.00961691	0.008	0.001	2.01062e-13	0.00526608
AABR07022144.1	0.00015852	0.00953647	0.015	0.009	1	0.010793
LOC100910882	0.23083	0.00952645	0.12	0.113	1	0.0863347
Nipsnap3b	0.469228	0.0094608	0.22	0.216	1	0.166308
AABR07048473.1	9.47946e-15	0.0094209	0.008	0.001	1.23906e-10	0.00543064
Prox1	0.0388609	0.00940693	0.053	0.046	1	0.0372476
Grb14	0.0190795	0.00940333	0.032	0.025	1	0.0223405
Acaca	6.45489e-12	0.0093689	0.009	0.002	8.43719e-08	0.00592433
Slc10a5	1.40311e-07	0.00936599	0.011	0.004	0.00183401	0.00740542
Nipbl	0.210935	0.0093413	0.099	0.092	1	0.0710581
Ethe1	0.686111	0.00933518	0.24	0.238	1	0.182917
AABR07017716.1	2.07509e-15	0.00931065	0.008	0.001	2.71235e-11	0.00526608
Tardbp	0.0541723	0.00929999	0.041	0.035	1	0.0287182
Klhl20	0.00513131	0.00929491	0.026	0.019	1	0.0181984
Pip5k1a	0.00842763	0.00926808	0.028	0.021	1	0.0191858
Trim80	9.28516e-07	0.00924697	0.01	0.004	0.0121366	0.00743338
Edar	0.00038861	0.00923906	0.017	0.011	1	0.0119449
S100pbp	0.00100766	0.00923906	0.017	0.011	1	0.0118766
Pex11g	0.00322906	0.00923385	0.021	0.015	1	0.0149071
Sbno2	0.0264994	0.009221	0.031	0.025	1	0.0221076
Nf2	0.0116886	0.00919554	0.025	0.019	1	0.0176364
Slx4ip	8.04663e-06	0.00918622	0.012	0.006	0.105177	0.00832451
Bcl3	0.0743436	0.00917824	0.039	0.033	1	0.0275942
Setd1a	0.0108984	0.00915995	0.027	0.021	1	0.0189529
Plekhf1	0.0128629	0.00914628	0.032	0.025	1	0.0222442
Gen1	5.04226e-11	0.00913946	0.009	0.002	6.59074e-07	0.00592433
Phf21a	0.00307464	0.00912506	0.021	0.015	1	0.0146742
Gem	1.3923e-08	0.0091214	0.009	0.003	0.000181987	0.00651429
Gtf3c1	0.0482184	0.00905615	0.047	0.04	1	0.0325435
Bcl2l11	0.0202149	0.00904739	0.031	0.025	1	0.0216822
AABR07035338.1	0.000256324	0.00898024	0.015	0.009	1	0.0102993
Map7	0.0781281	0.00897388	0.046	0.04	1	0.0325994
Csnk1d	0.258303	0.00896111	0.114	0.108	1	0.0829503
Dop1a	0.000949748	0.00893582	0.017	0.011	1	0.0119449
Kansl3	0.045426	0.00893377	0.037	0.031	1	0.0258243
Ppp1r10	0.034743	0.00892608	0.046	0.039	1	0.0318852
Phf8	0.0104058	0.00892601	0.028	0.021	1	0.0192821
Klhl24	2.41019e-05	0.00890618	0.013	0.007	0.315036	0.0088865
Acot5	2.46636e-05	0.00890618	0.013	0.006	0.322378	0.0088182
Mfsd11	0.0199279	0.00885279	0.025	0.019	1	0.0176644
Zmynd10	7.74387e-08	0.00884957	0.01	0.004	0.0010122	0.00674716
Fabp1	2.07375e-15	0.00884791	1	0.997	2.7106e-11	2.90385
AABR07068127.1	5.18849e-11	0.00884248	0.008	0.002	6.78187e-07	0.00559521
AC080157.1	7.00715e-17	0.00882647	0.007	0.001	9.15905e-13	0.00477238
Luc7l3	0.44112	0.00881041	0.082	0.079	1	0.059936
Acvr1c	0.000793005	0.00871718	0.017	0.011	1	0.0116841
Terf1	0.000330283	0.00870993	0.015	0.009	1	0.0104639
Tdp2	0.0373702	0.00870791	0.041	0.035	1	0.0289231
Setd4	0.0215448	0.00870668	0.031	0.025	1	0.0219151
AABR07018078.1	0.181841	0.00869705	0.12	0.113	1	0.0876824
Maff	0.000157884	0.00869387	0.014	0.008	1	0.00970933
Fbxo31	0.18508	0.00863314	0.104	0.098	1	0.0747189
Cdk11b	0.244421	0.00863192	0.08	0.075	1	0.0577128
Tsen54	0.00303942	0.00863129	0.019	0.013	1	0.013426
Echdc2	0.299406	0.00861589	0.177	0.17	1	0.130162
Gnl3	0.173203	0.00861359	0.11	0.103	1	0.0792864
AABR07008670.1	1.96731e-19	0.00860553	0.006	0	2.57147e-15	0.00444325
LOC102551683	3.80382e-15	0.00859673	0.007	0.001	4.97198e-11	0.00477238
Map2k6	0.000677177	0.00855804	0.015	0.009	1	0.0104639
Stard13	0.0833868	0.00852607	0.042	0.037	1	0.0300067
Dgka	0.0125062	0.00851997	0.023	0.017	1	0.0161553
Mib1	3.01087e-07	0.00851031	0.009	0.004	0.00393551	0.00658259
Serpina5	2.04652e-10	0.00850267	0.008	0.002	2.67501e-06	0.00543064
Ccdc77	0.0110388	0.00849626	0.019	0.014	1	0.0139756
Mcm10	6.24376e-05	0.00846677	0.012	0.006	0.816122	0.00815994
Cdc42bpg	0.00255198	0.00846379	0.018	0.012	1	0.0126032
Ikzf5	0.000727792	0.00838975	0.014	0.008	1	0.00957273
Mapk1ip1	0.00453761	0.00838808	0.018	0.012	1	0.0125349
Cnot4	0.0853497	0.00837077	0.04	0.035	1	0.0286499
Fem1a	0.102394	0.00836922	0.045	0.04	1	0.0318449
Trpm7	0.00273095	0.00835452	0.018	0.012	1	0.0124386
Rps6kb2	0.0591668	0.0083394	0.037	0.031	1	0.0258926
AABR07011733.1	3.27806e-12	0.00832442	0.007	0.001	4.28475e-08	0.00493695
Sesn1	0.111585	0.00831923	0.048	0.042	1	0.0338197
Msh3	0.0354014	0.00831753	0.027	0.022	1	0.0193783
Slc13a4	7.01275e-07	0.00831508	0.01	0.004	0.00916637	0.00674716
Yrdc	0.0568988	0.00830581	0.039	0.033	1	0.0272774
AABR07004232.1	3.77384e-08	0.00829848	0.009	0.003	0.000493279	0.00592433
AABR07024972.1	8.374e-05	0.00828922	0.011	0.005	1	0.00759795
AABR07035374.1	0.0392777	0.00824002	0.038	0.032	1	0.0269483
Ndufa5	0.107004	0.00819617	0.531	0.51	1	0.456569
Uckl1	0.0164379	0.00819332	0.025	0.019	1	0.017211
Dcaf4	0.00187962	0.00815284	0.016	0.011	1	0.0114512
Acaa1a	0.529788	0.00814501	0.114	0.111	1	0.0835559
Ubr5	0.0215699	0.00814308	0.025	0.02	1	0.0176364
Sltm	0.35335	0.00812632	0.084	0.08	1	0.0607588
Borcs7	0.21344	0.00806435	0.072	0.067	1	0.0519933
Aass	0.000210175	0.00803507	0.013	0.007	1	0.00872194
Trmt13	5.18031e-05	0.00801819	0.011	0.006	0.677118	0.00789911
Rbks	0.170023	0.00799279	0.104	0.097	1	0.0742376
Ppial4d	0.286146	0.0079857	0.185	0.178	1	0.137335
N4bp2	0.00754652	0.00796757	0.018	0.013	1	0.0126995
Stx1b	6.40181e-06	0.00793343	0.01	0.004	0.0836781	0.00674716
Hint2	0.24141	0.00792616	0.416	0.404	1	0.336764
Siah2	0.114134	0.0079102	0.036	0.031	1	0.0251661
Dot1l	0.00070653	0.00790829	0.013	0.008	1	0.00914733
RGD1565784	0.385227	0.00790777	0.101	0.096	1	0.0726355
AC241873.1	0.00193308	0.00786633	0.015	0.01	1	0.010793
Vps13a	0.00415567	0.00785825	0.018	0.012	1	0.0125349
Akap8	9.29632e-06	0.0078487	0.01	0.005	0.121512	0.00707629
Zfp189	0.0481457	0.00783652	0.04	0.034	1	0.0281686
Kif16b	0.0556337	0.0078349	0.029	0.024	1	0.0207911
Impact	0.0230729	0.00780908	0.025	0.02	1	0.0175401
Slc8b1	0.0996899	0.00778604	0.034	0.029	1	0.0240141
Rsf1	0.0258731	0.00777563	0.024	0.019	1	0.017239
Sbf2	0.00776412	0.00777427	0.018	0.013	1	0.012864
Arntl	0.125114	0.00774878	0.051	0.046	1	0.0360273
MGC116121	0.030171	0.0077334	0.023	0.018	1	0.0159225
AABR07013566.1	7.29614e-14	0.00772899	0.006	0.001	9.53679e-10	0.00427869
Fam160b1	0.00165854	0.00772233	0.013	0.008	1	0.00891447
Nlk	0.0942494	0.00771335	0.041	0.035	1	0.0286219
AABR07058539.1	3.0261e-06	0.00771283	0.009	0.004	0.0395541	0.00641803
Atad3a	0.0747101	0.0076636	0.04	0.034	1	0.0277711
Slc45a3	0.0834958	0.00763647	0.032	0.027	1	0.0227659
RGD1306556	0.29135	0.00761801	0.111	0.106	1	0.080342
Plpp5	0.0844142	0.0076168	0.047	0.041	1	0.0327081
Iffo1	0.0299547	0.00759098	0.022	0.017	1	0.0155933
Gria3	1.20992e-07	0.00758502	0.008	0.002	0.00158149	0.00536234
Ppan	0.0895464	0.00752156	0.035	0.03	1	0.0244798
Dph7	0.000300289	0.00751885	0.012	0.006	1	0.00806368
Scarna3b	3.01683e-08	0.00751684	0.007	0.002	0.00039433	0.00510151
Arhgef5	0.00162429	0.00750239	0.012	0.007	1	0.00858534
Acyp1	0.142112	0.00750156	0.061	0.056	1	0.0432961
Psd3	1.31659e-06	0.00750031	0.008	0.003	0.0172092	0.00575977
U1.125	2.39721e-12	0.00749927	0.006	0.001	3.13339e-08	0.00427869
Mknk2	0.820636	0.0074744	0.154	0.153	1	0.114035
Zfp148	0.135814	0.0074585	0.04	0.035	1	0.0283207
Kalrn	8.81798e-05	0.00743332	0.01	0.005	1	0.00684342
LOC498826	2.88718e-15	0.00743094	0.006	0.001	3.77384e-11	0.00394956
Abcd4	1.91066e-06	0.00742391	0.008	0.003	0.0249743	0.00575977
Aurkc	2.5647e-05	0.00739928	0.01	0.004	0.335232	0.00674716
Prpf40b	0.00826079	0.00737861	0.017	0.012	1	0.0120412
Ngef	0.0464361	0.00737696	0.028	0.023	1	0.0197757
Tedc2	2.74557e-06	0.00734751	0.008	0.003	0.0358873	0.00575977
RGD1562378	1.87056e-11	0.00734614	0.006	0.001	2.44501e-07	0.00427869
Mutyh	9.11142e-06	0.00733933	0.009	0.004	0.119095	0.0060889
Pik3r1	0.67943	0.00733568	0.132	0.131	1	0.0974509
Dhrs11	0.0440109	0.00733551	0.029	0.023	1	0.0200086
Ppm1k	0.0395858	0.00732472	0.025	0.02	1	0.0173073
SNORA73.5	3.33329e-10	0.00730377	0.006	0.001	4.35694e-06	0.00444325
Dnpep	0.4411	0.00727302	0.099	0.095	1	0.0713469
Trmt2a	0.0677199	0.00726712	0.025	0.021	1	0.0179935
Banp	0.00271464	0.00725794	0.013	0.008	1	0.0093119
Ccdc134	0.00385998	0.00724176	0.014	0.009	1	0.00997016
Gripap1	0.0482488	0.00723674	0.03	0.025	1	0.020996
Dennd6b	0.00136199	0.00723208	0.013	0.008	1	0.0088865
Setd5	0.119398	0.00721158	0.051	0.045	1	0.0356982
Acot8	0.277848	0.00721158	0.049	0.045	1	0.0351518
Tgds	0.092653	0.00720333	0.029	0.025	1	0.0206948
P4ha2	0.248255	0.00718663	0.049	0.045	1	0.0347947
Gsk3b	0.070506	0.00718289	0.035	0.03	1	0.0246444
Inpp5f	0.0937098	0.00717161	0.031	0.026	1	0.0219431
AABR07010878.1	4.22561e-15	0.00716693	0.005	0	5.5233e-11	0.00378499
Slc26a6	0.000135655	0.00716234	0.01	0.005	1	0.00707629
Ddx58	1.57624e-09	0.0071507	0.006	0.001	2.06031e-05	0.00444325
Tradd	0.0672666	0.0071479	0.033	0.028	1	0.023067
Cpsf6	0.404236	0.00713113	0.087	0.083	1	0.0625814
Zfp61	0.0184368	0.0071275	0.019	0.014	1	0.0130286
Xiap	0.00144056	0.00712386	0.015	0.009	1	0.010203
Nsrp1	0.667827	0.00711623	0.085	0.083	1	0.0623394
Eif2ak1	0.138447	0.00708872	0.041	0.036	1	0.0285256
Nsmf	0.0148371	0.00708382	0.017	0.012	1	0.0117121
AABR07024757.1	1.48409e-16	0.00705606	0.005	0	1.93986e-12	0.00362043
Usp40	0.0752837	0.00705574	0.032	0.027	1	0.0221759
Il33	0.510753	0.00704396	0.131	0.127	1	0.0964699
Chkb	0.00034111	0.00703594	0.011	0.006	1	0.00756998
Hao2	0.902959	0.00703533	0.564	0.568	1	0.505623
Gramd2b	0.0397984	0.00702419	0.025	0.02	1	0.0173756
U1.177	2.73608e-07	0.00702384	0.007	0.002	0.00357633	0.00493695
Snx13	0.000221199	0.00701787	0.009	0.005	1	0.00667886
Usp2	0.00239235	0.00699596	0.013	0.008	1	0.00921563
Tmem25	5.83681e-07	0.00698159	0.007	0.002	0.0076293	0.00510151
Zfpl1	0.169282	0.00697183	0.038	0.034	1	0.0270042
Zfp329	0.00145198	0.00696991	0.013	0.008	1	0.00872194
Dusp8	4.20033e-08	0.00695538	0.007	0.002	0.000549025	0.00460782
Wdr33	0.108328	0.0069421	0.034	0.029	1	0.0237533
Mtap	0.101046	0.00692874	0.037	0.032	1	0.0258926
Atg16l1	0.155663	0.00691101	0.035	0.031	1	0.0249332
Osbpl8	0.00867614	0.00690409	0.014	0.009	1	0.00973729
Abca9	2.49495e-11	0.00689484	0.006	0.001	3.26115e-07	0.00394956
Zfp709l1	1.07098e-05	0.0068892	0.008	0.003	0.139988	0.00575977
Trib3	0.0735819	0.0068832	0.033	0.028	1	0.0231633
Prpf3	0.0331825	0.00686927	0.02	0.016	1	0.0143451
Fam76b	0.071416	0.0068505	0.026	0.021	1	0.0181581
Zbtb24	0.00875473	0.00684638	0.015	0.01	1	0.0106284
Vrk3	0.454823	0.00682877	0.069	0.066	1	0.0497144
Anks3	0.00266883	0.00682571	0.012	0.007	1	0.00832451
Mocos	0.0467504	0.00682519	0.018	0.014	1	0.012892
LOC684270	0.590596	0.00682135	0.102	0.099	1	0.0739367
Cep85l	2.70063e-05	0.00681282	0.008	0.004	0.352999	0.00575977
Vill	0.0364477	0.00681197	0.022	0.017	1	0.0152362
Cyp4f4	0.158312	0.006805	0.218	0.207	1	0.162299
AABR07021544.1	0.166416	0.006799	0.072	0.066	1	0.0513071
Fbxo15	1.09853e-06	0.00679444	0.007	0.002	0.0143589	0.00493695
Il6r	0.368933	0.00675437	0.11	0.106	1	0.080277
Rapgef4	3.13429e-06	0.00675226	0.007	0.003	0.0409683	0.00510151
Gpatch1	0.06527	0.006734	0.019	0.015	1	0.0135502
Syde2	2.63449e-08	0.00673379	0.006	0.001	0.000344354	0.00421039
Glt1d1	0.00014295	0.00672069	0.009	0.005	1	0.00641803
AABR07028908.2	5.40685e-06	0.0067101	0.008	0.003	0.070673	0.00526608
Tcf23	4.85431e-12	0.00670737	0.005	0.001	6.34506e-08	0.00378499
Hnrnph3	0.13848	0.00670347	0.034	0.03	1	0.0243432
Evi5l	0.00489599	0.00667632	0.014	0.009	1	0.00987389
Uhrf2	0.109113	0.00667285	0.037	0.032	1	0.0257963
Sirt4	0.0033349	0.00665507	0.01	0.006	1	0.00743338
Top3b	0.0646886	0.00662548	0.026	0.021	1	0.0182264
Mapre3	0.162874	0.00662234	0.042	0.037	1	0.0294447
Acadsb	0.0624081	0.00661977	0.021	0.017	1	0.0151959
Mapkapk5	0.200988	0.00660625	0.036	0.032	1	0.0252344
Il15ra	0.0552176	0.00660142	0.02	0.016	1	0.0144414
Rev1	0.00201606	0.00656333	0.012	0.007	1	0.00822824
Zfp692	0.00120574	0.00655251	0.01	0.006	1	0.00700799
Dcaf8	0.107186	0.00653517	0.027	0.023	1	0.0188846
Inpp5b	0.151844	0.0065048	0.04	0.035	1	0.0281282
Kmt2e	0.606878	0.00649617	0.112	0.109	1	0.0811401
AC127076.1	4.51244e-14	0.00648545	0.005	0	5.89821e-10	0.00345586
Nae1	0.0386526	0.00648448	0.021	0.017	1	0.0148108
Itfg2	0.00626948	0.0064795	0.012	0.008	1	0.00848907
Kctd6	0.19151	0.00645296	0.055	0.05	1	0.0384958
AABR07009221.1	1.37991e-15	0.00645104	0.005	0	1.80368e-11	0.0032913
Ahsa2	0.0435258	0.00645063	0.021	0.016	1	0.014578
Atg16l2	0.00459258	0.00644534	0.012	0.007	1	0.00832451
Ddb2	0.00426715	0.0064299	0.013	0.008	1	0.00905107
Dalrd3	0.197288	0.00642335	0.04	0.036	1	0.0284573
B4galnt1	0.311509	0.00639619	0.099	0.093	1	0.0706048
AABR07062583.1	0.00047308	0.00638899	0.008	0.004	1	0.00578773
Cfh	0.620448	0.00637307	0.701	0.692	1	0.686122
Sox5	0.0865166	0.00634479	0.022	0.018	1	0.0156896
Mphosph8	0.128833	0.00634198	0.041	0.036	1	0.0289231
AABR07066820.1	0.00043128	0.00633927	0.009	0.005	1	0.00641803
Tex9	0.116526	0.00631277	0.039	0.034	1	0.0270166
Klf12	0.000182796	0.00631266	0.009	0.004	1	0.00592433
Cyp2f4	0.434263	0.00627817	0.092	0.088	1	0.0662298
Ahcyl2	0.0492038	0.00626595	0.021	0.016	1	0.0144134
Fgf21	0.0082201	0.00625901	0.011	0.007	1	0.00802334
Gck	0.120435	0.00625714	0.04	0.035	1	0.0279077
Zfp2	4.2537e-07	0.00624796	0.005	0.001	0.00556001	0.00358009
Dlgap5	0.000111579	0.00623634	0.009	0.004	1	0.00592433
Abcb9	0.000467797	0.00623634	0.008	0.004	1	0.00585603
E4f1	0.0199048	0.00623222	0.016	0.012	1	0.0110258
Zdhhc23	0.047375	0.00622816	0.023	0.018	1	0.0160591
Srbd1	0.00120986	0.00621341	0.01	0.006	1	0.00691172
Trappc2	0.0200397	0.00620571	0.015	0.011	1	0.0104639
Zc3h8	0.0131433	0.00619055	0.016	0.011	1	0.0111904
AC141220.3	0.0811983	0.00617927	0.024	0.019	1	0.0164844
Ubl4a	0.628529	0.00617165	0.196	0.193	1	0.14602
U1.199	1.18164e-08	0.00617141	0.005	0.001	0.000154453	0.00378499
Ireb2	0.0726994	0.00616426	0.025	0.02	1	0.017211
Proser2	0.110898	0.00614966	0.035	0.03	1	0.0243836
Eif2b4	0.201462	0.00614626	0.042	0.038	1	0.0293485
Myo6	0.0808236	0.00614565	0.028	0.023	1	0.0196112
Esco1	0.104414	0.00613819	0.028	0.024	1	0.0199403
AABR07034274.1	3.85653e-07	0.00612932	0.005	0.001	0.00504088	0.00388126
Acot3	0.0141739	0.00612597	0.013	0.009	1	0.00898277
Palm2	0.107036	0.0061155	0.025	0.021	1	0.0174998
Usp21	0.00459129	0.00611445	0.011	0.007	1	0.00789911
Mettl17	0.0251219	0.00611085	0.014	0.01	1	0.00957273
Mis18a	0.00404558	0.00610688	0.012	0.007	1	0.00822824
Shroom1	0.0450583	0.0061037	0.019	0.015	1	0.0132615
Adssl1	0.307806	0.00607876	0.031	0.028	1	0.0220952
Dhx35	0.020724	0.00605753	0.012	0.008	1	0.00851704
Terb1	1.94049e-07	0.00605279	0.006	0.001	0.00253641	0.00394956
Zfp791	1.94049e-07	0.00605279	0.006	0.001	0.00253641	0.00394956
Parn	0.0628249	0.00604384	0.023	0.018	1	0.0158945
Ccdc62	0.00129755	0.00604177	0.009	0.005	1	0.0060206
AABR07035273.1	9.7802e-07	0.00601075	0.006	0.002	0.0127837	0.00411412
Mtmr7	0.0257345	0.00599325	0.014	0.01	1	0.00973729
Fam20a	0.133886	0.00598121	0.029	0.025	1	0.0201732
AABR07066144.1	0.000845337	0.00596548	0.009	0.005	1	0.0060889
Cdpf1	0.0379822	0.00596332	0.016	0.012	1	0.0111221
AC128353.1	4.76471e-13	0.00595686	0.005	0	6.22796e-09	0.00312673
Dcaf1	0.204538	0.00595392	0.039	0.035	1	0.0278954
LOC103690006	0.0690348	0.00593351	0.018	0.014	1	0.0123703
Pccb	0.735231	0.00592161	0.156	0.154	1	0.114923
Kdm3b	0.25048	0.00590013	0.046	0.042	1	0.0320778
Zfp281	0.166618	0.00589612	0.032	0.028	1	0.0223405
Nop56	0.203514	0.00588585	0.034	0.031	1	0.0243153
Nmnat1	0.115663	0.0058815	0.033	0.029	1	0.0231353
AC130253.1	2.45705e-12	0.00588025	0.005	0	3.21161e-08	0.00312673
Cacna1d	0.00250383	0.00587423	0.01	0.006	1	0.00674716
Tial1	0.275331	0.00585826	0.041	0.037	1	0.0288144
RGD1563680	0.0124099	0.00585636	0.013	0.009	1	0.00921563
AABR07066816.1	5.10359e-08	0.00583071	0.005	0.001	0.00066709	0.00362043
Mss51	8.87423e-06	0.00581575	0.006	0.002	0.115995	0.00427869
Tbce	0.435793	0.00579792	0.046	0.043	1	0.0329845
Slc16a12	0.0895192	0.00579615	0.024	0.02	1	0.0168819
Phf19	0.00440298	0.00579059	0.01	0.006	1	0.00700799
AABR07044551.1	0.233946	0.00578981	0.036	0.032	1	0.0253306
AABR07052441.1	3.86525e-07	0.0057887	0.005	0.001	0.00505226	0.00378499
Gstcd	0.00828776	0.00578782	0.013	0.008	1	0.0088865
St7l	0.107286	0.0057861	0.027	0.023	1	0.0190212
AABR07003176.1	0.0288738	0.00578507	0.015	0.011	1	0.0106284
Foxp2	6.2391e-05	0.00577379	0.006	0.002	0.815513	0.00437495
AABR07008350.1	9.37488e-10	0.00576161	0.005	0.001	1.22539e-05	0.0032913
AABR07020880.1	9.37488e-10	0.00576161	0.005	0.001	1.22539e-05	0.0032913
Zfp110	0.0402954	0.00573876	0.013	0.009	1	0.0091753
Pbrm1	0.340632	0.00573167	0.047	0.043	1	0.0329286
5330417C22Rik	0.00166797	0.00572922	0.009	0.005	1	0.00641803
Cyp2t1	0.166961	0.00572415	0.055	0.05	1	0.0384958
AC139608.2	9.50774e-08	0.0057196	0.005	0.001	0.00124276	0.00338756
Fastkd1	0.00106948	0.00570219	0.009	0.005	1	0.00592433
Ppp2r2a	0.152274	0.00569589	0.057	0.052	1	0.0399489
Zmym6	0.00722805	0.00569227	0.012	0.007	1	0.00806368
Med1	0.120444	0.0056896	0.021	0.017	1	0.0146742
RGD1304624	7.74392e-05	0.00565541	0.007	0.003	1	0.00460782
Cars2	0.222799	0.00565129	0.055	0.05	1	0.0385641
Clcn2	0.00344988	0.00564562	0.01	0.006	1	0.00674716
Pdpk1	0.0201851	0.00564084	0.015	0.011	1	0.0103676
Tax1bp1	0.48868	0.00563535	0.26	0.255	1	0.197001
Nprl3	0.00286661	0.0056259	0.008	0.005	1	0.00585603
Adcy9	0.0207926	0.00560888	0.012	0.008	1	0.00832451
St3gal6	0.440123	0.00559438	0.109	0.105	1	0.078684
Qtrt2	0.0381883	0.00558469	0.016	0.012	1	0.0111221
Svil	0.207045	0.00557995	0.045	0.041	1	0.0316524
Atp5pd	0.0781076	0.00557293	0.75	0.723	1	0.766622
Amfr	0.00576904	0.00556942	0.009	0.006	1	0.00667886
Styx	0.000481498	0.00556428	0.008	0.004	1	0.00526608
Gtse1	0.019692	0.00555478	0.01	0.007	1	0.00726882
AC130162.1	1.76826e-08	0.00553188	0.005	0.001	0.000231129	0.0032913
Dcst1	0.000943552	0.00552244	0.008	0.004	1	0.00543064
Braf	4.35096e-05	0.00550987	0.006	0.002	0.568715	0.00427869
Slc17a4	0.358201	0.0055064	0.044	0.041	1	0.0313792
AC106932.1	5.70871e-10	0.00549726	0.005	0.001	7.46186e-06	0.00312673
Zfp335	0.0643819	0.00549449	0.017	0.013	1	0.0117804
Hist1h2ao	1.66337e-05	0.00547529	0.006	0.002	0.217419	0.00411412
RGD1311595	0.498971	0.0054745	0.05	0.047	1	0.0358101
Eya3	0.00342799	0.00547333	0.008	0.005	1	0.00585603
Cyp17a1	0.0415104	0.00547333	0.007	0.004	1	0.00541827
Wdr60	0.00827376	0.00547138	0.011	0.007	1	0.00773455
Ints4	0.197553	0.00546324	0.031	0.027	1	0.0216822
AABR07066522.1	0.00710414	0.00545877	0.009	0.006	1	0.00651429
Exosc9	0.0498691	0.00545306	0.017	0.013	1	0.0120132
Lrwd1	0.0539105	0.00544584	0.018	0.014	1	0.0123424
Mctp2	0.00526779	0.00543697	0.011	0.007	1	0.00756998
Lepr	0.00543216	0.00541703	0.01	0.006	1	0.00674716
Epb41l5	0.00187602	0.00541158	0.007	0.004	1	0.00519777
Zfp397	0.00187602	0.00541158	0.007	0.004	1	0.00519777
AABR07059041.1	0.0994837	0.00539727	0.018	0.015	1	0.0126995
Rcl1	0.976389	0.0053905	0.38	0.383	1	0.304533
Skp2	0.00124382	0.00537703	0.007	0.004	1	0.00503321
Noa1	0.0123448	0.00537532	0.01	0.006	1	0.00684342
Tp53i3	0.28552	0.00537073	0.026	0.024	1	0.0188443
Fgd4	0.0504532	0.00536475	0.015	0.012	1	0.010793
Tbc1d5	0.00199056	0.00536253	0.008	0.005	1	0.00575977
Rbm46	0.000264229	0.00534971	0.007	0.003	1	0.00460782
Zbtb48	0.123453	0.00534876	0.019	0.015	1	0.0131249
Mterf1	0.114793	0.00532733	0.02	0.017	1	0.0142488
Pibf1	0.0320279	0.0053105	0.014	0.01	1	0.00987389
AABR07048698.1	2.96471e-10	0.00530942	0.004	0.001	3.87517e-06	0.00296217
AABR07072203.1	1.03676e-09	0.00530942	0.004	0.001	1.35514e-05	0.00296217
Rmi1	0.109058	0.00530445	0.024	0.02	1	0.0169781
LOC102556339	4.14966e-07	0.00530218	0.005	0.001	0.00542402	0.003223
Mrps22	0.18669	0.00530147	0.029	0.026	1	0.0205303
Tob2	0.102939	0.00529588	0.028	0.023	1	0.0191858
Gdi1	0.465599	0.00528759	0.111	0.107	1	0.0789696
Fer1l5	8.89198e-05	0.0052805	0.006	0.002	1	0.00427869
Cox18	0.193306	0.00526199	0.027	0.023	1	0.0188163
Rhpn2	0.118191	0.00525333	0.017	0.014	1	0.012302
Dnajc13	0.0271292	0.00524894	0.013	0.01	1	0.00921563
Cpt1b	0.00060945	0.00523149	0.007	0.003	1	0.00477238
Zbtb40	4.27842e-07	0.00522562	0.005	0.001	0.00559232	0.0032913
Plcxd2	8.51759e-05	0.00521124	0.005	0.002	1	0.00388126
Esd	0.222186	0.00521091	0.21	0.201	1	0.154782
L3hypdh	0.0324575	0.00520742	0.013	0.01	1	0.0093119
Trim14	0.381446	0.00520279	0.143	0.137	1	0.103015
Pold3	0.141782	0.00519632	0.037	0.033	1	0.0256721
Sppl2b	0.15623	0.00519537	0.024	0.021	1	0.0168136
Mark2	0.28771	0.00519537	0.023	0.02	1	0.0165124
Cabp1	0.0532196	0.00519195	0.017	0.013	1	0.0118487
Med15	0.347855	0.00516852	0.038	0.035	1	0.0265509
AABR07065124.2	9.11658e-13	0.00516341	0.004	0	1.19163e-08	0.00263304
Mapkbp1	0.00932658	0.0051611	0.009	0.005	1	0.00618516
Aasdh	0.00261105	0.00514081	0.008	0.004	1	0.00543064
LOC100911519	0.0182487	0.00511231	0.009	0.006	1	0.00661056
Etv3	0.00537456	0.00509909	0.008	0.004	1	0.0055269
Slc41a2	0.349794	0.00509686	0.066	0.063	1	0.0472333
Mycbp2	0.461218	0.00509593	0.068	0.065	1	0.0488107
Anapc4	0.1149	0.00508625	0.024	0.02	1	0.0167173
AABR07065448.1	6.08302e-06	0.00507252	0.005	0.001	0.0795112	0.003223
Npas2	0.127993	0.00506529	0.025	0.022	1	0.0177047
Cog1	0.109225	0.00506006	0.021	0.017	1	0.0144134
Sybu	0.00344178	0.0050574	0.008	0.005	1	0.00575977
Tp53bp2	0.272287	0.00504273	0.031	0.028	1	0.0220393
Ap5b1	0.164357	0.00503369	0.017	0.014	1	0.0119046
Tspyl4	0.0276147	0.00502201	0.01	0.007	1	0.00726882
Grpel2	0.159066	0.00501813	0.023	0.02	1	0.0163199
Abcc10	0.010581	0.00501572	0.008	0.005	1	0.00585603
Zmym2	0.0150505	0.00501572	0.008	0.005	1	0.00578773
Cul9	0.0828102	0.00501342	0.016	0.013	1	0.0112867
AABR07021704.1	0.00126968	0.00500941	0.006	0.003	1	0.00437495
AABR07044404.1	0.00876508	0.00500865	0.009	0.006	1	0.00625346
Pdk2	0.00888638	0.00500159	0.009	0.006	1	0.00658259
U2.53	6.18047e-09	0.00496832	0.004	0.001	8.0785e-05	0.0027976
Sirt7	0.383943	0.00496634	0.038	0.035	1	0.0272651
Rmc1	0.157062	0.00496383	0.022	0.019	1	0.0153325
Dnhd1	0.000522503	0.00494004	0.006	0.002	1	0.00404582
AABR07048435.1	1.94674e-10	0.00493355	0.004	0	2.54458e-06	0.00263304
Lime1	0.0442176	0.00491087	0.013	0.009	1	0.00898277
Smndc1	0.676432	0.00490231	0.056	0.055	1	0.0404582
Acsm3	0.220207	0.00490105	0.028	0.025	1	0.0200366
AABR07034573.3	1.87725e-08	0.00489172	0.004	0.001	0.000245376	0.0027976
Ip6k1	0.00450399	0.00488425	0.007	0.004	1	0.00486865
Cenpj	0.0406008	0.00487641	0.013	0.009	1	0.0088865
Ing3	0.0542694	0.00486247	0.014	0.01	1	0.00947646
Isyna1	0.171525	0.00484034	0.025	0.022	1	0.0177047
Paxip1	0.243316	0.00483407	0.02	0.017	1	0.0141402
Nif3l1	0.0326771	0.00480743	0.012	0.009	1	0.00855737
Zmym5	0.134403	0.00479964	0.023	0.019	1	0.0160591
Thap6	0.000178905	0.00479414	0.005	0.002	1	0.00378499
Zfp566	0.000550681	0.00478715	0.006	0.003	1	0.00411412
Zmym4	0.13209	0.00478608	0.021	0.018	1	0.0149071
Arv1	0.218511	0.00477874	0.029	0.026	1	0.020434
AC112001.1	8.36145e-07	0.00477334	0.004	0.001	0.0109292	0.00296217
Nle1	0.134368	0.00476586	0.014	0.012	1	0.0103272
Gpsm2	0.000106339	0.00475938	0.005	0.002	1	0.00362043
Mlh1	0.0488223	0.00475906	0.013	0.01	1	0.00905107
Kdm3a	0.267652	0.00475853	0.025	0.023	1	0.0178972
Qrich1	0.206135	0.00469731	0.03	0.026	1	0.0208594
Rabggta	0.231026	0.00469054	0.03	0.027	1	0.0212568
Hdhd5	0.131559	0.00468334	0.018	0.015	1	0.0126032
Arhgap32	0.133723	0.00467628	0.013	0.01	1	0.0091753
Isg20	0.24294	0.00466965	0.018	0.016	1	0.0130566
AABR07027394.3	2.91621e-10	0.0046689	0.004	0	3.81177e-06	0.00246847
Ralgps2	0.326753	0.00465813	0.055	0.051	1	0.0387163
AABR07068272.1	0.229786	0.00465708	0.038	0.034	1	0.0265229
Sord	0.656414	0.00465559	0.541	0.537	1	0.471986
AABR07058884.2	0.00208032	0.00463427	0.006	0.003	1	0.00404582
Atpaf2	0.334934	0.00460365	0.041	0.038	1	0.0290193
Actr8	0.400822	0.00460336	0.038	0.036	1	0.0271408
Satb2	0.053027	0.00460011	0.011	0.008	1	0.00750168
Stxbp4	0.000523706	0.0045995	0.006	0.002	1	0.00394956
Gnrh1	1.02292e-07	0.00455054	0.004	0.001	0.00133706	0.00263304
Map3k21	1.02292e-07	0.00455054	0.004	0.001	0.00133706	0.00263304
Slc39a5	6.59553e-06	0.00454366	0.004	0.001	0.0862102	0.00296217
Cenpm	0.227084	0.0045198	0.024	0.021	1	0.0167453
Phkb	0.0038399	0.00450935	0.007	0.004	1	0.00460782
AABR07031588.1	1.90107e-05	0.00450195	0.005	0.001	0.248488	0.00312673
Aknad1	0.287046	0.00449852	0.02	0.017	1	0.014016
Dqx1	0.00796886	0.00449568	0.008	0.004	1	0.00526608
Heatr6	0.0884317	0.00449061	0.016	0.013	1	0.0110258
Itga1	0.11621	0.00448622	0.026	0.022	1	0.0184592
Terc	6.47408e-11	0.0044808	0.003	0	8.46227e-07	0.00230391
Nudt22	0.220507	0.00447769	0.019	0.016	1	0.0132894
Cldn7	0.11884	0.00447646	0.014	0.011	1	0.00973729
Gskip	0.349311	0.00447469	0.034	0.031	1	0.0242749
Zbtb16	0.0316339	0.0044684	0.009	0.006	1	0.00644599
AABR07036010.4	1.21491e-05	0.0044671	0.004	0.001	0.158801	0.00296217
Sfxn5	0.11772	0.00446551	0.026	0.022	1	0.017773
Atpsckmt	0.168803	0.00446487	0.023	0.019	1	0.0158945
Rdh5	0.440539	0.00445677	0.043	0.04	1	0.0304881
AC113837.9	0.000451055	0.00445344	0.005	0.002	1	0.00362043
Blmh	0.410006	0.00444258	0.065	0.061	1	0.0458888
Wdr36	0.156876	0.0044359	0.017	0.014	1	0.0117121
Slc4a4	0.0866332	0.00443518	0.014	0.011	1	0.0100385
Hnrnpc	0.0441181	0.00441337	0.011	0.008	1	0.00740542
Nipal1	0.388391	0.00439884	0.029	0.027	1	0.0207228
Srsf1	0.596038	0.00439595	0.102	0.099	1	0.0730049
AABR07030377.1	7.31175e-05	0.00439055	0.004	0.001	0.955719	0.00289387
Nupr1l1.1	0.013964	0.00437784	0.008	0.005	1	0.00543064
Zkscan7	0.0172231	0.00437784	0.008	0.005	1	0.00536234
Zscan12	0.126806	0.00433257	0.016	0.013	1	0.0112867
Dffb	0.0709647	0.00431042	0.013	0.01	1	0.00872194
Actr6	0.0905643	0.00429701	0.013	0.01	1	0.0093119
Adamts7	0.117995	0.00429251	0.019	0.016	1	0.0132615
Slc35e2b	1.32256e-05	0.00427911	0.004	0.001	0.172872	0.0027976
Slc25a14	0.0148888	0.00426679	0.008	0.005	1	0.00526608
Fmr1	0.590472	0.00426233	0.056	0.054	1	0.040157
Eme2	0.290902	0.00426162	0.026	0.023	1	0.0183909
Apip	0.256232	0.00426046	0.024	0.021	1	0.0165807
Mib2	0.212594	0.00425812	0.019	0.016	1	0.0130286
AABR07028185.1	9.55862e-09	0.00425094	0.003	0	0.000124941	0.00230391
AABR07071395.1	6.24934e-05	0.00423747	0.004	0.001	0.816852	0.00296217
AABR07035345.1	0.000582831	0.00423747	0.004	0.001	1	0.00282557
Slc30a6	0.171487	0.00423698	0.018	0.015	1	0.0122741
Rxrg	0.544494	0.00423322	0.051	0.049	1	0.0361516
Zfp622	0.448042	0.0042218	0.107	0.103	1	0.0767216
Ninj2	0.00503915	0.00421059	0.006	0.003	1	0.00427869
Ubr1	0.0154082	0.00419719	0.007	0.004	1	0.00486865
Txlng	0.0888713	0.00419322	0.013	0.01	1	0.0088182
Hspb6	0.109718	0.00419322	0.013	0.01	1	0.0088182
RGD1306746	0.390313	0.00417608	0.018	0.016	1	0.0131249
AABR07013583.1	3.67764e-08	0.00417433	0.003	0	0.000480704	0.00230391
AC094221.4	3.67764e-08	0.00417433	0.003	0	0.000480704	0.00230391
AABR07034464.1	7.07731e-06	0.00416763	0.004	0.001	0.0925075	0.00263304
Akap11	0.241674	0.00416756	0.041	0.037	1	0.0288268
Smim13	0.313979	0.00414461	0.024	0.021	1	0.0167453
U6.594	5.34275e-10	0.00413937	0.003	0	6.98351e-06	0.00213934
Rbm6	0.259795	0.00413596	0.033	0.03	1	0.0229708
Zkscan8	0.0061799	0.0041342	0.006	0.003	1	0.00427869
Shprh	0.140773	0.0041336	0.017	0.014	1	0.0118487
AABR07000385.2	0.000203709	0.00411932	0.005	0.002	1	0.00312673
Sfi1	0.220074	0.00411538	0.021	0.018	1	0.0145097
Mettl16	0.0808303	0.00410915	0.01	0.008	1	0.00733712
Kifc3	0.168255	0.00410726	0.019	0.016	1	0.0130969
Proser3	0.126739	0.00410411	0.014	0.011	1	0.00947646
Tango2	0.173896	0.00410069	0.019	0.016	1	0.0134943
Camk2g	0.280903	0.00409077	0.025	0.022	1	0.0176364
Tnk2	0.0751821	0.0040893	0.012	0.009	1	0.00839281
Trmt10a	0.216629	0.00408917	0.023	0.02	1	0.0158945
Fam241a	0.196879	0.00408757	0.02	0.017	1	0.014016
Paox	0.286393	0.00408595	0.017	0.015	1	0.0121375
Mtg1	0.590775	0.00405844	0.037	0.035	1	0.0264422
Adamts10	0.080363	0.00405462	0.012	0.009	1	0.00822824
Mrs2	0.161752	0.00403837	0.018	0.015	1	0.0127678
Dlg1	0.0172654	0.00403794	0.008	0.005	1	0.00526608
Ddx3	0.699877	0.00403106	0.101	0.1	1	0.0734863
Wrap53	0.15781	0.00403007	0.016	0.014	1	0.011355
Bcdin3d	0.105504	0.00402173	0.014	0.011	1	0.00987389
Ppfibp2	0.463923	0.00401321	0.059	0.056	1	0.041871
Helz	0.304756	0.00400755	0.023	0.02	1	0.0160187
Ankzf1	0.328458	0.00400649	0.031	0.028	1	0.0218468
Hira	0.0536074	0.0040031	0.007	0.005	1	0.00496491
Catsperg	0.00101627	0.00400125	0.005	0.002	1	0.0032913
Gramd1a	0.176378	0.00399553	0.016	0.013	1	0.0111221
Pqlc2	0.187762	0.00398622	0.022	0.019	1	0.0154008
Erc1	0.540572	0.00398534	0.029	0.028	1	0.0208191
AABR07072853.5	0.000121546	0.00397291	0.004	0.001	1	0.0027976
AC244225.1	0.000450892	0.0039663	0.005	0.002	1	0.00312673
Nadsyn1	0.314467	0.00396029	0.024	0.021	1	0.016649
Arhgap42	0.0841218	0.00395051	0.011	0.008	1	0.00773455
Mdm2	0.307937	0.00393157	0.039	0.036	1	0.0276066
Rbp7	0.116792	0.00393089	0.012	0.009	1	0.00858534
Jmy	0.0013963	0.00392476	0.005	0.002	1	0.0032913
Prpf6	0.346313	0.00391622	0.054	0.05	1	0.0377692
Slc27a5	0.129973	0.00391365	0.524	0.506	1	0.457456
LOC108349244	0.392643	0.00391224	0.048	0.045	1	0.0341488
Tbccd1	0.0690794	0.00390715	0.009	0.006	1	0.0060206
Dmtn	0.0557352	0.00390061	0.009	0.007	1	0.00641803
Clmn	0.248961	0.00389573	0.037	0.033	1	0.0256318
Cdc37l1	0.296476	0.00389514	0.069	0.065	1	0.0485343
Wdr75	0.135106	0.00389182	0.015	0.013	1	0.0106967
Ccdc120	0.0209571	0.00385706	0.007	0.004	1	0.00477238
Gtf3c3	0.00438159	0.00384173	0.005	0.003	1	0.00362043
AABR07027567.1	0.0276785	0.00382215	0.006	0.004	1	0.00453952
Tbc1d25	0.125065	0.00382029	0.012	0.01	1	0.00848907
Alkbh8	0.00129682	0.0038133	0.005	0.002	1	0.00312673
Chm	0.0298222	0.00380913	0.008	0.005	1	0.00526608
LOC102552988	0.000823684	0.0037783	0.004	0.002	1	0.00296217
Ssh3	0.171377	0.00376375	0.01	0.008	1	0.00743338
Fam151b	0.191605	0.00375976	0.014	0.011	1	0.00964103
Map10	0.00994609	0.00375879	0.006	0.003	1	0.00394956
Btrc	0.182393	0.0037558	0.017	0.014	1	0.0118487
Rnf225	5.32948e-05	0.00374979	0.004	0.001	0.696616	0.00246847
Ldlrad1	0.000472698	0.00374329	0.004	0.001	1	0.0027976
AABR07016592.2	0.000472698	0.00374329	0.004	0.001	1	0.0027976
Rnf25	0.266939	0.00374157	0.024	0.021	1	0.0163882
Pik3ca	0.485154	0.00374045	0.076	0.073	1	0.0543376
Prelid2	0.711134	0.00373331	0.068	0.067	1	0.0487144
Tcaim	0.00842732	0.00372383	0.005	0.003	1	0.00378499
Abat	0.716372	0.00372335	0.133	0.131	1	0.0971839
Coro2a	5.89286e-05	0.00371475	0.003	0.001	0.770255	0.00223561
Traf3ip1	0.0124685	0.00371089	0.006	0.004	1	0.00444325
Zfp758	0.221169	0.00370583	0.015	0.012	1	0.0103955
Ttc39b	0.0892701	0.00370322	0.013	0.01	1	0.00872194
Prkab1	0.804358	0.00370075	0.08	0.079	1	0.0577811
Dmd	0.362485	0.00369631	0.046	0.043	1	0.0322144
Zzef1	0.0723652	0.00368507	0.008	0.006	1	0.00569147
Ap1g2	0.0853156	0.00368131	0.011	0.009	1	0.00789911
AABR07060341.2	2.07077e-06	0.0036797	0.003	0.001	0.0270671	0.00213934
AABR07020537.1	9.63014e-05	0.00367323	0.004	0.001	1	0.00246847
Ctnnal1	0.168367	0.00365841	0.016	0.013	1	0.0109575
AABR07031674.2	1.08216e-07	0.00364462	0.003	0	0.00141449	0.00197478
Slc13a2	0.0930346	0.00364013	0.012	0.009	1	0.00806368
Tube1	0.0204333	0.00363454	0.006	0.004	1	0.00444325
Ccl27	0.271152	0.00363215	0.023	0.02	1	0.0161553
Dlat	0.391276	0.00361533	0.033	0.03	1	0.0228342
Krt10	0.351939	0.00361254	0.03	0.027	1	0.021024
Zfp236	0.00869124	0.00361241	0.005	0.003	1	0.00362043
Gart	0.184141	0.00361106	0.017	0.014	1	0.0115195
Zfp382	5.3658e-06	0.0036031	0.003	0.001	0.0701364	0.00213934
Acacb	0.627559	0.00359857	0.097	0.095	1	0.0705924
AABR07012058.1	0.00104009	0.00359024	0.004	0.002	1	0.0027976
Mta1	0.539818	0.00357933	0.053	0.051	1	0.0379214
Hist1h2ao.1	0.149619	0.00357692	0.01	0.008	1	0.00733712
Prdm2	0.372438	0.00356923	0.027	0.025	1	0.01931
Mtrex	0.417873	0.00356631	0.025	0.023	1	0.0174998
Coq6	0.384824	0.00356297	0.028	0.026	1	0.0197074
Zmym1	0.101754	0.00355782	0.012	0.009	1	0.00839281
Spen	0.400778	0.00355672	0.028	0.026	1	0.0200366
AC108574.1	0.466961	0.00354982	0.04	0.037	1	0.0280599
Apc	0.439195	0.00354152	0.021	0.019	1	0.0147985
Mink1	0.583107	0.00353314	0.071	0.069	1	0.0502638
Dact2	0.171775	0.00353244	0.014	0.011	1	0.00964103
Arhgef12	0.170718	0.00352611	0.014	0.012	1	0.0100385
Cdc23	0.0814475	0.00351994	0.009	0.007	1	0.00641803
AABR07059168.2	0.282581	0.00351963	0.02	0.018	1	0.0142488
Edrf1	0.293434	0.00351963	0.02	0.018	1	0.0142488
Slc17a9	0.306891	0.00351963	0.02	0.018	1	0.0141805
Rfxank	0.353918	0.00351641	0.023	0.021	1	0.0163199
Sec61a2	0.0014964	0.00351372	0.004	0.002	1	0.0027976
Plk3	0.143799	0.00351036	0.013	0.01	1	0.0088865
Tex36	0.0487568	0.00350411	0.008	0.005	1	0.00526608
LOC680200	0.107298	0.00350411	0.007	0.005	1	0.00512947
Dgkd	0.0985737	0.00349456	0.011	0.008	1	0.00773455
AABR07048427.1	0.380217	0.00349453	0.022	0.02	1	0.0154971
Topors	0.474377	0.00348837	0.055	0.052	1	0.0390175
Aaas	0.111771	0.00348505	0.009	0.007	1	0.00618516
Akt2	0.000107112	0.00348502	0.003	0.001	1	0.00230391
Gle1	0.0320667	0.00348186	0.006	0.004	1	0.00444325
AABR07055834.1	0.000885964	0.00347864	0.004	0.001	1	0.00263304
Adam9	0.000885964	0.00347864	0.004	0.001	1	0.00263304
AC120237.2	0.00165022	0.00347864	0.004	0.001	1	0.00256474
Abcg3l1	0.162589	0.00346928	0.013	0.011	1	0.00905107
Kdm8	0.183561	0.00345973	0.01	0.008	1	0.00743338
AABR07035471.1	3.44138e-08	0.00345628	0.003	0	0.000449823	0.00181021
Gtf2h3	0.132611	0.00345342	0.011	0.009	1	0.00789911
Gpatch4	0.312298	0.00345083	0.025	0.023	1	0.0177327
AABR07041140.1	0.000456517	0.00344355	0.004	0.001	1	0.00246847
Sh3d19	0.426253	0.00343927	0.043	0.04	1	0.030103
Gale	0.256507	0.00343811	0.021	0.018	1	0.0146463
Oaz2	0.108381	0.00343751	0.01	0.007	1	0.00674716
Tnfrsf12a	0.192709	0.00342193	0.014	0.011	1	0.00947646
Rell1	0.399757	0.00341074	0.031	0.029	1	0.0218468
Clcf1	0.036935	0.00340552	0.006	0.004	1	0.00444325
Ropn1	0.124505	0.00340261	0.009	0.007	1	0.00651429
Prdm9	0.0419514	0.0033992	0.007	0.004	1	0.00477238
Rfx3	0.00911694	0.00338945	0.005	0.002	1	0.0032913
Sap25	0.0883247	0.00338029	0.008	0.006	1	0.00569147
AABR07063893.1	1.7512e-07	0.00337966	0.003	0	0.002289	0.00181021
Zfp951	5.90043e-05	0.00337333	0.003	0.001	0.771245	0.00213934
Rabep1	0.62908	0.00336187	0.082	0.08	1	0.0590976
Zfp52	0.12582	0.00336142	0.009	0.007	1	0.00667886
Scnn1a	0.0902832	0.00335162	0.007	0.005	1	0.00519777
Micu3	0.0136821	0.00334807	0.005	0.003	1	0.00345586
AABR07048475.1	0.481387	0.00334159	0.025	0.023	1	0.0174998
Plin5	0.0271105	0.00333548	0.006	0.004	1	0.00411412
Scrib	0.469735	0.00333542	0.025	0.024	1	0.0178972
Mbtd1	0.00106781	0.00333188	0.003	0.001	1	0.00223561
Gcfc2	0.0916526	0.00332919	0.006	0.004	1	0.00430665
Sh3yl1	0.712163	0.00332844	0.039	0.038	1	0.0278271
Dnal1	0.00190028	0.00332558	0.004	0.001	1	0.00263304
AABR07035348.1	0.00190028	0.00332558	0.004	0.001	1	0.00263304
Sun1	0.417538	0.00331499	0.015	0.014	1	0.0109855
AC112624.1	0.000115721	0.00329674	0.003	0.001	1	0.00213934
Hmgcr	0.842389	0.003296	0.117	0.116	1	0.0864777
Lrig2	0.0395867	0.00329416	0.006	0.004	1	0.00427869
Uba5	0.666746	0.00328827	0.054	0.052	1	0.038058
Marveld3	0.0450597	0.00328789	0.007	0.004	1	0.00460782
Cbx2	0.056417	0.00328163	0.007	0.005	1	0.00493695
Ces1d	0.324914	0.00327284	0.392	0.383	1	0.326482
Zc3h7a	0.71947	0.00327277	0.052	0.05	1	0.0368378
AABR07002969.1	2.59133e-05	0.00326159	0.003	0.001	0.338713	0.00197478
Armh3	0.000548803	0.00325532	0.003	0.001	1	0.00230391
Aifm3	0.00269824	0.00324905	0.004	0.002	1	0.00263304
Bach2	0.0606727	0.00324662	0.007	0.005	1	0.00477238
AABR07062466.1	0.00722787	0.00324279	0.004	0.002	1	0.00296217
Fam184a	0.0141753	0.00323654	0.005	0.002	1	0.0032913
Spata2L	0.127206	0.00322792	0.008	0.006	1	0.00569147
AC229945.1	2.57176e-06	0.00322642	0.003	0	0.0336155	0.00181021
U4.28	1.51935e-05	0.00322642	0.002	0	0.198595	0.00174191
Gigyf1	0.102725	0.0032217	0.009	0.006	1	0.0060889
Dock4	0.000215465	0.00322017	0.003	0.001	1	0.00213934
Pank2	0.512507	0.00321475	0.04	0.038	1	0.0282928
Pus7l	0.0579158	0.00321159	0.007	0.004	1	0.00460782
Tspan2	0.00538022	0.00320767	0.004	0.002	1	0.0027976
Fam126b	0.637887	0.00318688	0.038	0.037	1	0.0275259
Pcca	0.241364	0.00318621	0.017	0.015	1	0.0120132
Trmt1	0.515563	0.00318521	0.034	0.032	1	0.0238495
Acbd5	0.433051	0.00316744	0.027	0.025	1	0.0189529
Zfp105	0.269757	0.00315554	0.019	0.017	1	0.0135906
Ibtk	0.318095	0.00315342	0.023	0.02	1	0.0157299
Urod	0.657732	0.00314798	0.086	0.084	1	0.0613052
Ttc39a	0.000215696	0.00314359	0.003	0.001	1	0.00213934
Avl9	0.000382856	0.00314359	0.003	0.001	1	0.00213934
Rrnad1	0.124701	0.00313938	0.009	0.007	1	0.00641803
RGD1310495	0.0512357	0.00313528	0.007	0.004	1	0.00460782
Alg11	0.815575	0.00312509	0.062	0.062	1	0.0447245
Rnmt	0.416548	0.003125	0.021	0.019	1	0.0150996
Pigl	0.0884566	0.00311674	0.008	0.006	1	0.00559521
Brms1l.1	0.000120168	0.00310841	0.003	0.001	1	0.00197478
Trpt1	0.179991	0.00310441	0.009	0.007	1	0.00618516
Rsbn1	0.332323	0.00309269	0.027	0.025	1	0.0190212
Zfp445	0.0212774	0.00308365	0.005	0.003	1	0.0032913
Cdk5rap3	0.960829	0.00306518	0.069	0.069	1	0.0497454
Ncr3	0.273578	0.00305166	0.019	0.017	1	0.0131652
Zscan21	0.32268	0.00304738	0.016	0.014	1	0.0112867
Strn	0.0512443	0.00304235	0.005	0.003	1	0.00338756
Arl14ep	0.320494	0.0030413	0.016	0.014	1	0.0115475
AABR07058519.1	0.106661	0.00304055	0.008	0.006	1	0.00559521
Aldh2	0.45402	0.00303043	0.777	0.757	1	0.786109
AABR07001382.1	0.519163	0.00301646	0.049	0.047	1	0.0349313
Nudt6	0.325032	0.00299994	0.029	0.026	1	0.0200769
Brca1	0.0455056	0.00299494	0.006	0.004	1	0.00394956
AABR07034767.1	0.208259	0.00298718	0.009	0.007	1	0.00634973
LOC102555635	0.121793	0.00298269	0.006	0.005	1	0.00453952
Ppwd1	0.349978	0.00297629	0.019	0.016	1	0.0130286
Alg8	0.326366	0.0029734	0.013	0.011	1	0.00907903
Mef2d	0.102381	0.00297047	0.008	0.005	1	0.00526608
AABR07029023.1	4.7169e-06	0.00296137	0.002	0	0.0616546	0.00164565
Gtf2ird1	0.488268	0.00295668	0.023	0.021	1	0.016087
Fsd1	0.000433836	0.00295524	0.003	0.001	1	0.00197478
Comt	0.456914	0.00295356	0.892	0.884	1	1.07483
Tmlhe	0.231553	0.00294915	0.015	0.013	1	0.0105322
Nol8.1	0.00305758	0.00294911	0.003	0.001	1	0.00230391
AABR07021096.1	0.254107	0.00293853	0.013	0.011	1	0.00905107
Ccdc149	0.0187373	0.00293688	0.004	0.002	1	0.00296217
RGD1306227	0.130328	0.0029354	0.007	0.005	1	0.00503321
Eef2kmt	0.0384546	0.00292467	0.005	0.003	1	0.00362043
Fan1	0.14045	0.00292323	0.008	0.006	1	0.00575977
Arid2	0.235047	0.0029218	0.011	0.009	1	0.00783081
Prkdc	0.271525	0.00292038	0.014	0.012	1	0.0100385
Fxr2	0.483129	0.00292009	0.052	0.049	1	0.0364931
Slc25a30	0.0455362	0.00291857	0.006	0.004	1	0.00394956
Mybl1	0.060054	0.00291857	0.006	0.004	1	0.00394956
Rpap2	0.466762	0.00291756	0.02	0.018	1	0.0141122
Hexim2	0.220214	0.00291574	0.012	0.01	1	0.00822824
Znf740	0.444489	0.00291478	0.026	0.024	1	0.0184592
Lars2	0.00662736	0.00290779	0.004	0.002	1	0.00246847
Cep104	0.357159	0.00290557	0.021	0.019	1	0.0148388
Kpna4	0.0270594	0.0028956	0.005	0.002	1	0.00312673
Elmod3	0.102447	0.00289425	0.008	0.005	1	0.00526608
Ampd2	0.533144	0.00289037	0.042	0.04	1	0.0298701
Brwd3	0.116812	0.00288818	0.008	0.006	1	0.00559521
Adsl	0.576702	0.00288451	0.043	0.041	1	0.0301993
Zfp3	0.110581	0.00288212	0.009	0.006	1	0.00592433
Wasl	0.499469	0.00287866	0.157	0.153	1	0.114084
Numb	0.0990614	0.00287736	0.006	0.004	1	0.00404582
Slc4a1ap	0.193801	0.00287606	0.009	0.007	1	0.00618516
Dstyk	0.232323	0.00287478	0.012	0.01	1	0.00839281
Acrbp	0.00440052	0.00287257	0.003	0.001	1	0.00230391
Fndc3b	0.0791347	0.00287129	0.006	0.004	1	0.00444325
Nudt14	0.428264	0.00287036	0.051	0.048	1	0.0354094
Cmya5	0.486388	0.00286847	0.027	0.025	1	0.0188846
Urb1	0.33024	0.00286749	0.015	0.013	1	0.010793
Ric1	0.00920026	0.00286649	0.004	0.002	1	0.00263304
Hspb11	0.487571	0.00286477	0.036	0.034	1	0.025371
Sgms1	0.223069	0.00285793	0.01	0.008	1	0.00717255
LOC102554576	3.69675e-07	0.00284949	0.002	0	0.00483202	0.00148108
Nhlrc3	0.106873	0.00284222	0.005	0.004	1	0.00388126
Fem1b	0.193033	0.00284103	0.009	0.007	1	0.0060206
Msra	0.369886	0.00283868	0.014	0.013	1	0.010231
Ankrd26	0.462649	0.00283383	0.012	0.01	1	0.00835247
Exosc7	0.451922	0.00283316	0.045	0.042	1	0.031227
Nfia	0.600356	0.00283011	0.178	0.174	1	0.130227
Supv3l1	0.465192	0.00282927	0.024	0.022	1	0.0169781
Hist2h3c2.4	0.0192819	0.00282521	0.004	0.002	1	0.0027976
Rpp38	0.242072	0.00280875	0.017	0.015	1	0.0120132
Rfc3	0.270225	0.00280384	0.015	0.013	1	0.010203
Ccdc148	0.00128432	0.00280208	0.003	0.001	1	0.00197478
Zbtb49	0.0816668	0.00280102	0.006	0.004	1	0.00411412
Ntf3	0.268625	0.00279682	0.018	0.016	1	0.0126715
LOC100912489	0.00619446	0.00279603	0.003	0.001	1	0.00230391
Fabp2	0.195595	0.00279395	0.009	0.008	1	0.00658259
AABR07030926.1	0.0318739	0.00278999	0.004	0.002	1	0.00256474
Foxa1	0.0283591	0.00278395	0.004	0.002	1	0.00296217
Helq	0.0283591	0.00278395	0.004	0.002	1	0.00296217
Zfp62	0.160295	0.00277692	0.008	0.006	1	0.00536234
AABR07053613.1	2.0005e-06	0.00277286	0.002	0	0.0261486	0.00148108
Rttn	0.052265	0.00277188	0.005	0.003	1	0.00362043
Glmn	0.0603861	0.00277188	0.005	0.003	1	0.00362043
Fktn	0.373259	0.00277129	0.044	0.041	1	0.030637
Rp1	0.00047716	0.00276682	0.003	0.001	1	0.00181021
Hist2h3c2.3	0.00047716	0.00276682	0.003	0.001	1	0.00181021
Atl3	0.06857	0.00276586	0.006	0.004	1	0.00394956
Mapk8	0.00387149	0.00276078	0.003	0.001	1	0.00213934
Mkrn2os	0.00716934	0.00276078	0.003	0.001	1	0.00207104
Usb1	0.302355	0.00275798	0.012	0.01	1	0.00848907
Nim1k	0.162957	0.00275383	0.006	0.005	1	0.00453952
Mynn	0.255679	0.00275201	0.013	0.011	1	0.0088865
Alg1	0.344317	0.0027434	0.022	0.02	1	0.0155654
Taf1	0.123525	0.00274182	0.008	0.006	1	0.00526608
Inpp5k	0.420542	0.00273921	0.016	0.015	1	0.0115475
Kif13b	0.279458	0.00273497	0.011	0.009	1	0.00766625
Dhrs4	0.926183	0.00272951	0.259	0.261	1	0.199601
RGD1562699	0.440132	0.00272734	0.017	0.015	1	0.0121375
Hspbap1	0.238362	0.00272386	0.009	0.007	1	0.00618516
AABR07001591.1	0.274519	0.00272304	0.012	0.01	1	0.00832451
Ralgapa1	0.0337883	0.0027195	0.003	0.001	1	0.00216731
Pcsk5	0.209613	0.00271191	0.01	0.008	1	0.00691172
Phc3	0.0283776	0.00270749	0.004	0.002	1	0.00296217
Tnfrsf9	0.0344141	0.00270749	0.004	0.002	1	0.00296217
Ccdc14	0.121256	0.00270671	0.007	0.005	1	0.00510151
Ints13	0.132868	0.00270671	0.007	0.005	1	0.00510151
Taok2	0.52808	0.00270502	0.037	0.035	1	0.0258243
Scyl3	0.149237	0.00270073	0.008	0.006	1	0.00543064
Cdon	0.0604231	0.0026955	0.005	0.003	1	0.00362043
Bcs1l	0.780942	0.00268808	0.01	0.01	1	0.00781844
Acat2l1	0.469881	0.00268596	0.021	0.019	1	0.0145097
LOC108348215	0.00561922	0.00268423	0.003	0.001	1	0.00213934
RGD1565616	0.00561922	0.00268423	0.003	0.001	1	0.00213934
Polrmt	0.353257	0.00268075	0.018	0.016	1	0.0127678
AABR07064312.1	0.0155247	0.00267824	0.004	0.002	1	0.00246847
Trpv1	0.0155247	0.00267824	0.004	0.002	1	0.00246847
Tmem39a	0.370735	0.00267419	0.022	0.02	1	0.0153045
Hsf4	0.183213	0.00267158	0.007	0.005	1	0.00486865
Gemin4	0.196717	0.00267092	0.01	0.008	1	0.00707629
Dglucy	0.284049	0.00267092	0.01	0.008	1	0.00700799
Rwdd3	0.366062	0.00266433	0.014	0.012	1	0.00947646
Zfp507	0.45953	0.00265779	0.017	0.015	1	0.0118766
Gm22714	0.000241712	0.00265493	0.002	0.001	1	0.00164565
Eefsec	0.541622	0.00265476	0.032	0.03	1	0.0225733
Pou2f1	0.24759	0.0026531	0.012	0.01	1	0.00806368
NEWGENE-1310139	0.00324018	0.00264895	0.003	0.001	1	0.00197478
Mical2	0.349774	0.00264659	0.015	0.013	1	0.0104639
Cnep1r1	0.0395554	0.002637	0.004	0.002	1	0.00256474
Caps2	0.0344359	0.00263103	0.004	0.002	1	0.00296217
Nudt12	0.502332	0.00262947	0.046	0.043	1	0.0322423
Stbd1	0.619035	0.00262446	0.075	0.073	1	0.0530894
Cd320	0.659866	0.00261999	0.034	0.033	1	0.0243432
Mtrf1l	0.378634	0.00261712	0.017	0.015	1	0.0121095
Hnrnpm	0.57434	0.00261421	0.035	0.033	1	0.0247407
Tmem68	0.548945	0.00261172	0.014	0.013	1	0.0100944
Ndor1	0.347492	0.00260583	0.015	0.013	1	0.0106284
Cyp2r1	0.0240562	0.00259578	0.004	0.002	1	0.0027976
Lmo7	0.0556167	0.00259578	0.004	0.002	1	0.0027293
March7	0.0929763	0.00258983	0.004	0.003	1	0.00305843
Acox3	0.472368	0.002589	0.01	0.009	1	0.00720052
Prmt7	0.263919	0.0025886	0.014	0.012	1	0.00954476
Ecd	0.432566	0.00258819	0.017	0.015	1	0.0116158
Zzz3	0.771516	0.00258778	0.019	0.018	1	0.0134819
AABR07070926.1	4.42021e-07	0.00258429	0.002	0	0.00577766	0.00131652
Irs1	0.19125	0.00258349	0.008	0.006	1	0.00559521
Zfp641	0.000502864	0.00257833	0.002	0.001	1	0.00164565
Zfp512b	0.49039	0.002575	0.03	0.028	1	0.0207631
Xkr6	0.00489286	0.00257239	0.003	0.001	1	0.00197478
AABR07044049.1	0.00489286	0.00257239	0.003	0.001	1	0.00197478
Cox8b	0.0153651	0.00256644	0.003	0.002	1	0.00230391
Rad51d	0.519242	0.0025589	0.019	0.017	1	0.0131932
Vamp1	0.157918	0.00254865	0.004	0.003	1	0.0031547
AC108588.1	8.49372e-05	0.002543	0.002	0	1	0.00148108
Dtwd1	0.221668	0.00254246	0.008	0.006	1	0.00569147
Cep164	0.426171	0.00254114	0.024	0.022	1	0.0163882
AABR07037943.1	0.00252412	0.00253707	0.003	0.001	1	0.00181021
Plekha4	0.410625	0.00253632	0.011	0.01	1	0.00809164
Ddx55	0.32311	0.00253558	0.021	0.019	1	0.0146463
Y-RNA.5	0.011026	0.00253114	0.003	0.001	1	0.00213934
Wfikkn1	0.0258416	0.00253114	0.003	0.001	1	0.00207104
Alpl	0.318148	0.00253044	0.012	0.01	1	0.00848907
Utp14a	0.452298	0.00252931	0.028	0.025	1	0.0191858
Accs	0.566875	0.00251852	0.016	0.015	1	0.0111501
AABR07030091.1	0.798286	0.00251401	0.089	0.087	1	0.0634042
Ccz1b	0.791916	0.00251368	0.094	0.093	1	0.0674904
Epm2aip1	0.537418	0.00251165	0.035	0.033	1	0.0243153
AABR07035802.1	2.97775e-06	0.00250766	0.002	0	0.0389221	0.00131652
Piga	2.97775e-06	0.00250766	0.002	0	0.0389221	0.00131652
AC124926.2	2.97775e-06	0.00250766	0.002	0	0.0389221	0.00131652
Ppp1r3g	2.97775e-06	0.00250766	0.002	0	0.0389221	0.00131652
Tuft1	0.0839464	0.0025016	0.005	0.004	1	0.00378499
Tbc1d24	0.0048965	0.00249583	0.003	0.001	1	0.00197478
Sirt6	0.386503	0.00249545	0.012	0.01	1	0.00832451
Abca3	0.429594	0.00248375	0.013	0.011	1	0.00891447
Mgll	0.493177	0.00247784	0.016	0.015	1	0.0113146
AC109844.1	0.000217305	0.00246639	0.002	0	1	0.00148108
Trim36	0.000217305	0.00246639	0.002	0	1	0.00148108
Cep78	0.090507	0.00246636	0.005	0.003	1	0.00362043
Gm22830	0.00401952	0.0024605	0.003	0.001	1	0.00181021
Zfp653	0.0992885	0.00246048	0.006	0.004	1	0.00394956
Pole	0.124316	0.00246048	0.006	0.004	1	0.00394956
Gpt2	0.594101	0.00245461	0.024	0.023	1	0.0169098
AABR07061532.1	0.145504	0.00245461	0.006	0.004	1	0.00427869
Zfp612	0.014961	0.00245461	0.003	0.001	1	0.00213934
AABR07053681.1	0.0258563	0.00245461	0.003	0.001	1	0.00207104
Tspyl2	0.77154	0.00244881	0.018	0.017	1	0.0127554
Zfp142	0.327426	0.00244878	0.013	0.011	1	0.0088865
Ston2	0.0319183	0.00244872	0.004	0.002	1	0.00246847
Lman1	0.855819	0.00244326	0.038	0.038	1	0.0275942
Fkbpl	0.422447	0.00244295	0.013	0.012	1	0.00914733
Lonrf3	0.0524886	0.00244284	0.004	0.002	1	0.0027976
Prkd3	0.706802	0.00243837	0.088	0.086	1	0.0621404
Crb3	0.815658	0.0024377	0.045	0.045	1	0.0323945
Map9	0.418853	0.00243713	0.013	0.012	1	0.00940816
LOC100361087	0.0747781	0.00243697	0.005	0.003	1	0.00312673
Inhbe	0.415638	0.00243321	0.099	0.094	1	0.0704122
Blvrb	0.413251	0.00243255	0.288	0.28	1	0.219569
AABR07035787.1	0.655416	0.00243173	0.032	0.03	1	0.0223684
Tuba3b	9.9304e-05	0.00243103	0.002	0	1	0.00124822
Tdrd3	0.12015	0.00242524	0.005	0.004	1	0.00378499
N5	0.0017642	0.00242515	0.002	0.001	1	0.00164565
Epg5	0.0017642	0.00242515	0.002	0.001	1	0.00164565
Myh7b	0.0017642	0.00242515	0.002	0.001	1	0.00164565
Atrx.1	0.668113	0.00242208	0.084	0.082	1	0.0602092
Atf2	0.186615	0.00241938	0.006	0.004	1	0.00404582
F10	0.70152	0.00241542	0.294	0.291	1	0.228009
Alcam	0.623309	0.00241522	0.048	0.046	1	0.0339843
Sugp2	0.341207	0.00241366	0.009	0.008	1	0.00651429
RGD1311847	0.398752	0.00240826	0.019	0.017	1	0.0132615
Phlda2	0.268488	0.00240783	0.01	0.008	1	0.00691172
Slc35a5	0.268488	0.00240783	0.01	0.008	1	0.00691172
Hdac10	0.365013	0.00239619	0.011	0.009	1	0.00750168
Myom1	2.22035e-08	0.00239565	0.002	0	0.000290222	0.00115195
Mdm4	0.248945	0.00239038	0.011	0.009	1	0.00789911
Cep290	0.306636	0.00238457	0.012	0.01	1	0.00815994
Map4k3	0.492577	0.00238102	0.042	0.04	1	0.0297459
Trim25	0.58543	0.00238014	0.03	0.028	1	0.0211202
Cfap69	0.0149707	0.00237807	0.003	0.001	1	0.00213934
Grm2	0.0199169	0.00237807	0.003	0.001	1	0.00213934
Kansl1	0.0319374	0.00237223	0.004	0.002	1	0.00246847
Lrrc56	0.0395872	0.00237223	0.004	0.002	1	0.00246847
AABR07002945.2	0.185497	0.00236665	0.007	0.005	1	0.00493695
LOC100363372	0.0525185	0.00236638	0.004	0.002	1	0.0027976
Nvl	0.523691	0.00236169	0.016	0.015	1	0.0114512
Lig3	0.855323	0.00235855	0.043	0.042	1	0.0306526
Taf7	0.648865	0.00235827	0.041	0.039	1	0.0287182
Ccdc126	0.459596	0.00235652	0.023	0.021	1	0.0161553
Hnrnpll	0.440916	0.00235593	0.017	0.015	1	0.0119449
Huwe1	0.294214	0.00235532	0.011	0.009	1	0.00773455
AABR07010682.1	5.4448e-05	0.00235441	0.002	0	0.711689	0.00131652
AABR07062694.2	5.4448e-05	0.00235441	0.002	0	0.711689	0.00131652
Fads2	0.448761	0.00235017	0.018	0.016	1	0.0122741
Bbs4	0.272465	0.00234921	0.008	0.007	1	0.00585603
Pptc7	0.309042	0.00234921	0.008	0.007	1	0.00585603
AABR07049499.1	0.107109	0.00234889	0.005	0.004	1	0.00378499
AC120486.11	0.00302766	0.00234856	0.002	0.001	1	0.00164565
Wdfy2	0.195182	0.00234341	0.009	0.007	1	0.00625346
Cntrob	0.0142527	0.00234273	0.003	0.001	1	0.00197478
LOC361646	0.286555	0.00233761	0.009	0.008	1	0.00658259
AABR07060862.1	0.0328421	0.00233689	0.003	0.002	1	0.00230391
Sned1	0.214937	0.00233689	0.003	0.002	1	0.00207104
LOC498265	0.0556642	0.00233107	0.004	0.002	1	0.00263304
Gmeb2	0.33611	0.00232643	0.014	0.012	1	0.0093802
Tlcd2	0.068833	0.00232524	0.004	0.003	1	0.00296217
AABR07048637.1	0.00103445	0.00231318	0.002	0.001	1	0.00148108
Pced1a	0.495402	0.00230959	0.018	0.016	1	0.0123703
Fastkd2	0.308189	0.00230826	0.009	0.007	1	0.0060206
Nt5c2	0.404795	0.00230341	0.015	0.014	1	0.0106967
AABR07021930.1	0.0260507	0.00230154	0.003	0.001	1	0.00213934
Arhgef37	0.312561	0.00229622	0.006	0.005	1	0.00447121
Cdan1	0.0396098	0.00229573	0.004	0.002	1	0.00246847
Mospd1	0.0485502	0.00229573	0.004	0.002	1	0.00246847
Mpzl2	0.170722	0.00229043	0.007	0.005	1	0.00493695
Eif4g3	0.588897	0.00227449	0.048	0.046	1	0.0337205
Gpr21	0.00494769	0.00227198	0.002	0.001	1	0.00164565
Sh3d21	0.00494769	0.00227198	0.002	0.001	1	0.00164565
Nek1	0.443967	0.00226847	0.015	0.013	1	0.0104639
LOC103689943	0.0194025	0.00226618	0.003	0.001	1	0.00197478
Hist1h2ao.4	0.0440442	0.00226618	0.003	0.001	1	0.00190648
Tmem175	0.270199	0.00226157	0.009	0.008	1	0.00658259
Ints11	0.380471	0.00225702	0.016	0.014	1	0.0111904
Aplf	0.0665147	0.00225459	0.004	0.002	1	0.00263304
Hykk	0.0665147	0.00225459	0.004	0.002	1	0.00263304
Pcsk4	0.105351	0.00224303	0.005	0.003	1	0.0032913
AABR07015559.1	3.87166e-06	0.00224238	0.002	0	0.0506065	0.00115195
Kat6b	0.350034	0.00223792	0.008	0.007	1	0.00569147
N4bp2l1	0.544074	0.00223748	0.032	0.03	1	0.0228621
Gstm3l	0.00198705	0.00223659	0.002	0.001	1	0.00148108
Por	0.523303	0.00223263	0.127	0.131	1	0.094557
Mrnip	0.271891	0.00223217	0.009	0.007	1	0.0060889
Evi5	0.83645	0.00222993	0.208	0.207	1	0.155005
Ints7	0.0685184	0.00222502	0.003	0.002	1	0.00207104
Arid3b	0.313026	0.00221421	0.007	0.005	1	0.00480034
Dcaf15	0.143442	0.00221347	0.004	0.002	1	0.0027293
Sgtb	0.158131	0.00220771	0.004	0.003	1	0.00305843
Prpf39	0.177974	0.00220771	0.004	0.003	1	0.00305843
Gon4l	0.582435	0.00220239	0.029	0.028	1	0.0206948
AABR07021424.1	0.796993	0.00220195	0.003	0.003	1	0.00287854
Foxq1	0.000168392	0.00220117	0.002	0	1	0.00131652
AABR07034183.1	0.000443383	0.00220117	0.002	0	1	0.00131652
C5ar2	0.333487	0.0021962	0.005	0.004	1	0.00364839
Mettl21a	0.384254	0.00219206	0.012	0.011	1	0.00839281
RGD1562310	0.173097	0.00219045	0.006	0.004	1	0.00411412
Nupr1l1	0.0258723	0.00218964	0.003	0.001	1	0.00197478
Xpr1	0.0258723	0.00218964	0.003	0.001	1	0.00197478
Lgsn	0.0928639	0.00218964	0.002	0.001	1	0.00183818
Zpbp2	0.234018	0.00217897	0.007	0.005	1	0.00477238
LOC102551340	0.0787984	0.00217812	0.004	0.002	1	0.00263304
Abcc8	0.134796	0.00217812	0.004	0.002	1	0.00256474
Rbm33	0.0931583	0.00217238	0.004	0.003	1	0.00296217
Traf2	0.640589	0.00216621	0.023	0.022	1	0.0163199
AABR07037395.2	2.31986e-05	0.00216575	0.002	0	0.303228	0.00115195
Tfb1m	0.497443	0.00216269	0.011	0.01	1	0.00776251
Sdr16c6	0.14525	0.0021609	0.005	0.004	1	0.00362043
Gsta3	0.753364	0.00215799	0.072	0.07	1	0.0510183
Rars2	0.499068	0.0021513	0.012	0.011	1	0.00842077
Tdrd7	0.539074	0.00214923	0.043	0.041	1	0.0304042
Ccdc189	0.0424812	0.0021485	0.003	0.002	1	0.00213934
Arhgef10l	0.0424812	0.0021485	0.003	0.002	1	0.00213934
Ppidl1	0.537866	0.00214655	0.015	0.014	1	0.0108892
Fam45a	0.320145	0.00214467	0.01	0.008	1	0.00674716
Hmg20a	0.502707	0.00213619	0.02	0.018	1	0.0137551
Serpinf2	0.25532	0.00212658	0.008	0.006	1	0.00559521
U12.4	0.00102691	0.00212456	0.002	0	1	0.00131652
Eif2ak4	0.461016	0.00211725	0.015	0.013	1	0.0104639
Abcc4	0.239334	0.00211519	0.009	0.007	1	0.00625346
Cstf3	0.288206	0.00211415	0.006	0.004	1	0.00404582
Sos1	0.712959	0.00211321	0.037	0.036	1	0.0258926
Mettl27	0.0338495	0.0021131	0.003	0.001	1	0.00197478
Dennd4c	0.195464	0.00210844	0.006	0.005	1	0.00444325
AABR07055826.1	0.0622029	0.00210738	0.003	0.002	1	0.00230391
LOC102548682	0.252582	0.00210274	0.007	0.005	1	0.00477238
Tjp3	0.951636	0.00210215	0.037	0.037	1	0.0262777
Snx30	0.122827	0.00209595	0.004	0.003	1	0.00296217
Tmem82	0.426107	0.00209357	0.014	0.012	1	0.00970933
AABR07051218.1	2.32242e-05	0.00208912	0.002	0	0.303564	0.00115195
Cend1	9.93595e-05	0.00208912	0.002	0	1	0.00115195
AABR07007744.1	9.93595e-05	0.00208912	0.002	0	1	0.00115195
AABR07061310.1	9.93595e-05	0.00208912	0.002	0	1	0.00115195
Rhd	0.00356582	0.0020834	0.002	0.001	1	0.00148108
LOC100912365	0.00602173	0.0020834	0.002	0.001	1	0.00148108
Pir	0.583381	0.0020834	0.033	0.032	1	0.0233962
Dvl2	0.272169	0.00207999	0.009	0.007	1	0.0060889
LOC691254	0.0252187	0.00207769	0.003	0.001	1	0.00181021
Slc1a4	0.559749	0.00207548	0.012	0.011	1	0.00842077
Pfkfb2	0.192962	0.00207315	0.006	0.005	1	0.00427869
AC127189.1	0.053082	0.00207198	0.003	0.002	1	0.00213934
AABR07008608.1	0.410691	0.00206747	0.006	0.005	1	0.00447121
Lmbr1l	0.0842538	0.00206628	0.004	0.002	1	0.00246847
Prdm10	0.292152	0.00206179	0.007	0.006	1	0.00486865
Daam1	0.665957	0.00205698	0.08	0.078	1	0.0572315
AC241859.1	0.00213824	0.00204796	0.002	0	1	0.00131652
Zbtb43	0.0169666	0.00204226	0.002	0.001	1	0.00164565
RGD1559459	0.0169666	0.00204226	0.002	0.001	1	0.00164565
Pomc	0.3783	0.00204165	0.015	0.013	1	0.0105322
Bhmt2	0.575349	0.00203928	0.544	0.537	1	0.469552
AABR07027212.1	0.0435165	0.00203657	0.003	0.001	1	0.00197478
LOC103693780	0.340113	0.00203347	0.009	0.008	1	0.00658259
Pcyt1a	0.509461	0.00202869	0.026	0.024	1	0.0178693
Sel1l3	0.216625	0.00202652	0.007	0.005	1	0.00477238
Naa25	0.448885	0.00202218	0.01	0.009	1	0.00717255
AC130391.3	0.139819	0.00201952	0.004	0.003	1	0.00296217
Exph5	0.426333	0.00201788	0.014	0.012	1	0.00970933
Chrna1	0.000330745	0.0020125	0.002	0	1	0.00115195
AABR07066339.1	0.000330745	0.0020125	0.002	0	1	0.00115195
Coq8b	0.46943	0.00201226	0.014	0.013	1	0.0100385
AABR07015165.1	0.0336916	0.00200114	0.003	0.001	1	0.00181021
Rad52	0.289666	0.00199688	0.006	0.005	1	0.00421039
Khnyn	0.0654606	0.00199547	0.003	0.002	1	0.00213934
Mtx1	0.68856	0.00199271	0.059	0.058	1	0.0418151
Fcsk	0.378366	0.00199264	0.009	0.008	1	0.00667886
Cab39l	0.503577	0.00198569	0.02	0.018	1	0.0137551
Ttc21a	0.185912	0.00198414	0.004	0.003	1	0.0027293
Tbc1d2	0.49078	0.00198012	0.02	0.019	1	0.0141526
AABR07029809.1	3.91307e-06	0.00197702	0.001	0	0.0511478	0.000987389
Eef1akmt4	0.515601	0.00197456	0.021	0.019	1	0.0144134
Sytl5	0.0040743	0.00197135	0.002	0.001	1	0.00131652
Gnl2	0.478695	0.001969	0.021	0.019	1	0.0147425
Orc2	0.393684	0.00196605	0.015	0.013	1	0.0105322
AABR07006097.1	0.0169764	0.00196569	0.002	0.001	1	0.00164565
Gatb	0.0239416	0.00196569	0.002	0.001	1	0.00164565
Rabgap1	0.779769	0.00196564	0.048	0.047	1	0.0344376
Tmem231	0.442032	0.00196456	0.012	0.011	1	0.00832451
Dnase2b	0.311757	0.00196155	0.006	0.005	1	0.00404582
Gmfb	0.470016	0.00196047	0.015	0.014	1	0.010793
Fam227b	0.0550461	0.00196004	0.003	0.001	1	0.00197478
Zfp54	0.0887296	0.00196004	0.003	0.001	1	0.00190648
Ercc2	0.481613	0.00195337	0.013	0.012	1	0.00898277
Sugp1	0.538424	0.00195084	0.019	0.018	1	0.0135906
Tbc1d31	0.502514	0.00194931	0.016	0.015	1	0.0114512
Fbrsl1	0.124957	0.00194874	0.004	0.002	1	0.00263304
Thoc1	0.273317	0.00193905	0.008	0.006	1	0.00543064
Adal	0.0148273	0.00193023	0.002	0.001	1	0.00148108
Atp6v1c2	0.0148273	0.00193023	0.002	0.001	1	0.00148108
Abca16	0.0148273	0.00193023	0.002	0.001	1	0.00148108
Tead3	0.345636	0.00192783	0.009	0.007	1	0.0060889
AABR07005588.1	0.696941	0.00192724	0.062	0.06	1	0.043557
Dzip3	0.0337093	0.00192459	0.003	0.001	1	0.00181021
AABR07012475.2	0.0797405	0.00191896	0.003	0.002	1	0.00213934
Npff	0.0797405	0.00191896	0.003	0.002	1	0.00213934
Gfm1	0.90311	0.0019076	0.066	0.065	1	0.0466713
Mpp5	0.589563	0.00190602	0.033	0.031	1	0.0228342
Ppard	0.752039	0.00190548	0.041	0.04	1	0.0293081
AABR07041725.1	3.31532e-05	0.00190038	0.001	0	0.433346	0.000987389
AABR07058192.1	3.31532e-05	0.00190038	0.001	0	0.433346	0.000987389
Prkag2	0.330299	0.00189818	0.008	0.007	1	0.00559521
Ddx49	0.701938	0.00189175	0.027	0.026	1	0.0191455
Slc20a1	0.673687	0.00188421	0.034	0.033	1	0.0240141
Ccdc18	0.0685957	0.00188351	0.003	0.002	1	0.00197478
Rgs16	0.385268	0.00187967	0.006	0.005	1	0.00437495
Kiss1	0.106666	0.0018779	0.003	0.002	1	0.00230391
Galm	0.864347	0.00187325	0.166	0.168	1	0.123896
Ap1ar	0.143624	0.00187229	0.004	0.002	1	0.00263304
AABR07021840.1	0.143624	0.00187229	0.004	0.002	1	0.00263304
Eps15l1	0.425546	0.00187028	0.01	0.009	1	0.00724085
Phip	0.571269	0.00186986	0.029	0.028	1	0.0205986
Zfp772	0.158345	0.00186669	0.004	0.003	1	0.00296217
Ak7	0.170134	0.00186109	0.005	0.003	1	0.0032913
Snx25	0.210102	0.00186109	0.005	0.003	1	0.0032913
Doc2g	0.00213434	0.00185926	0.002	0	1	0.00115195
AABR07056415.1	0.307729	0.0018555	0.005	0.004	1	0.00355213
Slc35g3	0.0218631	0.00185365	0.002	0.001	1	0.00148108
AABR07034438.1	0.0218631	0.00185365	0.002	0.001	1	0.00148108
Rexo5	0.0218631	0.00185365	0.002	0.001	1	0.00148108
AABR07066762.1	0.0566241	0.00184805	0.003	0.001	1	0.00181021
Slc35a2	0.290795	0.00184433	0.006	0.005	1	0.00427869
Slc25a28	0.803861	0.00184266	0.04	0.039	1	0.0285536
Toe1	0.482674	0.00184064	0.009	0.008	1	0.00667886
AABR07015729.1	0.544174	0.00183707	0.023	0.022	1	0.0159628
Tmem237	0.313095	0.00183318	0.007	0.006	1	0.00493695
Znrd1as1	0.602512	0.00183159	0.023	0.022	1	0.0161553
Epc1	0.205204	0.00182569	0.005	0.003	1	0.00312673
Actl7b	0.000172891	0.00182375	0.001	0	1	0.000987389
Necab2	0.000172891	0.00182375	0.001	0	1	0.000987389
Hace1	0.562189	0.00182231	0.018	0.016	1	0.0122741
AABR07035107.1	0.214497	0.00182011	0.005	0.004	1	0.00345586
AABR07009106.1	0.0119561	0.00181816	0.002	0.001	1	0.00131652
Tecpr2	0.0119561	0.00181816	0.002	0.001	1	0.00131652
AC126530.2	0.0119561	0.00181816	0.002	0.001	1	0.00131652
Zdhhc1	0.481297	0.0018165	0.008	0.007	1	0.00585603
Map3k5	0.0440015	0.00181257	0.002	0.001	1	0.00164565
AABR07025819.1	0.0440015	0.00181257	0.002	0.001	1	0.00164565
Inpp5e	0.289849	0.00180898	0.006	0.005	1	0.00411412
Mcmdc2	0.084303	0.00180699	0.003	0.002	1	0.00197478
LOC100361067	0.084303	0.00180699	0.003	0.002	1	0.00197478
Pnpla3	0.798287	0.00180426	0.024	0.023	1	0.017292
Arhgap5	0.773496	0.00180018	0.054	0.053	1	0.0380301
Tead2	0.40709	0.00179786	0.007	0.006	1	0.00470408
LOC102556085	0.402766	0.00179231	0.007	0.006	1	0.00503321
Kdm6b	0.352367	0.00178677	0.008	0.007	1	0.00543064
Ripk2	0.52792	0.00178532	0.014	0.013	1	0.00997016
Spag1	0.330568	0.00178472	0.005	0.004	1	0.003223
Kansl1l	0.330568	0.00178472	0.005	0.004	1	0.003223
Arhgef11	0.00444621	0.00178265	0.002	0	1	0.00115195
Cdkl1	0.0218748	0.00177708	0.002	0.001	1	0.00148108
RGD1306271	0.0311271	0.00177708	0.002	0.001	1	0.00148108
LOC100364265	0.0311271	0.00177708	0.002	0.001	1	0.00148108
Ska3	0.167384	0.00177708	0.002	0.001	1	0.00134448
Zbtb7b	0.269523	0.00176806	0.006	0.005	1	0.00427869
AABR07013746.1	0.313224	0.00176806	0.006	0.005	1	0.00427869
Tnfrsf25	0.0960704	0.00176595	0.003	0.002	1	0.00213934
Caprin2	0.114408	0.00176595	0.003	0.002	1	0.00213934
Sdsl	0.853767	0.00176367	0.041	0.04	1	0.0290473
Dock7	0.663985	0.00175539	0.029	0.028	1	0.0206948
Pcbp3	0.193289	0.00175484	0.004	0.003	1	0.0027976
Pde8a	0.422453	0.00175361	0.011	0.009	1	0.00740542
Fam160a2	0.532984	0.00175025	0.014	0.013	1	0.00980559
[truncated: 10,467 more rows]

## Sheet: cluster-2
	p_val	avg_log2FC	pct.1	pct.2	p_val_adj	avg_exp
AY172581.24	0	1.40557	0.979	0.583	0	1.63504
C3	0	1.24993	0.999	0.945	0	2.38693
Itih4	0	1.216	0.991	0.825	0	1.8785
Alb	0	1.153	1	1	0	4.65192
Itih3	0	1.12356	0.988	0.833	0	1.83608
Serpina3c	0	1.06591	1	0.982	0	2.63832
Fgb	0	1.06462	0.997	0.914	0	2.06888
Fetub	0	0.965104	0.99	0.916	0	1.95376
AY172581.9	0	0.933505	0.821	0.324	0	0.894786
Ambp	0	0.918248	0.994	0.931	0	2.03983
Cps1	0	0.883056	0.997	0.972	0	2.32995
LOC100910877	0	0.871256	0.993	0.99	0	2.46428
LOC297568	0	0.852573	0.996	0.945	0	2.10247
Plg	0	0.843803	0.977	0.818	0	1.56358
F2	0	0.838208	0.949	0.758	0	1.39784
Hp	0	0.799059	1	0.999	0	3.06856
Serpina4	0	0.778038	0.812	0.5	0	0.938966
Vtn	0	0.774256	0.971	0.871	0	1.62562
Afm	0	0.757935	0.837	0.514	0	0.956805
Fgg	0	0.741264	0.981	0.892	0	1.7122
Gjb1	0	0.740233	0.888	0.594	0	1.06648
LOC500712	0	0.736897	1	0.989	0	2.44839
Tf	0	0.73423	1	1	0	4.01764
P4hb	0	0.727204	0.878	0.571	0	1.0302
Calr	0	0.705717	0.897	0.6	0	1.06011
Agt	0	0.672877	0.858	0.58	0	1.00703
Kng1	1.06036e-238	0.668101	0.809	0.614	1.386e-234	0.979634
Itih1	0	0.658534	0.799	0.512	0	0.877855
Fn1	0	0.639499	0.937	0.761	0	1.26883
Slc38a3	0	0.634846	0.789	0.465	0	0.821549
Hpx	3.52366e-227	0.633149	0.985	0.947	4.60578e-223	1.9187
Apoe	0	0.622613	1	1	0	3.28785
Apoa5	8.90896e-291	0.618631	0.863	0.63	1.16449e-286	1.01289
Cyp2b3	1.16084e-295	0.609004	0.904	0.704	1.51733e-291	1.13881
Clu	9.17453e-264	0.605095	0.856	0.65	1.1992e-259	1.02889
Ugt1a5	1.35146e-246	0.59894	0.902	0.748	1.7665e-242	1.20729
Pzp	2.46809e-273	0.595943	0.932	0.763	3.22604e-269	1.24095
Cyp2c23	1.42394e-283	0.590145	0.944	0.802	1.86123e-279	1.32884
Apoa4	1.52869e-125	0.581255	0.643	0.487	1.99814e-121	0.73931
Apob	2.54662e-258	0.579756	0.973	0.894	3.32868e-254	1.62104
Saa4	2.26142e-259	0.573916	0.897	0.716	2.9559e-255	1.11381
Cyp2a1	1.063e-254	0.569487	0.848	0.634	1.38945e-250	0.981916
Serpinc1	6.3514e-242	0.557535	0.895	0.723	8.30191e-238	1.12428
Cyp2c13	1.31101e-212	0.548999	0.966	0.903	1.71363e-208	1.5724
Gulo	4.0407e-155	0.54541	0.771	0.602	5.2816e-151	0.892147
Slc27a2	6.10469e-242	0.536192	0.786	0.523	7.97944e-238	0.820619
Proc	1.00638e-257	0.534379	0.676	0.376	1.31544e-253	0.638842
C9	1.85239e-251	0.534194	0.754	0.469	2.42126e-247	0.76019
RGD1310507	6.44693e-207	0.531731	0.728	0.488	8.42678e-203	0.754757
Cp	1.05595e-219	0.531201	0.848	0.628	1.38024e-215	0.956989
Apoh	1.93697e-242	0.512637	0.994	0.972	2.53181e-238	2.00128
Fga	1.12521e-195	0.51188	0.756	0.532	1.47076e-191	0.793572
Serpina3m	5.85067e-236	0.510612	0.711	0.425	7.64741e-232	0.685461
Col18a1	9.39947e-237	0.505015	0.678	0.392	1.2286e-232	0.64597
C5	1.84127e-235	0.504894	0.667	0.376	2.40673e-231	0.626029
F12	2.34232e-219	0.502012	0.637	0.361	3.06164e-215	0.598463
Pgrmc1	1.57678e-204	0.494653	0.916	0.771	2.06101e-200	1.17428
Zfp36l1	1.95826e-181	0.48931	0.856	0.689	2.55964e-177	1.02725
G6pc	2.96603e-183	0.488593	0.882	0.67	3.8769e-179	1.10658
F9	3.43437e-200	0.486344	0.739	0.493	4.48906e-196	0.748049
C8a	1.40507e-204	0.485164	0.708	0.452	1.83657e-200	0.698025
Dhcr24	2.5445e-172	0.481395	0.757	0.551	3.32591e-168	0.806362
Hspa5	5.65921e-200	0.477403	0.677	0.414	7.39716e-196	0.639746
Cfi	9.0227e-167	0.472488	0.788	0.597	1.17936e-162	0.859863
Scd	1.39609e-106	0.470431	0.404	0.233	1.82483e-102	0.401514
Cyp3a18	1.38439e-160	0.468159	0.774	0.574	1.80954e-156	0.836716
Dpt	8.57133e-180	0.466837	0.717	0.489	1.12036e-175	0.725414
Cyp2d2	2.45143e-140	0.465747	0.734	0.558	3.20427e-136	0.788692
Hsp90b1	1.64511e-212	0.463423	0.627	0.35	2.15033e-208	0.566118
AABR07004549.1	7.22295e-26	0.462969	0.826	0.879	9.44112e-22	1.32025
Acsl1	8.09149e-203	0.45957	0.984	0.93	1.05764e-198	1.67887
LOC501233	1.64193e-80	0.446963	0.912	0.877	2.14616e-76	1.35713
Cyp4a2	2.3376e-54	0.446198	0.627	0.519	3.05548e-50	0.790071
Apoa1	3.91108e-71	0.441142	0.954	0.952	5.11217e-67	1.68578
Cyp4f1	2.14515e-165	0.440836	0.757	0.544	2.80393e-161	0.770721
Hrg	5.97107e-121	0.43791	0.8	0.656	7.80479e-117	0.911054
Serpinf1	2.23469e-151	0.431544	0.626	0.397	2.92096e-147	0.58903
Slc27a5	7.88169e-118	0.421543	0.666	0.489	1.03022e-113	0.675043
Ephx1	1.17337e-111	0.411299	0.723	0.542	1.53371e-107	0.744635
Slc38a4	8.4836e-141	0.410762	0.651	0.437	1.10889e-136	0.631328
Slc2a2	7.12904e-181	0.408159	0.538	0.284	9.31837e-177	0.465206
Ugt2b	1.43668e-60	0.402658	0.826	0.729	1.87788e-56	1.17376
C8b	1.8295e-175	0.400491	0.561	0.307	2.39134e-171	0.483034
Serpina6	1.64491e-130	0.398728	0.618	0.414	2.15006e-126	0.581614
Cfh	1.33034e-137	0.395647	0.833	0.676	1.73888e-133	0.927004
Tmem86b	6.73827e-152	0.395373	0.612	0.381	8.80759e-148	0.555137
Tmprss6	2.42486e-197	0.39415	0.494	0.234	3.16953e-193	0.411897
Cd164	7.07744e-136	0.392992	0.87	0.728	9.25092e-132	1.01167
Tram1	4.2394e-134	0.392181	0.798	0.625	5.54131e-130	0.842068
C1s	7.47131e-128	0.38927	0.74	0.555	9.76575e-124	0.754483
AABR07057436.1	1.76669e-116	0.385482	0.738	0.575	2.30924e-112	0.765196
Hsd3b5	5.30895e-120	0.375744	0.815	0.662	6.93932e-116	0.886941
Cyp2c11	1.13044e-121	0.37097	0.987	0.975	1.4776e-117	1.90677
Igfals	2.81098e-173	0.364648	0.449	0.212	3.67423e-169	0.370565
Serpind1	1.49052e-112	0.356131	0.701	0.516	1.94827e-108	0.678043
Pon1	2.09153e-99	0.351468	0.774	0.625	2.73383e-95	0.814693
Rpn2	7.94466e-126	0.348472	0.522	0.31	1.03845e-121	0.452557
Asgr1	6.08595e-94	0.346489	0.706	0.547	7.95495e-90	0.705803
Apon	9.75437e-110	0.345804	0.535	0.339	1.27499e-105	0.474319
Proz	3.65601e-130	0.339654	0.53	0.309	4.77877e-126	0.451156
Dusp1	9.15901e-87	0.338739	0.802	0.659	1.19717e-82	0.90993
Canx	8.31508e-101	0.338312	0.668	0.486	1.08686e-96	0.631875
Ctsb	1.06342e-109	0.337879	0.676	0.475	1.39e-105	0.636207
Hsd17b11	8.59194e-103	0.335323	0.596	0.409	1.12305e-98	0.539838
Sec61a1	1.15555e-128	0.325012	0.442	0.236	1.51042e-124	0.365841
Hsd17b13	7.66495e-102	0.324724	0.393	0.218	1.00189e-97	0.340607
Retsat	1.08206e-107	0.323963	0.499	0.302	1.41436e-103	0.427207
Igfbp4	4.64238e-88	0.323242	0.798	0.665	6.06806e-84	0.851415
Surf4	6.15033e-111	0.322865	0.503	0.305	8.0391e-107	0.427219
C4bpa	8.2969e-88	0.32171	0.761	0.618	1.08449e-83	0.781379
Fads1	2.46805e-73	0.319299	0.673	0.529	3.22599e-69	0.661734
Azgp1	1.1965e-86	0.319142	0.819	0.7	1.56395e-82	0.900045
Mettl7b	5.65293e-87	0.316389	0.644	0.473	7.38894e-83	0.608308
Sc5d	7.45382e-90	0.315947	0.534	0.354	9.74288e-86	0.471835
Aplp2	1.39496e-99	0.312281	0.512	0.321	1.82335e-95	0.443543
Rpn1	1.44282e-97	0.309421	0.516	0.33	1.88592e-93	0.442678
Cyp2d1	1.44665e-73	0.308411	0.703	0.569	1.89092e-69	0.710466
Slco1a4	4.90903e-91	0.307732	0.509	0.325	6.41659e-87	0.440258
Apof	1.65357e-72	0.301785	0.592	0.443	2.16138e-68	0.549164
C1r	2.44984e-75	0.295505	0.662	0.514	3.20219e-71	0.637579
Slco2a1	3.67093e-89	0.294999	0.527	0.347	4.79827e-85	0.453116
Pdia4	4.95237e-127	0.294481	0.391	0.193	6.47324e-123	0.310715
Orm1	1.91482e-35	0.290147	0.765	0.684	2.50286e-31	0.868852
Lcat	1.53883e-75	0.281004	0.49	0.327	2.0114e-71	0.420681
Mbl1	7.3693e-82	0.280754	0.46	0.292	9.63241e-78	0.387385
Ugt2b35	5.2676e-71	0.276206	0.689	0.54	6.88528e-67	0.655127
Cyp51	4.166e-58	0.274222	0.503	0.361	5.44538e-54	0.446351
Abcb11	1.25946e-80	0.270438	0.534	0.357	1.64624e-76	0.453774
Sdc4	2.0628e-55	0.270124	0.562	0.424	2.69628e-51	0.531005
Igfbp1	2.86593e-52	0.269018	0.683	0.548	3.74605e-48	0.712626
Dio1	3.61163e-94	0.268509	0.392	0.218	4.72077e-90	0.31721
Cyp2e1	1.68266e-32	0.267675	0.949	0.95	2.1994e-28	1.59051
Hpn	9.78928e-89	0.263537	0.422	0.248	1.27956e-84	0.341671
Msmo1	7.15129e-49	0.26218	0.465	0.339	9.34745e-45	0.41439
Slc22a7	5.4248e-113	0.261931	0.327	0.154	7.09076e-109	0.25676
Pttg1ip	2.71976e-75	0.261331	0.52	0.35	3.555e-71	0.443259
Atp1a1	7.70253e-76	0.261167	0.475	0.308	1.0068e-71	0.39966
Sigmar1	9.9394e-90	0.260996	0.401	0.229	1.29918e-85	0.322689
Klkb1	4.86178e-92	0.258965	0.374	0.205	6.35484e-88	0.298877
Ccl9	3.4684e-41	0.256286	0.606	0.501	4.53355e-37	0.572666
St6gal1	3.01993e-64	0.255688	0.541	0.391	3.94735e-60	0.473808
Slc26a1	3.1558e-98	0.255442	0.354	0.184	4.12495e-94	0.27952
Tm9sf2	8.83309e-97	0.254012	0.35	0.181	1.15457e-92	0.275931
Cpb2	2.19037e-48	0.253675	0.545	0.422	2.86303e-44	0.492002
Habp2	1.18193e-91	0.25282	0.367	0.199	1.5449e-87	0.29094
Hsd11b1	1.57935e-53	0.252647	0.806	0.717	2.06437e-49	0.88983
Dhcr7	3.76845e-83	0.248626	0.304	0.157	4.92574e-79	0.246357
Pigr	2.10532e-44	0.244371	0.612	0.5	2.75187e-40	0.582397
Slco1b2	4.46182e-63	0.241634	0.724	0.576	5.83204e-59	0.748239
Dgat2	6.09115e-70	0.241293	0.425	0.269	7.96174e-66	0.345956
Tfr2	5.51439e-87	0.241095	0.342	0.182	7.20786e-83	0.26913
Pdia6	4.05053e-57	0.236015	0.533	0.386	5.29445e-53	0.45543
Cyp2c6v1	1.66094e-17	0.234829	0.892	0.888	2.17102e-13	1.31717
Vegfa	1.85747e-93	0.233259	0.323	0.162	2.4279e-89	0.251856
Lipa	8.03325e-53	0.233194	0.525	0.384	1.05003e-48	0.459773
Gc	3.74878e-90	0.232784	1	0.999	4.90004e-86	2.68141
Pon3	1.38588e-60	0.232425	0.427	0.281	1.81149e-56	0.351253
Plbd2	1.58784e-77	0.229573	0.317	0.171	2.07546e-73	0.24986
Cyp4v3	6.50556e-62	0.229143	0.396	0.253	8.50342e-58	0.322158
Oaf	6.0872e-56	0.228575	0.439	0.298	7.95658e-52	0.363904
Marc1	4.70521e-63	0.228473	0.445	0.293	6.15018e-59	0.363086
LOC360919	3.28593e-113	0.227825	0.246	0.098	4.29504e-109	0.189882
Cyp2d5	8.46283e-42	0.227583	0.479	0.361	1.10618e-37	0.424727
Creb3l3	2.24507e-58	0.224866	0.458	0.31	2.93453e-54	0.377427
Slc6a13	9.31094e-89	0.224558	0.29	0.141	1.21703e-84	0.224039
Ssr3	8.22707e-56	0.22196	0.485	0.34	1.07536e-51	0.403968
F10	3.29918e-56	0.220242	0.416	0.276	4.31235e-52	0.338902
Tm4sf4	3.56834e-65	0.219164	0.325	0.188	4.66418e-61	0.258617
Gltpd2	3.12393e-51	0.215553	0.464	0.325	4.08328e-47	0.384513
Amy1a	1.00258e-47	0.215303	0.477	0.344	1.31047e-43	0.402202
AABR07047899.1	1.91503e-33	0.213345	0.574	0.473	2.50314e-29	0.534991
Cyp4f4	2.46074e-62	0.21259	0.329	0.194	3.21643e-58	0.260605
Faah	1.08951e-92	0.210547	0.257	0.116	1.4241e-88	0.195804
Tmed9	4.10048e-64	0.210499	0.368	0.223	5.35974e-60	0.288232
Lrp1	2.31186e-53	0.207569	0.477	0.33	3.02183e-49	0.397709
Cdh2	1.05556e-53	0.206943	0.399	0.262	1.37972e-49	0.321692
Tmem63b	1.83559e-120	0.206324	0.224	0.081	2.3993e-116	0.167107
Bsg	1.02942e-37	0.205382	0.625	0.521	1.34556e-33	0.57932
Gpld1	2.17065e-72	0.204432	0.302	0.161	2.83726e-68	0.232037
Grina	3.14487e-58	0.203606	0.36	0.221	4.11066e-54	0.283365
Srebf1	6.7693e-51	0.201435	0.307	0.188	8.84816e-47	0.248255
Khk	5.22133e-37	0.201192	0.521	0.409	6.82481e-33	0.450652
Hgfac	1.05094e-68	0.200544	0.262	0.135	1.37368e-64	0.204472
Os9	3.41833e-63	0.200398	0.307	0.174	4.46809e-59	0.238016
Mttp	5.17148e-71	0.199992	0.288	0.152	6.75964e-67	0.221028
Insig1	2.83431e-44	0.199738	0.703	0.573	3.70473e-40	0.688103
Plxnb2	1.8106e-56	0.199328	0.345	0.212	2.36663e-52	0.270381
Fgl1	3.8303e-31	0.198734	0.462	0.362	5.00659e-27	0.403773
Cyp2c22	1.01175e-18	0.196847	0.862	0.838	1.32246e-14	1.09098
Ncln	4.50681e-93	0.196175	0.231	0.098	5.89085e-89	0.173306
AABR07048436.1	5.68223e-49	0.192921	0.249	0.143	7.42724e-45	0.202049
Ces1d	1.50174e-21	0.190192	0.454	0.375	1.96293e-17	0.409944
Cers2	1.04875e-39	0.190178	0.392	0.277	1.37082e-35	0.318963
Tat	1.0045e-36	0.18916	0.804	0.701	1.31298e-32	0.895992
Abcc6	6.80808e-70	0.186657	0.282	0.147	8.89884e-66	0.213605
Ceacam1	1.0661e-51	0.185373	0.314	0.191	1.3935e-47	0.244756
F11	2.42676e-41	0.18298	0.334	0.223	3.17202e-37	0.267119
Reep6	8.57988e-40	0.18195	0.359	0.245	1.12148e-35	0.287651
F7	2.45193e-75	0.181775	0.221	0.101	3.20492e-71	0.168071
F11r	3.86041e-50	0.18041	0.299	0.18	5.04594e-46	0.232049
Cyp8b1	3.66427e-24	0.17951	0.406	0.321	4.78957e-20	0.349665
F13b	2.92062e-47	0.179418	0.36	0.234	3.81754e-43	0.281677
Ebp	9.66461e-30	0.179284	0.404	0.304	1.26326e-25	0.335787
Ptprf	7.71481e-48	0.178767	0.357	0.229	1.0084e-43	0.277557
Ctsc	1.05862e-39	0.178292	0.374	0.259	1.38372e-35	0.298681
Inhbc	3.14633e-81	0.177235	0.215	0.093	4.11257e-77	0.160016
Sema4g	1.17164e-57	0.176349	0.282	0.159	1.53145e-53	0.213625
Pdia3	3.15542e-43	0.174421	0.334	0.218	4.12445e-39	0.260409
Acsl5	3.37323e-37	0.173958	0.313	0.209	4.40915e-33	0.251109
Smpd1	1.03889e-43	0.170652	0.297	0.186	1.35793e-39	0.230658
Apcs	1.31655e-20	0.170005	0.666	0.598	1.72087e-16	0.652414
Cdh17	3.6403e-45	0.169759	0.258	0.153	4.75823e-41	0.200436
Cdh1	6.58456e-52	0.169736	0.243	0.134	8.60668e-48	0.188106
Sdf4	1.56525e-42	0.168896	0.346	0.228	2.04593e-38	0.268614
AABR07034632.1	1.30142e-22	0.168206	0.603	0.527	1.70108e-18	0.56779
Slc25a15	2.71768e-35	0.16786	0.707	0.601	3.55227e-31	0.703517
Slc33a1	1.72666e-52	0.165846	0.265	0.15	2.25692e-48	0.200767
Tmed2	3.3999e-30	0.165188	0.484	0.376	4.44401e-26	0.402014
Timd2	1.06555e-39	0.165143	0.312	0.202	1.39278e-35	0.243315
Furin	2.97259e-39	0.16412	0.302	0.196	3.88547e-35	0.23514
Tm7sf2	6.05798e-28	0.163091	0.323	0.233	7.91838e-24	0.260309
Sik1	2.07259e-38	0.163013	0.274	0.173	2.70908e-34	0.216934
Hsd3b7	2.02572e-22	0.162176	0.453	0.365	2.64782e-18	0.38406
Slc10a1	6.64232e-24	0.160012	0.57	0.482	8.68218e-20	0.507329
Asgr2	1.30451e-31	0.159219	0.418	0.311	1.70513e-27	0.336842
Lipc	7.73923e-30	0.159132	0.397	0.295	1.01159e-25	0.317823
Lman2	4.8516e-35	0.158753	0.368	0.258	6.34153e-31	0.288458
Cpn2	3.25966e-61	0.158587	0.211	0.103	4.26071e-57	0.158044
Serpina11	2.60938e-43	0.158338	0.256	0.153	3.41073e-39	0.196271
Tsku	1.79479e-28	0.157932	0.344	0.249	2.34597e-24	0.279275
AC134224.1	3.23157e-49	0.157723	0.273	0.157	4.22398e-45	0.215513
Sdc2	1.69428e-24	0.156096	0.643	0.563	2.21459e-20	0.593538
Ganab	9.55358e-53	0.154671	0.23	0.123	1.24875e-48	0.171745
Ugt2b17	4.20732e-21	0.154528	0.396	0.315	5.49939e-17	0.329222
Reep3	3.43112e-37	0.154363	0.291	0.188	4.48481e-33	0.223994
Gcgr	5.1314e-53	0.153564	0.233	0.124	6.70725e-49	0.17318
H6pd	6.34077e-55	0.153523	0.204	0.102	8.28802e-51	0.152986
Slco2b1	2.93628e-44	0.153481	0.244	0.141	3.83801e-40	0.184627
Apmap	1.29396e-45	0.153465	0.236	0.134	1.69133e-41	0.178555
Spcs3	2.39344e-37	0.152871	0.315	0.207	3.12846e-33	0.241148
Ldlr	4.01062e-48	0.152724	0.255	0.146	5.24228e-44	0.190027
Txndc15	1.02479e-48	0.152233	0.22	0.119	1.3395e-44	0.165582
Tmem59	6.24671e-26	0.15209	0.47	0.371	8.16507e-22	0.387257
Mcfd2	2.88638e-26	0.150446	0.399	0.303	3.77279e-22	0.321207
Hm13	4.07435e-55	0.14915	0.21	0.106	5.32558e-51	0.155605
Dnajb9	1.1811e-36	0.148597	0.247	0.153	1.54382e-32	0.189927
Cpq	2.60892e-27	0.146924	0.37	0.273	3.41012e-23	0.29422
Fdft1	2.4227e-23	0.146905	0.359	0.273	3.16671e-19	0.291597
Serping1	4.72061e-20	0.146015	0.545	0.461	6.17031e-16	0.477454
Pros1	3.96116e-26	0.145651	0.358	0.265	5.17763e-22	0.283841
Btg1	1.86879e-20	0.144415	0.485	0.402	2.44269e-16	0.413258
Cd81	2.73185e-19	0.143724	0.639	0.567	3.5708e-15	0.590022
Atp6v0c	1.01523e-25	0.143037	0.529	0.425	1.32701e-21	0.451756
Hsd17b12	1.20473e-37	0.142576	0.256	0.157	1.57471e-33	0.192573
Aqp8	2.65331e-33	0.142549	0.256	0.164	3.46814e-29	0.196602
Dhrs7l1	6.96863e-10	0.142212	0.684	0.656	9.1087e-06	0.727509
Slc37a4	1.28805e-36	0.141996	0.259	0.161	1.68361e-32	0.195864
Angptl4	3.67921e-41	0.140206	0.195	0.107	4.8091e-37	0.14862
Sec63	4.55189e-34	0.139373	0.266	0.17	5.94977e-30	0.201982
Agmo	9.20559e-22	0.138376	0.409	0.322	1.20326e-17	0.333445
Lamp1	3.84979e-26	0.138147	0.523	0.415	5.03206e-22	0.444164
Gm2a	6.86167e-23	0.137791	0.426	0.333	8.96888e-19	0.346905
Slc25a25	3.28572e-20	0.137425	0.518	0.429	4.29476e-16	0.460693
Slc22a18	3.21213e-26	0.137053	0.284	0.199	4.19858e-22	0.221279
Tmem97	2.40477e-43	0.136376	0.204	0.111	3.14327e-39	0.152188
Pcsk9	9.7163e-41	0.135263	0.197	0.109	1.27002e-36	0.148223
Wbp1l	1.56389e-19	0.134467	0.441	0.357	2.04416e-15	0.362785
Pnpla7	1.0199e-41	0.133548	0.217	0.122	1.33311e-37	0.160167
Il6r	8.50335e-46	0.133547	0.187	0.096	1.11147e-41	0.138637
Paqr7	6.98332e-54	0.13329	0.18	0.086	9.1279e-50	0.131767
RGD735065	9.76243e-32	0.133149	0.261	0.169	1.27605e-27	0.197305
Chek1	2.64308e-33	0.132998	0.259	0.165	3.45477e-29	0.194268
Ftcd	1.37619e-16	0.132659	0.498	0.424	1.79881e-12	0.425624
Ggcx	5.57722e-56	0.131593	0.167	0.075	7.28999e-52	0.121524
Clptm1l	7.31855e-26	0.129819	0.331	0.239	9.56608e-22	0.255866
Herpud1	1.4902e-20	0.129397	0.348	0.266	1.94784e-16	0.275766
Tgoln2	1.00626e-29	0.129381	0.279	0.187	1.31529e-25	0.211452
Ptprd	1.05091e-28	0.12937	0.267	0.178	1.37365e-24	0.202891
Cyp39a1	3.26672e-35	0.129134	0.207	0.121	4.26993e-31	0.154606
Tdo2	1.38315e-10	0.128739	0.801	0.784	1.80791e-06	0.916838
Mst1	1.03492e-53	0.128115	0.14	0.06	1.35275e-49	0.105455
Adtrp	2.45981e-18	0.127879	0.446	0.364	3.21522e-14	0.364847
Aqp9	1.62414e-28	0.127625	0.25	0.165	2.12291e-24	0.189706
Laptm4a	2.67599e-22	0.127363	0.346	0.259	3.49779e-18	0.271841
Gpd1	2.0923e-14	0.126208	0.569	0.504	2.73484e-10	0.509709
Aup1	2.37375e-33	0.125954	0.234	0.145	3.10272e-29	0.173601
Man2a1	5.76297e-23	0.124534	0.32	0.234	7.53277e-19	0.248369
Slc39a7	2.53044e-41	0.124414	0.189	0.102	3.30754e-37	0.138707
Pgrmc2	9.61138e-43	0.124382	0.196	0.105	1.2563e-38	0.142562
Lbp	4.84764e-37	0.124365	0.17	0.092	6.33635e-33	0.128034
Dsg2	3.09786e-39	0.124056	0.188	0.103	4.04921e-35	0.138507
Slc30a10	2.39062e-39	0.124031	0.186	0.101	3.12478e-35	0.137624
Ltbr	4.17324e-28	0.123981	0.234	0.152	5.45485e-24	0.177245
Lamp2	5.12511e-17	0.123116	0.459	0.381	6.69903e-13	0.379136
Inhbe	1.8003e-39	0.123068	0.165	0.086	2.35317e-35	0.123562
Sdc1	2.82036e-35	0.122413	0.177	0.098	3.6865e-31	0.132901
Nsdhl	1.86992e-14	0.122293	0.438	0.371	2.44417e-10	0.364804
Naa80	9.98425e-38	0.122246	0.179	0.098	1.30504e-33	0.133368
Lect2	4.75241e-11	0.120696	0.437	0.38	6.21188e-07	0.369431
Osgin1	7.86211e-17	0.120088	0.317	0.247	1.02766e-12	0.25258
Cldn2	7.86649e-26	0.119037	0.251	0.168	1.02823e-21	0.189591
Mfsd2a	7.21386e-25	0.118703	0.21	0.136	9.42923e-21	0.163545
Abcb1a	4.22641e-28	0.118689	0.2	0.124	5.52433e-24	0.151947
Apom	5.03976e-08	0.118457	0.583	0.552	0.000658748	0.549491
Pemt	1.33541e-13	0.115528	0.464	0.396	1.74551e-09	0.387458
Dnajc3	8.67614e-19	0.113782	0.282	0.209	1.13406e-14	0.218283
RGD1305807	1.14522e-32	0.113622	0.186	0.107	1.49692e-28	0.137137
Snrnp70	5.4503e-21	0.111794	0.261	0.186	7.12409e-17	0.200396
Slc22a1	1.55929e-11	0.111505	0.335	0.277	2.03815e-07	0.272751
Avpr1a	1.5307e-21	0.110768	0.213	0.143	2.00078e-17	0.161477
Ctsa	3.29309e-23	0.110754	0.42	0.32	4.3044e-19	0.339999
Ttc13	6.47604e-39	0.109878	0.154	0.078	8.46483e-35	0.112345
Dhtkd1	2.43437e-14	0.109605	0.438	0.365	3.18197e-10	0.358379
Tspan31	2.8494e-20	0.108632	0.232	0.162	3.72445e-16	0.176402
Nectin2	2.5985e-34	0.108418	0.174	0.096	3.3965e-30	0.125955
Calu	1.04088e-31	0.108024	0.181	0.104	1.36054e-27	0.131922
Sel1l	1.13349e-21	0.107897	0.236	0.162	1.48159e-17	0.177556
Dhrs3	8.48396e-20	0.107896	0.257	0.184	1.10894e-15	0.195844
Slc22a8	4.74617e-23	0.107467	0.206	0.135	6.20372e-19	0.154852
Paqr9	6.34334e-28	0.107127	0.173	0.103	8.29138e-24	0.129157
Por	2.91488e-26	0.106645	0.196	0.122	3.81004e-22	0.145091
Cpn1	1.38984e-25	0.106384	0.2	0.126	1.81666e-21	0.147686
Clptm1	9.77974e-34	0.106287	0.17	0.094	1.27831e-29	0.123807
Efna1	2.79253e-30	0.106046	0.177	0.102	3.65012e-26	0.13004
Cept1	6.61474e-27	0.10597	0.19	0.117	8.64613e-23	0.139706
Tmbim6	3.1285e-11	0.105492	0.383	0.325	4.08926e-07	0.309221
Ust5r	2.70504e-23	0.105251	0.202	0.132	3.53575e-19	0.15157
Prodh2	6.76995e-23	0.105217	0.205	0.134	8.849e-19	0.153121
Slc39a14	2.22019e-23	0.105113	0.193	0.124	2.90201e-19	0.143831
Cfhr1	2.74651e-11	0.104834	0.647	0.591	3.58996e-07	0.605204
Hexa	4.46808e-29	0.104058	0.199	0.121	5.84022e-25	0.144378
Atp2a2	1.14075e-14	0.103866	0.297	0.232	1.49108e-10	0.230257
Atrn	5.46245e-23	0.103045	0.196	0.127	7.13996e-19	0.145779
Acacb	1.40666e-26	0.102839	0.152	0.088	1.83865e-22	0.114368
Entpd5	1.37079e-17	0.102168	0.283	0.211	1.79177e-13	0.216576
Cpt1a	1.76851e-19	0.101823	0.224	0.156	2.31162e-15	0.168508
Prxl2a	1.97346e-25	0.101078	0.181	0.111	2.57951e-21	0.133117
RGD1564614	3.21608e-19	0.10083	0.223	0.155	4.20374e-15	0.166837
Slc22a23	5.30074e-31	0.100626	0.153	0.084	6.92859e-27	0.112059
Tymp	1.01886e-12	0.0993181	0.37	0.305	1.33176e-08	0.29926
Srd5a1	2.17068e-17	0.0991978	0.203	0.142	2.8373e-13	0.154788
Ldha	1.1157e-07	0.0983745	0.815	0.793	0.00145833	0.907539
Tmem259	5.14073e-35	0.0965086	0.137	0.069	6.71945e-31	0.0987998
Ugt2a3	6.34183e-25	0.0961835	0.164	0.098	8.28941e-21	0.121419
Gpat4	3.44388e-28	0.0954086	0.157	0.09	4.50149e-24	0.114498
Tmem38b	9.35556e-17	0.0950337	0.226	0.163	1.22286e-12	0.170234
Mgst1	8.11621e-13	0.0946452	0.997	0.992	1.06087e-08	1.99653
Sez6	1.03613e-30	0.0942551	0.138	0.073	1.35433e-26	0.10022
Saraf	9.00263e-18	0.094012	0.219	0.154	1.17673e-13	0.162491
Sts	4.1555e-35	0.0931992	0.121	0.058	5.43166e-31	0.0878294
Acp2	4.80387e-18	0.0930422	0.188	0.128	6.27913e-14	0.141016
Tob1	9.75712e-16	0.0926246	0.267	0.2	1.27535e-11	0.201701
Iyd	3.34602e-15	0.0925328	0.221	0.161	4.37358e-11	0.167178
Slc35c2	3.21876e-24	0.0922401	0.133	0.076	4.20725e-20	0.100582
Derl1	1.65278e-14	0.0919128	0.269	0.206	2.16034e-10	0.204356
Erbb3	6.00845e-26	0.0910173	0.145	0.083	7.85365e-22	0.10554
Rtn3	1.49572e-14	0.0901551	0.223	0.164	1.95505e-10	0.167574
Lsr	6.77262e-23	0.0893876	0.156	0.095	8.85249e-19	0.114207
Abca6	4.1808e-17	0.0889102	0.192	0.132	5.46472e-13	0.141624
Htra1	1.36882e-27	0.0883349	0.127	0.068	1.78918e-23	0.0926623
Lrp3	2.55995e-23	0.0880805	0.145	0.086	3.34611e-19	0.106007
Slc25a47	2.7294e-09	0.0877554	0.401	0.346	3.5676e-05	0.333385
Tmem150a	1.39929e-10	0.0874067	0.412	0.35	1.82901e-06	0.334705
Igsf5	2.32958e-19	0.0869431	0.167	0.108	3.04499e-15	0.123321
Hspa13	1.51563e-21	0.0869398	0.16	0.1	1.98109e-17	0.117047
Aspg	2.99332e-16	0.0867144	0.16	0.107	3.91257e-12	0.121329
Slc17a2	3.76769e-21	0.0864112	0.146	0.089	4.92475e-17	0.108029
Slc39a4	1.57822e-31	0.0845841	0.12	0.06	2.0629e-27	0.0856964
Derl2	1.63415e-15	0.0845097	0.192	0.135	2.136e-11	0.142988
Akr1c1	3.59398e-12	0.0842758	0.295	0.233	4.69769e-08	0.246139
Dpy19l3	2.38647e-17	0.0834149	0.197	0.135	3.11936e-13	0.144137
Abca8a	2.47166e-16	0.0830907	0.162	0.109	3.23071e-12	0.121198
Crp	1.86702e-09	0.0828136	0.317	0.264	2.44038e-05	0.248148
Erp29	1.39949e-13	0.0826632	0.208	0.152	1.82927e-09	0.156067
Anpep	2.17177e-23	0.0807585	0.127	0.072	2.83872e-19	0.0925067
Syvn1	2.61022e-29	0.0799208	0.12	0.061	3.41182e-25	0.08534
Bmp1	4.14846e-26	0.0794139	0.121	0.065	5.42245e-22	0.0866951
Errfi1	6.29899e-07	0.0793864	0.855	0.816	0.00823342	1.0302
Lmbrd1	2.83088e-17	0.07918	0.147	0.095	3.70025e-13	0.10816
Bcap31	1.17732e-13	0.0790471	0.199	0.145	1.53887e-09	0.146978
Cldn3	9.23467e-13	0.0788227	0.216	0.161	1.20706e-08	0.161673
Atl2	2.52304e-14	0.0786422	0.232	0.17	3.29787e-10	0.171399
Plpp3	2.04443e-11	0.0784914	0.449	0.378	2.67227e-07	0.370152
Tm6sf2	1.18452e-28	0.0780681	0.108	0.054	1.54829e-24	0.0774509
Cadm1	1.27368e-40	0.0780263	0.09	0.035	1.66482e-36	0.0640615
Pkdcc	7.95671e-13	0.0779934	0.189	0.137	1.04002e-08	0.141192
Dnajc22	2.259e-13	0.0774149	0.191	0.139	2.95273e-09	0.141924
Slc6a9	1.24402e-31	0.0772334	0.101	0.047	1.62606e-27	0.0720861
Mgat4b	5.05876e-11	0.0770757	0.238	0.185	6.6123e-07	0.177772
Acad10	1.32204e-16	0.076732	0.132	0.084	1.72803e-12	0.0982483
Sil1	8.75608e-34	0.0761657	0.095	0.041	1.14451e-29	0.0674089
Nucb1	4.50833e-14	0.0761239	0.216	0.157	5.89284e-10	0.158656
Ssr1	1.12785e-12	0.0760194	0.203	0.15	1.47421e-08	0.149458
Kdelr1	3.44488e-12	0.0759091	0.196	0.146	4.5028e-08	0.146005
Hsd17b2	2.56714e-12	0.0756484	0.159	0.113	3.35551e-08	0.120445
Mug2	9.43024e-27	0.0756144	0.102	0.051	1.23263e-22	0.0735968
Nucb2	9.09821e-16	0.0755776	0.145	0.095	1.18923e-11	0.106469
Cyp2c12	4.00336e-05	0.0753746	0.18	0.151	0.523279	0.147442
Masp2	8.22265e-08	0.0753416	0.325	0.277	0.00107478	0.254577
Prkcsh	1.26348e-13	0.0741502	0.203	0.148	1.65149e-09	0.149126
Enpp1	8.75024e-17	0.0740614	0.133	0.084	1.14374e-12	0.0978063
Magt1	8.25512e-08	0.0724973	0.276	0.231	0.00107903	0.211919
Man2b1	3.35461e-14	0.072458	0.156	0.106	4.38482e-10	0.113966
Tmem123	1.17792e-10	0.0721036	0.198	0.151	1.53966e-06	0.148333
Man1a1	9.55906e-16	0.072093	0.142	0.093	1.24946e-11	0.103723
Vmp1	4.89778e-10	0.0720227	0.269	0.216	6.40189e-06	0.208155
Ifrd1	5.63288e-11	0.0715432	0.153	0.11	7.36274e-07	0.118062
Pm20d1	2.32385e-17	0.0714182	0.119	0.072	3.03751e-13	0.0868963
Slc25a20	1.08791e-15	0.0713464	0.151	0.1	1.42201e-11	0.108732
Zfp622	1.27046e-14	0.0712235	0.147	0.098	1.66062e-10	0.10707
Adra1b	1.49269e-16	0.0711025	0.134	0.085	1.9511e-12	0.0967372
Cyp4a8	3.56201e-19	0.0710701	0.094	0.052	4.6559e-15	0.0706715
Mgat2	1.05007e-15	0.0706543	0.142	0.093	1.37255e-11	0.103347
Xylt2	1.23469e-28	0.0702484	0.097	0.046	1.61387e-24	0.0681164
Clcn4	2.75576e-19	0.0702054	0.11	0.063	3.60205e-15	0.0795588
Abcc2	2.20376e-08	0.0701442	0.274	0.226	0.000288054	0.209906
Gprc5c	7.63613e-15	0.0699538	0.133	0.087	9.98119e-11	0.0977411
Tmed7	3.1457e-10	0.0698492	0.29	0.234	4.11174e-06	0.218493
Mbl2	1.27277e-10	0.0697287	0.203	0.155	1.66364e-06	0.151058
Coq8a	6.04425e-07	0.0692497	0.397	0.349	0.00790044	0.318987
Abcb6	1.03996e-27	0.0691884	0.091	0.042	1.35934e-23	0.0649046
Abca1	3.61476e-10	0.0691087	0.186	0.141	4.72486e-06	0.138953
S1pr1	5.32042e-12	0.0690267	0.163	0.116	6.95432e-08	0.119798
Hmgcr	2.12457e-09	0.0688844	0.151	0.112	2.77702e-05	0.114584
Marveld1	1.17364e-13	0.0687131	0.136	0.091	1.53407e-09	0.0996882
Tmem47	1.36999e-14	0.0684377	0.159	0.108	1.79072e-10	0.114648
Ces2e	2.628e-15	0.0680574	0.112	0.069	3.43505e-11	0.0833129
Scarb1	1.76553e-21	0.0679139	0.095	0.05	2.30772e-17	0.0686536
Cyp2j4	1.18977e-18	0.067824	0.111	0.065	1.55515e-14	0.0797344
Rnf128	1.71702e-18	0.0678106	0.114	0.067	2.24432e-14	0.0821734
Ddi2	2.89374e-08	0.0674584	0.228	0.184	0.00037824	0.171991
Chka	5.87233e-15	0.0674131	0.13	0.084	7.67572e-11	0.0952769
Ostc	1.43985e-08	0.067334	0.221	0.177	0.000188202	0.166641
Tsc22d3	1.53268e-06	0.0672119	0.244	0.206	0.0200337	0.195101
Rnf103	2.97924e-11	0.0671552	0.19	0.141	3.89416e-07	0.139877
Erg28	1.24681e-07	0.0671472	0.222	0.181	0.00162971	0.168488
Luc7l2	1.24967e-10	0.0668616	0.173	0.128	1.63344e-06	0.128003
Mgat1	4.03401e-12	0.0664196	0.153	0.108	5.27285e-08	0.112104
Rdh16	1.06621e-12	0.0662106	0.132	0.089	1.39364e-08	0.0970988
Hyou1	2.66382e-21	0.0660908	0.102	0.055	3.48188e-17	0.0730397
Tmed10	7.04757e-08	0.065829	0.239	0.196	0.000921187	0.180301
Dsp	9.1072e-17	0.0658257	0.118	0.072	1.1904e-12	0.0847228
Atp6ap2	1.15963e-13	0.0656219	0.14	0.094	1.51575e-09	0.101505
Marc2	3.88686e-06	0.0651023	0.327	0.287	0.0508052	0.255601
Cyp4a1	4.14716e-13	0.0648505	0.141	0.096	5.42075e-09	0.102438
Rnf139	1.08752e-16	0.0644514	0.109	0.065	1.42149e-12	0.0787609
Pqlc1	7.76864e-11	0.0638269	0.162	0.118	1.01544e-06	0.118352
Tmem37	1.28853e-06	0.0638024	0.23	0.192	0.0168424	0.174761
Wfdc2	1.85725e-07	0.0635817	0.269	0.223	0.00242761	0.205304
Dsc2	3.6395e-16	0.0634602	0.109	0.066	4.75719e-12	0.0788061
Erlin1	4.56876e-12	0.0633169	0.148	0.103	5.97182e-08	0.107181
Notum	2.69836e-11	0.0632562	0.15	0.107	3.52703e-07	0.109976
Npc1	6.92352e-12	0.0632086	0.124	0.084	9.04973e-08	0.091418
AABR07026377.1	1.71349e-17	0.0631831	0.13	0.08	2.2397e-13	0.0976107
Atoh8	6.49755e-18	0.0624867	0.098	0.055	8.49295e-14	0.0703798
Atg9a	4.61001e-16	0.0624015	0.109	0.066	6.02574e-12	0.0782489
Lpcat3	2.85906e-11	0.0621976	0.143	0.101	3.73708e-07	0.103989
Ccdc47	2.06381e-11	0.0621546	0.157	0.112	2.69761e-07	0.113675
Slc19a2	1.13347e-09	0.0619332	0.171	0.129	1.48156e-05	0.125273
Fam20c	2.66292e-22	0.0617238	0.085	0.042	3.4807e-18	0.0609149
Slc17a3	8.9615e-07	0.0612973	0.205	0.168	0.0117136	0.154828
Cmtm6	1.84298e-08	0.0609319	0.187	0.146	0.000240896	0.138371
Acsm2	1.00525e-05	0.0604252	0.307	0.268	0.131397	0.238076
Mmut	1.41419e-07	0.0597818	0.241	0.197	0.00184849	0.180081
Prodh1	1.53284e-08	0.059568	0.2	0.157	0.000200358	0.149708
Gpr89b	7.38001e-16	0.0592411	0.105	0.063	9.64641e-12	0.0747459
Foxa3	8.3639e-13	0.0592321	0.105	0.067	1.09325e-08	0.0769242
Rdh5	1.51062e-24	0.0589116	0.078	0.036	1.97453e-20	0.0550833
Pla2g12b	1.33389e-11	0.0588674	0.112	0.075	1.74353e-07	0.0819778
Entpd8	3.57637e-22	0.0587396	0.076	0.036	4.67467e-18	0.0542202
Dnajb11	3.77404e-11	0.0586118	0.128	0.088	4.93305e-07	0.0924815
Dag1	2.59502e-10	0.0585597	0.147	0.106	3.39196e-06	0.107492
Sppl2a	9.63694e-08	0.0581935	0.199	0.159	0.00125964	0.147289
Tmem214	1.79234e-20	0.0581162	0.088	0.046	2.34277e-16	0.0621544
Yipf3	2.88003e-12	0.0579559	0.122	0.082	3.76449e-08	0.087759
Slc13a3	2.68691e-13	0.0577151	0.086	0.051	3.51206e-09	0.0639563
Scap	1.06768e-16	0.0576967	0.095	0.054	1.39557e-12	0.0679408
Gpc4	2.74402e-12	0.0573825	0.112	0.073	3.58671e-08	0.0809991
Soat2	1.53022e-18	0.057084	0.09	0.049	2.00016e-14	0.0634843
Arl6ip1	4.2032e-06	0.0570793	0.232	0.194	0.05494	0.175374
Ilvbl	8.70081e-20	0.0570359	0.082	0.042	1.13728e-15	0.0581195
Slc31a1	3.73209e-11	0.0569312	0.118	0.08	4.87822e-07	0.0853904
Hnrnph1	2.20924e-08	0.0568002	0.152	0.115	0.00028877	0.111723
Elovl2	2.83265e-25	0.0567104	0.069	0.03	3.70256e-21	0.0488554
Sardh	1.09357e-05	0.0563765	0.232	0.197	0.142941	0.175584
F5	7.33439e-15	0.0560942	0.095	0.056	9.58678e-11	0.0678756
Pigk	7.30368e-12	0.0559736	0.109	0.071	9.54664e-08	0.0780933
AABR07072236.1	1.57915e-08	0.0557671	0.141	0.105	0.000206411	0.103437
Hfe	3.34147e-18	0.0553258	0.084	0.045	4.36763e-14	0.059339
Txndc11	4.28487e-15	0.0550269	0.096	0.057	5.60075e-11	0.0680964
Tgfbi	5.73071e-13	0.0549347	0.274	0.208	7.49061e-09	0.207236
Btd	7.51289e-12	0.0548544	0.104	0.067	9.8201e-08	0.0751927
Tmem33	2.43423e-08	0.0547932	0.148	0.111	0.000318179	0.107602
Angptl8	4.98818e-05	0.0546579	0.193	0.163	0.652004	0.148439
Il11ra1	1.01698e-11	0.0546545	0.099	0.064	1.32929e-07	0.0721113
Sds	1.37178e-06	0.0545702	0.18	0.145	0.0179305	0.150222
Neu1	5.21621e-11	0.054559	0.111	0.075	6.81811e-07	0.0805123
Dvl1	1.47199e-09	0.0543424	0.121	0.086	1.92404e-05	0.0886726
Rdh11	1.03987e-14	0.0541127	0.089	0.052	1.35921e-10	0.0639963
Il4r	3.08919e-09	0.0540315	0.134	0.097	4.03788e-05	0.0972943
Gldc	1.89936e-07	0.053972	0.143	0.109	0.00248266	0.106072
Tmem19	1.85781e-13	0.0538569	0.094	0.057	2.42835e-09	0.0673889
Nomo1	4.63792e-15	0.0532795	0.091	0.053	6.06223e-11	0.0648594
Lrp10	1.18659e-08	0.0525768	0.126	0.091	0.000155099	0.0918191
Ptprj	5.42632e-12	0.052219	0.116	0.076	7.09274e-08	0.0823942
Plxna2	2.08339e-11	0.0521838	0.108	0.071	2.7232e-07	0.0775613
Slc35d1	1.42232e-16	0.0520942	0.082	0.045	1.85911e-12	0.0577431
Slc29a1	5.28366e-13	0.0516405	0.086	0.051	6.90628e-09	0.0619136
Slc5a6	8.90927e-18	0.0514874	0.073	0.037	1.16453e-13	0.05147
Tvp23b	6.02831e-06	0.0514766	0.165	0.133	0.078796	0.12186
Aldh4a1	4.69741e-05	0.0513201	0.342	0.303	0.613999	0.266732
Ebpl	1.34331e-06	0.051003	0.186	0.15	0.0175584	0.136911
Xpnpep2	2.1837e-11	0.0508665	0.099	0.064	2.85432e-07	0.0715342
Abhd17c	1.021e-08	0.0507547	0.151	0.113	0.000133455	0.108686
Yipf2	1.2008e-17	0.0506335	0.069	0.035	1.56957e-13	0.0491665
Slc46a1	2.50724e-14	0.0505219	0.084	0.049	3.27721e-10	0.0599614
Ube4a	1.17123e-08	0.0505185	0.125	0.09	0.000153091	0.0904892
Tkt	7.32558e-05	0.0504064	0.34	0.302	0.957526	0.265568
Suox	6.24689e-07	0.0503268	0.192	0.154	0.00816531	0.140544
Irf3	1.41191e-07	0.0501969	0.155	0.119	0.00184551	0.114478
Creg1	1.96617e-05	0.0501494	0.241	0.205	0.256999	0.182159
Slc25a10	7.40614e-05	0.0500651	0.223	0.192	0.968057	0.168137
Scamp4	1.05251e-14	0.0500028	0.081	0.046	1.37573e-10	0.0573668
Tex2	1.25887e-06	0.049872	0.143	0.112	0.0164547	0.105143
Araf	2.24075e-09	0.0492856	0.117	0.082	2.92889e-05	0.0837693
Ces2h	1.18542e-12	0.0492832	0.095	0.059	1.54947e-08	0.0673185
Slc20a2	3.61765e-09	0.0492612	0.108	0.075	4.72864e-05	0.0785401
B4galnt1	3.33167e-08	0.0491557	0.124	0.091	0.000435483	0.0899573
Slc4a2	5.04604e-15	0.0491317	0.077	0.043	6.59569e-11	0.0545514
Ahcy	0.000707704	0.0490367	0.682	0.653	1	0.651457
Gjb2	2.74179e-07	0.0487273	0.095	0.068	0.0035838	0.0711769
Atp13a1	5.68938e-13	0.0486727	0.078	0.046	7.43659e-09	0.0561724
Hacd3	7.499e-08	0.0484575	0.136	0.102	0.000980194	0.0985791
Sec16b	2.86323e-07	0.0483021	0.14	0.107	0.00374253	0.101706
Ociad1	3.83693e-06	0.0480439	0.187	0.152	0.0501526	0.137598
Tpcn2	7.3131e-21	0.0478163	0.06	0.026	9.55895e-17	0.0422258
AABR07026294.1	2.24451e-08	0.0472787	0.118	0.085	0.000293379	0.0853452
Prlr	2.18067e-20	0.0472318	0.046	0.018	2.85036e-16	0.0345376
Slc35d2	2.53213e-16	0.0472204	0.066	0.034	3.30975e-12	0.0474151
Tapt1	5.97096e-14	0.0471151	0.078	0.044	7.80464e-10	0.0550833
Lss	4.02059e-06	0.0470006	0.115	0.088	0.0525531	0.0855464
Sidt2	5.67708e-06	0.0468139	0.153	0.122	0.0742051	0.11237
Slc30a5	8.71953e-15	0.046486	0.075	0.042	1.13973e-10	0.0529103
Emc3	2.43178e-12	0.0463463	0.087	0.053	3.17858e-08	0.0612009
Serpina1	0.000811084	0.0456527	1	1	1	2.96804
Tmem41b	1.13635e-07	0.0456415	0.109	0.079	0.00148533	0.0787157
Ern1	1.61964e-16	0.045477	0.066	0.034	2.11703e-12	0.0463711
Zdhhc9	1.08774e-12	0.045472	0.071	0.04	1.42179e-08	0.0508076
Ammecr1l	1.9e-06	0.0451506	0.13	0.1	0.0248349	0.0952569
Slc34a2	4.38231e-10	0.0449965	0.073	0.046	5.72812e-06	0.0538238
Sigirr	4.25793e-13	0.0449846	0.069	0.039	5.56555e-09	0.0492317
Flnb	6.40642e-09	0.0449509	0.107	0.075	8.37383e-05	0.076653
Slc39a9	3.93541e-09	0.0447542	0.09	0.06	5.14398e-05	0.0647942
Fam3a	1.7107e-12	0.0445106	0.076	0.044	2.23605e-08	0.0534874
Tfrc	6.98068e-12	0.0442691	0.079	0.048	9.12445e-08	0.0558813
Acly	0.0532111	0.0442602	0.405	0.391	1	0.339922
Ei24	0.00135095	0.0440844	0.27	0.243	1	0.206067
Sptbn2	6.08525e-15	0.0436887	0.065	0.034	7.95403e-11	0.0457288
Ppip5k2	7.93884e-07	0.0436191	0.118	0.088	0.0103769	0.0856968
AABR07061950.1	2.40075e-10	0.0435696	0.076	0.048	3.13802e-06	0.0552641
St3gal6	1.15979e-05	0.0434687	0.13	0.103	0.151597	0.0954777
Etnk2	0.00108138	0.0432779	0.361	0.33	1	0.282274
Wsb1	1.14802e-12	0.0431252	0.07	0.04	1.50058e-08	0.0496533
LOC100910882	7.11632e-06	0.0429362	0.14	0.111	0.0930174	0.102082
Tspan12	0.000269045	0.0428244	0.156	0.131	1	0.115627
Nr2f6	3.89946e-05	0.0426433	0.198	0.166	0.509698	0.145603
Adgrl1	1.02182e-12	0.042594	0.069	0.039	1.33562e-08	0.0489658
Ints6	8.78341e-11	0.0425461	0.078	0.048	1.14808e-06	0.0555049
Arl8b	8.19826e-07	0.0424832	0.119	0.089	0.0107159	0.0860327
Yipf4	0.000260638	0.042413	0.161	0.136	1	0.119196
Tnfrsf1a	0.000335857	0.0424014	0.155	0.13	1	0.115145
Slc12a7	1.21428e-12	0.0423879	0.075	0.043	1.58719e-08	0.0525991
Cgnl1	1.05379e-06	0.0423086	0.121	0.092	0.0137741	0.087739
Slc17a4	9.42352e-13	0.0422918	0.068	0.038	1.23175e-08	0.0480122
Abcg8	3.63393e-11	0.0417884	0.031	0.014	4.74991e-07	0.0265199
Lrtm2	2.5542e-08	0.0417505	0.084	0.056	0.00033386	0.0605837
Gpt	0.000761969	0.0416165	0.196	0.17	1	0.146376
Mmp15	1.08432e-12	0.041517	0.063	0.034	1.41732e-08	0.0445545
Atp9b	1.36128e-15	0.0415111	0.063	0.032	1.77932e-11	0.0440425
Cideb	3.3164e-05	0.0413387	0.24	0.204	0.433486	0.177636
Tmem30a	5.31714e-05	0.0411995	0.14	0.113	0.695004	0.102549
Impad1.1	8.09824e-07	0.0410297	0.107	0.079	0.0105852	0.0765878
Agpat3	2.27995e-08	0.04102	0.081	0.054	0.000298012	0.0587219
Uggt1	6.04662e-06	0.0407473	0.137	0.107	0.0790354	0.098845
Txndc5	1.02946e-06	0.0407155	0.113	0.084	0.0134561	0.0811547
Mylk	6.57423e-06	0.0404512	0.145	0.114	0.0859318	0.104787
Dgat1	5.58024e-11	0.0403984	0.069	0.041	7.29393e-07	0.0492317
Srebf2	0.000172353	0.0398854	0.137	0.113	1	0.101219
Diaph1	1.6362e-05	0.0397795	0.127	0.1	0.213867	0.0919947
Extl1	2.16012e-13	0.0397687	0.057	0.03	2.8235e-09	0.0402988
Ptger3	7.85284e-13	0.0394961	0.06	0.033	1.02644e-08	0.042537
Gaa	3.86615e-07	0.0394808	0.108	0.079	0.00505345	0.0772954
Retreg3	2.39132e-07	0.0394417	0.081	0.056	0.0031257	0.0583003
Mettl7a	3.39029e-06	0.0392781	0.132	0.102	0.0443145	0.094253
Aadac	4.48416e-06	0.0391432	0.111	0.084	0.0586125	0.0803567
Psmd3	1.05321e-05	0.0390122	0.136	0.107	0.137665	0.0975803
Ctbs	0.000249693	0.0387464	0.153	0.128	1	0.112325
Cyp2t1	2.84668e-08	0.0386711	0.073	0.048	0.00037209	0.0525591
Plec	1.19642e-08	0.0386681	0.078	0.051	0.000156384	0.0557709
Lman2l	3.63068e-10	0.0383898	0.061	0.036	4.74566e-06	0.0435809
Atp6v0a1	1.2506e-06	0.0383355	0.116	0.087	0.0163466	0.0821934
Spns1	1.2023e-09	0.0383117	0.072	0.045	1.57153e-05	0.050672
AABR07015294.1	5.92858e-14	0.0380819	0.053	0.027	7.74925e-10	0.0373278
Itfg1	5.07062e-06	0.0379649	0.115	0.088	0.0662781	0.0823942
Plbd1	1.34486e-06	0.0376688	0.074	0.052	0.0175786	0.0542454
Steap3	1.77806e-21	0.0375142	0.038	0.013	2.3241e-17	0.0269997
Dyrk2	1.18768e-05	0.0372285	0.1	0.076	0.155242	0.0726433
Ddost	2.48434e-05	0.0370634	0.117	0.092	0.324727	0.084768
Pradc1	1.78222e-05	0.0369263	0.094	0.071	0.232955	0.068498
Slc39a3	7.42264e-10	0.0368279	0.067	0.041	9.70213e-06	0.0470587
Cnnm3	1.13893e-10	0.0367943	0.064	0.038	1.4887e-06	0.0453072
Tm9sf1	3.88266e-06	0.0367767	0.091	0.066	0.0507502	0.0651054
Pomt1	1.55336e-18	0.0367078	0.043	0.017	2.03039e-14	0.0301011
Cnppd1	3.73018e-07	0.0364508	0.092	0.065	0.00487571	0.0649698
Tbl2	2.02746e-13	0.0364221	0.05	0.025	2.6501e-09	0.0350895
Tmem127	7.88506e-08	0.0363626	0.081	0.055	0.00103066	0.0571008
Faf2	4.69591e-06	0.0363012	0.094	0.069	0.0613802	0.067454
Dolk	1.50137e-11	0.0362531	0.058	0.032	1.96244e-07	0.0408959
Cyp1a2	0.446515	0.0362292	0.436	0.463	1	0.405317
Hps4	6.87912e-09	0.0362246	0.07	0.045	8.9917e-05	0.0497637
P3h1	1.40706e-13	0.036151	0.049	0.024	1.83917e-09	0.034402
Atf6b	1.44284e-09	0.0358433	0.064	0.039	1.88594e-05	0.0450864
Pcsk6	7.18791e-10	0.0357275	0.065	0.039	9.39532e-06	0.0457288
Cth	0.41013	0.03558	0.865	0.877	1	1.20811
Slc6a12	5.46733e-09	0.0355312	0.061	0.037	7.14634e-05	0.0436913
Mfsd6	2.12396e-07	0.0351729	0.076	0.051	0.00277622	0.0537986
Tex264	0.00382175	0.034795	0.177	0.156	1	0.130994
Creld1	1.51606e-08	0.0347281	0.066	0.042	0.000198164	0.0469483
Sar1b	0.00846856	0.0344843	0.367	0.341	1	0.287875
Ces2j	1.77687e-08	0.0344623	0.064	0.04	0.000232255	0.045242
AABR07011996.1	1.02612e-07	0.0344243	0.071	0.047	0.00134124	0.0501853
Lrp11	2.69701e-08	0.0343897	0.066	0.042	0.000352526	0.0468379
Ndfip1	0.0166827	0.0342921	0.296	0.275	1	0.228892
Pcyt2	0.00775371	0.0342783	0.339	0.314	1	0.263731
Naxd	0.000362546	0.0342188	0.113	0.091	1	0.0821534
Gpr107	2.77885e-12	0.03408	0.052	0.027	3.63223e-08	0.036329
Atraid	2.18922e-07	0.0338837	0.072	0.048	0.00286154	0.0510484
Abhd2	1.75003e-09	0.0337929	0.059	0.035	2.28746e-05	0.0414731
Abhd1	1.36072e-11	0.0337871	0.048	0.025	1.77859e-07	0.03387
Coasy	0.000442805	0.0337053	0.126	0.104	1	0.0919747
Slc35f5	1.12731e-05	0.033306	0.086	0.064	0.14735	0.0618232
Slc41a2	1.19582e-05	0.0332871	0.083	0.061	0.156305	0.059585
Cd14	0.000643008	0.0332389	0.127	0.105	1	0.0922407
Enpp3	9.61058e-08	0.0331513	0.064	0.041	0.0012562	0.0453976
Dpp4	0.00139029	0.033079	0.221	0.195	1	0.168599
RGD1305350	1.03217e-08	0.0326581	0.057	0.034	0.000134915	0.0402988
Cldn1	4.94894e-08	0.0326347	0.058	0.036	0.000646876	0.0410967
LOC100910275	4.83043e-06	0.032405	0.069	0.049	0.0631385	0.0498541
Naga	1.46232e-09	0.0320209	0.053	0.03	1.9114e-05	0.0369062
Sdr42e1	1.01187e-05	0.0318926	0.082	0.06	0.132262	0.0583655
Fitm2	0.000389758	0.0318568	0.106	0.086	1	0.0768538
Ssr2	0.00126811	0.0318284	0.149	0.126	1	0.108024
Mtfp1	4.30413e-07	0.0315911	0.058	0.037	0.00562592	0.0412523
Man1b1	4.25726e-07	0.0315758	0.072	0.049	0.00556467	0.0507824
Tmem63a	3.031e-08	0.0314736	0.052	0.031	0.000396182	0.0372626
Gnpat	1.93847e-09	0.0314713	0.05	0.028	2.53377e-05	0.0350443
Dpagt1	1.91432e-06	0.0313759	0.073	0.051	0.0250221	0.0520471
Dgkq	1.76292e-06	0.0313309	0.073	0.05	0.0230431	0.0516256
RGD1310352	0.00392019	0.0313158	0.151	0.131	1	0.111572
Stt3b	1.42688e-07	0.0312031	0.055	0.035	0.00186507	0.039546
Lrp5	3.86864e-05	0.0310168	0.091	0.069	0.50567	0.065015
Afg3l2	0.000151738	0.0309548	0.094	0.073	1	0.0670777
Lrpap1	1.38838e-05	0.0307212	0.084	0.062	0.181475	0.0599162
Il13ra1	0.00111414	0.0306901	0.12	0.1	1	0.0870967
Epcam	1.43327e-07	0.030675	0.05	0.03	0.00187343	0.0363994
Dhdds	0.000260679	0.0303332	0.101	0.08	1	0.0721965
Cd1d1	9.28619e-06	0.0303331	0.078	0.056	0.12138	0.0549729
Pigt	4.32363e-06	0.0302799	0.073	0.051	0.0565141	0.0516256
Plpp5	4.18494e-07	0.0302792	0.061	0.04	0.00547014	0.042803
Olr59	6.06383e-08	0.0301477	0.05	0.03	0.000792603	0.0358875
Cyp4f39	8.86506e-09	0.0299988	0.045	0.025	0.000115875	0.0320533
Slc6a6	2.6207e-09	0.0299815	0.049	0.028	3.42552e-05	0.0342464
Ces2g	2.14835e-08	0.0299129	0.047	0.027	0.000280811	0.0338048
Fam20a	2.87695e-10	0.029787	0.044	0.023	3.76046e-06	0.0307886
Serinc5	6.33602e-05	0.0297436	0.071	0.052	0.828181	0.0509632
Scamp1	1.96676e-05	0.0297378	0.079	0.058	0.257075	0.0564584
Prpsap1	0.00270173	0.0296613	0.134	0.115	1	0.0975603
Cd82	0.000240096	0.0295695	0.098	0.077	1	0.0707814
Rdh10	1.54391e-05	0.0293476	0.075	0.054	0.201805	0.0531111
Dnajb12	0.000540205	0.0293027	0.097	0.077	1	0.0695167
Sft2d2	0.000136552	0.0291386	0.094	0.073	1	0.0669421
Slc46a3	3.64888e-07	0.0291342	0.056	0.035	0.00476945	0.0393452
Vnn3	1.31103e-10	0.0290179	0.04	0.02	1.71365e-06	0.0283948
Ptgfrn	2.61234e-09	0.0288904	0.043	0.024	3.41459e-05	0.030633
Rmdn2	0.000834686	0.0287942	0.101	0.081	1	0.0723973
Gpaa1	1.39119e-06	0.0287292	0.056	0.037	0.0181842	0.0399224
Chpf2	9.06003e-11	0.0287194	0.041	0.021	1.18424e-06	0.0287712
Arsa	1.69751e-05	0.0286604	0.07	0.05	0.221881	0.0493421
Tpst1	0.0334891	0.0285753	0.181	0.165	1	0.135586
Tle1	9.58391e-05	0.0284905	0.077	0.058	1	0.0550181
Sqle	0.00675165	0.0284474	0.125	0.108	1	0.0924819
Asph	4.38903e-06	0.0283965	0.065	0.045	0.057369	0.0458844
Erp44	0.0106916	0.0283408	0.127	0.11	1	0.0926823
Crls1	0.000125642	0.0283232	0.092	0.072	1	0.065813
Ncstn	0.000259132	0.0282329	0.09	0.07	1	0.0648394
Nfat5	0.00113018	0.0282204	0.085	0.068	1	0.062004
Slc17a5	0.000121037	0.0280494	0.077	0.058	1	0.0554849
Emc1	0.000695891	0.0279183	0.082	0.064	1	0.0591839
LOC100294508	2.57748e-05	0.0279052	0.071	0.051	0.336902	0.0502957
Jmjd8	3.56058e-07	0.0278472	0.052	0.033	0.00465404	0.0367958
Hjv	0.00310144	0.0277118	0.134	0.115	1	0.0975603
Slco1a1	1.35854e-06	0.0277024	0.061	0.041	0.0177575	0.0430238
Ctsd	2.24412e-06	0.0276687	0.248	0.204	0.0293329	0.18786
AABR07000398.1	0.000108624	0.0276212	0.07	0.052	1	0.0506972
Dhrs7	0.000262631	0.0275983	0.081	0.062	1	0.0579891
Gls2	0.19188	0.0275944	0.258	0.25	1	0.203278
Spint2	0.0336236	0.0275721	0.315	0.294	1	0.243993
Edem1	5.91417e-05	0.0274566	0.071	0.052	0.773042	0.0500297
Got1	0.0294643	0.02745	0.319	0.299	1	0.256279
LOC100910717	0.00114043	0.0273588	0.119	0.098	1	0.0853652
LOC108348190	4.14852e-07	0.0273374	0.05	0.031	0.00542254	0.0352451
Il17ra	2.09473e-05	0.0273123	0.073	0.053	0.273802	0.0518915
Ubac2	8.10901e-06	0.0272914	0.07	0.049	0.105993	0.0490309
Stbd1	0.000248823	0.0271968	0.091	0.071	1	0.0643275
Slc39a11	9.35393e-08	0.0271888	0.042	0.024	0.00122265	0.0301915
Pank3	0.00969755	0.027115	0.144	0.126	1	0.105033
Mpdu1	0.000955262	0.0268288	0.081	0.064	1	0.0584107
Zbtb20	0.00144228	0.0265224	0.179	0.154	1	0.13128
Hsf2	6.42936e-05	0.0264326	0.067	0.049	0.840382	0.0476358
Rbm47	0.0017874	0.0264029	0.099	0.081	1	0.0713334
Entpd4	3.01011e-06	0.0263798	0.05	0.032	0.0393451	0.0353555
Nectin1	4.15165e-08	0.026087	0.044	0.025	0.000542662	0.030633
Elmod2	6.26681e-07	0.026011	0.045	0.028	0.00819134	0.0321637
Tm9sf4	3.70999e-06	0.0259354	0.052	0.034	0.0484933	0.0367958
Hiatl3	9.60209e-06	0.025915	0.061	0.042	0.125509	0.0424918
Atp8b1	1.11971e-07	0.0258943	0.046	0.028	0.00146357	0.0323393
Ero1a	1.2552e-06	0.0258737	0.045	0.028	0.0164067	0.0320533
Abcd1	3.08022e-07	0.0258531	0.047	0.028	0.00402616	0.0327609
Rbfox2	2.23558e-10	0.0258038	0.035	0.017	2.92213e-06	0.0246259
Yipf1	0.000191383	0.0258024	0.082	0.063	1	0.0577431
Ssbp3	1.01238e-05	0.0256767	0.054	0.036	0.132328	0.0382813
Cldn14	7.16358e-05	0.0255836	0.06	0.043	0.936351	0.0427378
Gpr146	5.76789e-07	0.0255787	0.046	0.029	0.00753921	0.0326505
Men1	3.17725e-08	0.0254807	0.043	0.024	0.000415298	0.0296795
Xkr8	3.53356e-08	0.025479	0.038	0.021	0.000461872	0.0266885
Srsf6	0.000810929	0.0254329	0.113	0.092	1	0.0800656
Acss2	0.0159224	0.0253704	0.109	0.094	1	0.0804071
Slc27a1	3.14194e-07	0.0253525	0.048	0.029	0.00410683	0.0331373
Tsn	0.00610749	0.0252189	0.162	0.142	1	0.117865
Glce	6.7111e-06	0.0251774	0.051	0.034	0.0877208	0.0359527
Siae	9.34177e-09	0.0251332	0.038	0.021	0.000122106	0.0269093
Colgalt1	0.000710275	0.0250436	0.091	0.073	1	0.0654818
Itga5	1.2943e-08	0.0250312	0.041	0.023	0.000169177	0.02846
Sulf2	2.74523e-07	0.0250062	0.043	0.025	0.00358829	0.0301463
Emc10	0.00749211	0.0250057	0.149	0.13	1	0.108044
Alg11	0.000376781	0.0250039	0.078	0.06	1	0.0549729
Taf15	0.00374946	0.0249131	0.084	0.069	1	0.0606941
Slc35a1	0.000489587	0.0248864	0.079	0.062	1	0.0564584
Pald1	0.00537951	0.0248201	0.139	0.12	1	0.099929
Ttc17	2.69219e-05	0.0247803	0.063	0.044	0.351897	0.0440877
Cdipt	0.00016808	0.0246405	0.081	0.061	1	0.056634
Ubr4	0.00632063	0.0246047	0.111	0.094	1	0.07989
Aph1a	0.00167068	0.0245595	0.082	0.065	1	0.0586767
Gpr155	4.83243e-07	0.0244993	0.039	0.023	0.00631647	0.0276421
Ddc	0.000527291	0.0244823	0.085	0.067	1	0.0601822
Lmf1	1.53177e-09	0.0244162	0.036	0.018	2.00218e-05	0.0247363
Minpp1	0.000108636	0.0244005	0.065	0.048	1	0.0461503
Plpp2	1.58864e-06	0.0241431	0.04	0.024	0.0207651	0.028706
Sfxn1	0.0364934	0.024137	0.168	0.153	1	0.124184
Chrd	4.35656e-11	0.0241052	0.027	0.011	5.69446e-07	0.019241
Tmed4	0.00120165	0.0240881	0.069	0.054	1	0.0496985
Tmem125	0.0240135	0.0240285	0.153	0.137	1	0.11237
Elovl1	0.000702884	0.0239579	0.079	0.062	1	0.056348
Abcg5	0.00150065	0.0239383	0.046	0.034	1	0.0347384
MGC94207	0.00333829	0.0238663	0.089	0.073	1	0.0635747
Mboat7l1	5.06303e-05	0.0236267	0.053	0.036	0.661788	0.037373
Atg2b	0.000300723	0.0235741	0.066	0.049	1	0.0464163
Kcnk5	6.54969e-07	0.0235341	0.036	0.021	0.0085611	0.0257802
C2cd2	8.63823e-07	0.0234345	0.042	0.026	0.011291	0.0294135
Gusb	2.12864e-05	0.0234335	0.046	0.03	0.278234	0.0325853
Retreg2	0.000664638	0.0234298	0.066	0.05	1	0.0471491
Atad1	0.00467779	0.0233688	0.094	0.078	1	0.0676096
Sumf2	4.10173e-06	0.0233647	0.05	0.033	0.0536138	0.0349991
Alg1	6.71329e-08	0.023307	0.035	0.019	0.000877494	0.0244051
Sdf2	0.0200049	0.0232028	0.132	0.117	1	0.0963408
Cfb	0.00103999	0.0231992	0.053	0.04	1	0.0387233
LOC108348078	0.000801842	0.0231322	0.062	0.047	1	0.0444893
Gtf3c1	0.000232495	0.0231215	0.054	0.039	1	0.0387029
Apeh	0.000358595	0.0230396	0.082	0.064	1	0.0576979
Slc37a3	5.977e-06	0.0229527	0.041	0.026	0.0781254	0.0290824
Fat1	2.41793e-05	0.0229331	0.04	0.026	0.316048	0.0289068
St3gal1	0.00318124	0.0228422	0.107	0.089	1	0.076387
C1rl	2.30022e-07	0.0228024	0.035	0.019	0.00300662	0.0246711
Tmed1	3.08243e-06	0.0226475	0.041	0.025	0.0402904	0.0286608
Nipal1	2.36314e-06	0.0226281	0.041	0.025	0.0308886	0.0290372
Sppl2b	2.0577e-07	0.022545	0.035	0.019	0.00268962	0.0245155
Sppl3	0.00116954	0.022442	0.079	0.062	1	0.0557257
C1galt1	0.0169161	0.0224402	0.143	0.126	1	0.103833
Zdhhc23	2.7741e-07	0.0223653	0.032	0.018	0.00362603	0.0229648
Hmgcs1	3.07591e-09	0.0223462	0.581	0.656	4.02052e-05	0.58001
Gas2	0.017491	0.0223028	0.129	0.113	1	0.0932142
Abca2	9.55702e-06	0.0221546	0.039	0.024	0.12492	0.0277524
RGD1307100	0.010008	0.0220817	0.109	0.093	1	0.0784045
Arfgap2	0.022922	0.0220658	0.149	0.133	1	0.1084
LOC100909712	0.0166718	0.0220562	0.109	0.095	1	0.0792229
Clcc1	6.62764e-06	0.0218711	0.041	0.026	0.0866298	0.0290372
Pcnx1	0.000250763	0.0218514	0.047	0.033	1	0.0336492
Fam193b	7.13394e-08	0.0218297	0.033	0.018	0.000932478	0.02303
Agl	0.00226684	0.0216752	0.072	0.057	1	0.0511388
Rnf121	5.52485e-08	0.0216717	0.034	0.018	0.000722154	0.0234064
Nptn	0.0191177	0.0216677	0.108	0.094	1	0.0779629
Tor2a	0.00035015	0.0216561	0.067	0.051	1	0.0471691
Yipf5	0.0170824	0.0216499	0.109	0.094	1	0.0782941
Tap1	0.000441989	0.0212503	0.06	0.044	1	0.042271
Epha2	5.38337e-05	0.021216	0.036	0.023	0.703661	0.0260462
Mal2	0.0265897	0.0211268	0.138	0.123	1	0.100311
Plod1	0.000816514	0.0211231	0.054	0.04	1	0.0381709
Qpctl	6.44039e-06	0.0211226	0.035	0.021	0.0841823	0.0248267
Sgpl1	0.00928535	0.0209637	0.089	0.075	1	0.0638407
Slc16a4	0.000130463	0.0209519	0.042	0.029	1	0.0300359
Itga6	6.53171e-06	0.0209465	0.036	0.022	0.085376	0.025469
Akap1	0.000316397	0.0208765	0.052	0.038	1	0.0369514
Dnajc1	0.00114428	0.0208393	0.061	0.046	1	0.0431142
Acsl3	0.000250055	0.0207898	0.044	0.03	1	0.0312554
Epha1	1.07924e-06	0.0207831	0.035	0.02	0.0141067	0.0240939
Pnpla3	0.000342438	0.0207707	0.033	0.022	1	0.024917
Enpep	0.00204728	0.0206639	0.075	0.06	1	0.053377
Gba	0.000482144	0.020629	0.05	0.036	1	0.0356215
Mfsd13a	1.76216e-05	0.0205321	0.036	0.022	0.230332	0.0253134
AC141521.1	1.71262e-07	0.0205238	0.03	0.015	0.00223857	0.0207917
Lmf2	0.000517489	0.0204885	0.056	0.041	1	0.0396112
Icam1	0.00038775	0.0203991	0.048	0.034	1	0.0339804
Rnf19a	0.000670457	0.0202096	0.064	0.049	1	0.0448856
Tor1aip2.1	0.0136928	0.0200336	0.118	0.102	1	0.0844117
Xylb	0.063437	0.0200032	0.195	0.18	1	0.144469
Il17rb	0.00259331	0.0199982	0.049	0.037	1	0.0353355
Hexd	2.54957e-06	0.0199342	0.035	0.021	0.0333254	0.0243599
Ces2i	1.99684e-08	0.0199082	0.027	0.013	0.000261007	0.0188847
Pon2	0.116644	0.0198963	0.323	0.309	1	0.249372
Adam11	5.00269e-08	0.0198895	0.026	0.013	0.000653901	0.0187091
Mfsd1	5.41028e-05	0.0198737	0.036	0.023	0.707177	0.0258906
Tle2	3.09233e-07	0.0197916	0.031	0.016	0.00404199	0.0214341
Mlc1	0.0297025	0.0197828	0.116	0.102	1	0.0854808
Miga2	5.76031e-07	0.0197593	0.03	0.016	0.0075293	0.0209021
Fgfr4	5.65813e-06	0.0197542	0.038	0.023	0.0739574	0.0260662
Nr4a2	6.1448e-07	0.0197037	0.03	0.016	0.00803186	0.0214793
Abhd13	0.000896548	0.0197034	0.053	0.039	1	0.0372174
Mia2	0.00370247	0.0196987	0.077	0.062	1	0.0542402
Prdx4	0.0418793	0.0196531	0.157	0.142	1	0.114252
Mgam	0.000627347	0.0196086	0.057	0.042	1	0.039832
Cyp27a1	0.114135	0.0195744	0.355	0.34	1	0.281653
Rhbg	0.0203648	0.0195656	0.028	0.021	1	0.0230352
Tcirg1	0.000381121	0.0194721	0.051	0.037	1	0.0358423
Pex14	0.00651487	0.0193975	0.057	0.045	1	0.0411871
Gcn1	0.00866043	0.0193698	0.055	0.044	1	0.039546
Edem2	0.00368923	0.0192922	0.053	0.041	1	0.0380605
Farp2	0.000381335	0.0192759	0.048	0.035	1	0.0338248
Phtf2	3.43772e-05	0.0192673	0.039	0.025	0.449344	0.0270197
Gstm4	0.0794926	0.019177	0.106	0.095	1	0.0776769
Cant1	0.000461733	0.0189851	0.049	0.035	1	0.0340908
Rhobtb3	0.000740473	0.0189707	0.047	0.034	1	0.0330721
Slc35f6	0.00108983	0.0189707	0.046	0.034	1	0.0328061
Tmem41a	4.42589e-05	0.0189703	0.04	0.026	0.578509	0.0282392
Tmub1	0.000349975	0.0188947	0.043	0.03	1	0.0302567
Selenoi	2.38783e-05	0.0187079	0.034	0.021	0.312113	0.0239835
Cxadr	1.7716e-07	0.0186391	0.026	0.013	0.00231566	0.0179763
Agtr1a	0.00295534	0.0186004	0.119	0.099	1	0.0849436
Xk	3.06047e-06	0.0185815	0.028	0.015	0.0400034	0.0196174
Slc17a9	2.41397e-06	0.0185786	0.03	0.017	0.031553	0.0209021
Ptprk	0.000265038	0.0185493	0.045	0.032	1	0.0315414
Ttc14	9.24029e-06	0.0185063	0.031	0.019	0.12078	0.0219661
Suco	0.00137365	0.0185024	0.051	0.038	1	0.0358875
Ocln	0.000375203	0.0184658	0.044	0.031	1	0.030633
Lipo1	7.63579e-05	0.0183955	0.035	0.022	0.998075	0.0243599
AABR07048475.1	4.67536e-05	0.0183444	0.035	0.022	0.611116	0.0242495
C2cd2l	0.000107623	0.0183213	0.038	0.025	1	0.0267537
Uroc1	0.216254	0.0183048	0.329	0.317	1	0.260218
Adck5	0.0050352	0.0182493	0.071	0.057	1	0.0499845
Zfyve27	3.96803e-06	0.018198	0.029	0.016	0.0518661	0.0203702
Slc2a9	0.00358508	0.0181965	0.061	0.048	1	0.0433801
Ror1	1.04181e-06	0.0181848	0.026	0.014	0.0136175	0.0183979
Tnfrsf11a	3.12424e-08	0.0181378	0.023	0.011	0.000408369	0.0161145
Fuca1	0.0113489	0.0180962	0.116	0.1	1	0.0829262
AABR07007068.1	1.98874e-05	0.018039	0.031	0.018	0.259949	0.0215897
Fam173a	0.0270883	0.0179979	0.069	0.058	1	0.0498541
Insr	0.000225993	0.0179614	0.036	0.024	1	0.025735
LOC498750	0.0639167	0.0179558	0.243	0.226	1	0.181476
Sptlc1	0.00657508	0.0178404	0.05	0.039	1	0.0354007
Pex13	0.0716974	0.0177616	0.127	0.115	1	0.0923711
Usp20	0.000115394	0.0177599	0.031	0.02	1	0.0224328
Adcy6	0.000760199	0.0177286	0.045	0.032	1	0.031431
Slc11a2	0.000513304	0.0176875	0.034	0.023	1	0.0244503
Pigs	0.00191162	0.0176397	0.048	0.035	1	0.033604
Ppp6r1	0.126769	0.0176066	0.122	0.113	1	0.0899777
Slc12a4	6.93489e-06	0.0175022	0.031	0.018	0.0906459	0.0215445
Slc16a7	0.00183185	0.0174526	0.048	0.035	1	0.0334484
Etnppl	0.126683	0.0174223	0.116	0.106	1	0.0853204
Pdzk1	0.00384639	0.0173649	0.051	0.039	1	0.0357319
Tmem132a	9.91461e-07	0.0172974	0.026	0.014	0.0129594	0.0183527
Insig2	0.224404	0.0172748	0.307	0.296	1	0.237389
Slc25a42	0.000333179	0.0172347	0.043	0.03	1	0.0296795
Abtb1	0.00305841	0.0172127	0.05	0.038	1	0.0349339
Il1rn	0.0235179	0.0171487	0.068	0.057	1	0.0499245
Fzd4	0.00432692	0.0171398	0.059	0.046	1	0.0413175
Prrg2	6.78642e-05	0.0170848	0.034	0.021	0.887053	0.0235619
Fkbp9	0.00189601	0.0169606	0.041	0.03	1	0.0292379
Cpox	0.0472837	0.0169387	0.146	0.132	1	0.105916
RGD1310127	0.000252174	0.0168081	0.035	0.023	1	0.0245155
Slc35b4	0.00193989	0.0168058	0.045	0.033	1	0.0317422
Rasd1	3.03784e-06	0.0167929	0.025	0.013	0.0397076	0.017334
Rnpepl1	0.174325	0.016787	0.13	0.121	1	0.0953421
Hs2st1	0.00986617	0.0167536	0.05	0.039	1	0.0354007
Rab10	0.0927184	0.0167496	0.168	0.156	1	0.123476
Frk	3.38103e-05	0.0167228	0.028	0.016	0.441934	0.0194618
Trappc11	0.0064181	0.0166865	0.042	0.032	1	0.0300811
Cyp7a1	0.135839	0.0165149	0.2	0.216	1	0.170635
Eef2	0.297697	0.0165121	0.711	0.702	1	0.680995
Clcn6	0.000328609	0.0164284	0.033	0.021	1	0.0229196
Rhbdd3	0.000341742	0.0163596	0.035	0.023	1	0.0240939
Igf2r	0.00706232	0.0162811	0.06	0.048	1	0.0422258
Alcam	0.0168971	0.0162635	0.056	0.046	1	0.0398772
Trim65	0.000720807	0.0162573	0.038	0.026	1	0.0266433
Cldn12	0.00509491	0.0162269	0.049	0.037	1	0.034402
Gorasp1	0.00030773	0.016221	0.033	0.021	1	0.0229196
Ficd	4.14114e-06	0.0161474	0.022	0.011	0.0541289	0.0154721
Stard7	0.0388662	0.0161277	0.092	0.08	1	0.0652358
Rmdn3	0.00996982	0.015977	0.057	0.046	1	0.0404092
Plekha6	0.00624723	0.0157629	0.042	0.032	1	0.0297699
Slc16a13	9.11171e-06	0.0157481	0.025	0.014	0.119099	0.0175548
Traf3ip2	0.000381662	0.0156176	0.034	0.023	1	0.0238279
Cyp2c24	6.61852e-08	0.0156	0.014	0.005	0.000865107	0.0104637
Usp33	0.00393933	0.0155004	0.054	0.042	1	0.0376589
Kank1	0.0234009	0.0154818	0.067	0.056	1	0.0472143
Igsf11	0.0224438	0.0154787	0.063	0.053	1	0.044976
Tgif1	0.0538281	0.0154719	0.071	0.061	1	0.0510736
Foxa2	0.124461	0.0154682	0.096	0.087	1	0.0696723
Pabpn1	0.144516	0.0154344	0.248	0.234	1	0.18786
Khdc4	0.0131015	0.0153798	0.051	0.04	1	0.0358875
Pcsk7	0.00209713	0.0153229	0.032	0.022	1	0.0226988
Ddx39b	0.077525	0.0153145	0.104	0.093	1	0.0747711
Abcb8	0.000116909	0.0153004	0.029	0.018	1	0.0201042
Slc35e3	8.21538e-05	0.0152648	0.028	0.017	1	0.0196826
Eif2ak3	2.20009e-05	0.0152081	0.025	0.014	0.287573	0.0172888
Slc44a1	0.0297736	0.0151682	0.056	0.046	1	0.0400328
Fbxw4	0.00317488	0.0151598	0.04	0.029	1	0.0277072
Aar2	0.0038178	0.0151056	0.037	0.027	1	0.0261566
Dpy19l1	0.0194286	0.0150682	0.057	0.047	1	0.0407203
Tmem120a	0.010377	0.0150176	0.047	0.037	1	0.0331825
Zer1	0.0214158	0.0149961	0.066	0.055	1	0.0466371
B4galt7	4.62587e-05	0.01498	0.023	0.013	0.604648	0.0162701
Slc2a5	7.98771e-08	0.0149703	0.017	0.007	0.00104407	0.0121247
Strn3	0.0432878	0.014965	0.138	0.123	1	0.0990658
Cxcl12	0.123413	0.0149576	0.331	0.316	1	0.265941
Tas1r1	1.52868e-11	0.0149485	0.015	0.004	1.99814e-07	0.0103733
Tmem39a	0.000389117	0.0149203	0.03	0.019	1	0.0206361
Tmem260	0.00460101	0.0149118	0.045	0.034	1	0.0314762
Tmem135	0.058258	0.0148724	0.07	0.06	1	0.0500049
Galnt11	0.0228694	0.0148688	0.059	0.049	1	0.042005
LOC108348085	0.000647664	0.0148536	0.031	0.021	1	0.0217001
Tgfbr1	0.0129414	0.0147964	0.056	0.045	1	0.0398772
Adpgk	0.00526687	0.0147153	0.04	0.03	1	0.0281288
Selenos	0.117304	0.0146144	0.115	0.105	1	0.0831721
Reep4	0.000918381	0.0146101	0.03	0.02	1	0.0210577
Nt5e	0.0367972	0.0145461	0.074	0.063	1	0.0524235
Slc35b2	0.00251537	0.0145335	0.035	0.025	1	0.0245155
Tars2	0.0212292	0.0145208	0.053	0.043	1	0.0377493
Tmem9	0.00052109	0.0144882	0.03	0.02	1	0.0209021
Timm29	0.0250622	0.0144495	0.06	0.05	1	0.042271
Stk11	0.0130482	0.0143857	0.046	0.036	1	0.0322741
Orc5	0.000223733	0.0143761	0.026	0.016	1	0.0182423
Afg3l1	0.0450274	0.0143727	0.046	0.038	1	0.0329617
AABR07006860.1	0.00595042	0.0143368	0.039	0.029	1	0.0275969
Zfp266	0.0135013	0.0143205	0.038	0.03	1	0.0275317
Dll1	1.00539e-07	0.014286	0.017	0.007	0.00131414	0.0119692
Ranbp2	0.172416	0.014232	0.148	0.138	1	0.107648
Tapbp	0.0170441	0.0142206	0.048	0.038	1	0.03387
Blcap	0.0154344	0.0141989	0.053	0.043	1	0.0375938
Daglb	0.000674022	0.0141093	0.031	0.02	1	0.0214341
Ivns1abp	0.128018	0.014103	0.158	0.147	1	0.115271
Maco1	0.000280649	0.0141019	0.028	0.018	1	0.0194166
Hsd17b7	0.022802	0.0140825	0.039	0.031	1	0.0279532
AY172581.23	7.43793e-09	0.0140719	0.016	0.006	9.72212e-05	0.0109052
Igfbp2	0.00315818	0.0140401	0.028	0.02	1	0.0207265
Slc30a1	0.00145408	0.013971	0.03	0.021	1	0.0213237
B3gat3	0.106938	0.0139502	0.073	0.064	1	0.0520471
Tpcn1	0.022521	0.013889	0.045	0.036	1	0.0314762
Ccnt2	0.0167089	0.0138888	0.051	0.041	1	0.0358875
Gne	0.260746	0.0138744	0.138	0.13	1	0.101329
Tmem98	0.0558923	0.0138566	0.095	0.084	1	0.0674089
Tor1a	0.0730962	0.0138217	0.076	0.066	1	0.0535978
Szt2	0.000243511	0.0137424	0.023	0.014	1	0.0160041
AABR07035343.1	1.3097e-05	0.0137296	0.018	0.009	0.171191	0.0128123
Selenoo	0.0786082	0.0137084	0.099	0.089	1	0.0708666
Ext2	0.0267825	0.0136973	0.049	0.04	1	0.0346228
Slc9a6	0.0014724	0.0136858	0.027	0.018	1	0.0190855
Abhd6	0.00467324	0.0136514	0.04	0.03	1	0.0278176
Ptges2	0.0106829	0.0136483	0.044	0.034	1	0.0309442
Alg12	2.86181e-05	0.0136149	0.021	0.012	0.374068	0.014895
Slc23a1	0.0134722	0.0135873	0.04	0.031	1	0.0285504
Adam15	0.00571558	0.0135651	0.033	0.024	1	0.0233412
Klhl25	0.0337025	0.0135505	0.079	0.068	1	0.0561472
Dera	0.159431	0.0134932	0.101	0.093	1	0.0728641
Slc4a4	2.42991e-05	0.0134544	0.02	0.011	0.317613	0.014097
Tmx4	0.00153221	0.0134272	0.034	0.024	1	0.0236723
Ptdss2	0.017255	0.0134166	0.046	0.037	1	0.0325401
Ctsf	0.0708902	0.0133836	0.078	0.068	1	0.0552841
Cyp3a62	3.31761e-05	0.0133683	0.021	0.011	0.433645	0.014363
Nadsyn1	0.0013734	0.0133117	0.03	0.021	1	0.0210125
Pik3r4	0.0100017	0.0132929	0.04	0.03	1	0.0278628
Pla2g4b	5.99279e-10	0.0132573	0.013	0.004	7.83318e-06	0.00930934
LOC680875	0.0240009	0.0132321	0.053	0.043	1	0.0369062
Tlr3	0.00309986	0.0131248	0.036	0.026	1	0.0251578
Pigh	0.00403555	0.0130934	0.031	0.022	1	0.0221216
Tmub2	0.0351381	0.0130918	0.051	0.042	1	0.0357319
Slc7a2	0.00207244	0.0130827	0.034	0.024	1	0.0236723
Arel1	0.00288935	0.0130508	0.035	0.025	1	0.0242043
Stat2	0.381755	0.0130227	0.135	0.13	1	0.100491
Slc30a4	0.00644835	0.0130032	0.041	0.031	1	0.02846
Adamtsl4	0.00407794	0.0129978	0.028	0.02	1	0.0201494
Mfsd3	0.00986895	0.0129769	0.043	0.033	1	0.0299455
Alg9	0.00190802	0.0129605	0.028	0.019	1	0.0198382
Lgr4	3.34655e-06	0.0129546	0.017	0.008	0.0437428	0.0119692
Cmtr1	0.136395	0.0129529	0.081	0.073	1	0.0580091
Rce1	0.00437472	0.0128814	0.036	0.026	1	0.0247363
Tmem185a	0.00403485	0.012876	0.034	0.025	1	0.0236723
Fktn	0.0164007	0.0128677	0.05	0.04	1	0.0351547
Aqp11	0.00286327	0.0128538	0.027	0.019	1	0.0191958
Vav2	0.038386	0.0127964	0.057	0.048	1	0.0405647
Myo6	0.00214567	0.0127856	0.033	0.023	1	0.0228744
Ppm1l	0.00060388	0.0127732	0.025	0.015	1	0.0171784
Esr1	5.32759e-05	0.0127182	0.02	0.011	0.696369	0.013565
Rpap1	0.00218429	0.0127037	0.024	0.016	1	0.0169576
Stard3	0.105086	0.0126942	0.06	0.053	1	0.0431142
Trim11	0.00534693	0.012636	0.029	0.02	1	0.0204154
Pbxip1	0.030419	0.0126297	0.04	0.032	1	0.02844
Atp6ap1	0.140998	0.0126187	0.104	0.095	1	0.0747711
AABR07035839.1	0.0307157	0.0126178	0.05	0.041	1	0.0355111
Uqcc1	0.0126396	0.0126023	0.038	0.029	1	0.0267989
Coq10b	0.316902	0.0125861	0.123	0.117	1	0.0926875
Mul1	0.00693532	0.0125315	0.033	0.025	1	0.0234515
Sumf1	0.0614182	0.0124755	0.056	0.048	1	0.0401432
Tmem184a	1.05934e-06	0.0124741	0.015	0.007	0.0138466	0.0106393
Zfp142	6.51047e-05	0.0124546	0.019	0.01	0.850983	0.0132991
Dcaf1	0.0266474	0.0124213	0.044	0.035	1	0.0309442
Spidr	0.0110605	0.0124156	0.034	0.026	1	0.0241391
Timmdc1	0.0303376	0.0123809	0.046	0.038	1	0.0328061
Gdpd1	0.000768655	0.0123562	0.025	0.016	1	0.0172888
Cmas	0.367084	0.0123284	0.138	0.132	1	0.1014
Tmem129	0.0022218	0.0123246	0.025	0.017	1	0.0176
Naa40	0.00137129	0.0123024	0.024	0.016	1	0.0169124
Elp6	0.000293833	0.0122896	0.021	0.013	1	0.014895
Adck2	4.79373e-05	0.0122608	0.019	0.01	0.626589	0.0130331
Eif4ebp2	0.0688383	0.012259	0.094	0.083	1	0.0662093
Dram2	0.0845944	0.0122537	0.099	0.089	1	0.0706006
Creld2	0.0312873	0.0121771	0.046	0.038	1	0.0328061
Cyp2c7	0.556993	0.0121713	0.101	0.098	1	0.0771906
Tor1b	0.0298566	0.0121249	0.034	0.026	1	0.0241391
Plod3	0.00823881	0.0121005	0.038	0.029	1	0.0263321
Arfip2	0.0136895	0.0121005	0.037	0.029	1	0.0261114
Stim2	0.0141189	0.0120674	0.042	0.033	1	0.0291475
Nnt	0.12499	0.0120488	0.129	0.118	1	0.0921703
Slc2a8	0.000822688	0.0120333	0.022	0.014	1	0.0155825
Orai3	0.030722	0.0120278	0.043	0.035	1	0.0306782
Sec16a	0.259506	0.0120187	0.13	0.122	1	0.0941226
Fgf21	0.00011356	0.0119673	0.014	0.007	1	0.0104637
Anapc5	0.16362	0.0119453	0.14	0.13	1	0.100662
Ppme1	0.00675077	0.0119032	0.036	0.027	1	0.0250022
AABR07010030.2	3.77324e-05	0.01185	0.017	0.009	0.4932	0.0117032
Pabpc4	0.127289	0.011839	0.115	0.105	1	0.0815511
Snx11	0.0237285	0.0117974	0.054	0.044	1	0.037393
Acvr1c	0.000213549	0.0117559	0.019	0.011	1	0.0132991
Lrrc8d	0.0318854	0.0117531	0.051	0.042	1	0.0356867
Alkbh5	0.168459	0.0117439	0.123	0.113	1	0.0882006
Tbl1xr1	0.20179	0.0117118	0.112	0.104	1	0.0806679
Rptor	0.0106209	0.0117071	0.026	0.019	1	0.0185535
Shank2	0.00571473	0.0116998	0.025	0.017	1	0.0176
RGD1564854	0.0111793	0.0116598	0.031	0.023	1	0.0219661
Tmed3	0.0343195	0.0116117	0.042	0.034	1	0.0296143
Abcg2	0.0010943	0.0116081	0.021	0.013	1	0.0145186
P4ha2	0.0385994	0.0115797	0.053	0.044	1	0.0374382
Slc35a3	0.0218417	0.0115062	0.035	0.027	1	0.0244051
Kdm5d	0.0221773	0.0114756	0.036	0.028	1	0.0250474
Tspan33	0.00293001	0.0114377	0.021	0.014	1	0.0149401
Arfgef2	0.0417932	0.0114297	0.057	0.048	1	0.0399876
Eps8l2	0.259721	0.011415	0.097	0.09	1	0.0697827
St6galnac4	0.0395549	0.0113994	0.04	0.033	1	0.0285504
Gucy1b2	0.215553	0.0113705	0.066	0.06	1	0.0473499
Letm1	0.00253326	0.0113682	0.025	0.017	1	0.0175548
Gfpt1	0.118941	0.0113485	0.069	0.062	1	0.0493873
Dennd6b	3.79292e-05	0.0113366	0.016	0.008	0.495773	0.0109052
LOC100125364	0.148704	0.0112952	0.055	0.048	1	0.0394356
Rarres2	0.474225	0.0112548	0.762	0.787	1	0.842444
Cpt2	0.323593	0.0112487	0.128	0.121	1	0.0931942
Ddhd1	0.0238818	0.0112319	0.039	0.031	1	0.0270197
Fxr2	0.0828073	0.0112131	0.057	0.049	1	0.0401432
Adora1	1.58115e-05	0.0111883	0.014	0.006	0.206672	0.00973091
Gps1	0.0839953	0.0111857	0.068	0.059	1	0.0478566
Zfp775	0.000513493	0.011112	0.02	0.012	1	0.013565
Rwdd2b	0.028434	0.011102	0.036	0.028	1	0.025469
Setd4	0.0296588	0.0111009	0.033	0.025	1	0.0230752
Nup210	0.00833314	0.0110364	0.024	0.017	1	0.017068
C1galt1c1	0.0460532	0.011036	0.043	0.036	1	0.0303671
Tmem115	0.0358528	0.0110265	0.038	0.03	1	0.0267989
Ndfip2	0.476678	0.0110025	0.118	0.114	1	0.0868107
Cyb561d2	0.00823892	0.010999	0.027	0.019	1	0.0190403
Slc16a12	0.00652431	0.0109838	0.028	0.02	1	0.0194166
Foxj2	0.0181748	0.0109465	0.03	0.023	1	0.0210577
Ankrd27	0.154646	0.0109465	0.092	0.084	1	0.0659686
Tbc1d17	0.128762	0.0109163	0.059	0.052	1	0.0426274
Nr1i2	0.2094	0.010888	0.142	0.133	1	0.103322
Nr1d2	0.165063	0.0108852	0.056	0.05	1	0.0406099
Slc39a8	0.13147	0.0108604	0.08	0.072	1	0.05688
Lmtk2	0.104488	0.0108586	0.05	0.043	1	0.0356215
Rab1b	0.138946	0.0108577	0.116	0.106	1	0.082083
Clk2	0.180674	0.0108525	0.13	0.12	1	0.093189
Cbln3	0.0150936	0.0108426	0.037	0.028	1	0.0255342
B3galt4	0.00448042	0.0108414	0.02	0.013	1	0.0144082
Cyb561	0.000114993	0.0108308	0.016	0.008	1	0.0111712
Unc5cl	3.30682e-05	0.0107827	0.013	0.006	0.432234	0.00946493
Il17rc	0.0215902	0.0107436	0.024	0.017	1	0.017068
Onecut1	0.0452054	0.010685	0.07	0.06	1	0.0494977
Aph1b	0.185379	0.0104834	0.074	0.067	1	0.0528451
Slc15a4	0.0167813	0.0104543	0.029	0.021	1	0.0201042
Kansl3	0.0662721	0.0104103	0.038	0.031	1	0.0266885
Lrp12	0.000104069	0.0103862	0.015	0.008	1	0.0103733
Zbtb48	0.00321164	0.0103631	0.023	0.015	1	0.0156929
Atxn2l	0.0939958	0.010363	0.058	0.051	1	0.0410515
Med24	0.0415927	0.0103609	0.026	0.02	1	0.0189751
Aldh1b1	0.077206	0.0103552	0.027	0.021	1	0.0198182
Rbp4	0.721082	0.0103457	1	0.999	1	2.4011
Mfn1	0.0865754	0.0102764	0.075	0.066	1	0.0525991
Ppat	0.0776264	0.0102471	0.062	0.053	1	0.0432898
Rtn4rl1	0.000623774	0.0102405	0.017	0.01	1	0.0117032
Snx19	0.00661172	0.010224	0.022	0.015	1	0.0155825
Atg2a	0.0781211	0.0100828	0.037	0.031	1	0.0264225
Osbp	0.164458	0.0100745	0.064	0.058	1	0.0459296
Slc19a1	0.0030917	0.0100706	0.017	0.01	1	0.0120144
Vnn1	0.016994	0.0100596	0.026	0.019	1	0.0185083
Cyc1	0.6259	0.010039	0.314	0.309	1	0.243923
Cdk2	0.0112116	0.010035	0.026	0.018	1	0.0178207
Pigu	0.0364702	0.010024	0.04	0.032	1	0.0278176
Zdhhc6	0.300575	0.00998317	0.092	0.086	1	0.0665457
Slc16a1	0.000195885	0.00998085	0.015	0.008	1	0.0101073
Arl8a	0.0679995	0.0099749	0.053	0.045	1	0.0372826
Kctd2	0.0278762	0.00996551	0.036	0.029	1	0.0252682
Elp3	0.0727192	0.00994597	0.048	0.041	1	0.0339804
Slc13a2	0.000780353	0.00993581	0.015	0.009	1	0.0107948
Stk38l	0.00304564	0.00990094	0.018	0.011	1	0.0126567
Sgta	0.318632	0.00987728	0.098	0.092	1	0.0707814
Stim1	0.144492	0.00979836	0.064	0.057	1	0.0450864
Setd1a	0.0230737	0.00979278	0.028	0.021	1	0.0195722
LOC100365112	0.000719875	0.00972582	0.016	0.009	1	0.0109052
Cgn	0.172074	0.00971071	0.055	0.049	1	0.0391244
Ctns	0.000338487	0.00970054	0.015	0.008	1	0.0101073
Cpsf7	0.127177	0.00965909	0.043	0.037	1	0.0303019
Wdr26	0.303325	0.00965475	0.139	0.131	1	0.100376
Gtf3c2	0.0675494	0.00965325	0.04	0.033	1	0.0282392
Atf6	0.0532539	0.0096037	0.038	0.031	1	0.0267537
C8g	0.285423	0.00954212	0.69	0.687	1	0.676705
Zg16b	0.117037	0.00951306	0.044	0.038	1	0.0347992
Rabggta	0.0433929	0.00950396	0.034	0.027	1	0.0235619
Pip4k2c	0.0811028	0.00948133	0.037	0.031	1	0.026267
Sphk2	0.119516	0.00946976	0.075	0.067	1	0.0527547
Glg1	0.0499384	0.0094614	0.048	0.04	1	0.0332477
Golt1a	0.136459	0.00943796	0.058	0.051	1	0.0406751
Tmem18	0.0131879	0.0093858	0.025	0.018	1	0.0170228
Ncbp1	0.0373843	0.0093858	0.023	0.018	1	0.0166916
Mtmr9	0.0540209	0.00936268	0.035	0.029	1	0.0247815
Slc6a8	0.00281124	0.00935725	0.018	0.011	1	0.0125011
Abcb10	0.00489664	0.0093278	0.019	0.012	1	0.0130331
Angel1	0.0122083	0.00929464	0.021	0.015	1	0.0147846
Nxf1	0.0934353	0.00927173	0.075	0.066	1	0.0527547
Zswim8	0.0276272	0.00926892	0.028	0.021	1	0.0191507
Plaa	0.32113	0.00926441	0.109	0.103	1	0.0788061
Nus1	0.245151	0.00924755	0.093	0.086	1	0.0662345
Apbb3	0.119942	0.00922904	0.032	0.027	1	0.0231204
Rnf123	0.028372	0.00921431	0.027	0.02	1	0.0187743
Cyp17a1	5.95286e-06	0.00920257	0.011	0.004	0.0778098	0.00760306
Whamm	0.0990753	0.00918324	0.051	0.044	1	0.0355763
Bcdin3d	0.00337396	0.00916247	0.018	0.011	1	0.0122351
Cd320	0.0625192	0.00915005	0.04	0.033	1	0.0275517
Sall1	0.154319	0.00914404	0.049	0.043	1	0.0348235
Myrf	0.0539359	0.00912382	0.031	0.024	1	0.0215897
Trit1	0.0356976	0.00912289	0.023	0.018	1	0.016536
Ufl1	0.222759	0.00911204	0.074	0.068	1	0.0528451
Chrne	0.000142844	0.00908809	0.012	0.006	1	0.0085114
Bfar	0.110142	0.00907844	0.041	0.035	1	0.0286608
Slc45a3	0.0560947	0.0090772	0.034	0.028	1	0.0238279
Farp1	0.0645256	0.00907265	0.028	0.022	1	0.0198834
Nr4a1	0.1761	0.00904667	0.041	0.036	1	0.0298603
Slc38a7	0.0138216	0.00904549	0.02	0.014	1	0.0142526
Slc25a29	0.00213807	0.00901142	0.016	0.01	1	0.0111712
Usp37	0.0370215	0.00900996	0.025	0.019	1	0.017334
Cpeb2	0.00616296	0.00899043	0.02	0.014	1	0.014097
Dhrs7b	0.104903	0.00895022	0.044	0.038	1	0.0310546
Prkab1	0.342328	0.00894881	0.084	0.079	1	0.0604281
Pigm	0.00112855	0.00894459	0.014	0.008	1	0.00984131
Rfx7	0.0877795	0.0088998	0.033	0.027	1	0.0230752
Itgb5	0.128317	0.00888882	0.087	0.078	1	0.0634443
Slc25a17	0.123319	0.00888482	0.052	0.045	1	0.0362186
AABR07027750.1	0.00314013	0.00885699	0.017	0.01	1	0.0114372
Pelp1	0.0434852	0.00881932	0.022	0.016	1	0.0156277
Nagpa	0.0173596	0.00879882	0.017	0.012	1	0.0122803
Klhl20	0.0689344	0.00875885	0.025	0.02	1	0.0180215
Grem2	0.00314586	0.00873172	0.016	0.01	1	0.0111712
Gpr180	0.0890355	0.00871431	0.038	0.032	1	0.0266433
Ces4a	0.000444283	0.00870799	0.013	0.007	1	0.00904336
Adamts10	0.00456092	0.00870534	0.015	0.009	1	0.0102629
Slc10a7	0.0179303	0.00868042	0.023	0.017	1	0.0159589
Tent4b	0.151669	0.00867633	0.066	0.059	1	0.0463711
Samd8	0.141473	0.0086601	0.037	0.031	1	0.0261566
Paqr3	0.045499	0.00863726	0.023	0.018	1	0.016536
LOC100360791	0.986066	0.00860029	0.072	0.072	1	0.0553345
Slc38a2	0.00483291	0.00859627	0.304	0.273	1	0.246484
B4galt1	0.0178001	0.0085174	0.02	0.014	1	0.0137206
Slc22a5	0.00968409	0.00849088	0.019	0.013	1	0.0130331
Lepr	0.000390702	0.0084709	0.012	0.006	1	0.00824542
Tmem8a	0.0045621	0.00843981	0.014	0.009	1	0.0099969
Limk2	0.0608298	0.00843501	0.031	0.025	1	0.0217001
Ndor1	0.0412837	0.00840681	0.018	0.013	1	0.0129679
Ptdss1	0.0664973	0.00831993	0.036	0.03	1	0.0252682
Large1	0.0114286	0.00829605	0.018	0.012	1	0.0127671
Unc119b	0.27122	0.00827507	0.081	0.075	1	0.057412
RT1-N2	0.0290214	0.00825313	0.019	0.013	1	0.0133443
Dhodh	0.0359979	0.00825135	0.021	0.015	1	0.0146742
Vezt	0.00454641	0.00824415	0.014	0.008	1	0.00973091
Ndc1	0.0230434	0.0082371	0.021	0.016	1	0.0150505
Fgfrl1	0.0167862	0.00818348	0.02	0.014	1	0.013565
Taf5l	0.268152	0.00816568	0.038	0.034	1	0.0275317
Acpp	0.0133605	0.00812806	0.019	0.013	1	0.0132991
Bscl2	0.24257	0.00811395	0.069	0.063	1	0.0492317
Sec24a	0.00759903	0.00810259	0.016	0.01	1	0.0111712
Syt3	0.000308757	0.00807843	0.011	0.005	1	0.00771346
Anapc7	0.0238244	0.00805697	0.021	0.015	1	0.014629
Mppe1	0.0678753	0.00805137	0.028	0.023	1	0.0198382
Sh2b1	0.128481	0.0080166	0.038	0.033	1	0.0269093
Acvr1	0.18485	0.00801529	0.039	0.034	1	0.027908
Cnpy3	0.108108	0.00800268	0.039	0.033	1	0.0272857
Tmem144	0.0944225	0.00799641	0.027	0.022	1	0.0193514
Cyp2d4	0.357793	0.00796996	0.045	0.041	1	0.0322089
Strn4	0.145737	0.00796584	0.032	0.027	1	0.0225432
Gramd2b	0.064353	0.0079426	0.026	0.02	1	0.0179763
E4f1	0.0152523	0.0079202	0.017	0.012	1	0.0119692
Fer1l5	1.66887e-06	0.00791172	0.008	0.002	0.0218138	0.00558561
LOC680039	0.118349	0.0079044	0.044	0.037	1	0.0304775
Ccpg1	0.124382	0.00788421	0.03	0.025	1	0.0214793
Ece1	0.119632	0.00787404	0.181	0.168	1	0.133011
Clcn3	0.017873	0.00786352	0.019	0.013	1	0.0130331
Mrs2	0.0225933	0.00784836	0.021	0.015	1	0.014629
St8sia3	0.0117719	0.00783724	0.015	0.01	1	0.0107948
Fzd1	0.268461	0.00779622	0.069	0.063	1	0.0488102
Xkr9	0.0961789	0.00776048	0.031	0.025	1	0.0214341
Slc30a3	0.000397132	0.00775574	0.01	0.005	1	0.0070711
Clk1	0.408468	0.00773797	0.079	0.075	1	0.0572364
Scarb2	0.0579307	0.00773581	0.024	0.018	1	0.0166464
Mmp14	0.117382	0.00771794	0.033	0.028	1	0.0233412
Gnptg	0.104598	0.00766249	0.035	0.03	1	0.0246259
LOC100361907	0.189861	0.00765857	0.046	0.041	1	0.0323845
Elac2	0.217822	0.00763301	0.04	0.036	1	0.028706
Tbcd	0.239969	0.00763003	0.05	0.045	1	0.0354659
AABR07021096.1	0.0153231	0.00761346	0.016	0.011	1	0.0111712
Znf740	0.11856	0.00759555	0.029	0.024	1	0.0205258
Creb3	0.105757	0.00756877	0.026	0.021	1	0.0183979
Cyp20a1	0.253256	0.00756537	0.038	0.034	1	0.0273761
Elovl6	0.00414567	0.00755814	0.014	0.008	1	0.00957533
Ampd2	0.161048	0.00753663	0.046	0.04	1	0.0321185
Hsd17b6	0.286872	0.00753516	0.11	0.103	1	0.0784045
Amigo1	0.00197526	0.00750257	0.012	0.006	1	0.00797944
Cnih1	0.574266	0.00748042	0.129	0.125	1	0.0937262
Gck	0.218337	0.00745603	0.04	0.036	1	0.0283948
Mbtps2	0.0649539	0.00743121	0.02	0.016	1	0.0144082
RGD1305455	0.079203	0.00743028	0.028	0.023	1	0.0198382
Serinc3	0.258497	0.00739105	0.156	0.147	1	0.113499
Sptan1	0.722042	0.00735727	0.099	0.098	1	0.0728441
Smpd3	0.016918	0.00734802	0.016	0.011	1	0.0109052
Slc4a1	0.00382437	0.00730609	0.011	0.006	1	0.00760306
Kdm3b	0.421947	0.00729255	0.045	0.042	1	0.0324749
Ooep	0.0277064	0.00729216	0.019	0.013	1	0.0131887
Cep170b	0.245755	0.00727881	0.039	0.035	1	0.0277072
Rhbdd1	0.0362871	0.00727825	0.02	0.014	1	0.013565
Zfp598	0.192679	0.0072665	0.074	0.067	1	0.0518463
Pex12	0.0269145	0.00725034	0.018	0.013	1	0.0127671
Lrrc14	0.0302952	0.00725034	0.018	0.013	1	0.0127671
AC117869.1	0.0614658	0.00723682	0.025	0.019	1	0.0170228
Abhd14a	0.0426037	0.00723643	0.018	0.013	1	0.0129227
Ptcd2	0.0195267	0.00723616	0.015	0.01	1	0.0102629
Edar	0.0286504	0.00718042	0.016	0.011	1	0.0113268
Brf1	0.0644392	0.00715375	0.025	0.02	1	0.0172888
Fam20b	0.221212	0.00714181	0.035	0.031	1	0.0250926
Ppp6r2	0.0632839	0.00713934	0.021	0.016	1	0.0147846
Zdhhc16	0.0852354	0.00712786	0.035	0.029	1	0.0244703
Tmem131l	0.0463487	0.00711134	0.02	0.015	1	0.014097
Mfsd9	0.0598851	0.00711097	0.018	0.013	1	0.0125463
Trpm7	0.0448137	0.00706898	0.017	0.013	1	0.0121247
Cse1l	0.352265	0.00704329	0.077	0.072	1	0.0545514
Slc12a2	0.0419152	0.00704179	0.02	0.015	1	0.014097
Mbd6	0.188973	0.00703361	0.041	0.036	1	0.0287712
Tm7sf3	0.156439	0.00703006	0.027	0.023	1	0.0193514
Arap1	0.50973	0.0070004	0.106	0.102	1	0.076899
Mast3	0.0393703	0.00699867	0.015	0.011	1	0.0107948
Tyw1	0.222825	0.00698376	0.055	0.05	1	0.0389237
Neo1	0.0991896	0.00694333	0.016	0.012	1	0.011638
Slc35c1	0.0992502	0.00693234	0.025	0.02	1	0.0174444
Abcc10	0.00171526	0.00692666	0.01	0.005	1	0.00691551
LOC100911766	0.106359	0.00692081	0.031	0.026	1	0.0218105
Tlcd1	0.011957	0.00691351	0.012	0.007	1	0.00840101
Alg2	0.0559396	0.0069027	0.02	0.015	1	0.0139866
Bche	0.0296872	0.00690117	0.017	0.012	1	0.0114372
Nudt12	0.117291	0.00688702	0.05	0.043	1	0.0345776
Spsb3	0.200254	0.00688702	0.049	0.044	1	0.0343568
Abhd15	0.0221534	0.00688658	0.015	0.01	1	0.0103733
Leng8	0.133311	0.00686806	0.037	0.031	1	0.0255342
Lmbrd2	0.0107945	0.00681575	0.013	0.008	1	0.00904336
Mpzl3	0.00863117	0.00681482	0.011	0.006	1	0.00760306
AC134224.2	0.0325629	0.0067891	0.015	0.011	1	0.0107948
Phf1	0.456535	0.00677166	0.033	0.03	1	0.0239635
Tmem101	0.0288569	0.00674783	0.017	0.012	1	0.0117032
Lins1	0.00139157	0.00674358	0.009	0.005	1	0.00638355
Kmt5c	0.0335866	0.00673301	0.015	0.01	1	0.0105289
Acvr1b	0.0736303	0.00670889	0.022	0.017	1	0.0151609
RGD1562310	0.000860077	0.00668711	0.009	0.004	1	0.00611757
Smg5	0.118424	0.00668624	0.03	0.025	1	0.0210125
Dnmbp	0.238192	0.00666867	0.046	0.041	1	0.0319629
Alg8	0.0259644	0.00664941	0.016	0.011	1	0.0109052
Hs3st3b1	0.260111	0.00664793	0.114	0.106	1	0.0819074
Pex10	0.0190511	0.00664692	0.012	0.007	1	0.00813503
Fads6	0.037041	0.00663569	0.016	0.011	1	0.0111712
Cpsf6	0.547789	0.00661785	0.087	0.083	1	0.062556
RGD1306941	0.233266	0.00660778	0.035	0.031	1	0.024937
Pla1a	0.00395125	0.00657543	0.01	0.005	1	0.00691551
Relch	0.157265	0.00656203	0.03	0.025	1	0.0206361
Anapc1	0.111384	0.00655785	0.024	0.019	1	0.0166464
Alpl	0.0238923	0.00653708	0.015	0.01	1	0.0103733
AABR07068587.1	0.0404377	0.00650822	0.013	0.009	1	0.00946493
Daam1	0.643018	0.0064837	0.081	0.079	1	0.0586115
Gtf3c4	0.062873	0.00647349	0.023	0.017	1	0.0156929
Recql5	0.0196852	0.0064656	0.013	0.008	1	0.00904336
Prss8	0.00230058	0.00644705	0.007	0.003	1	0.00509884
Atp2b2	0.029692	0.00643989	0.016	0.011	1	0.0109052
Pced1a	0.0631953	0.00640243	0.021	0.016	1	0.014363
Itga7	0.0666902	0.00638715	0.019	0.015	1	0.0132991
Egfr	0.0927837	0.00636003	0.02	0.015	1	0.0137206
Cyp2j10	0.134845	0.00634828	0.021	0.017	1	0.0152061
Neurl4	0.150123	0.00631335	0.029	0.024	1	0.0201042
Ikbke	0.0470489	0.00628857	0.018	0.013	1	0.0125011
Lrig3	0.171507	0.00623847	0.023	0.019	1	0.0160041
Sel1l3	0.00373377	0.00623792	0.01	0.005	1	0.00664953
Cptp	0.0806392	0.00623243	0.017	0.013	1	0.0121247
Slc20a1	0.232491	0.00621247	0.037	0.032	1	0.026001
Taz	0.207663	0.00619097	0.03	0.026	1	0.0210577
Tmem39b	0.204111	0.00612656	0.034	0.029	1	0.0237175
Slc1a4	0.0409738	0.0061178	0.015	0.011	1	0.0103733
Tm9sf3	0.128846	0.00611552	0.025	0.02	1	0.0171784
Gramd4	0.143272	0.00609103	0.028	0.023	1	0.0191507
Slc27a4	0.0320832	0.00601852	0.014	0.009	1	0.00957533
Cebpa	0.628401	0.00601517	0.413	0.407	1	0.334102
Tube1	0.00511994	0.00601117	0.008	0.004	1	0.00547521
Tbc1d2	0.160604	0.00597465	0.023	0.019	1	0.0158485
Hip1r	0.037916	0.00596206	0.013	0.009	1	0.00930934
Eri2	0.0209218	0.00595951	0.012	0.007	1	0.00797944
Vangl1	0.15672	0.00593973	0.028	0.023	1	0.0194166
Kidins220	0.416752	0.00593815	0.056	0.052	1	0.0394556
S1pr2	0.101452	0.00593511	0.013	0.01	1	0.00962052
Usp36	0.244167	0.00593412	0.033	0.029	1	0.0234515
Tdp2	0.2444	0.00591546	0.04	0.035	1	0.0279732
Scamp2	0.361456	0.00590728	0.053	0.049	1	0.0374834
Rrnad1	0.0193159	0.0059029	0.011	0.007	1	0.00771346
AABR07064415.1	0.0551251	0.00588133	0.016	0.011	1	0.0109052
Itfg2	0.0305396	0.00586246	0.012	0.008	1	0.0085114
Lamc2	0.000274055	0.00585421	0.007	0.002	1	0.00452168
B4galt3	0.164735	0.00584425	0.029	0.024	1	0.0199486
Morc2	0.0591123	0.00583834	0.015	0.011	1	0.0103733
Fbxw5	0.617982	0.0058332	0.118	0.115	1	0.0854556
B3galt1	0.192414	0.0058305	0.018	0.015	1	0.0129227
Ryr1	3.84022e-06	0.00582434	0.005	0.001	0.0501955	0.00372374
Hsd11b2	0.00905625	0.00581649	0.01	0.005	1	0.00664953
Lyc2	0.408606	0.00580215	0.063	0.059	1	0.0448656
Myo9b	0.257337	0.00578759	0.045	0.041	1	0.0318526
Mapkapk5	0.184108	0.00577355	0.037	0.032	1	0.0255342
Tti1	0.159156	0.00577071	0.035	0.03	1	0.0242043
Slc13a5	6.49933e-06	0.00575382	0.005	0.001	0.0849528	0.00372374
Nhlrc2	0.265807	0.00574447	0.035	0.031	1	0.0245155
Ephb6	0.028848	0.0057358	0.012	0.008	1	0.00824542
Aplp1	0.0129523	0.00573281	0.01	0.006	1	0.00691551
Fbxo7	0.488723	0.00572712	0.058	0.054	1	0.0409863
Glmp	0.379389	0.00572308	0.081	0.076	1	0.057412
ST7	0.192411	0.00572257	0.03	0.026	1	0.0209021
Phtf1	0.188981	0.00570517	0.037	0.032	1	0.0255342
Smad1	0.336159	0.00569976	0.092	0.087	1	0.0651906
Tmem181	0.027483	0.00569253	0.011	0.007	1	0.00771346
Tgds	0.241112	0.00568007	0.029	0.025	1	0.0203702
Htt	0.340787	0.00565376	0.029	0.026	1	0.020571
Elk4	0.377664	0.00562255	0.052	0.048	1	0.0365298
Gdf15	0.438636	0.00560971	0.051	0.047	1	0.036309
Tmem79	0.00373693	0.00560258	0.008	0.004	1	0.00531963
Kifc2	0.0698736	0.00558557	0.014	0.01	1	0.00973091
Mtmr4	0.5103	0.00557681	0.078	0.074	1	0.0560169
Armc10	0.0874494	0.00557552	0.017	0.012	1	0.0114372
Prrc2a	0.381125	0.00557395	0.071	0.066	1	0.0498741
Manba	0.280375	0.00555873	0.03	0.027	1	0.0213237
Nat10	0.117178	0.00554895	0.017	0.013	1	0.0118588
Atp7b	0.0127625	0.0055356	0.01	0.006	1	0.00664953
Clec2g	0.17696	0.0055333	0.304	0.289	1	0.236003
Wrnip1	0.160219	0.00553244	0.023	0.019	1	0.0163804
Tdrd15	0.0195329	0.00552224	0.01	0.006	1	0.00691551
Dcst1	0.00749149	0.00544853	0.008	0.004	1	0.00558561
Zfyve1	0.375263	0.00544622	0.051	0.047	1	0.0361083
Ap2a2	0.493165	0.00544514	0.07	0.067	1	0.0504964
AABR07058511.2	0.00190343	0.00541824	0.007	0.003	1	0.00478766
Bcap29	0.380784	0.00540925	0.038	0.035	1	0.0269545
Sccpdh	0.0699062	0.00538915	0.014	0.01	1	0.00957533
Trrap	0.232899	0.00538815	0.05	0.044	1	0.0346228
Actr1b	0.613513	0.00538383	0.079	0.076	1	0.057126
Ctu1	0.120433	0.00537954	0.016	0.012	1	0.0110608
Impa1	0.431198	0.00537793	0.064	0.061	1	0.0456184
Peg3	0.0903372	0.00532672	0.018	0.014	1	0.0122351
Zscan26	0.289009	0.00528239	0.051	0.046	1	0.0354207
Maged1	0.671829	0.00527252	0.125	0.123	1	0.0915983
Usp30	0.165936	0.00526859	0.023	0.019	1	0.0162249
Pomgnt1	0.427885	0.00526859	0.021	0.019	1	0.0156729
Tmem30b	0.0214542	0.00526804	0.009	0.006	1	0.00638355
Slc22a17	0.253906	0.00524629	0.025	0.022	1	0.0178659
Lmbr1	0.0676026	0.00523613	0.014	0.01	1	0.00984131
Pus10	0.204329	0.00523325	0.026	0.023	1	0.0183527
Pomk	0.267618	0.00522411	0.028	0.024	1	0.0197278
Qsox2	0.151934	0.00521371	0.017	0.013	1	0.0115928
RGD1310951	0.0876016	0.00520976	0.015	0.011	1	0.0103733
Fam91a1	0.599741	0.00520238	0.165	0.161	1	0.120194
Megf8	0.0786432	0.00517942	0.014	0.01	1	0.00957533
Bhlhe40	0.21362	0.00516924	0.021	0.018	1	0.0152061
Disp1	0.031826	0.00515404	0.008	0.005	1	0.0057412
AABR07024542.1	5.77364e-05	0.00513255	0.005	0.001	0.754673	0.00345776
Plekhg5	0.252204	0.00513009	0.023	0.019	1	0.0160041
Lime1	0.0643638	0.00512267	0.013	0.01	1	0.00930934
Naglu	0.227812	0.00511706	0.023	0.02	1	0.0163804
Ralgapb	0.389379	0.00509458	0.031	0.028	1	0.0222772
Scnn1a	0.0191453	0.00507056	0.009	0.005	1	0.00611757
Pxylp1	0.165111	0.00506546	0.019	0.016	1	0.0132991
Urgcp	0.235466	0.00506504	0.025	0.021	1	0.0174444
Tmprss2	0.0262604	0.00505737	0.009	0.006	1	0.00638355
Per2	0.137758	0.00504389	0.015	0.012	1	0.0107948
Arv1	0.259803	0.00503462	0.03	0.026	1	0.0207917
Alg3	0.395225	0.00503462	0.029	0.026	1	0.0206813
Clpb	0.246279	0.00502595	0.032	0.028	1	0.022498
Evi5	0.944986	0.00501382	0.205	0.207	1	0.155074
Cnnm4	0.216874	0.00501329	0.02	0.017	1	0.0142526
Sfi1	0.157453	0.00497426	0.022	0.018	1	0.0151609
Poglut1	0.267648	0.00496988	0.019	0.016	1	0.0136102
LOC103689964	0.274945	0.00496148	0.028	0.024	1	0.0195722
Cyb5d2	0.0114373	0.00491239	0.007	0.004	1	0.00505364
Rbm4b	0.322223	0.00489707	0.03	0.026	1	0.0207917
Shpk	0.661187	0.00487567	0.064	0.062	1	0.0458596
Zbtb44	0.11206	0.00487371	0.015	0.011	1	0.0101073
Gria3	0.0564091	0.00486833	0.005	0.003	1	0.00414531
Fam126b	0.234477	0.00485565	0.041	0.037	1	0.0288816
Ankrd52	0.00913593	0.00485519	0.007	0.004	1	0.00478766
Pfas	0.15924	0.00485227	0.017	0.014	1	0.0119692
AABR07026997.1	0.0967996	0.00484298	0.013	0.01	1	0.00930934
Zbtb5	0.126629	0.00483461	0.016	0.012	1	0.0109052
Zmynd10	0.0348128	0.00482893	0.007	0.004	1	0.00520923
Celf1	0.352467	0.0048283	0.03	0.026	1	0.0207917
Phf7	0.153312	0.00482628	0.018	0.014	1	0.0125011
Bmpr1a	0.117085	0.00482525	0.012	0.008	1	0.00813503
Trmt1	0.389221	0.00477367	0.035	0.032	1	0.0246711
Rdh13	0.116636	0.00474704	0.014	0.011	1	0.00984131
Dixdc1	0.357567	0.00474196	0.028	0.025	1	0.0197278
Ttc38	0.216563	0.00473237	0.025	0.021	1	0.0172888
Tmem161a	0.113415	0.00472105	0.015	0.011	1	0.0103733
Nedd4l	0.709775	0.00471652	0.043	0.041	1	0.030879
AC099453.2	0.112271	0.00471125	0.011	0.008	1	0.00760306
Ctif	0.300791	0.00471009	0.038	0.034	1	0.0262218
Tmem267	0.0171015	0.00470138	0.007	0.004	1	0.00505364
Lrp2	0.312348	0.00469201	0.019	0.016	1	0.0136102
Mss51	0.00337055	0.00468332	0.006	0.002	1	0.00398972
Arsk	0.0899509	0.00468024	0.01	0.007	1	0.00680512
Rgl3	0.373227	0.0046692	0.015	0.013	1	0.0109956
Tnk2	0.0988212	0.00465921	0.013	0.009	1	0.00877738
Pomt2	0.146661	0.00465626	0.017	0.013	1	0.0117032
Wrb	0.124975	0.00465125	0.015	0.012	1	0.0103733
Slc8b1	0.372713	0.00464467	0.033	0.029	1	0.0230752
Fam98a	0.399665	0.00463623	0.045	0.042	1	0.0318526
AABR07064873.1	0.226976	0.00462641	0.042	0.037	1	0.0294135
AABR07021988.1	0.275878	0.004617	0.028	0.024	1	0.0195722
Extl2	0.00415485	0.00461288	0.006	0.003	1	0.00398972
Chac1	0.56775	0.00460807	0.058	0.055	1	0.0415635
Icmt	0.322075	0.00460656	0.035	0.031	1	0.0240939
Tp53i13	0.361815	0.00459888	0.036	0.033	1	0.0255794
Snapc2	0.116603	0.0045841	0.01	0.007	1	0.00733708
Ppp1r15b	0.542142	0.00458253	0.117	0.113	1	0.0841909
Slc16a11	0.269909	0.00457107	0.031	0.028	1	0.0219661
Abcc8	0.00202056	0.00455548	0.005	0.002	1	0.00372374
Gfra3	0.0478076	0.0045477	0.007	0.004	1	0.00520923
Setdb2.1	0.00415815	0.00454244	0.006	0.003	1	0.00398972
Ptgfr	0.0201641	0.00452941	0.006	0.003	1	0.00414531
Letmd1	0.452286	0.00452264	0.028	0.026	1	0.0198834
Baiap2	0.0934559	0.0045193	0.013	0.009	1	0.00877738
Asah2	0.00137467	0.00449804	0.005	0.002	1	0.00345776
Slc9a1	0.341196	0.00448364	0.019	0.017	1	0.0136102
Dnah9	0.0757756	0.00446982	0.01	0.007	1	0.00691551
Vps13d	0.825518	0.00446744	0.06	0.059	1	0.0432698
Smpdl3a	0.0173575	0.004466	0.205	0.183	1	0.151389
Zfp512b	0.27008	0.00444644	0.031	0.028	1	0.0218105
Sec22a	0.322793	0.00442982	0.04	0.036	1	0.0278176
Zfp692	0.0542648	0.00442555	0.009	0.006	1	0.00638355
Ppfia1	0.366068	0.00441537	0.044	0.04	1	0.030899
Olr35	0.0254268	0.00440711	0.008	0.004	1	0.00531963
Acvr2a	0.106639	0.00440519	0.012	0.009	1	0.00824542
Atg16l1	0.444545	0.00438861	0.034	0.031	1	0.0241391
Snx13	0.0429032	0.00438121	0.008	0.005	1	0.00585159
Spg7	0.243653	0.00437406	0.025	0.021	1	0.0174444
Atp13a5	0.000585453	0.00437005	0.005	0.002	1	0.00319178
Mast2	0.229271	0.00436857	0.023	0.02	1	0.0162249
Slc26a6	0.0988309	0.00436828	0.008	0.006	1	0.00600718
Fam214a	0.354402	0.00436083	0.072	0.067	1	0.0505164
Lrp4	0.0638247	0.00435536	0.009	0.006	1	0.00638355
RGD1564171	0.106767	0.00433519	0.012	0.009	1	0.00824542
Prg4	0.601112	0.0043102	0.044	0.042	1	0.0312554
Slc2a1	0.130096	0.00430946	0.013	0.01	1	0.00877738
Ppp1r12c	0.268089	0.00430352	0.03	0.026	1	0.0204806
Kdm2a	0.86925	0.00429901	0.057	0.056	1	0.0410767
Mab21l3	0.468808	0.00429506	0.035	0.032	1	0.0246711
Dolpp1	0.263082	0.0042923	0.025	0.022	1	0.0177104
Mib1	0.0349134	0.00427943	0.007	0.004	1	0.00505364
Psen2	0.385511	0.00426522	0.071	0.066	1	0.0498289
LOC100911545	0.0215177	0.00426073	0.005	0.003	1	0.00387933
Agxt2	0.639332	0.00425855	0.071	0.069	1	0.0507624
Mier2	0.0845947	0.00424656	0.01	0.007	1	0.00718149
Gna12	0.735631	0.00424561	0.167	0.164	1	0.12319
Mpzl2	0.0871942	0.00424074	0.008	0.005	1	0.0057412
Lrig2	0.0305914	0.00422201	0.007	0.004	1	0.00478766
Slc16a10	0.42176	0.00420374	0.028	0.025	1	0.0194618
Ogfod3	0.492006	0.00420003	0.017	0.015	1	0.0120596
Ccar2	0.30566	0.00419899	0.022	0.019	1	0.0153165
Serpina7	0.159404	0.00416958	0.013	0.01	1	0.00877738
Pcmtd1	0.61204	0.0041524	0.173	0.17	1	0.127491
RGD1561149	0.213065	0.00414913	0.02	0.016	1	0.013565
Slc18b1	0.268324	0.00414319	0.017	0.014	1	0.0121247
Mmd2	0.281883	0.00413123	0.013	0.011	1	0.00935454
Rnf39	0.634137	0.00411031	0.06	0.058	1	0.0434006
Paxbp1	0.0724992	0.00410029	0.008	0.006	1	0.00585159
Ppp1r16a	0.270359	0.00409777	0.025	0.022	1	0.0175548
Rft1	0.0995933	0.00409357	0.011	0.008	1	0.00744748
Sbf1	0.476815	0.00407698	0.04	0.037	1	0.0279732
Tsc2	0.413481	0.00406601	0.028	0.025	1	0.0194618
Map3k9	0.0110033	0.00406234	0.005	0.003	1	0.00372374
RGD1304694	0.389577	0.00405859	0.038	0.035	1	0.0269093
Xpo7	0.748338	0.00405508	0.069	0.067	1	0.0493221
Usp34	0.446491	0.00405174	0.045	0.042	1	0.031431
Lpar3	0.0249531	0.00403665	0.006	0.003	1	0.0042557
Rnf14	0.730579	0.00403314	0.114	0.112	1	0.0821486
AABR07044962.1	0.0649774	0.00402383	0.006	0.004	1	0.00441129
Xrcc1	0.436783	0.00400331	0.03	0.027	1	0.0207917
Sec11a	0.67351	0.00400304	0.14	0.137	1	0.101083
Fam160a2	0.195672	0.00399778	0.016	0.013	1	0.0109052
Zfp777	0.195148	0.00397882	0.014	0.011	1	0.00984131
Ccnq	0.291032	0.00396596	0.023	0.02	1	0.0159589
Phf8	0.327151	0.00395964	0.025	0.022	1	0.0174444
Satb2	0.134668	0.00395345	0.011	0.008	1	0.00744748
Tctn1	0.0478102	0.00394069	0.007	0.004	1	0.00478766
Yipf6	0.422429	0.00393468	0.038	0.035	1	0.0266433
Zdhhc12	0.624454	0.00393468	0.037	0.035	1	0.0263121
Fam160b2	0.611374	0.0039221	0.029	0.027	1	0.0208369
Tlcd2	0.0131503	0.00392147	0.005	0.003	1	0.00372374
Zfp41	0.324719	0.0039154	0.016	0.013	1	0.0110608
Gfod2	0.0634324	0.00391514	0.008	0.005	1	0.00531963
Asb5	0.0202285	0.00390868	0.006	0.003	1	0.00398972
AABR07021424.1	0.286551	0.0038959	0.004	0.003	1	0.00358858
Manea	0.391777	0.00388444	0.027	0.024	1	0.0190403
Eva1a	0.556119	0.00386619	0.033	0.031	1	0.0234515
Dus4l	0.00924355	0.00386381	0.005	0.002	1	0.00345776
Tmem87b	0.607717	0.00385945	0.027	0.025	1	0.019241
Prpf40b	0.180703	0.00385836	0.016	0.013	1	0.0109052
Cnnm2	0.0756736	0.00384487	0.008	0.005	1	0.00531963
Trim39	0.49202	0.00384051	0.026	0.024	1	0.0182875
Cabp1	0.312417	0.00383309	0.016	0.014	1	0.0113268
Hook2	0.391844	0.00383309	0.016	0.014	1	0.0112164
Bysl	0.254587	0.00382703	0.019	0.016	1	0.0130331
AABR07035787.1	0.434579	0.00382254	0.033	0.03	1	0.0231856
Kiss1	0.00733606	0.00380612	0.005	0.002	1	0.00319178
Rell1	0.382327	0.00380365	0.032	0.029	1	0.022232
Wdr24	0.363191	0.00379652	0.026	0.023	1	0.0179763
Flvcr2	0.100138	0.003794	0.009	0.006	1	0.00638355
Tspyl2	0.227465	0.0037893	0.02	0.017	1	0.013831
Prrg1	0.351308	0.00377011	0.018	0.016	1	0.0126567
P2rx7	0.25356	0.00376495	0.025	0.021	1	0.0171784
Zfp513	0.554314	0.00376063	0.035	0.032	1	0.0243599
Zfp281	0.421722	0.00375986	0.031	0.028	1	0.0217001
Mlst8	0.465224	0.00375085	0.016	0.014	1	0.011372
Aig1	0.0528816	0.00374244	0.007	0.004	1	0.00452168
Slc49a4	0.371502	0.00374084	0.03	0.027	1	0.0206361
Taf5	0.110949	0.00373652	0.009	0.006	1	0.00611757
Ermard	0.153183	0.00373064	0.011	0.008	1	0.00771346
Popdc2	0.153183	0.00373064	0.011	0.008	1	0.00771346
Large2	0.0389457	0.00372291	0.005	0.002	1	0.00334736
Ermp1	0.398512	0.00372083	0.024	0.021	1	0.0166464
Txndc12	0.400855	0.00371319	0.071	0.067	1	0.0502505
Scarna3b	0.025127	0.00371019	0.005	0.003	1	0.00372374
Iffo1	0.279717	0.00369484	0.021	0.018	1	0.014363
Stk11ip	0.114688	0.003679	0.008	0.006	1	0.00585159
Ndst1	0.0474848	0.0036721	0.007	0.004	1	0.00452168
Pdzd8	0.337638	0.0036721	0.03	0.027	1	0.0207465
Mmp19	0.272396	0.00366751	0.013	0.01	1	0.00893297
LOC100911365	0.230908	0.00365492	0.013	0.011	1	0.00930934
Gigyf1	0.130954	0.0036537	0.009	0.007	1	0.00638355
Kdm4b	0.292228	0.00365048	0.02	0.017	1	0.013831
Taf1c	0.172095	0.003648	0.012	0.009	1	0.00797944
Ercc5	0.312882	0.00362414	0.016	0.014	1	0.0113268
Crybg2	0.734721	0.00361961	0.058	0.056	1	0.0414531
Zfp523	0.298275	0.00361856	0.019	0.016	1	0.0130331
Ldah	0.496864	0.00359561	0.055	0.052	1	0.0406956
AC128848.1	0.294404	0.00359355	0.02	0.017	1	0.013565
Lrrc8a	0.282604	0.00358506	0.013	0.011	1	0.00919895
Slc25a23	0.293774	0.00358506	0.013	0.011	1	0.00919895
Cul9	0.349594	0.00357955	0.015	0.013	1	0.0107948
Ncor2	0.630721	0.0035769	0.058	0.056	1	0.0413627
Ets2	0.412263	0.0035716	0.093	0.088	1	0.0660789
Paxip1	0.257251	0.00356859	0.02	0.017	1	0.014097
Pcare	0.00347619	0.00354955	0.004	0.001	1	0.00265981
Pogz	0.386241	0.00353122	0.021	0.019	1	0.0147846
Tap2	0.250981	0.00352775	0.013	0.011	1	0.00904336
Tmem140	0.426656	0.0035215	0.189	0.182	1	0.13944
Mageh1	0.360159	0.00351166	0.02	0.017	1	0.0137206
Abca8	0.0268116	0.00351158	0.005	0.003	1	0.00345776
Evc	0.0917224	0.00350619	0.007	0.005	1	0.00505364
Mctp2	0.201487	0.00348825	0.01	0.007	1	0.00680512
Safb	0.736811	0.00346349	0.049	0.048	1	0.0349791
Mvd	0.94459	0.00345957	0.04	0.039	1	0.028706
Taf2	0.364484	0.00345874	0.028	0.025	1	0.0193062
Tmc3	0.0312846	0.00344115	0.005	0.003	1	0.00345776
Qsox1	0.404082	0.00343286	0.013	0.011	1	0.00935454
Pias3	0.30895	0.00341301	0.012	0.01	1	0.00840101
Pigq	0.36977	0.00341011	0.018	0.016	1	0.0129227
Cemip	0.00623328	0.00340852	0.004	0.001	1	0.00265981
Lrrc8b	0.287721	0.0033954	0.015	0.012	1	0.0103733
Cybc1	0.358393	0.00337757	0.028	0.025	1	0.0196826
P2rx4	0.708455	0.00335519	0.062	0.06	1	0.0444893
C4a	0.00183011	0.0033506	0.003	0.001	1	0.00239383
Rhot2	0.368137	0.00334562	0.027	0.024	1	0.0188847
AABR07021930.1	0.0081469	0.003338	0.004	0.002	1	0.00265981
Unc45a	0.501292	0.00333595	0.041	0.039	1	0.0291927
B3galnt2	0.420779	0.0033357	0.021	0.018	1	0.0145186
Slc38a9	0.267929	0.00332566	0.015	0.012	1	0.0103733
AABR07000385.2	0.0137628	0.00332542	0.004	0.002	1	0.00292579
Galnt2	0.671269	0.00332185	0.058	0.056	1	0.0409863
Aacs	0.37593	0.00331322	0.015	0.013	1	0.0105289
Tmem38a	0.102122	0.00330791	0.007	0.005	1	0.00478766
Ap1s3	0.167808	0.00330299	0.009	0.007	1	0.00638355
RGD1565059	0.117065	0.00329538	0.007	0.005	1	0.00505364
Hipk1	0.96109	0.00329249	0.084	0.084	1	0.0612713
Dab1	0.180711	0.00329049	0.01	0.007	1	0.00664953
Tmem67	0.056638	0.00328773	0.005	0.003	1	0.00372374
Mtss1	0.703327	0.00328639	0.173	0.17	1	0.125935
Trim80	0.0973768	0.00328285	0.008	0.005	1	0.00531963
Fuz	0.141606	0.00328285	0.008	0.005	1	0.00531963
Zpbp2	0.141606	0.00328285	0.008	0.005	1	0.00531963
Gxylt1	0.744026	0.00328218	0.033	0.032	1	0.0240287
Utp20	0.259948	0.00328078	0.014	0.012	1	0.00984131
Terf2ip	0.525125	0.00327472	0.033	0.031	1	0.023296
Pgap3	0.195378	0.00326552	0.01	0.008	1	0.00718149
Mknk2	0.741071	0.0032595	0.155	0.153	1	0.113454
Pnpla6	0.0206241	0.00325494	0.004	0.002	1	0.00292579
Pcyox1	0.0284232	0.0032424	0.005	0.002	1	0.00319178
AABR07035428.2	0.454248	0.00324171	0.021	0.019	1	0.0150505
AABR07070085.1	0.111038	0.00323762	0.007	0.005	1	0.00478766
Serpina5	0.048035	0.00322986	0.005	0.003	1	0.00345776
Trhde	0.230105	0.00322813	0.012	0.009	1	0.00797944
Fastkd1	0.126462	0.00322511	0.007	0.005	1	0.00505364
Gpr21	0.001086	0.00322208	0.003	0.001	1	0.00212785
G4	0.47129	0.00321872	0.015	0.014	1	0.0109504
Tmem25	0.0566664	0.00321734	0.005	0.003	1	0.00372374
Ehmt2	0.774715	0.0032161	0.086	0.085	1	0.062024
Trmt44	0.284808	0.00320325	0.012	0.01	1	0.0085114
Zmym6	0.299562	0.00319547	0.01	0.008	1	0.0070711
Spata2L	0.16082	0.00318766	0.008	0.006	1	0.00585159
Bmp7	0.0206357	0.00318447	0.004	0.002	1	0.00292579
Mesd	0.598472	0.00318364	0.044	0.042	1	0.0309442
Cdk18	0.684647	0.00318054	0.039	0.038	1	0.0278628
Bmp4	0.25081	0.00317058	0.011	0.009	1	0.00760306
Mov10	0.433274	0.00316144	0.015	0.013	1	0.0107948
Kmt2b	0.0548355	0.00315944	0.005	0.003	1	0.00345776
Irak3	0.285467	0.00315029	0.009	0.007	1	0.00653914
Tmtc4	0.0803153	0.00313445	0.006	0.004	1	0.00398972
Ppp1r3b	0.907512	0.00310164	0.183	0.184	1	0.137493
Shroom1	0.448387	0.0030997	0.017	0.015	1	0.0121247
Mmgt1	0.742396	0.00308344	0.048	0.047	1	0.0344472
Slc50a1	0.57934	0.00306251	0.061	0.058	1	0.0426474
Rnf26	0.623424	0.00306084	0.037	0.035	1	0.026267
Tbc1d8b	0.372415	0.00305477	0.017	0.015	1	0.0117032
Dph7	0.234118	0.00302249	0.009	0.007	1	0.00638355
Gramd1a	0.348145	0.00302209	0.016	0.013	1	0.0109052
Dedd2	0.359219	0.00302209	0.016	0.014	1	0.0109052
Nr2c1	0.496143	0.00301365	0.02	0.018	1	0.0139866
Prune1	0.381096	0.00300558	0.018	0.016	1	0.0127671
Eif1ax	0.792718	0.00299229	0.05	0.048	1	0.0350443
Nmd3	0.47875	0.0029888	0.034	0.031	1	0.0235619
Epha4	0.0207537	0.0029855	0.004	0.002	1	0.00265981
Ubiad1	0.295793	0.00298117	0.013	0.01	1	0.00877738
Ptprn	0.21706	0.00297713	0.008	0.006	1	0.00585159
Ldlrad3	0.274608	0.00297298	0.011	0.009	1	0.00744748
Adcy9	0.274608	0.00297298	0.011	0.009	1	0.00744748
Rfx5	0.437917	0.00296472	0.015	0.013	1	0.0105289
Pqlc2	0.444668	0.00296469	0.021	0.019	1	0.0150505
Tspan6	0.538221	0.00296467	0.028	0.026	1	0.0194618
AABR07048463.1	0.691477	0.00295273	0.053	0.051	1	0.0374834
Chd1l	0.236045	0.00294001	0.01	0.007	1	0.00664953
AABR07034573.3	0.00563363	0.00293987	0.003	0.001	1	0.00212785
Rfx1	0.426599	0.00293625	0.025	0.022	1	0.0172888
Vars2	0.312897	0.00293189	0.014	0.012	1	0.00984131
Tom1l1	0.435001	0.00290798	0.028	0.025	1	0.0193062
Slc44a4	0.0600051	0.00289019	0.005	0.003	1	0.00319178
Polr3a	0.282973	0.00288669	0.013	0.011	1	0.00930934
Aurkc	0.16903	0.00287384	0.007	0.005	1	0.00505364
Abcc4	0.213113	0.00286992	0.01	0.007	1	0.00664953
Anks3	0.261601	0.00285759	0.01	0.008	1	0.00691551
Pigl	0.201706	0.00284914	0.008	0.006	1	0.00558561
L3mbtl2	0.64632	0.00283539	0.029	0.028	1	0.0206813
Fam234b	0.270263	0.00281594	0.007	0.005	1	0.00467727
Pex1	0.991271	0.00277971	0.054	0.054	1	0.0392148
Fam160b1	0.287185	0.00277524	0.01	0.008	1	0.00718149
Sarm1	0.0371291	0.00277404	0.004	0.002	1	0.00265981
Slc26a8	0.480653	0.00277396	0.025	0.023	1	0.0177104
Plpp6	0.45933	0.00276548	0.024	0.022	1	0.0164908
Notch2	0.608525	0.00275314	0.08	0.077	1	0.0567244
Stx1b	0.201072	0.00274567	0.007	0.005	1	0.00478766
Wdr3	0.547357	0.00274125	0.024	0.022	1	0.0169124
Entpd6	0.110298	0.00273698	0.005	0.003	1	0.00345776
Prdm15	0.193273	0.00273336	0.007	0.005	1	0.00505364
Sgsm2	0.463882	0.00272767	0.018	0.016	1	0.0126567
Csnk1g2	0.579134	0.00272262	0.064	0.062	1	0.0456184
AABR07019209.1	0.0824328	0.0027159	0.003	0.002	1	0.00228344
Tbc1d9	0.371649	0.00271392	0.012	0.01	1	0.0085114
Tmem209	0.0522113	0.00270356	0.004	0.002	1	0.00265981
Frs3	0.0522113	0.00270356	0.004	0.002	1	0.00265981
Aldh5a1	0.677905	0.00269913	0.093	0.091	1	0.0666109
Tgfa	0.522978	0.00268251	0.017	0.016	1	0.0121247
Lrch1	0.0986439	0.0026789	0.005	0.003	1	0.00319178
Pwp2	0.364256	0.00267725	0.013	0.011	1	0.00930934
Megf9	0.40784	0.00267194	0.009	0.007	1	0.00627316
Abca16	0.00573208	0.00267006	0.003	0.001	1	0.00186187
Uxs1	0.503351	0.00266726	0.035	0.033	1	0.0246259
Gen1	0.110344	0.00266658	0.005	0.003	1	0.00345776
Cln3	0.524226	0.0026582	0.018	0.016	1	0.0126567
Adamdec1	0.0189485	0.00265772	0.003	0.001	1	0.00212785
LOC103692719	0.438086	0.00265284	0.014	0.012	1	0.00973091
Tmem199	0.472588	0.00264138	0.03	0.027	1	0.0207465
Cdk20	0.404775	0.00264065	0.015	0.013	1	0.0101073
Cyp4a3	0.256114	0.00262632	0.008	0.007	1	0.00585159
Elmo3	0.508414	0.00262493	0.041	0.038	1	0.0286156
Clec2dl1	0.312833	0.00262297	0.011	0.009	1	0.00744748
Nat14	0.075096	0.00262078	0.004	0.002	1	0.00292579
Dnajc16	0.0856054	0.00262078	0.004	0.002	1	0.00292579
Proser3	0.366898	0.00261963	0.013	0.011	1	0.00904336
Spice1	0.299278	0.00261408	0.009	0.007	1	0.00611757
RGD1311946	0.1862	0.00260848	0.004	0.003	1	0.00308138
Hgh1	0.549502	0.00260642	0.022	0.02	1	0.0153165
Lrrc45	0.520516	0.00259759	0.02	0.018	1	0.0139866
Vasn	0.390996	0.0025911	0.025	0.022	1	0.0172888
Gpr137	0.432403	0.00256518	0.01	0.008	1	0.0070711
Vipas39	0.687789	0.00256387	0.027	0.026	1	0.0190855
Nbas	0.491126	0.00255559	0.017	0.015	1	0.0118588
Lhx8	0.300119	0.00255298	0.011	0.009	1	0.00744748
LOC361985	0.814224	0.00254631	0.07	0.069	1	0.0504964
Klc4	0.907224	0.00254517	0.04	0.039	1	0.0283296
Foxk1	0.228987	0.00253489	0.007	0.005	1	0.00478766
Abhd16a	0.569903	0.0025341	0.024	0.022	1	0.0169124
Nr1i3	0.323706	0.00253236	0.126	0.119	1	0.0917087
Pdgfc	0.599069	0.00252826	0.02	0.018	1	0.0138762
AABR07047789.1	0.412063	0.00252548	0.014	0.012	1	0.00957533
Uspl1	0.736268	0.00252208	0.024	0.023	1	0.0169576
Pik3r2	0.629866	0.00251902	0.026	0.025	1	0.0186639
Atg16l2	0.314014	0.00250735	0.01	0.008	1	0.00691551
Lcn2	0.920606	0.0025044	0.001	0.001	1	0.00132991
C5ar2	0.167605	0.00250131	0.006	0.004	1	0.00398972
Sacm1l	0.599724	0.00249736	0.109	0.105	1	0.0775613
Tmem81	0.0821363	0.00249214	0.004	0.002	1	0.00265981
Atp11a	0.0821363	0.00249214	0.004	0.002	1	0.00265981
Specc1l	0.645646	0.00248907	0.023	0.022	1	0.0162701
Tmem170a	0.515565	0.00248042	0.065	0.062	1	0.045528
Hgs	0.683614	0.00247737	0.049	0.047	1	0.0345576
Dffa	0.503073	0.00247098	0.02	0.018	1	0.0137206
Bcl6b	0.721092	0.00246212	0.026	0.025	1	0.0182875
Zfp592	0.792868	0.00245969	0.045	0.044	1	0.0318978
Bhlha15	0.261242	0.00244947	0.01	0.008	1	0.00664953
Mtpap	0.610248	0.00244149	0.033	0.032	1	0.0234515
Pkd1	0.490005	0.00243776	0.019	0.017	1	0.0130331
Nfrkb	0.68512	0.00243486	0.02	0.019	1	0.0144082
AABR07031588.1	0.149705	0.00243391	0.003	0.002	1	0.00228344
Lcn12	0.464753	0.00243198	0.023	0.021	1	0.0162249
Fasn	0.912671	0.0024171	0.267	0.27	1	0.207548
Rpgr	0.123104	0.00239723	0.005	0.003	1	0.00319178
Clk3	0.678674	0.00239293	0.054	0.052	1	0.0381257
Chmp7	0.627995	0.00238856	0.04	0.038	1	0.0277072
Zbtb43	0.0221451	0.00238786	0.003	0.001	1	0.00186187
Cldn23	0.0221451	0.00238786	0.003	0.001	1	0.00186187
Elp1	0.402128	0.00237662	0.012	0.01	1	0.00824542
Itga3	0.0475663	0.00237563	0.003	0.001	1	0.00212785
Tbck	0.568224	0.00237108	0.016	0.015	1	0.0113268
Mtmr7	0.489574	0.00236451	0.012	0.01	1	0.00840101
Rsph9	0.226885	0.00236065	0.006	0.004	1	0.00398972
Myo7b	0.312686	0.00235789	0.008	0.006	1	0.00558561
AY172581.15	0.09424	0.00235121	0.004	0.002	1	0.00265981
Kdsr	0.35261	0.00235121	0.003	0.002	1	0.00243903
Ube3c	0.500484	0.00235113	0.091	0.086	1	0.0635495
Slc30a7	0.452125	0.00234969	0.015	0.013	1	0.0103733
Zfp507	0.46226	0.00234698	0.017	0.015	1	0.0119692
Trim41	0.6969	0.00234022	0.032	0.031	1	0.0226536
Caps2	0.252134	0.00233901	0.004	0.003	1	0.0028154
Rhof	0.397122	0.0023363	0.006	0.005	1	0.00441129
Ergic1	0.299736	0.0023336	0.009	0.007	1	0.00611757
LOC685767	0.00830298	0.00232952	0.002	0.001	1	0.00159589
Tesk2	0.344496	0.00228772	0.008	0.006	1	0.00558561
Nectin3	0.121628	0.00228075	0.004	0.002	1	0.00265981
LOC100909505	0.51768	0.00225979	0.129	0.124	1	0.0937914
Magi1	0.557075	0.0022464	0.013	0.012	1	0.00946493
Fbf1	0.430687	0.00223682	0.012	0.01	1	0.00824542
Slc39a5	0.0694682	0.0022346	0.003	0.002	1	0.00212785
Tmem82	0.488404	0.00223436	0.014	0.013	1	0.00984131
Atr	0.243456	0.00222	0.006	0.004	1	0.00398972
AABR07034637.1	0.260497	0.00222	0.006	0.004	1	0.00398972
Panx1	0.470418	0.00221756	0.008	0.006	1	0.00547521
Ipo13	0.594307	0.00221272	0.023	0.022	1	0.0163804
Wwc3	0.774767	0.00220328	0.032	0.031	1	0.0225432
Sec14l3	0.562906	0.00219595	0.017	0.016	1	0.0121247
Slc25a14	0.304653	0.00219576	0.007	0.005	1	0.00452168
Cep131	0.554825	0.00219102	0.011	0.01	1	0.00760306
Rdh14	0.714884	0.00218429	0.028	0.027	1	0.0199938
Ttc30b	0.406433	0.00218131	0.009	0.008	1	0.00638355
Epha3	0.377603	0.00217897	0.012	0.01	1	0.00797944
Abca5	0.0474874	0.00217624	0.003	0.001	1	0.00186187
Mpdz	0.65782	0.00216515	0.025	0.024	1	0.0174444
Atxn7l2	0.0825554	0.0021641	0.003	0.002	1	0.00212785
Gnat3	0.0825554	0.0021641	0.003	0.002	1	0.00212785
Slc25a35	0.219334	0.00216178	0.005	0.004	1	0.00372374
Atp11b	0.344318	0.00215948	0.008	0.006	1	0.00531963
Tigar	0.278244	0.00214968	0.006	0.004	1	0.00398972
Cyp4f17	0.465778	0.00214288	0.013	0.011	1	0.00877738
Nav2	0.702837	0.00214152	0.06	0.058	1	0.042271
AABR07063279.1	0.615419	0.00213397	0.021	0.02	1	0.0150505
Zdhhc24	0.322391	0.0021255	0.007	0.005	1	0.00452168
Dennd4c	0.439226	0.0021255	0.006	0.005	1	0.00441129
Cyp2u1	0.600325	0.00212426	0.02	0.018	1	0.0137206
Camsap3	0.624745	0.00211669	0.015	0.014	1	0.0107948
AABR07022144.1	0.464412	0.00210905	0.012	0.01	1	0.00797944
Cep95	0.53905	0.00208716	0.01	0.008	1	0.00680512
Palm2	0.758191	0.00208643	0.022	0.021	1	0.0158937
Ric1	0.118649	0.00208149	0.003	0.002	1	0.00239383
AABR07032520.2	0.296601	0.00207936	0.006	0.004	1	0.00398972
Hdac5	0.789388	0.00207605	0.034	0.033	1	0.0238731
Traf2	0.588484	0.00207457	0.024	0.022	1	0.0164908
AABR07070117.1	0.171143	0.00206939	0.004	0.002	1	0.00265981
RGD1310495	0.283486	0.0020673	0.006	0.005	1	0.0042557
Dip2c	0.46233	0.0020673	0.006	0.005	1	0.00414531
Ankle2	0.204779	0.0020573	0.004	0.003	1	0.00292579
AABR07049038.2	0.0341778	0.00204728	0.002	0.001	1	0.00159589
Pde4dip	0.517546	0.00203705	0.027	0.025	1	0.0188847
March6	0.575777	0.00203513	0.016	0.014	1	0.0110608
Rsrp1	0.600587	0.00201866	0.246	0.241	1	0.189239
Tspan2	0.15281	0.00201101	0.003	0.002	1	0.00239383
Pigv	0.344973	0.0020071	0.008	0.006	1	0.00558561
Irf2bp2	0.412856	0.0020071	0.008	0.007	1	0.00558561
Mad2l2	0.534351	0.00200549	0.024	0.022	1	0.0164908
Fdxr	0.703253	0.00200394	0.039	0.037	1	0.0271753
LOC108348081	0.00276961	0.00200089	0.001	0	1	0.000953533
Aasdh	0.338249	0.00199701	0.006	0.005	1	0.0042557
LOC103690060	0.3226	0.00198498	0.007	0.005	1	0.00452168
AC120486.8	0.482859	0.00198498	0.006	0.005	1	0.00441129
Jade1	0.558735	0.00198488	0.089	0.085	1	0.0626864
Rrn3	0.774756	0.00197083	0.037	0.036	1	0.026267
March3	0.397394	0.00196095	0.007	0.006	1	0.00505364
Rabgap1	0.924564	0.00193885	0.048	0.048	1	0.0342916
Ccp110	0.315649	0.00193874	0.006	0.004	1	0.00398972
Glcci1	0.601021	0.00193591	0.039	0.037	1	0.0272857
Fst	0.00055012	0.00193028	0.002	0	1	0.00106393
Heatr3	0.638679	0.00192289	0.026	0.025	1	0.0182423
Mydgf	0.519423	0.00192146	0.013	0.012	1	0.00904336
Adgrg2	0.0184365	0.00191822	0.002	0.001	1	0.00132991
Ccdc134	0.480124	0.00189932	0.012	0.01	1	0.00797944
Prcp	0.475707	0.00188573	0.014	0.013	1	0.00984131
Nsmf	0.626269	0.00188573	0.014	0.013	1	0.00973091
Ldlrad1	0.149916	0.0018821	0.003	0.002	1	0.00212785
LOC690000	0.929429	0.00188143	0.05	0.05	1	0.0356667
Pdia5	0.996292	0.00187914	0.153	0.153	1	0.112591
AABR07017716.1	0.19214	0.00187008	0.003	0.002	1	0.00239383
Acox3	0.446127	0.00186518	0.01	0.009	1	0.00718149
RGD1561777	0.230586	0.00185806	0.004	0.003	1	0.00265981
Fam135a	0.557641	0.0018485	0.018	0.016	1	0.0122351
AC141969.1	0.0273721	0.00184765	0.002	0.001	1	0.00132991
Stxbp4	0.244352	0.00184606	0.004	0.003	1	0.00292579
Eif2b4	0.667961	0.00184471	0.04	0.038	1	0.0278176
Phb2	0.996122	0.00183915	0.195	0.195	1	0.145207
Klrg1	0.255596	0.00183407	0.005	0.003	1	0.00319178
Smpd4	0.542875	0.00182636	0.016	0.015	1	0.0111712
P2rx3	0.123196	0.00182361	0.003	0.001	1	0.00186187
Extl3	0.275546	0.00182361	0.002	0.001	1	0.00175148
Wfs1	0.479801	0.00179975	0.021	0.019	1	0.014895
Tada1	0.794119	0.00179975	0.021	0.02	1	0.0146742
Wdr82	0.21368	0.00179961	0.003	0.002	1	0.00239383
Hist1h2ao.3	0.0041763	0.00178909	0.002	0	1	0.00106393
Mcf2l	0.377599	0.00178618	0.006	0.005	1	0.0042557
Ggt1	0.0273834	0.00177708	0.002	0.001	1	0.00132991
Gnai3	0.976928	0.00177561	0.173	0.174	1	0.128129
Mcm9	0.398277	0.00177423	0.007	0.005	1	0.00452168
Casd1	0.0908582	0.00176509	0.002	0.001	1	0.00159589
Tmem120b	0.0908582	0.00176509	0.002	0.001	1	0.00159589
AABR07047323.2	0.202046	0.00176509	0.002	0.001	1	0.0014855
Nmrk1	0.437132	0.00176229	0.007	0.006	1	0.00478766
LOC100361933	0.568118	0.00176229	0.007	0.006	1	0.00467727
Dtx2	0.527295	0.00175952	0.012	0.01	1	0.00797944
Fryl	0.435394	0.00175036	0.007	0.006	1	0.00505364
Hectd2	0.487374	0.001749	0.01	0.008	1	0.00664953
Hdac11	0.574695	0.0017463	0.014	0.013	1	0.00984131
Dipk1a	0.76904	0.00174211	0.04	0.039	1	0.0283948
Insyn1	0.192636	0.00174112	0.003	0.002	1	0.00212785
Tmem201	0.37771	0.00171591	0.006	0.005	1	0.0042557
Zc4h2	0.482617	0.00171462	0.008	0.007	1	0.00585159
Fbxo46	0.650568	0.00171335	0.01	0.009	1	0.00733708
Ctps1	0.648214	0.00171081	0.015	0.014	1	0.0105289
Syngr2	0.0532044	0.00170651	0.002	0.001	1	0.00132991
UST4r	0.460924	0.00170273	0.009	0.007	1	0.00611757
Sfxn4	0.110678	0.00169455	0.002	0.001	1	0.00159589
Cep76	0.110678	0.00169455	0.002	0.001	1	0.00159589
Nptx2	0.345646	0.00168259	0.002	0.002	1	0.00175148
Fen1	0.435523	0.00168017	0.007	0.006	1	0.00505364
Gpr19	0.351997	0.00166946	0.005	0.004	1	0.00372374
Zbtb49	0.395209	0.00166946	0.005	0.004	1	0.00372374
Specc1	0.641847	0.00166828	0.007	0.007	1	0.00520923
Zyg11b	0.260339	0.0016587	0.003	0.002	1	0.00239383
Zswim3	0.375985	0.00165754	0.006	0.005	1	0.00398972
Nrg1	0.397006	0.00165754	0.006	0.005	1	0.00398972
Dmtn	0.505773	0.00165639	0.008	0.007	1	0.00558561
Abca3	0.525805	0.00165411	0.013	0.011	1	0.00877738
Tardbp	0.72746	0.00165344	0.037	0.035	1	0.0258454
Coro6	0.0704919	0.00163595	0.002	0.001	1	0.00132991
Rnft1	0.21963	0.00163595	0.002	0.001	1	0.00121951
Pou2f1	0.695452	0.00163156	0.011	0.01	1	0.00760306
Scaf4	0.721553	0.00162725	0.02	0.019	1	0.0139866
Hnf1b	0.5525	0.00162618	0.023	0.021	1	0.0156929
Slc30a2	0.110712	0.00162401	0.002	0.001	1	0.00159589
AABR07050423.1	0.132806	0.00162401	0.002	0.001	1	0.00159589
Chrnb1	0.132806	0.00162401	0.002	0.001	1	0.00159589
Olfr12	0.364827	0.00162293	0.005	0.003	1	0.00319178
Mocs1	0.76924	0.00162092	0.033	0.032	1	0.0234515
Nrbp2	0.190396	0.00161208	0.003	0.002	1	0.00186187
Gtpbp2	0.550766	0.00160585	0.017	0.015	1	0.0114372
LOC498265	0.28537	0.00158825	0.003	0.002	1	0.00239383
Plekhh3	0.418622	0.00158725	0.006	0.005	1	0.00398972
Rangap1	0.70804	0.00158626	0.061	0.059	1	0.0429134
Wdr37	0.630989	0.00158235	0.017	0.016	1	0.0119692
Tug1	0.824412	0.00158042	0.021	0.02	1	0.0149401
Slc4a11	0.0267411	0.00157731	0.002	0	1	0.00106393
AABR07056817.1	0.0267411	0.00157731	0.002	0	1	0.00106393
Ptprs	0.0267411	0.00157731	0.002	0	1	0.00106393
Prmt3	0.650929	0.00157346	0.01	0.009	1	0.00733708
Epb41l4b	0.559188	0.00156967	0.02	0.018	1	0.013831
Anapc4	0.802649	0.00156873	0.021	0.021	1	0.0152061
Togaram2	0.0908349	0.00156539	0.002	0.001	1	0.00132991
Fbxo15	0.358375	0.00156445	0.004	0.003	1	0.00292579
Csmd1	0.782136	0.00156445	0.003	0.003	1	0.00270501
Lamc1	0.657204	0.00156257	0.008	0.008	1	0.00600718
Arhgef12	0.604084	0.00156072	0.013	0.012	1	0.00930934
RGD1306746	0.590506	0.00155888	0.018	0.017	1	0.0125011
Zdhhc17	0.157206	0.00155348	0.002	0.001	1	0.00159589
Atp10a	0.157206	0.00155348	0.002	0.001	1	0.00159589
Oga	0.582004	0.00154894	0.014	0.013	1	0.00957533
RGD1560015	0.392696	0.00154069	0.005	0.004	1	0.00345776
Atad3a	0.940379	0.00154017	0.035	0.035	1	0.0250926
Eef1aknmt	0.628624	0.00153544	0.019	0.017	1	0.0130331
Tfcp2	0.780815	0.00153118	0.03	0.029	1	0.0207917
Morc3	0.740614	0.00153034	0.032	0.031	1	0.022498
Hnf1a	0.960506	0.00152784	0.038	0.037	1	0.0268441
RGD1307461	0.000587568	0.00151863	0.001	0	1	0.000797944
Osr1	0.000587568	0.00151863	0.001	0	1	0.000797944
Gpsm2	0.311465	0.0015178	0.003	0.002	1	0.00239383
Hykk	0.311465	0.0015178	0.003	0.002	1	0.00239383
Nhlrc1	0.481473	0.0015178	0.003	0.002	1	0.00228344
Dnase2b	0.418735	0.00151696	0.006	0.005	1	0.00398972
Pla2g6	0.526171	0.00151449	0.013	0.011	1	0.00877738
Pcmtd2	0.771188	0.0015124	0.05	0.049	1	0.0351547
Edrf1	0.652632	0.00151204	0.02	0.018	1	0.013565
Flcn	0.912785	0.00150725	0.032	0.031	1	0.0226988
Marveld2	0.0414241	0.00150673	0.002	0	1	0.00106393
Rictor	0.0414241	0.00150673	0.002	0	1	0.00106393
Col4a5	0.440109	0.00150512	0.006	0.005	1	0.0042557
AABR07039111.1	0.483548	0.00150512	0.006	0.005	1	0.0042557
Masp1	0.483053	0.00150431	0.008	0.007	1	0.00585159
RGD1561796	0.520254	0.00150431	0.008	0.007	1	0.00585159
Fbxl4	0.624012	0.00150114	0.018	0.016	1	0.0122351
Ogdhl	0.114251	0.00149484	0.002	0.001	1	0.00132991
Tdrkh	0.480904	0.00149328	0.007	0.005	1	0.00452168
Cep85	0.643305	0.00148944	0.018	0.017	1	0.0125011
Mms19	0.719069	0.00148944	0.018	0.017	1	0.0123907
Rnf215	0.793865	0.00148793	0.022	0.021	1	0.0154721
Uap1	0.762797	0.00148421	0.034	0.033	1	0.0235619
Rnf212	0.183814	0.00148295	0.002	0.001	1	0.00159589
Cdon	0.38891	0.0014822	0.005	0.004	1	0.00319178
Snx25	0.413414	0.0014822	0.005	0.004	1	0.00319178
Zcchc4	0.519709	0.00148145	0.007	0.006	1	0.00478766
Pgap1	0.243827	0.00147108	0.003	0.002	1	0.00186187
Clcf1	0.464179	0.00145851	0.005	0.004	1	0.00372374
Rrp1	0.837742	0.00145102	0.03	0.029	1	0.0210577
AC119015.4	0.00277113	0.00144803	0.001	0	1	0.000797944
Avil	0.00277113	0.00144803	0.001	0	1	0.000797944
Cyp2r1	0.285518	0.00144735	0.003	0.002	1	0.00239383
Tubgcp3	0.779029	0.00144402	0.015	0.014	1	0.0102629
Gla	0.0603934	0.00143615	0.002	0.001	1	0.00106393
Carmil2	0.0603934	0.00143615	0.002	0.001	1	0.00106393
Zhx3	0.349928	0.0014355	0.004	0.003	1	0.00265981
Slco1a2	0.0908908	0.00142428	0.002	0.001	1	0.00132991
Pigb	0.579441	0.00142366	0.004	0.003	1	0.0028154
[truncated: 10,385 more rows]

## Sheet: cluster-3
	p_val	avg_log2FC	pct.1	pct.2	p_val_adj	avg_exp
Lyve1	0	1.60219	0.829	0.097	0	1.06224
Ctsl	0	1.33235	0.948	0.673	0	1.54025
Fcgr2b	0	1.17918	0.716	0.065	0	0.745188
Fam167b	0	1.12956	0.662	0.079	0	0.704685
Kdr	0	0.998215	0.648	0.088	0	0.646967
Bmp2	0	0.970568	0.581	0.055	0	0.577232
Id3	0	0.935397	0.652	0.176	0	0.686408
Tspan7	0	0.885774	0.622	0.092	0	0.583076
Eng	0	0.806927	0.578	0.091	0	0.53081
Mrc1	0	0.802353	0.582	0.108	0	0.552138
Lrg1	0	0.740255	0.501	0.074	0	0.464223
Srgn	0	0.730477	0.533	0.092	0	0.483489
RT1-T24-4	0	0.683706	0.59	0.231	0	0.569803
Sparc	0	0.682087	0.582	0.163	0	0.562605
Ifitm3	1.79073e-252	0.680612	0.855	0.597	2.34067e-248	1.01991
Aqp1	0	0.680551	0.381	0.036	0	0.36417
Gstp1	0	0.644543	0.47	0.089	0	0.420253
Ramp2	0	0.621064	0.406	0.028	0	0.34678
Gpr182	0	0.613068	0.425	0.032	0	0.354752
Mt1	6.85514e-122	0.604918	0.892	0.766	8.96035e-118	1.34159
Ifitm1	0	0.59253	0.644	0.24	0	0.655984
Plpp3	2.08612e-221	0.568678	0.659	0.359	2.72677e-217	0.636673
Clec14a	0	0.568362	0.416	0.049	0	0.345346
Ifi27	9.20213e-273	0.566272	0.994	0.941	1.20281e-268	1.92596
Calm1	9.62307e-183	0.563987	0.777	0.53	1.25783e-178	0.868259
Mt2A	2.60337e-92	0.560061	0.586	0.396	3.40287e-88	0.649401
Ly6e	0	0.539094	0.524	0.169	0	0.494962
Bst2	2.90684e-175	0.533314	0.786	0.552	3.79953e-171	0.845229
Txnip	0	0.514375	0.43	0.112	0	0.368641
Akr1c15	0	0.496141	0.345	0.029	0	0.28092
Mfge8	0	0.495805	0.428	0.104	0	0.359734
Ccdc80	0	0.493088	0.41	0.088	0	0.347984
Krt79	0	0.47121	0.319	0.031	0	0.264065
Adgrf5	0	0.457041	0.338	0.044	0	0.273866
Ubb	5.04447e-122	0.450449	0.923	0.811	6.59362e-118	1.26808
Hyal2	0	0.443929	0.313	0.034	0	0.254088
Igfbp7	0	0.435662	0.595	0.22	0	0.571559
Myl6	8.6918e-121	0.427574	0.912	0.788	1.1361e-116	1.17947
Dpp4	1.55201e-192	0.419634	0.433	0.175	2.02864e-188	0.362616
RT1-T24-3	0	0.414254	0.29	0.05	0	0.244571
Clec1b	0	0.408909	0.278	0.028	0	0.227569
Plpp1	0	0.399531	0.287	0.029	0	0.226663
Pde2a	0	0.398515	0.29	0.031	0	0.22947
Flt1	0	0.385719	0.28	0.026	0	0.219556
B2m	3.22206e-183	0.381946	0.998	0.995	4.21156e-179	2.23488
Atp5if1	2.06357e-112	0.377102	0.553	0.326	2.6973e-108	0.497625
Fcgrt	3.17527e-143	0.372891	0.493	0.244	4.1504e-139	0.425285
Cyp4b1	0	0.36878	0.264	0.021	0	0.205126
Ccl24	0	0.362387	0.245	0.022	0	0.196004
Tinagl1	0	0.359548	0.258	0.022	0	0.200673
Sft2d1	2.95314e-224	0.357995	0.326	0.095	3.86005e-220	0.26008
Cstb	1.3533e-103	0.357798	0.564	0.347	1.7689e-99	0.506551
App	4.02008e-188	0.352241	0.361	0.126	5.25465e-184	0.296508
Eva1b	3.04593e-283	0.34952	0.292	0.064	3.98133e-279	0.231959
Myl12a	3.8189e-121	0.348884	0.401	0.193	4.99169e-117	0.337977
Txn1	1.31428e-77	0.348252	0.816	0.669	1.71789e-73	0.928034
Clec2g	1.39202e-106	0.344433	0.482	0.272	1.8195e-102	0.412485
Cdh5	0	0.339209	0.274	0.05	0	0.213233
Plac9	0	0.338337	0.217	0.021	0	0.177638
Nostrin	7.75915e-238	0.335556	0.271	0.065	1.0142e-233	0.217912
Gatm	0	0.327079	0.232	0.028	0	0.184437
Serpinb6a	0	0.317575	0.227	0.019	0	0.174841
Sgk1	6.38415e-121	0.317052	0.341	0.148	8.34472e-117	0.282955
Calml4	0	0.314316	0.219	0.019	0	0.170863
Epas1	1.13016e-93	0.310084	0.434	0.239	1.47723e-89	0.363067
LOC100361457	8.88052e-59	0.305555	0.675	0.536	1.16077e-54	0.672252
Rnd3	3.70846e-181	0.302965	0.269	0.078	4.84733e-177	0.212324
Tgfbr3	0	0.298252	0.227	0.028	0	0.173127
Cd99	7.25215e-108	0.29806	0.355	0.167	9.47929e-104	0.286199
Sec62	2.36998e-68	0.29587	0.561	0.387	3.0978e-64	0.496077
Acer2	0	0.295812	0.215	0.025	0	0.166804
Esam	0	0.294919	0.217	0.02	0	0.16439
Jam2	0	0.291846	0.201	0.019	0	0.157253
Cd81	2.73534e-55	0.290599	0.695	0.563	3.57537e-51	0.675086
Cd93	0	0.288595	0.209	0.019	0	0.159786
Itm2b	4.49877e-55	0.28776	0.829	0.746	5.88034e-51	0.970936
S100a16	1.69616e-158	0.287124	0.281	0.092	2.21705e-154	0.217892
Dynll1	9.91717e-60	0.284513	0.453	0.295	1.29627e-55	0.396892
Tcn2	7.07549e-116	0.271706	0.289	0.115	9.24838e-112	0.227468
Tagln2	3.95994e-123	0.271351	0.288	0.109	5.17603e-119	0.231271
Egfl7	0	0.267922	0.194	0.019	0	0.147934
Adgrl4	0	0.267597	0.191	0.013	0	0.144056
Npr1	0	0.267416	0.203	0.024	0	0.153006
Sh3bgrl3	3.27929e-136	0.265685	0.433	0.19	4.28636e-132	0.369896
Cavin2	9.48825e-276	0.265068	0.189	0.027	1.24021e-271	0.14976
Tie1	0	0.262453	0.2	0.02	0	0.148365
Isg15	1.47778e-117	0.261555	0.21	0.068	1.93161e-113	0.173553
Emcn	0	0.261113	0.182	0.013	0	0.138615
Depp1	4.63855e-47	0.260619	0.277	0.16	6.06305e-43	0.237092
Ptprb	0	0.258912	0.188	0.016	0	0.141954
Stom	5.77209e-279	0.257351	0.201	0.03	7.5447e-275	0.151981
RT1-S3	2.32099e-68	0.256373	0.383	0.221	3.03376e-64	0.310168
Cd48	8.76983e-155	0.255493	0.255	0.078	1.1463e-150	0.194874
Tmem88	0	0.252004	0.178	0.012	0	0.134217
Gnai2	3.64842e-94	0.251488	0.34	0.16	4.76885e-90	0.27052
Marcks	1.98891e-120	0.250438	0.261	0.095	2.59971e-116	0.206321
Tnfsf10	3.76967e-262	0.248118	0.194	0.03	4.92734e-258	0.146714
Nrp2	0	0.247538	0.18	0.019	0	0.136701
Tmem204	1.32542e-243	0.244626	0.199	0.034	1.73245e-239	0.149947
Selenom	4.3556e-297	0.243514	0.186	0.024	5.69321e-293	0.139578
Tek	0	0.239756	0.176	0.015	0	0.13154
Flt4	0	0.23715	0.167	0.011	0	0.125823
Mmrn2	0	0.236266	0.172	0.012	0	0.127281
Icam2	5.07968e-234	0.234909	0.185	0.031	6.63966e-230	0.139915
Gmfg	1.07793e-87	0.232357	0.294	0.133	1.40896e-83	0.236474
Cdc42	3.64717e-56	0.229866	0.386	0.236	4.76721e-52	0.313489
S100a10	3.56266e-127	0.227219	0.214	0.066	4.65675e-123	0.170952
Id1	5.03063e-165	0.226577	0.175	0.038	6.57553e-161	0.138208
LOC100359583	4.50895e-42	0.226519	0.496	0.361	5.89365e-38	0.444408
Oit3	0	0.220072	0.156	0.013	0	0.117861
Elk3	1.22116e-269	0.215538	0.158	0.019	1.59617e-265	0.119663
Sectm1a	2.10508e-253	0.214982	0.161	0.021	2.75155e-249	0.121227
Serf2	2.61486e-53	0.21493	0.987	0.957	3.41788e-49	1.73332
LOC108348061	5.77554e-42	0.213796	0.974	0.945	7.54921e-38	1.55911
Rasgrp3	0	0.213448	0.154	0.015	0	0.115816
Plxnd1	4.0877e-293	0.212223	0.158	0.016	5.34303e-289	0.117448
Dlc1	1.19999e-75	0.211678	0.242	0.108	1.56851e-71	0.187301
Arsb	6.08848e-162	0.210792	0.19	0.045	7.95825e-158	0.14004
Maf	5.49812e-167	0.210448	0.18	0.04	7.1866e-163	0.135212
Ap1b1	4.38789e-98	0.210393	0.211	0.076	5.73542e-94	0.161238
Clic1	4.37632e-107	0.204577	0.204	0.067	5.72028e-103	0.156159
Itm2c	1.52326e-89	0.203954	0.22	0.085	1.99105e-85	0.169118
Adipor1	4.04438e-60	0.200562	0.259	0.131	5.2864e-56	0.200648
Exoc3l2	0	0.199986	0.148	0.011	0	0.108217
Plekho1	1.29505e-245	0.197687	0.155	0.02	1.69276e-241	0.113633
Cox6a1	6.01912e-25	0.196776	0.866	0.812	7.86759e-21	1.03414
Tmem140	3.48233e-48	0.195954	0.297	0.172	4.55176e-44	0.232034
Tcim	4.21285e-52	0.195102	0.275	0.149	5.50662e-48	0.220226
Gpx3	9.24129e-161	0.194891	0.154	0.031	1.20793e-156	0.118112
AABR07017208.2	0	0.194189	0.14	0.01	0	0.103576
Abca8a	2.595e-74	0.193864	0.235	0.103	3.39193e-70	0.176706
RGD1564664	1.30268e-281	0.193834	0.14	0.013	1.70273e-277	0.10432
Slc3a2	3.35345e-64	0.193641	0.235	0.111	4.38329e-60	0.180589
Fabp5	3.13744e-64	0.192717	0.193	0.082	4.10095e-60	0.152569
Ifit2	3.3735e-137	0.192156	0.159	0.037	4.4095e-133	0.120919
Fkbp1a	1.42035e-30	0.191258	0.451	0.337	1.85654e-26	0.375022
Ets1	4.53345e-119	0.18815	0.185	0.054	5.92568e-115	0.13715
C1qtnf1	5.96772e-211	0.185408	0.146	0.021	7.8004e-207	0.107723
Col4a1	8.59608e-134	0.183699	0.171	0.043	1.12359e-129	0.127093
Cdc42ep2	3.31978e-235	0.183404	0.135	0.015	4.33928e-231	0.101093
Slc25a4	3.59514e-128	0.182501	0.168	0.043	4.69921e-124	0.124385
Tmem176b	4.6041e-32	0.182463	0.571	0.441	6.01802e-28	0.500454
Cd47	1.04181e-34	0.182329	0.35	0.235	1.36175e-30	0.278924
Tuba1b	8.30679e-52	0.1822	0.297	0.165	1.08578e-47	0.232933
Rbms1	7.11991e-92	0.182105	0.179	0.06	9.30643e-88	0.135243
Serpinb9	1.07446e-215	0.181923	0.141	0.019	1.40443e-211	0.103882
Scpep1	1.48659e-61	0.181738	0.242	0.116	1.94313e-57	0.183735
Calm2	3.34832e-36	0.180729	0.344	0.226	4.37659e-32	0.271963
Cemip2	3.98339e-145	0.179137	0.149	0.031	5.20669e-141	0.111144
RT1-CE4	2.6617e-41	0.177339	0.397	0.26	3.4791e-37	0.322133
Notch1	9.07363e-135	0.176617	0.153	0.035	1.18601e-130	0.113659
Shisa5	8.27529e-74	0.173758	0.192	0.075	1.08166e-69	0.144249
Msr1	1.60704e-122	0.173449	0.161	0.041	2.10056e-118	0.119106
Gas6	1.97062e-62	0.172421	0.218	0.099	2.5758e-58	0.162232
Cfl1	5.53862e-34	0.172272	0.337	0.222	7.23953e-30	0.273529
Ifitm2	1.05932e-62	0.170388	0.216	0.097	1.38464e-58	0.16666
Rasip1	1.51913e-268	0.169385	0.129	0.011	1.98565e-264	0.0928553
Thbd	3.51435e-99	0.16822	0.142	0.038	4.5936e-95	0.111564
Rps15	8.46262e-31	0.167393	0.935	0.876	1.10615e-26	1.28139
Clta	3.82401e-26	0.167342	0.441	0.332	4.99837e-22	0.366437
Clec4m	5.91268e-229	0.167036	0.11	0.01	7.72846e-225	0.0861258
Calcrl	5.56129e-83	0.166999	0.163	0.054	7.26916e-79	0.124335
Gpx4	4.19614e-25	0.166602	0.826	0.741	5.48477e-21	0.881383
Lpar6	4.58592e-116	0.165855	0.147	0.037	5.99426e-112	0.108636
Gnb2	7.16461e-30	0.164356	0.32	0.216	9.36486e-26	0.25295
Tubb5	1.75736e-38	0.163256	0.235	0.133	2.29704e-34	0.183067
Snx2	7.10072e-57	0.163093	0.172	0.073	9.28135e-53	0.131653
Plk2	6.16934e-69	0.162966	0.168	0.064	8.06395e-65	0.127312
Dab2	5.10893e-257	0.162446	0.115	0.009	6.67788e-253	0.085569
Aldoa	3.02276e-41	0.161363	0.287	0.169	3.95105e-37	0.223058
Phlda1	2.67987e-152	0.160761	0.111	0.017	3.50285e-148	0.0871143
Rpl37a	5.88887e-46	0.1603	1	0.995	7.69734e-42	2.37218
Aplp2	8.05455e-26	0.159691	0.443	0.332	1.05281e-21	0.366503
Sod1	2.87976e-25	0.159571	0.958	0.916	3.76414e-21	1.41864
Rps28	2.47417e-36	0.159547	0.997	0.983	3.23399e-32	1.93931
Marcksl1	5.13254e-90	0.159226	0.161	0.051	6.70874e-86	0.119407
Lrrc32	2.81567e-264	0.157008	0.115	0.008	3.68037e-260	0.0835172
Prdx1	8.81666e-21	0.156593	0.913	0.86	1.15243e-16	1.18976
RT1-A2	4.03638e-25	0.156003	0.324	0.225	5.27595e-21	0.270982
Degs1	1.18692e-73	0.155448	0.175	0.065	1.55142e-69	0.127005
Cd63	4.13038e-31	0.155439	0.33	0.22	5.39882e-27	0.265022
Ifit3	8.94761e-154	0.152387	0.115	0.018	1.16954e-149	0.0865635
Rpl36	2.91768e-24	0.151695	0.962	0.912	3.8137e-20	1.43327
Col4a4	1.48284e-254	0.151407	0.11	0.008	1.93822e-250	0.0803399
Anxa5	5.40798e-93	0.150905	0.137	0.038	7.06878e-89	0.102331
Atp5mf	3.13869e-19	0.150444	0.908	0.844	4.10258e-15	1.15292
Tst	8.61477e-19	0.150242	0.806	0.752	1.12604e-14	0.881634
AABR07001389.1	3.35418e-242	0.149972	0.11	0.009	4.38425e-238	0.0800647
Ece1	4.67892e-34	0.149865	0.263	0.16	6.11582e-30	0.20151
Arhgap45	2.94524e-135	0.149784	0.132	0.026	3.84973e-131	0.094594
Arl4a	2.5445e-81	0.149579	0.133	0.04	3.32591e-77	0.100762
Son	2.26739e-18	0.149384	0.475	0.386	2.96371e-14	0.408504
Rasgrp2	4.4733e-53	0.148538	0.18	0.08	5.84705e-49	0.136794
Rtp4	3.36853e-23	0.148462	0.277	0.191	4.403e-19	0.219493
Ndufa4	2.71309e-21	0.14842	0.953	0.906	3.54627e-17	1.37007
Rab5c	3.12508e-30	0.148419	0.274	0.175	4.08479e-26	0.210168
Gngt2	1.13181e-75	0.148395	0.283	0.129	1.47939e-71	0.225231
Selenof	2.06022e-20	0.148037	0.371	0.282	2.69291e-16	0.296827
Actb	1.95491e-35	0.147893	0.35	0.226	2.55526e-31	0.285712
Gata4	4.84098e-109	0.146911	0.127	0.03	6.32764e-105	0.0935746
Tmem9b	1.36883e-52	0.146398	0.167	0.073	1.7892e-48	0.125373
RT1-CE10	1.47483e-23	0.145944	0.371	0.271	1.92775e-19	0.302036
Nfkbia	9.98601e-26	0.145762	0.27	0.178	1.30527e-21	0.214482
Eif1	3.38777e-17	0.145097	0.879	0.826	4.42815e-13	1.07625
Cox6b1	5.78258e-18	0.144969	0.888	0.824	7.55842e-14	1.09444
Hspb1	1.05853e-48	0.144396	0.162	0.072	1.38361e-44	0.122978
Timp1	6.05844e-144	0.14425	0.113	0.018	7.91899e-140	0.0838238
Emilin1	5.93143e-75	0.143429	0.171	0.062	7.75297e-71	0.128225
Eef1d	8.59737e-23	0.143246	0.349	0.255	1.12376e-18	0.275872
Myl12b	2.19114e-26	0.14131	0.294	0.196	2.86403e-22	0.2276
Plek	1.73904e-130	0.141271	0.111	0.019	2.2731e-126	0.0829983
Ephb4	8.13918e-103	0.140974	0.122	0.029	1.06387e-98	0.089847
Cyb5a	6.47149e-24	0.140924	0.986	0.955	8.45889e-20	1.67372
Map1lc3a	3.63663e-30	0.139948	0.252	0.156	4.75344e-26	0.192054
Mfsd5	1.15081e-86	0.139826	0.133	0.038	1.50422e-82	0.0970022
LOC103689961	1.12642e-30	0.13885	0.26	0.161	1.47235e-26	0.200504
Kit	1.30271e-226	0.138345	0.101	0.008	1.70277e-222	0.0737101
Cd59	2.04144e-25	0.138312	0.255	0.168	2.66836e-21	0.197227
Tlnrd1	1.10975e-120	0.137782	0.119	0.024	1.45055e-116	0.0857001
Cyyr1	3.93294e-135	0.137622	0.109	0.018	5.14075e-131	0.0801774
Lhfpl2	1.36585e-238	0.137147	0.1	0.007	1.7853e-234	0.0723278
Rpl19	1.02731e-26	0.136774	0.981	0.944	1.3428e-22	1.61375
Fam124a	1.3067e-241	0.135406	0.098	0.006	1.70799e-237	0.0708079
Lima1	3.21424e-47	0.135377	0.154	0.068	4.20133e-43	0.115628
Akr1a1	8.1773e-14	0.135021	0.479	0.406	1.06885e-09	0.408376
Nos3	3.43887e-209	0.134952	0.097	0.008	4.49495e-205	0.0712521
Bace2	1.54334e-187	0.134653	0.101	0.01	2.0173e-183	0.0733786
Clic2	3.92314e-73	0.134138	0.135	0.043	5.12794e-69	0.0990474
Cavin3	2.1205e-18	0.134107	0.32	0.238	2.77171e-14	0.256015
Serinc3	1.45882e-30	0.133919	0.232	0.14	1.90682e-26	0.174397
Rhoj	7.10029e-191	0.133186	0.099	0.01	9.28079e-187	0.072109
Cox4i1	3.43578e-15	0.13316	0.924	0.897	4.49091e-11	1.27874
St3gal4	3.09088e-87	0.133053	0.127	0.035	4.04009e-83	0.0917232
Cox7c	1.33183e-20	0.13278	0.974	0.935	1.74084e-16	1.58253
Lamtor4	2.45016e-14	0.131861	0.521	0.445	3.20261e-10	0.450197
Tspan9	2.38247e-145	0.131512	0.104	0.015	3.11412e-141	0.0753112
Ctsd	7.94513e-25	0.131093	0.296	0.201	1.03851e-20	0.235568
Slfn2	1.92486e-50	0.130954	0.152	0.064	2.51598e-46	0.115078
Oasl2	4.69129e-38	0.128843	0.173	0.087	6.13198e-34	0.13054
Swi5	1.87864e-16	0.128596	0.291	0.217	2.45556e-12	0.230326
Smtn	4.70677e-115	0.127223	0.104	0.019	6.15222e-111	0.0760869
Tceal9	2.29812e-57	0.127094	0.136	0.051	3.00388e-53	0.100036
Tjp1	8.83132e-45	0.126572	0.152	0.068	1.15434e-40	0.112363
LOC685963	2.3734e-13	0.126117	0.857	0.793	3.10227e-09	0.973317
Sox17	4.91947e-199	0.126108	0.091	0.007	6.43024e-195	0.0664173
Zfp36	1.09759e-09	0.125914	0.383	0.328	1.43466e-05	0.327009
Rps16	3.03342e-22	0.125503	0.954	0.904	3.96498e-18	1.36358
Clec1a	9.20725e-185	0.125164	0.091	0.008	1.20348e-180	0.0664985
Cox5b	1.50326e-12	0.124901	0.877	0.826	1.96491e-08	1.05497
Rapgef5	3.92987e-171	0.124749	0.097	0.011	5.13673e-167	0.0693693
Pdlim1	1.33952e-25	0.123876	0.198	0.12	1.75088e-21	0.150354
Gstt3	8.02962e-12	0.123397	0.859	0.816	1.04955e-07	0.999197
LOC108351482	7.3924e-26	0.122907	0.996	0.987	9.66261e-22	2.00962
Rfk	3.40162e-14	0.122718	0.309	0.24	4.44626e-10	0.246095
LOC100360841	1.69764e-16	0.122392	0.97	0.936	2.21898e-12	1.59641
Akr1b1	5.04631e-77	0.12132	0.115	0.032	6.59603e-73	0.0835736
Tmem256	3.79268e-11	0.121259	0.604	0.538	4.95741e-07	0.552815
Sdr9c7	7.90102e-29	0.120603	0.171	0.095	1.03274e-24	0.128613
Islr	4.03373e-117	0.120372	0.091	0.015	5.27249e-113	0.0680498
Slc43a3	3.01364e-56	0.120197	0.13	0.047	3.93913e-52	0.0940437
Nrp1	8.49471e-151	0.120021	0.09	0.011	1.11034e-146	0.0661421
Pcdh12	8.80255e-208	0.119926	0.088	0.006	1.15058e-203	0.0634588
Atp6v1g1	5.49616e-11	0.119772	0.68	0.62	7.18403e-07	0.656566
Tuba1a	1.55702e-86	0.118314	0.099	0.023	2.03518e-82	0.0734913
Pip5k1c	1.42577e-81	0.117751	0.106	0.027	1.86362e-77	0.0769437
Rac1	2.39071e-14	0.117359	0.369	0.292	3.1249e-10	0.295189
Cdc42ep4	2.01578e-36	0.117319	0.148	0.071	2.63483e-32	0.110156
Micos13	1.58681e-10	0.117245	0.646	0.587	2.07412e-06	0.598972
Serpinh1	7.20633e-65	0.116509	0.117	0.037	9.4194e-61	0.0853123
Tbxa2r	5.86284e-226	0.116497	0.085	0.005	7.66332e-222	0.0607505
Meis2	8.30045e-163	0.115962	0.086	0.009	1.08495e-158	0.0627709
H3f3c	1.50513e-13	0.115653	0.629	0.554	1.96735e-09	0.579381
Hint1	1.1806e-11	0.115647	0.907	0.86	1.54316e-07	1.17765
Rida	5.46212e-18	0.115492	0.991	0.959	7.13953e-14	1.7074
Cox7a2l2	8.46534e-14	0.115472	0.91	0.854	1.1065e-09	1.1662
Ccl21	0.408825	0.115367	0.005	0.004	1	0.00684697
Drap1	1.70895e-19	0.115264	0.246	0.169	2.23377e-15	0.187188
Tmem50a	6.51728e-22	0.115129	0.206	0.131	8.51873e-18	0.15522
Hip1	1.61945e-64	0.114921	0.108	0.032	2.11678e-60	0.0795144
LOC100364457	4.28585e-15	0.11492	0.919	0.876	5.60204e-11	1.24664
Bcam	7.64193e-163	0.114734	0.089	0.009	9.98876e-159	0.0635904
Dll4	3.07926e-192	0.114665	0.085	0.006	4.0249e-188	0.0609445
Ostf1	8.55563e-24	0.114059	0.241	0.155	1.11831e-19	0.183429
Ifi27l2b	1.11968e-23	0.113981	0.996	0.981	1.46353e-19	1.99648
Edf1	3.74934e-13	0.11383	0.605	0.529	4.90077e-09	0.543329
Rhoc	4.68291e-51	0.113437	0.119	0.044	6.12104e-47	0.0869697
Dse	9.25453e-73	0.11301	0.099	0.026	1.20966e-68	0.0736852
Polr2e	8.79104e-17	0.112794	0.247	0.176	1.14908e-12	0.18832
Sem1	1.82316e-10	0.112724	0.727	0.666	2.38306e-06	0.72373
Cst3	2.44705e-63	0.112475	0.46	0.289	3.19854e-59	0.403971
Fam110a	1.79182e-118	0.112082	0.088	0.013	2.34209e-114	0.0639842
Atox1	3.36215e-14	0.11186	0.972	0.945	4.39467e-10	1.53625
Pxn	5.6609e-45	0.111714	0.136	0.057	7.39936e-41	0.097715
Adamts1	2.2286e-128	0.111632	0.083	0.011	2.913e-124	0.0611947
Ap2s1	1.19581e-13	0.111522	0.288	0.22	1.56305e-09	0.225792
Fau	2.23197e-20	0.110975	0.993	0.967	2.91741e-16	1.79002
Arhgef7	1.6667e-44	0.110635	0.114	0.044	2.17854e-40	0.0852624
Lipe	3.35027e-180	0.110607	0.085	0.007	4.37913e-176	0.0598373
Slc39a1	1.01539e-11	0.109303	0.235	0.179	1.32721e-07	0.186444
Rps4x	4.12081e-14	0.109005	0.866	0.798	5.38631e-10	1.03342
AABR07044631.2	2.62923e-123	0.108764	0.082	0.011	3.43666e-119	0.0604505
Crim1	8.56483e-134	0.108432	0.083	0.01	1.11951e-129	0.0600063
Tacc1	5.23517e-78	0.10811	0.099	0.025	6.84289e-74	0.0715522
Lmcd1	1.97159e-169	0.108047	0.079	0.007	2.57707e-165	0.057017
Ncoa7	4.27475e-125	0.107206	0.082	0.011	5.58753e-121	0.0598687
Chmp2a	1.91124e-18	0.107134	0.231	0.158	2.49818e-14	0.174003
Hes1	1.07623e-15	0.106888	0.196	0.134	1.40675e-11	0.150242
Ushbp1	1.52618e-156	0.106796	0.077	0.007	1.99488e-152	0.0565538
Rps15a	5.17813e-18	0.106035	0.955	0.912	6.76833e-14	1.41346
Rgl1	3.83228e-74	0.105824	0.093	0.023	5.00918e-70	0.0678808
Tmem132e	2.92804e-177	0.105712	0.075	0.005	3.82724e-173	0.0547025
Cd200r1	1.0159e-90	0.105595	0.089	0.018	1.32789e-86	0.0647035
Ppib	3.66766e-09	0.10539	0.428	0.369	4.794e-05	0.352374
Ost4	1.75466e-11	0.105353	0.615	0.541	2.29351e-07	0.558451
Pianp	3.70599e-165	0.104775	0.077	0.006	4.8441e-161	0.055503
Gsta6	8.32448e-40	0.104403	0.112	0.045	1.08809e-35	0.0827985
Fxyd6	2.35338e-99	0.104391	0.082	0.014	3.07611e-95	0.0603129
Uba52	4.37926e-17	0.104128	0.988	0.965	5.72413e-13	1.75833
Fermt2	3.30274e-23	0.1038	0.217	0.137	4.31701e-19	0.164233
Elob	6.26823e-09	0.103211	0.8	0.747	8.19321e-05	0.85956
Uqcr10	6.00191e-12	0.103025	0.933	0.889	7.8451e-08	1.26831
Rasl10a	1.19037e-140	0.10295	0.076	0.008	1.55594e-136	0.0553654
Nedd4	1.93447e-14	0.102901	0.269	0.2	2.52855e-10	0.206533
Nenf	1.91247e-21	0.10289	0.183	0.113	2.49979e-17	0.134961
Ier2	3.48328e-13	0.102028	0.199	0.142	4.553e-09	0.15422
Lmf2	2.59504e-51	0.101971	0.107	0.037	3.39198e-47	0.0768311
Runx1t1	4.76273e-148	0.101926	0.076	0.007	6.22536e-144	0.0546461
Rps2	1.70663e-15	0.10187	0.959	0.921	2.23074e-11	1.4247
Zfp503	1.77507e-128	0.101744	0.073	0.008	2.32019e-124	0.0539582
Cyp26b1	1.30402e-117	0.101675	0.067	0.007	1.70448e-113	0.0519639
Hras	1.05633e-10	0.101667	0.253	0.198	1.38073e-06	0.198196
Enpep	7.13637e-34	0.101623	0.122	0.055	9.32795e-30	0.0895967
Vamp5	4.07465e-72	0.101612	0.094	0.024	5.32598e-68	0.0671052
Mrpl17	8.66357e-11	0.101333	0.351	0.287	1.13242e-06	0.27815
Selenoh	4.141e-12	0.101215	0.307	0.24	5.41271e-08	0.239152
Rpl29	4.19203e-11	0.100692	0.904	0.85	5.4794e-07	1.14903
Sh3bp5	1.22043e-23	0.100605	0.175	0.103	1.59523e-19	0.127781
Hlx	7.60654e-82	0.100502	0.08	0.016	9.94251e-78	0.059456
Htra1	4.73177e-30	0.10047	0.136	0.068	6.1849e-26	0.0995414
Tmcc2	1.28665e-134	0.100444	0.072	0.007	1.68178e-130	0.0529887
Imp3	1.66418e-21	0.0999038	0.174	0.105	2.17526e-17	0.127725
Slfn5	1.02825e-30	0.0998586	0.146	0.074	1.34402e-26	0.109468
Tgm2	1.76578e-16	0.0998099	0.191	0.128	2.30805e-12	0.144006
Ubl5	1.8745e-09	0.099176	0.625	0.565	2.45016e-05	0.572632
Fstl1	4.13147e-65	0.0989248	0.09	0.024	5.40025e-61	0.0658859
Snx33	2.13826e-70	0.0987304	0.087	0.021	2.79492e-66	0.0629897
Rps27	1.64081e-22	0.0980855	0.998	0.987	2.1447e-18	2.04925
Atp5mg	8.79495e-10	0.0973721	0.94	0.902	1.14959e-05	1.29263
Smco4	1.48185e-16	0.097074	0.223	0.154	1.93692e-12	0.165909
Vat1	1.52622e-12	0.0970167	0.265	0.201	1.99492e-08	0.201799
Tnfrsf1a	1.64043e-17	0.0967709	0.193	0.127	2.14421e-13	0.142698
Tspan3	1.34937e-60	0.0966867	0.092	0.026	1.76376e-56	0.0664422
Ndufb4	9.9619e-10	0.0966798	0.447	0.381	1.30212e-05	0.369655
Col13a1	1.61854e-162	0.0964124	0.072	0.006	2.11559e-158	0.0512186
RT1-CE5	1.26494e-09	0.0959451	0.25	0.195	1.65341e-05	0.201094
Dynlrb1	1.5266e-08	0.0957444	0.428	0.369	0.000199542	0.351169
Tmsb4x	5.52201e-290	0.0952745	1	0.948	7.21781e-286	2.28373
Ndufb7	1.08482e-06	0.0951458	0.593	0.552	0.0141797	0.542009
Mapk3	1.68519e-30	0.094964	0.128	0.062	2.20271e-26	0.0922736
Ap2m1	5.75702e-14	0.0949456	0.224	0.161	7.525e-10	0.169368
Timp3	2.88146e-143	0.094701	0.071	0.007	3.76635e-139	0.0508871
Apol3	6.5804e-20	0.0944857	0.169	0.104	8.60124e-16	0.125129
Plac8	5.74325e-67	0.0943006	0.271	0.127	7.507e-63	0.227627
Ca8	7.53502e-14	0.0942175	0.2	0.142	9.84902e-10	0.152162
Tpst2	7.48752e-24	0.0942009	0.134	0.073	9.78694e-20	0.0985784
Luzp1	6.31012e-45	0.0941453	0.103	0.037	8.24795e-41	0.0735411
Gnmt	7.41944e-07	0.0941312	0.716	0.672	0.00969795	0.723659
Plekhf2	4.89166e-35	0.0939372	0.111	0.048	6.39389e-31	0.0803399
Lgals3bp	2.05227e-29	0.0939001	0.131	0.065	2.68252e-25	0.0963955
Scarf1	4.97117e-92	0.0937715	0.077	0.013	6.49782e-88	0.0550589
Macf1	4.18384e-28	0.0932472	0.134	0.068	5.4687e-24	0.0967769
Podxl	2.15653e-140	0.093185	0.069	0.006	2.8188e-136	0.0498113
Rbm8a	1.19972e-10	0.0927171	0.263	0.205	1.56816e-06	0.203356
Lamb2	2.49261e-94	0.0926045	0.076	0.013	3.25809e-90	0.0544522
Gda	5.34259e-54	0.0919221	0.084	0.024	6.9833e-50	0.0616388
Enpp4	1.82073e-71	0.0917748	0.082	0.019	2.37987e-67	0.0584301
Dync1i2	5.50887e-11	0.0914771	0.253	0.195	7.20064e-07	0.194461
Psen2	9.78516e-30	0.0913951	0.126	0.061	1.27902e-25	0.0900907
Gimap5	4.27967e-103	0.0911621	0.07	0.01	5.59396e-99	0.0511124
Mgmt	1.30946e-19	0.0908285	0.137	0.08	1.7116e-15	0.10195
Xdh	2.65958e-12	0.0907538	0.23	0.17	3.47633e-08	0.173984
Ctsk	3.08921e-151	0.0906934	0.068	0.005	4.03791e-147	0.0482351
Arhgef15	4.66726e-117	0.0903539	0.068	0.008	6.10057e-113	0.0492047
Tubb4b	6.17775e-11	0.0900872	0.208	0.155	8.07493e-07	0.157729
Leprot	9.99474e-20	0.0899167	0.137	0.079	1.30641e-15	0.102388
Tomm20	2.30599e-11	0.0898724	0.281	0.218	3.01415e-07	0.214408
Cox8a	5.68999e-10	0.0897339	0.975	0.941	7.43738e-06	1.54728
Rhoa	7.12072e-07	0.0895282	0.342	0.296	0.00930749	0.278977
Atp5pf	2.83491e-07	0.0892483	0.765	0.71	0.00370551	0.785605
Rabac1	1.86205e-11	0.0892217	0.274	0.211	2.43388e-07	0.207209
Ptpra	1.07731e-36	0.0888754	0.094	0.036	1.40815e-32	0.0687377
Slc39a8	1.82931e-23	0.0887812	0.126	0.067	2.3911e-19	0.0922486
Rpl31	1.24428e-17	0.0887224	0.969	0.93	1.62639e-13	1.51267
Atp6v1f	5.28333e-10	0.0886855	0.319	0.259	6.90584e-06	0.249259
Ripor1	4.9518e-60	0.0886517	0.078	0.02	6.47249e-56	0.0566914
Jak1	1.03202e-27	0.088343	0.115	0.056	1.34895e-23	0.0836548
Slc44a2	1.83069e-60	0.0878887	0.082	0.021	2.39289e-56	0.0587616
Lrat	1.58811e-25	0.0875707	0.108	0.052	2.07582e-21	0.0822795
Mcam	1.33891e-147	0.0875073	0.065	0.005	1.7501e-143	0.0462462
Ywhaq	7.17151e-16	0.0869826	0.16	0.103	9.37388e-12	0.118693
Caskin2	4.72954e-58	0.0868771	0.077	0.019	6.18198e-54	0.0556969
Tpp1	2.95908e-13	0.0864391	0.205	0.145	3.86781e-09	0.153913
Rab11a	2.36921e-08	0.0864194	0.26	0.211	0.000309679	0.201311
Csf1	4.15291e-81	0.0863398	0.071	0.013	5.42827e-77	0.0509997
Mgst3	3.4246e-07	0.0861425	0.412	0.363	0.00447629	0.339014
Uqcr11	1.32885e-06	0.0861292	0.869	0.834	0.0173694	1.03491
Cmtm8	4.2709e-26	0.0861028	0.115	0.057	5.5825e-22	0.0835736
Atp5pd	9.3194e-07	0.0859256	0.771	0.724	0.0121814	0.811182
H2afv	1.407e-09	0.0859012	0.257	0.202	1.83908e-05	0.196888
Rpl34	9.72566e-11	0.0858739	0.925	0.881	1.27124e-06	1.24041
Rtn4	1.02299e-25	0.0858062	0.113	0.056	1.33715e-21	0.0829669
Nr2f2	9.41036e-43	0.0853368	0.08	0.026	1.23003e-38	0.0593688
Sh3tc1	1.35511e-100	0.085292	0.067	0.009	1.77126e-96	0.0480976
Uqcrq	2.13122e-10	0.0845117	0.989	0.971	2.78572e-06	1.74077
Rarg	5.10204e-100	0.08445	0.065	0.008	6.66888e-96	0.0466903
Gng11	2.77395e-107	0.0843817	0.067	0.008	3.62583e-103	0.0473783
Rhob	6.78364e-15	0.0843656	0.139	0.088	8.86689e-11	0.105307
Fzd4	2.42501e-30	0.0842147	0.098	0.042	3.16973e-26	0.0712521
Rilpl2	3.05158e-40	0.0841797	0.092	0.033	3.98872e-36	0.0657792
Il13ra1	1.33992e-16	0.084139	0.154	0.097	1.75142e-12	0.112439
Mxd4	1.45991e-12	0.0841267	0.179	0.125	1.90825e-08	0.133548
Dchs1	1.08014e-104	0.0840471	0.064	0.008	1.41186e-100	0.0460274
Cox6c	1.02899e-11	0.0840456	0.986	0.958	1.34499e-07	1.65601
Tprg1l	2.105e-11	0.0840062	0.222	0.166	2.75144e-07	0.165603
Map3k3	2.09806e-32	0.083838	0.096	0.04	2.74238e-28	0.0693444
Pnrc2	3.92938e-19	0.0837866	0.127	0.073	5.13609e-15	0.0934934
Slc28a2	4.50583e-26	0.0837355	0.138	0.072	5.88957e-22	0.101275
Polr2j	5.02418e-08	0.0837236	0.385	0.328	0.00065671	0.308655
Cebpd	5.28842e-30	0.0835537	0.1	0.044	6.9125e-26	0.0736538
Rpl35	2.3901e-16	0.0835487	0.994	0.978	3.1241e-12	2.0176
Sdcbp	6.76052e-15	0.0832134	0.149	0.096	8.83667e-11	0.11035
Ndufb8	3.77622e-07	0.0831417	0.563	0.509	0.00493589	0.49264
Npdc1	1.06214e-74	0.0831228	0.069	0.013	1.38833e-70	0.0500053
Rps14	8.06757e-18	0.0828044	0.971	0.935	1.05451e-13	1.53884
Sipa1	1.20357e-47	0.0825759	0.082	0.025	1.57319e-43	0.0587616
Pea15	8.92823e-57	0.0822453	0.075	0.019	1.16701e-52	0.0537892
Sort1	9.46515e-54	0.0822402	0.075	0.02	1.23719e-49	0.0540395
Bax	3.71161e-17	0.0819663	0.147	0.09	4.85145e-13	0.106834
Lmo2	5.67876e-48	0.0819	0.084	0.026	7.42271e-44	0.0595622
Naa38	5.39785e-06	0.0818535	0.481	0.434	0.0705553	0.404448
Atp5po	1.34825e-06	0.0818067	0.636	0.586	0.017623	0.590004
S100a13	2.06078e-25	0.0814454	0.112	0.055	2.69365e-21	0.0811968
Rps8	1.64117e-14	0.0813253	0.979	0.945	2.14518e-10	1.7095
Trir	1.30396e-07	0.0813113	0.324	0.273	0.00170441	0.255533
Cxcl10	3.4385e-46	0.0809342	0.069	0.019	4.49446e-42	0.0537221
Ywhab	2.58917e-10	0.0808736	0.248	0.191	3.3843e-06	0.187744
Ywhae	4.40895e-06	0.0806623	0.438	0.39	0.0576294	0.358175
Hspa8	3.31007e-05	0.0804035	0.442	0.403	0.43266	0.373462
Itgb1	5.53251e-14	0.0801566	0.165	0.111	7.23154e-10	0.122277
Rps11	2.05316e-12	0.0801324	0.915	0.861	2.68368e-08	1.1944
Ddt	2.39171e-09	0.0801091	0.964	0.935	3.1262e-05	1.48452
LOC100362980	8.5762e-12	0.0795918	0.198	0.143	1.12099e-07	0.147427
Rpl27a	6.8556e-12	0.0794654	0.974	0.942	8.96095e-08	1.55061
Rbpms	7.27062e-21	0.0785919	0.107	0.056	9.50342e-17	0.0784073
Ndufs5	8.06126e-07	0.0781025	0.69	0.632	0.0105369	0.664436
Slc9a3r2	1.17135e-23	0.0776932	0.098	0.047	1.53107e-19	0.0713897
Ctnna1	1.36451e-10	0.0776324	0.194	0.143	1.78356e-06	0.145719
Ptpn12	1.44281e-16	0.0776311	0.154	0.096	1.8859e-12	0.110481
Atp6v0e1	6.013e-07	0.0773054	0.439	0.385	0.00785959	0.36068
Rpl18	5.48552e-09	0.0773025	0.751	0.692	7.17013e-05	0.76242
Gimap9	2.9569e-103	0.0769952	0.056	0.006	3.86496e-99	0.0408611
Orai1	1.20819e-17	0.0765105	0.111	0.062	1.57922e-13	0.0812217
Rpl28	2.07836e-06	0.076497	0.89	0.852	0.0271662	1.10348
Ubd	1.32492e-10	0.07644	0.287	0.223	1.73181e-06	0.228357
Laptm4a	2.67414e-06	0.0764396	0.31	0.265	0.0349536	0.243986
Ocel1	8.29461e-15	0.0761917	0.132	0.083	1.08419e-10	0.09739
Cnr2	2.78124e-122	0.0761049	0.057	0.005	3.63536e-118	0.0405545
Atp5me	1.0099e-05	0.0760564	0.921	0.897	0.132004	1.23791
Bicd2	1.55464e-31	0.0758461	0.082	0.032	2.03207e-27	0.0592057
Adgrl2	6.14786e-14	0.0757844	0.139	0.089	8.03587e-10	0.102613
Dad1	1.50685e-06	0.0757808	0.457	0.405	0.019696	0.373476
March2	6.35165e-06	0.0755916	0.331	0.289	0.0830224	0.261499
Psmb9	1.16131e-13	0.0754307	0.198	0.137	1.51795e-09	0.145432
Slc31a2	1.89498e-48	0.0752001	0.076	0.022	2.47693e-44	0.0530949
Snx8	1.40282e-70	0.0750843	0.061	0.011	1.83363e-66	0.0439821
Pear1	2.91228e-64	0.0748827	0.063	0.012	3.80664e-60	0.0451141
Fyn	5.11115e-74	0.0748785	0.059	0.01	6.68079e-70	0.0429876
Fbxo6	2.31281e-16	0.0748424	0.121	0.072	3.02307e-12	0.0882648
Rpl21.3	2.34038e-10	0.0746563	0.988	0.954	3.05911e-06	1.72169
Add3	9.82994e-44	0.0745922	0.072	0.021	1.28487e-39	0.0514688
Tfpi	8.29716e-44	0.0744591	0.074	0.022	1.08452e-39	0.0524069
Fgd5	1.67313e-97	0.0742221	0.057	0.007	2.18694e-93	0.0406109
Stub1	7.39943e-11	0.0741712	0.178	0.128	9.6718e-07	0.131152
B4galt6	1.81507e-89	0.0738823	0.058	0.008	2.37248e-85	0.0413551
Tpt1	1.78424e-08	0.0737411	0.972	0.959	0.000233218	1.59833
Psme1	1.541e-05	0.0737389	0.506	0.462	0.201424	0.441167
Stab2	1.0001e-152	0.0736624	0.053	0.002	1.30723e-148	0.0375711
Apold1	4.94625e-56	0.0736568	0.058	0.012	6.46525e-52	0.0431507
Vps28	8.04014e-10	0.0736171	0.195	0.145	1.05093e-05	0.144718
Dpp7	2.52051e-33	0.0736113	0.083	0.031	3.29456e-29	0.0592307
Cnn3	4.93316e-09	0.0735798	0.201	0.153	6.44813e-05	0.150216
Cdc42ep1	2.47639e-20	0.0733242	0.094	0.047	3.23689e-16	0.0688753
Krtcap2	2.91889e-06	0.0731655	0.319	0.274	0.0381529	0.250734
Slc9a9	1.60741e-63	0.0729089	0.064	0.013	2.10104e-59	0.0451954
Hid1	6.3538e-89	0.07289	0.059	0.008	8.30505e-85	0.0413551
RGD1311745	8.45782e-18	0.072796	0.114	0.064	1.10552e-13	0.0825791
Gimap6	2.64585e-87	0.0726492	0.057	0.007	3.45839e-83	0.0406109
Rbx1	1.32393e-07	0.0725722	0.293	0.242	0.0017305	0.225772
Ggta1	3.25715e-87	0.0723074	0.057	0.008	4.25742e-83	0.0407484
Tcf4	1.6141e-58	0.0722653	0.063	0.014	2.10979e-54	0.0451141
Rpl17	8.34485e-14	0.0721206	0.961	0.901	1.09076e-09	1.42472
Sirpa	3.48956e-27	0.0716568	0.084	0.035	4.56121e-23	0.0605317
Zmynd8	1.91891e-19	0.0714734	0.1	0.052	2.50821e-15	0.0725217
Akap12	1.54206e-72	0.0713875	0.055	0.009	2.01563e-68	0.0403357
F8	7.54511e-65	0.0711921	0.058	0.011	9.86221e-61	0.0418496
Ldb2	2.43165e-84	0.0711733	0.055	0.007	3.17841e-80	0.0392849
Pfdn5	0.000135056	0.0711287	0.45	0.413	1	0.377607
Flnb	2.36734e-15	0.0704909	0.122	0.074	3.09436e-11	0.0887398
Exoc3l1	1.74637e-115	0.0703626	0.051	0.004	2.28269e-111	0.0364954
Triobp	2.8172e-31	0.0702084	0.076	0.029	3.68236e-27	0.0543959
Ptprr	9.92145e-110	0.0698138	0.05	0.004	1.29683e-105	0.0363578
Mx2	4.97835e-12	0.0696818	0.131	0.086	6.50721e-08	0.0970336
Etfb	4.60982e-05	0.06964	0.558	0.518	0.602549	0.498379
Cltc	1.15416e-05	0.0696204	0.33	0.287	0.150861	0.258759
Rpl24	1.90512e-09	0.0693558	0.965	0.924	2.49018e-05	1.47325
Cr1l	1.69425e-27	0.0693456	0.083	0.035	2.21455e-23	0.0588429
LOC100911713	1.45255e-05	0.0693274	0.282	0.241	0.189863	0.221165
Tax1bp3	2.3082e-26	0.0692916	0.085	0.036	3.01705e-22	0.0602251
Rab2a	8.93266e-10	0.0691607	0.165	0.119	1.16759e-05	0.121758
Rps24	1.38559e-08	0.0691293	0.94	0.893	0.000181111	1.31641
Ndufb10	1.83743e-05	0.0691217	0.407	0.365	0.24017	0.33351
Ybx1	7.48621e-06	0.0690674	0.331	0.286	0.0978523	0.261655
Nrros	7.98275e-38	0.0687697	0.072	0.024	1.04342e-33	0.051269
Uqcc2	1.29941e-05	0.0687425	0.273	0.233	0.169846	0.211694
Jpt1	1.01885e-12	0.0686618	0.139	0.091	1.33173e-08	0.102419
RGD1308428	8.99748e-30	0.0686328	0.076	0.029	1.17606e-25	0.0542583
Dnajc10	2.08701e-16	0.0684787	0.1	0.056	2.72792e-12	0.0729659
Cers5	5.97133e-52	0.0683711	0.059	0.013	7.80512e-48	0.0423246
Cpd	9.68334e-41	0.0679636	0.062	0.018	1.26571e-36	0.0450329
Fis1	7.33652e-06	0.067901	0.355	0.309	0.0958957	0.279526
Rps18	1.95573e-13	0.0678845	0.991	0.965	2.55634e-09	1.78352
Rgs3	1.25011e-23	0.0678755	0.078	0.034	1.63402e-19	0.0570229
Dysf	2.06974e-51	0.0677897	0.057	0.013	2.70535e-47	0.041718
Arhgap29	2.27096e-11	0.0677777	0.134	0.09	2.96837e-07	0.0987723
Gabarap	0.000306423	0.067776	0.701	0.667	1	0.68787
Strn3	1.69681e-08	0.0677711	0.163	0.121	0.00022179	0.121983
Lamtor2	1.10337e-05	0.0676221	0.68	0.629	0.144221	0.635816
Arpc3	3.30375e-08	0.0673257	0.222	0.174	0.000431833	0.168348
Srrm2	2.23586e-06	0.0672276	0.222	0.181	0.029225	0.170219
Rps12	8.99728e-07	0.0668572	0.905	0.87	0.0117604	1.1708
Ugcg	2.16268e-38	0.0665432	0.063	0.019	2.82684e-34	0.0451705
Snx3	0.000270446	0.0663175	0.488	0.452	1	0.415569
Akip1	5.37006e-17	0.0661498	0.092	0.049	7.01921e-13	0.0668864
Spcs1	8.24372e-09	0.0660406	0.189	0.142	0.000107754	0.13927
LOC102556337	5.33067e-13	0.0659769	0.132	0.085	6.96772e-09	0.0949818
Nt5c3a	1.0418e-25	0.0658353	0.076	0.032	1.36174e-21	0.0545898
Psma6	1.40406e-05	0.0657437	0.289	0.248	0.183524	0.22516
Atp6v0c	5.30234e-06	0.0656926	0.481	0.433	0.0693069	0.407581
Mat2a	2.91251e-21	0.0655596	0.089	0.043	3.80694e-17	0.0634025
Pmp22	1.25118e-62	0.0655579	0.053	0.009	1.63542e-58	0.0380153
Rps17	8.30896e-10	0.0655207	0.957	0.905	1.08606e-05	1.36918
Ndufa6	4.03968e-05	0.0654665	0.915	0.875	0.528026	1.16907
Tmem98	2.77e-12	0.065262	0.125	0.081	3.62066e-08	0.09081
Tm4sf1	9.84775e-70	0.0650393	0.045	0.006	1.2872e-65	0.0340124
Itga1	2.56722e-34	0.0649891	0.061	0.019	3.35562e-30	0.0447577
Anxa2	1.61052e-29	0.0649664	0.072	0.027	2.10511e-25	0.0521881
Rras	2.59473e-16	0.0649602	0.09	0.049	3.39157e-12	0.0660295
Trappc2l	1.132e-08	0.0649285	0.164	0.121	0.000147964	0.121677
Prr13	5.34801e-15	0.0647885	0.123	0.075	6.99038e-11	0.0891526
Foxred2	2.8099e-117	0.0646942	0.048	0.003	3.67282e-113	0.0338684
Klf3	4.08083e-12	0.0646315	0.118	0.075	5.33406e-08	0.0860565
Gabbr1	3.60112e-40	0.0646304	0.062	0.018	4.70703e-36	0.0442573
Spns2	1.22868e-88	0.0643331	0.047	0.005	1.606e-84	0.0340374
Rgl2	9.95549e-37	0.0640047	0.064	0.02	1.30128e-32	0.0452517
Mef2c	1.42153e-72	0.063967	0.054	0.008	1.85808e-68	0.0376524
Apoc4	8.69645e-05	0.0639497	0.956	0.937	1	1.38784
Lgals9	4.68214e-06	0.0636892	0.22	0.181	0.0612003	0.166716
H3f3a	0.00175762	0.0635355	0.714	0.686	1	0.701822
Tbc1d9b	6.01255e-19	0.0634833	0.085	0.042	7.859e-15	0.0609445
Fabp4	1.40675e-48	0.0634021	0.033	0.004	1.83876e-44	0.0285716
Ate1	5.33548e-15	0.0633942	0.11	0.065	6.97401e-11	0.078845
Rps7	4.1521e-08	0.0633628	0.863	0.803	0.000542721	1.01189
Rps23	1.19457e-11	0.0633	0.98	0.952	1.56143e-07	1.65766
Efnb2	6.05762e-83	0.0630595	0.047	0.005	7.91792e-79	0.0338375
Upp1	3.57695e-44	0.06288	0.057	0.014	4.67543e-40	0.040886
Ndufb9	0.00160899	0.0628424	0.72	0.686	1	0.71827
Fzd1	1.58286e-15	0.0626675	0.104	0.06	2.06896e-11	0.0743417
Lats2	2.83974e-31	0.0623679	0.068	0.024	3.71182e-27	0.0481788
Atp5f1b	0.00342768	0.0623319	0.911	0.898	1	1.18327
Samsn1	4.83246e-63	0.0622887	0.053	0.009	6.31651e-59	0.0371833
LOC691807	3.18801e-05	0.0622203	0.256	0.219	0.416705	0.19717
Rpl10	1.16406e-10	0.0620432	0.994	0.962	1.52154e-06	1.80503
Hsbp1	0.00024237	0.0617826	0.352	0.317	1	0.281908
Park7	0.00114851	0.0616285	0.465	0.434	1	0.392224
Ech1	2.465e-05	0.0614215	0.213	0.177	0.3222	0.162019
Pgm2	1.61631e-48	0.0612929	0.054	0.012	2.11268e-44	0.0380965
Mrpl41	6.48396e-07	0.0610239	0.195	0.154	0.00847519	0.1453
Amotl2	1.23487e-12	0.060908	0.109	0.067	1.6141e-08	0.0792642
Ppp1r2	3.24931e-10	0.0608834	0.109	0.072	4.24717e-06	0.0803713
Tmbim4	5.89646e-09	0.0608022	0.152	0.11	7.70727e-05	0.111838
Snx5	2.22994e-08	0.0607873	0.119	0.083	0.000291475	0.0887463
Syf2	5.07399e-07	0.0605204	0.2	0.159	0.00663221	0.148615
Man2a1	0.000324679	0.0602527	0.273	0.241	1	0.213895
Psma7	0.000367293	0.05937	0.554	0.516	1	0.496355
Ifnar1	1.05717e-20	0.059345	0.071	0.032	1.38182e-16	0.0515251
Map2k5	9.94058e-21	0.0592678	0.074	0.034	1.29933e-16	0.0529323
Psmb6	0.000133997	0.059265	0.244	0.21	1	0.18882
Vgll4	7.73789e-21	0.0592269	0.073	0.033	1.01142e-16	0.0523257
AC099444.2	6.41476e-61	0.0591857	0.047	0.007	8.38473e-57	0.0336496
Mtch1	1.55616e-07	0.0591718	0.146	0.109	0.00203405	0.108442
Lrrc8c	1.42928e-29	0.0590843	0.063	0.022	1.86821e-25	0.0451141
Cdr2l	9.65716e-72	0.0589911	0.047	0.006	1.26229e-67	0.0330678
RGD1309104	6.51831e-37	0.0589442	0.054	0.015	8.52008e-33	0.0390097
Ndufa8	0.00339841	0.058796	0.453	0.427	1	0.388662
Tubb2a	1.33545e-05	0.0587367	0.253	0.213	0.174556	0.192491
Ndufb11	0.000294603	0.058639	0.521	0.485	1	0.451171
Actn4	0.000398636	0.0585014	0.254	0.223	1	0.199929
Rpl11	2.55296e-07	0.0584894	0.943	0.903	0.00333697	1.31858
Ubash3b	8.41549e-44	0.0584889	0.053	0.013	1.09999e-39	0.0375711
Anxa11	4.46379e-07	0.0580675	0.154	0.117	0.00583462	0.113139
Ctsf	2.07459e-12	0.0580539	0.106	0.065	2.7117e-08	0.0761118
Ptp4a3	2.01681e-68	0.0577684	0.044	0.006	2.63617e-64	0.0316606
Rrbp1	6.77529e-05	0.057741	0.285	0.247	0.885598	0.220788
Ndufa5	0.000472509	0.057736	0.549	0.51	1	0.482435
Dennd5a	5.46182e-13	0.0576279	0.089	0.052	7.13915e-09	0.0648974
Cd82	1.75452e-09	0.0575942	0.113	0.076	2.29333e-05	0.0831549
Itprip.1	3.574e-86	0.0573485	0.042	0.004	4.67158e-82	0.0300032
Hdac1	1.24671e-13	0.0572591	0.086	0.048	1.62957e-09	0.0619953
Rara	1.38957e-12	0.0571668	0.104	0.063	1.8163e-08	0.0741478
Klhl8	2.86382e-37	0.0570793	0.054	0.015	3.7433e-33	0.0380402
Stard8	4.38697e-53	0.0569567	0.047	0.009	5.73421e-49	0.0334556
Klf4	9.39377e-31	0.0569381	0.057	0.018	1.22786e-26	0.0411926
Dync1h1	1.53751e-09	0.0569003	0.128	0.088	2.00968e-05	0.0923299
Resf1	1.09892e-23	0.056898	0.059	0.023	1.4364e-19	0.0431815
Ciao2b	2.39883e-10	0.0566821	0.122	0.082	3.13551e-06	0.0877703
Rnf145	4.27902e-56	0.0566405	0.047	0.008	5.5931e-52	0.0333993
Plscr3	3.02043e-33	0.0565294	0.055	0.016	3.948e-29	0.0390347
Arhgdia	0.00033991	0.0564189	0.255	0.223	1	0.197996
Oas1a	1.12306e-12	0.0561982	0.104	0.063	1.46795e-08	0.0741478
St3gal5	2.75737e-18	0.0560807	0.078	0.038	3.60416e-14	0.0557219
Mef2a	1.89041e-10	0.0560377	0.114	0.075	2.47096e-06	0.0822725
Ctbp1	1.90751e-05	0.0558193	0.168	0.135	0.249331	0.126074
LOC103690996	6.21406e-06	0.0558145	0.315	0.267	0.081224	0.245237
Sap18	0.000171357	0.0557983	0.362	0.323	1	0.286249
Cyb5r1	3.63186e-40	0.055784	0.05	0.012	4.74721e-36	0.0354446
Rpl23	4.47775e-07	0.0557363	0.957	0.93	0.00585286	1.43009
Dbndd2	4.3716e-25	0.0556012	0.061	0.023	5.71412e-21	0.0432628
Ndufc2	0.000212636	0.0555827	0.239	0.206	1	0.181822
Guk1	3.17121e-05	0.055319	0.236	0.198	0.414508	0.176711
Tubb6	3.33263e-74	0.0552721	0.04	0.004	4.35608e-70	0.0292026
Mapre1	3.57039e-11	0.0552513	0.11	0.07	4.66685e-07	0.0784322
AABR07021871.1	0.000520538	0.0551131	0.366	0.332	1	0.294185
Rpl7	4.07483e-05	0.0551042	0.892	0.851	0.532621	1.11508
Taok2	2.12535e-18	0.0550756	0.068	0.032	2.77804e-14	0.0491484
Tceal8	4.96998e-05	0.0548845	0.165	0.133	0.649627	0.123884
Fam43a	1.96146e-32	0.0548657	0.053	0.016	2.56383e-28	0.0376274
Mesd	8.40003e-17	0.0548518	0.077	0.038	1.09797e-12	0.0543959
Inpp5a	4.82129e-20	0.0548036	0.063	0.027	6.30191e-16	0.045502
Shank3	1.69689e-49	0.0547535	0.047	0.009	2.218e-45	0.0330678
Ralb	9.27874e-24	0.0545725	0.059	0.022	1.21282e-19	0.0423246
Flrt3	6.13335e-80	0.0545223	0.038	0.003	8.01691e-76	0.0280142
Ppp1r11	1.21882e-08	0.0545068	0.112	0.077	0.000159312	0.0815283
Hmg20b	0.000178093	0.0544583	0.241	0.208	1	0.183879
Snrpd3	0.000126155	0.054406	0.242	0.207	1	0.183285
Tomm22	5.50121e-06	0.0541901	0.205	0.166	0.0719063	0.151623
Rpl23a	8.26305e-08	0.0541357	0.95	0.901	0.00108006	1.34644
Thra	1.0323e-23	0.0540976	0.062	0.024	1.34932e-19	0.0437319
Ackr4	1.45266e-95	0.0540901	0.04	0.003	1.89877e-91	0.0280955
Bex3	1.04888e-25	0.0540814	0.06	0.022	1.37099e-21	0.042212
Lamp2	0.00333481	0.0540352	0.416	0.387	1	0.340597
Erh	0.000283319	0.0539791	0.274	0.24	1	0.210573
Ndufa12	0.00139701	0.0538625	0.33	0.299	1	0.261763
Ypel3	1.78172e-07	0.053781	0.139	0.103	0.00232888	0.101893
Sh3glb1	1.19002e-05	0.0537721	0.22	0.181	0.155547	0.165797
Fam110d	4.76144e-93	0.0537708	0.038	0.003	6.22367e-89	0.0274888
Gypc	8.2098e-21	0.0537583	0.062	0.026	1.0731e-16	0.0443948
Tpm3	2.49404e-06	0.0536225	0.151	0.116	0.0325995	0.112063
Galnt18	4.77298e-87	0.0536094	0.039	0.003	6.23876e-83	0.0279579
Rsad2	6.13016e-57	0.0533502	0.044	0.007	8.01274e-53	0.0307474
Wasf2	1.60219e-20	0.0533271	0.066	0.029	2.09422e-16	0.0470468
Dpagt1	3.5966e-12	0.0532849	0.086	0.05	4.70111e-08	0.0618826
Sdhc	0.000788467	0.0532632	0.375	0.34	1	0.297259
Crip2	0.00294461	0.0531222	0.453	0.426	1	0.380346
Fam89b	6.28885e-17	0.0531217	0.067	0.032	8.22015e-13	0.0483478
Rapgef2	1.43289e-14	0.0530757	0.066	0.033	1.87293e-10	0.0481539
Ccn2	1.16874e-22	0.0530505	0.05	0.018	1.52766e-18	0.0383955
Ada	9.31283e-40	0.0530459	0.048	0.012	1.21728e-35	0.0340623
Rarb	4.28826e-13	0.0530411	0.09	0.052	5.60518e-09	0.0641467
Rps19	0.0104279	0.053002	0.536	0.513	1	0.49048
Plcb4	1.37928e-89	0.0528779	0.04	0.003	1.80286e-85	0.0280391
Med31	7.55206e-12	0.0528678	0.106	0.066	9.8713e-08	0.0746168
Zbed5	0.000100334	0.0526302	0.565	0.518	1	0.49956
Dstn	0.00540768	0.0526223	0.496	0.468	1	0.427276
Sfr1	5.55082e-06	0.0526028	0.134	0.103	0.0725548	0.100292
Tcp11l2	2.89756e-08	0.0525931	0.094	0.063	0.00037874	0.0694825
Vps29	1.82161e-06	0.0524892	0.166	0.129	0.0238102	0.121946
Pebp1	0.00463327	0.052035	0.777	0.752	1	0.809085
AC141102.1	2.12245e-25	0.0519985	0.052	0.018	2.77426e-21	0.0376838
Capn2	3.26538e-12	0.0519832	0.073	0.04	4.26818e-08	0.0534328
Cxcl9	5.7863e-11	0.051946	0.089	0.055	7.56328e-07	0.0682941
Psmb2	0.000212186	0.0518014	0.249	0.215	1	0.189289
Csrp1	8.03488e-05	0.0517891	0.194	0.161	1	0.146076
Supt4h1	5.23898e-05	0.051677	0.241	0.204	0.684787	0.180445
Apoe	1.04278e-08	0.0514975	1	1	0.000136302	2.93816
Rab11b	7.43678e-06	0.0514836	0.164	0.13	0.0972062	0.120626
Gimap4	1.26927e-48	0.0514135	0.044	0.008	1.65906e-44	0.0310789
Arid5b	1.0635e-18	0.051367	0.066	0.03	1.3901e-14	0.0465214
Cdkn1c	1.13998e-54	0.051254	0.041	0.006	1.49007e-50	0.0292838
Irf7	5.98273e-13	0.051214	0.091	0.053	7.82003e-09	0.0656417
Chmp5	0.00108149	0.0510714	0.271	0.241	1	0.209829
Sumo4	8.14576e-06	0.0509624	0.172	0.137	0.106473	0.126067
Uqcrb.1	0.000111986	0.0507683	0.711	0.662	1	0.692618
Ankrd50	2.80973e-18	0.0507199	0.062	0.028	3.67259e-14	0.0446451
B3gnt2	4.45672e-15	0.0506356	0.07	0.036	5.82538e-11	0.0500302
Psmb7	0.00197464	0.0506231	0.295	0.266	1	0.229857
Wbp4	2.29372e-06	0.0505612	0.11	0.081	0.0299812	0.0819475
Mtus1	1.69789e-05	0.0505041	0.146	0.115	0.221931	0.107666
Kank3	4.51942e-70	0.0502935	0.04	0.005	5.90734e-66	0.0278452
Nol7	0.000115605	0.0502852	0.264	0.227	1	0.19984
Klf9	0.000701932	0.0501961	0.226	0.196	1	0.172408
Dbi	1.10276e-06	0.049866	0.98	0.951	0.0144141	1.66009
Ddit3	7.54179e-10	0.0498295	0.093	0.059	9.85788e-06	0.0669676
LOC100910944	0.00172493	0.0497856	0.733	0.699	1	0.729446
Glmp	5.0998e-09	0.0494669	0.109	0.073	6.66595e-05	0.0777692
Fam117b	3.75234e-10	0.0494537	0.088	0.055	4.90469e-06	0.0636527
Psme2	1.43447e-06	0.049243	0.203	0.161	0.01875	0.148721
Ctbp2	2.84256e-46	0.0491095	0.04	0.007	3.71551e-42	0.028427
Bri3	0.000983128	0.049061	0.495	0.459	1	0.421534
Ran	0.0136949	0.049049	0.316	0.293	1	0.251161
Spats2l	1.35286e-47	0.0489261	0.04	0.007	1.76832e-43	0.0282894
Phc2	3.3667e-15	0.0488961	0.065	0.032	4.40061e-11	0.0461086
Trim35	3.83803e-34	0.0488678	0.044	0.011	5.01669e-30	0.0311352
Synm	1.72588e-24	0.0487492	0.05	0.017	2.2559e-20	0.0359137
Sept4	2.16434e-15	0.048745	0.064	0.031	2.82901e-11	0.0467467
Mgat1	2.33554e-06	0.0487324	0.144	0.11	0.0305279	0.104764
Fli1	1.99727e-24	0.0487029	0.049	0.017	2.61064e-20	0.0355009
Cuta	0.00554028	0.0485693	0.258	0.234	1	0.199779
Efnb1	7.79552e-30	0.0485525	0.044	0.012	1.01895e-25	0.0314667
Mitd1	1.08419e-12	0.0484825	0.066	0.035	1.41715e-08	0.0476285
Rheb	0.000177869	0.0484389	0.229	0.196	1	0.171576
Arpc1a	0.00125017	0.0482862	0.185	0.159	1	0.139077
AABR07002683.1	6.04052e-13	0.0481415	0.063	0.033	7.89556e-09	0.0458335
Ptprm	5.28246e-26	0.0480217	0.05	0.016	6.9047e-22	0.0350568
Ssr2	5.48051e-05	0.0479814	0.156	0.126	0.716358	0.115209
LOC103689922	1.64739e-61	0.0479121	0.036	0.004	2.1533e-57	0.025775
Atxn7l3b	0.000291048	0.0477338	0.173	0.145	1	0.130021
Ilk	4.21142e-05	0.047435	0.151	0.12	0.550474	0.11115
Tsc22d1	0.00618445	0.0472715	0.26	0.236	1	0.201142
Agrn	1.19694e-19	0.0470498	0.055	0.022	1.56452e-15	0.0385656
Sri	2.4471e-09	0.0470229	0.081	0.051	3.19861e-05	0.0592621
Tsen34l1	0.000396355	0.0469573	0.192	0.162	1	0.143699
Fcho2	1.41566e-07	0.0469408	0.086	0.058	0.00185041	0.0633526
Psma2	0.00389174	0.0468684	0.221	0.196	1	0.169894
Exoc3l4	1.49966e-53	0.046863	0.037	0.005	1.9602e-49	0.026438
Nrarp	1.9119e-72	0.0468507	0.033	0.003	2.49905e-68	0.0240363
Snrpd1	5.30062e-05	0.0468195	0.177	0.145	0.692844	0.130871
Lamp1	0.00253667	0.0466629	0.455	0.425	1	0.387334
Grap	7.67536e-53	0.0465684	0.039	0.006	1.00325e-48	0.0271822
Il6st	6.0535e-27	0.046492	0.045	0.014	7.91253e-23	0.0322673
Prdx2	0.00487379	0.0464523	0.272	0.247	1	0.211762
Commd9	2.35839e-06	0.0463373	0.119	0.088	0.0308266	0.0863631
Alkbh7	2.31307e-07	0.0463177	0.103	0.072	0.00302342	0.0743167
Hexa	0.000857577	0.0462834	0.152	0.128	1	0.113915
Capzb	3.83756e-05	0.0462395	0.243	0.204	0.501608	0.183266
Spry4	1.66052e-47	0.0461781	0.036	0.006	2.17046e-43	0.0261628
Nme2	0.0266357	0.0461591	0.757	0.734	1	0.793457
Myct1	9.01421e-76	0.0461157	0.034	0.003	1.17825e-71	0.0241176
Ube2l6	3.63321e-06	0.0460798	0.123	0.092	0.0474897	0.0889587
Psenen	0.00125333	0.045996	0.212	0.184	1	0.159504
Polr2f	0.000920544	0.0459196	0.194	0.167	1	0.14555
Nucb1	0.00611587	0.0457427	0.183	0.162	1	0.140247
Tnfsf12	6.85794e-15	0.045741	0.061	0.029	8.96402e-11	0.0432628
Dock6	2.05923e-33	0.0456059	0.041	0.01	2.69161e-29	0.0290899
Smad7	9.8701e-10	0.0455625	0.079	0.048	1.29012e-05	0.0567163
Iah1	0.000109123	0.045548	0.228	0.193	1	0.170025
Txndc12	5.76381e-08	0.0453753	0.096	0.065	0.000753387	0.068819
Morf4l1	1.30739e-05	0.0453149	0.139	0.108	0.170889	0.102219
Snapin	9.62283e-05	0.0453026	0.192	0.159	1	0.142204
Msn	1.59647e-09	0.0451897	0.094	0.06	2.08675e-05	0.0688753
H3f3b	0.00024794	0.0451449	0.155	0.128	1	0.117142
Arpc5l	0.0145672	0.045037	0.341	0.317	1	0.273598
Erg	2.53602e-37	0.0449352	0.039	0.008	3.31483e-33	0.027764
Psmb5	0.00158179	0.0449339	0.333	0.299	1	0.258057
Gpr4	2.56739e-73	0.0449198	0.033	0.003	3.35584e-69	0.0235922
Ica1	9.55934e-55	0.0445171	0.034	0.004	1.2495e-50	0.0244491
Aph1b	3.02734e-07	0.044491	0.095	0.065	0.00395704	0.0682372
Per3	5.41447e-22	0.0444652	0.046	0.016	7.07726e-18	0.0331242
Ehd3	1.0199e-55	0.0444485	0.034	0.004	1.33312e-51	0.0244491
Tmem128	1.36567e-06	0.0443885	0.101	0.072	0.0178507	0.0732351
Nid1	1.02095e-31	0.0443694	0.039	0.009	1.33449e-27	0.0278203
Timm8b	0.00260819	0.0443492	0.524	0.484	1	0.445077
Dab2ip	5.54125e-11	0.0443276	0.069	0.039	7.24297e-07	0.049092
Abi3	4.91361e-14	0.04428	0.074	0.039	6.42258e-10	0.0529887
Adarb1	8.7406e-24	0.0442718	0.045	0.015	1.14248e-19	0.0320734
Trappc1	4.24819e-05	0.0441805	0.146	0.116	0.555281	0.106615
Mrfap1	0.00320129	0.0439553	0.237	0.21	1	0.180445
Klf7	5.40741e-51	0.0439491	0.036	0.005	7.06802e-47	0.0250557
Rassf1	1.10611e-13	0.0437631	0.054	0.025	1.4458e-09	0.0388158
LOC100361543	0.00394506	0.04373	0.247	0.221	1	0.188151
Polr2i	1.2516e-05	0.0436907	0.112	0.084	0.163597	0.0818349
Frmd8	7.93107e-26	0.0436211	0.043	0.013	1.03667e-21	0.0304159
Rela	1.25394e-08	0.0435437	0.085	0.055	0.000163902	0.0605003
Lsm4	0.000191017	0.0434333	0.151	0.123	1	0.110731
Cyth3	5.80641e-47	0.043401	0.035	0.006	7.58956e-43	0.0249181
Hoxb5	3.36199e-56	0.0432721	0.033	0.004	4.39446e-52	0.0234546
Hist1h1e	5.36904e-07	0.043131	0.077	0.051	0.00701787	0.0566297
Tomm5	0.00521966	0.0429732	0.288	0.261	1	0.224721
Ntan1	0.00308602	0.0429116	0.226	0.2	1	0.172602
Jam3	1.55915e-18	0.0428708	0.048	0.019	2.03797e-14	0.0339247
Ndufa7	0.00655062	0.0427717	0.656	0.622	1	0.609631
Fmc1	0.000167013	0.0427118	0.187	0.156	1	0.137507
Tbc1d2b	9.59975e-11	0.0426791	0.066	0.037	1.25478e-06	0.0474909
Dele1	0.000147275	0.0426333	0.127	0.101	1	0.0937436
Psmb3	0.00644222	0.0426297	0.307	0.281	1	0.238457
Trappc2b	0.000133433	0.0426271	0.13	0.103	1	0.0952635
Rpl13a	0.00247368	0.0426207	0.248	0.22	1	0.188075
RGD1311703	0.000511028	0.0425561	0.187	0.158	1	0.138614
Dusp3	0.000323982	0.0424527	0.125	0.1	1	0.0921111
Rmi1	1.25866e-18	0.0424162	0.047	0.018	1.6452e-14	0.0335932
Dnajc17	9.95267e-19	0.042404	0.045	0.017	1.30091e-14	0.0324612
Slf2	1.1605e-10	0.0423536	0.071	0.041	1.51689e-06	0.0503617
Dctn3	0.000181224	0.0422612	0.146	0.119	1	0.107666
Pla2r1	2.83853e-49	0.0422246	0.034	0.005	3.71024e-45	0.0240612
Ndrg1	1.66148e-35	0.0422185	0.034	0.007	2.17172e-31	0.0246993
Cttnbp2nl	3.59056e-24	0.0421944	0.044	0.014	4.69323e-20	0.0305535
Mroh7	1.67906e-85	0.0420304	0.03	0.001	2.1947e-81	0.0212717
Bhmt	0.000886165	0.0419941	0.985	0.976	1	1.72533
Thsd1	9.12459e-75	0.0419932	0.032	0.002	1.19268e-70	0.0222099
Bnip3l	0.0117864	0.0419572	0.262	0.238	1	0.201037
F2r	1.10188e-35	0.0418396	0.037	0.008	1.44027e-31	0.0259126
LOC100360828	0.00576537	0.0418066	0.704	0.666	1	0.675792
Cyp26a1	3.43124e-40	0.0415577	0.031	0.005	4.48498e-36	0.0225164
Ifi47	2.40879e-11	0.0415574	0.064	0.035	3.14854e-07	0.0460523
Elf1	2.89366e-10	0.0414956	0.063	0.035	3.78231e-06	0.0449766
Tal1	4.75884e-73	0.0414619	0.031	0.002	6.22028e-69	0.0217408
Spag9	0.000144229	0.0414278	0.12	0.094	1	0.0875265
Prickle2	1.47233e-42	0.0413339	0.033	0.005	1.92448e-38	0.0237861
Zyx	1.43072e-09	0.0412893	0.082	0.051	1.87009e-05	0.057986
Hp1bp3	0.000332994	0.0411869	0.164	0.135	1	0.120376
Tln1	2.51162e-05	0.0411856	0.155	0.123	0.328294	0.114934
Tmem106a	1.53756e-20	0.0411263	0.042	0.014	2.00975e-16	0.0298092
Asah1	3.52152e-08	0.0411164	0.085	0.055	0.000460297	0.0605566
Fbxl7	2.13326e-59	0.0410315	0.031	0.003	2.78838e-55	0.0217971
Crtapl1	3.25937e-20	0.0410047	0.044	0.016	4.26032e-16	0.0310789
Coa8	0.00265393	0.0409977	0.215	0.188	1	0.161437
Rpl14	8.98039e-06	0.040975	0.955	0.923	0.117383	1.40537
Med28	0.00151182	0.0409681	0.172	0.147	1	0.128475
Rps3	2.29677e-05	0.0409555	0.835	0.791	0.30021	0.93974
Chmp4bl1	1.68734e-05	0.0409499	0.119	0.09	0.220553	0.0854748
Mob1a	1.82452e-05	0.0408246	0.125	0.096	0.238483	0.0909227
Serpinb6b	3.74156e-24	0.0408226	0.04	0.012	4.8906e-20	0.0288711
Scp2	0.00358103	0.0407269	0.963	0.958	1	1.45933
Ndufv2	0.0363056	0.0407013	0.334	0.316	1	0.267416
Rspo3	1.95579e-08	0.0406564	0.038	0.019	0.000255641	0.0308839
Chn1	1.73104e-45	0.0406165	0.033	0.005	2.26264e-41	0.0232607
Cdc42bpb	6.11239e-07	0.0406042	0.09	0.062	0.0079895	0.064203
Jund	0.25946	0.0405612	0.27	0.26	1	0.228704
Ywhah	0.00016632	0.0404984	0.163	0.133	1	0.119713
Vwf	4.10655e-21	0.0404973	0.021	0.004	5.36767e-17	0.0188706
Brd9	1.30968e-07	0.0404597	0.077	0.05	0.00171188	0.055503
Fkbp3	0.000109775	0.0404563	0.131	0.104	1	0.0955636
N4bp2l2	3.35506e-05	0.0404519	0.113	0.086	0.43854	0.0822476
Med29	3.45407e-05	0.0404191	0.115	0.088	0.451482	0.0831857
Cavin1	1.87879e-23	0.0404001	0.04	0.012	2.45577e-19	0.0282894
RGD1566359	7.48506e-11	0.0403538	0.06	0.033	9.78372e-07	0.0429313
Rab13	5.23163e-09	0.0403362	0.073	0.045	6.83826e-05	0.0520755
Galk2	2.05651e-08	0.0403143	0.077	0.049	0.000268806	0.0550589
Atp6v1d	6.16596e-06	0.0401962	0.105	0.077	0.0805952	0.0754488
Ldhb	2.9077e-37	0.0401523	0.035	0.007	3.80066e-33	0.0243927
Arhgef1	1.17775e-07	0.0400591	0.086	0.057	0.00153943	0.0612196
Fhod1	9.11093e-26	0.0400467	0.036	0.01	1.19089e-21	0.025775
Rcn2	1.0587e-20	0.0398056	0.039	0.013	1.38382e-16	0.0278203
RT1-N3	2.85316e-27	0.0397739	0.037	0.01	3.72936e-23	0.0262441
Mageh1	5.28144e-19	0.0397188	0.042	0.015	6.90337e-15	0.0296153
Cope	0.00249135	0.0396822	0.21	0.183	1	0.156402
Smap1	0.000875579	0.0396442	0.159	0.134	1	0.118224
Tspan18	4.30866e-22	0.0396189	0.039	0.012	5.63185e-18	0.0275701
Yaf2	2.81494e-06	0.0395647	0.097	0.069	0.0367941	0.0693693
Maf1	1.39002e-07	0.0394617	0.078	0.051	0.00181689	0.0560533
Cyp7b1	1.38266e-24	0.039432	0.04	0.012	1.80727e-20	0.0277076
Snap29	5.93064e-07	0.0394294	0.077	0.051	0.00775193	0.0551715
Tp53i11	6.27873e-14	0.0393083	0.05	0.023	8.20692e-10	0.03597
Arhgap1	9.99893e-09	0.0392034	0.066	0.039	0.000130696	0.0469092
Actr2	5.2136e-08	0.039104	0.066	0.04	0.000681469	0.0473533
Sat2	8.67989e-07	0.0391022	0.077	0.052	0.0113455	0.0553091
Cyfip1	7.56383e-05	0.0390969	0.108	0.083	0.988668	0.0788514
Tmc8	2.49374e-56	0.0390245	0.03	0.003	3.25957e-52	0.0209402
Sertad1	9.24803e-16	0.0389556	0.046	0.019	1.20881e-11	0.0327363
Sec61b	0.0347283	0.0389314	0.744	0.716	1	0.747845
Cpne8	3.42934e-06	0.0389223	0.068	0.045	0.0448249	0.0500053
LOC108348111	5.51731e-06	0.0388748	0.102	0.074	0.0721167	0.0728218
Vsir	6.1573e-10	0.0387888	0.056	0.031	8.04821e-06	0.0413865
Sh2d3c	9.57591e-31	0.0387679	0.035	0.008	1.25167e-26	0.0247242
Rps5	0.000271538	0.0387222	0.864	0.825	1	1.01904
Sox15	1.01391e-56	0.0386983	0.029	0.003	1.32528e-52	0.0206088
Ltbp4	8.0465e-14	0.038685	0.041	0.017	1.05176e-09	0.0302534
Tcf25	0.00477017	0.0386623	0.242	0.216	1	0.182578
Sema6b	1.45477e-50	0.0385956	0.031	0.004	1.90152e-46	0.0215469
Slc43a2	7.37406e-10	0.0384046	0.055	0.03	9.63864e-06	0.0401981
Ppia	0.00166366	0.0383974	0.506	0.464	1	0.434989
Rin2	8.93293e-10	0.0383697	0.053	0.028	1.16762e-05	0.0381528
Cdk2ap1	0.000824282	0.0383668	0.131	0.107	1	0.096064
Ssbp4	4.64766e-16	0.0382792	0.044	0.018	6.07495e-12	0.0312728
Srpra	4.55429e-06	0.0382751	0.086	0.061	0.0595291	0.0623267
Sf3b2	0.000170086	0.0382409	0.176	0.144	1	0.127943
Cdc42ep3	1.14259e-15	0.038177	0.043	0.017	1.49348e-11	0.0304722
Shroom4	1.75314e-56	0.0381657	0.029	0.003	2.29153e-52	0.0202773
Akap2	2.37675e-19	0.038141	0.041	0.015	3.10665e-15	0.028896
Pole4	0.00330601	0.0380397	0.142	0.121	1	0.105959
Sp110	2.14379e-06	0.037897	0.08	0.055	0.0280215	0.0582113
Vav3	3.8205e-34	0.037843	0.032	0.006	4.99378e-30	0.0225977
Sash1	5.38961e-06	0.0378358	0.085	0.06	0.0704476	0.061082
Banf1	0.00689447	0.037779	0.179	0.157	1	0.13428
Nfkb1	4.31218e-06	0.0377354	0.081	0.057	0.0563646	0.0587616
Mrpl23	0.0101085	0.0377259	0.22	0.197	1	0.165803
Dkk2	6.47859e-62	0.0377182	0.027	0.002	8.46816e-58	0.0194767
Cdc5l	0.000235038	0.0376159	0.112	0.088	1	0.0820228
Rnf7	0.00649118	0.0375953	0.295	0.267	1	0.227794
LOC100911766	5.93822e-12	0.0375431	0.05	0.024	7.76185e-08	0.0352507
AABR07040855.1	2.84634e-10	0.0375237	0.061	0.034	3.72045e-06	0.0426811
Ubl3	0.0286273	0.0374553	0.214	0.197	1	0.163351
Pet100	0.03781	0.0373498	0.424	0.404	1	0.349163
Cntfr	4.75127e-59	0.0372371	0.028	0.002	6.21039e-55	0.0197519
Ap2a2	7.81524e-06	0.0371813	0.09	0.065	0.102153	0.0650599
Tmem63c	1.80122e-54	0.037031	0.027	0.003	2.35437e-50	0.0194767
Tfec	1.68618e-29	0.0370057	0.032	0.007	2.204e-25	0.0227353
Reep5	0.000667331	0.0370026	0.151	0.125	1	0.111563
Rtl8a	0.000102412	0.0369444	0.099	0.076	1	0.0723278
Mprip	8.84417e-06	0.036927	0.093	0.067	0.115602	0.0667737
Tmem126a	0.000113476	0.0369155	0.118	0.092	1	0.0854498
Sox18	1.23188e-58	0.0368411	0.027	0.002	1.61019e-54	0.0190889
Galns	1.16759e-21	0.0368284	0.038	0.012	1.52616e-17	0.0267132
Bcar1	0.000352592	0.0366479	0.131	0.106	1	0.0952321
Dapk2	1.61764e-09	0.0366431	0.06	0.034	2.11442e-05	0.0425998
Gadd45gip1	0.00624708	0.0365045	0.23	0.205	1	0.172596
Dph3	0.00920674	0.0364877	0.228	0.205	1	0.171551
Nlrp1a	2.78759e-24	0.0363792	0.035	0.01	3.64366e-20	0.0247242
Uba1	0.00119015	0.0363702	0.137	0.114	1	0.0999856
Mvb12a	0.00208333	0.0362829	0.173	0.148	1	0.127368
Ap2b1	4.96874e-05	0.0362736	0.094	0.07	0.649464	0.0678808
Cox7b	0.000860201	0.0361924	0.907	0.861	1	1.14859
Snx6	2.61821e-07	0.0360858	0.061	0.038	0.00342226	0.0441197
Ccser2	1.23122e-07	0.0360807	0.067	0.042	0.00160933	0.0475158
Pecr	0.0626105	0.0360031	0.689	0.684	1	0.685167
Fam98c	2.02679e-13	0.0359817	0.044	0.02	2.64922e-09	0.0314104
Hivep3	1.51139e-30	0.0359221	0.029	0.006	1.97553e-26	0.020859
Cerk	3.32779e-09	0.035913	0.066	0.039	4.34976e-05	0.0469092
AABR07026311.1	0.0555107	0.0358884	0.396	0.376	1	0.337598
Map7d1	0.000357724	0.0358115	0.098	0.076	1	0.0717775
Ube2s	0.000281083	0.0358002	0.111	0.088	1	0.080809
RGD1308134	0.000128161	0.0357643	0.122	0.096	1	0.0879642
Ahnak	1.93916e-14	0.0357387	0.046	0.02	2.53468e-10	0.0333181
Prtfdc1	9.14196e-19	0.0357189	0.035	0.012	1.19495e-14	0.025306
Lamtor5	0.0282776	0.0357057	0.288	0.267	1	0.223496
Svbp	2.52359e-08	0.0355797	0.06	0.035	0.000329859	0.0425998
Mpc1	0.0421434	0.0355782	0.695	0.669	1	0.668696
Psmc2	0.000318741	0.0355138	0.11	0.087	1	0.0800647
Pim3	2.59841e-05	0.0354506	0.088	0.065	0.339638	0.0636527
Gata2	5.24001e-61	0.0354453	0.026	0.002	6.84922e-57	0.0182883
Gstt1	0.00856946	0.0354347	0.265	0.24	1	0.199728
Inpp1	6.31924e-13	0.0353611	0.039	0.017	8.25987e-09	0.0281518
Ackr3	7.06524e-34	0.0352836	0.026	0.004	9.23497e-30	0.0194458
Rcsd1	1.9597e-14	0.0352172	0.044	0.018	2.56152e-10	0.0304971
Pdcd6	0.00464475	0.0352021	0.155	0.134	1	0.114434
Ppp2cb	7.79862e-05	0.0351833	0.094	0.071	1	0.0680184
Fcf1	0.000127501	0.0351347	0.089	0.067	1	0.0646472
Rpl36al	0.00204417	0.0350762	0.893	0.848	1	1.08144
Cep41	3.64528e-41	0.0349715	0.028	0.004	4.76474e-37	0.0197519
Dnm2	5.16993e-05	0.0349429	0.077	0.056	0.675762	0.0560284
Cnbp	0.0624017	0.0347309	0.351	0.334	1	0.277461
Flii	1.72446e-07	0.0346652	0.064	0.04	0.00225404	0.0453893
Nck1	2.38973e-05	0.0346556	0.092	0.067	0.312362	0.0657229
LOC100909505	0.00133315	0.034612	0.147	0.122	1	0.108273
Snrpb	0.00452215	0.0346082	0.16	0.138	1	0.118556
Agpat5	5.21059e-20	0.0344328	0.034	0.011	6.81076e-16	0.0239237
Asmtl	0.020385	0.0344228	0.159	0.141	1	0.119
Babam1	5.7238e-05	0.0344204	0.094	0.07	0.748158	0.0669113
Zfp36l2	4.53474e-06	0.0344092	0.083	0.058	0.0592735	0.0596185
Add1	0.000700333	0.0343954	0.132	0.108	1	0.0960326
Cwc15	0.00789062	0.0343453	0.207	0.183	1	0.153769
Mdfic	4.97217e-05	0.0343003	0.11	0.084	0.649913	0.0785135
Pde6d	2.68908e-15	0.0342924	0.042	0.017	3.5149e-11	0.0288397
Lrp10	0.000742111	0.034277	0.116	0.093	1	0.0840426
Jtb	0.00933097	0.0341711	0.212	0.189	1	0.158391
Mrpl36	0.00460597	0.0341673	0.189	0.165	1	0.139577
Dlgap4	2.7259e-11	0.0341598	0.044	0.021	3.56302e-07	0.0312728
Wnt9b	2.47415e-42	0.0340171	0.022	0.002	3.23396e-38	0.0171313
Klf6	3.28047e-17	0.0340035	0.037	0.013	4.2879e-13	0.0260502
Smpd2	4.34417e-16	0.0338529	0.037	0.014	5.67826e-12	0.0261878
Plcg1	1.21262e-08	0.0338072	0.051	0.028	0.000158502	0.0360512
Loxl2	3.43196e-42	0.0336441	0.027	0.003	4.48591e-38	0.0187574
Ranbp1	0.00747943	0.0336332	0.137	0.118	1	0.102144
Rap1a	0.000429483	0.0336111	0.138	0.112	1	0.0991536
Psmd4	0.00441113	0.0335727	0.146	0.125	1	0.107391
Ext2	4.96066e-08	0.0335454	0.064	0.039	0.000648408	0.0442822
Sptbn1	3.61377e-09	0.0335109	0.053	0.029	4.72356e-05	0.0370457
LOC103692984	8.5069e-41	0.0335069	0.027	0.004	1.11194e-36	0.0187574
Mrps24	0.006429	0.0334455	0.253	0.227	1	0.191115
Scand1	0.0167612	0.0334107	0.481	0.451	1	0.397984
Map3k11	5.32365e-07	0.0333748	0.06	0.038	0.00695855	0.0429313
Trappc4	6.76998e-05	0.0333487	0.064	0.045	0.884905	0.0470218
Lamtor3	5.73515e-06	0.0333347	0.067	0.045	0.0749642	0.0482915
Hoxb4	9.2031e-29	0.033268	0.031	0.007	1.20294e-24	0.0212154
Rxylt1	1.06066e-05	0.0332588	0.065	0.044	0.138638	0.0465777
Ppial4d	0.0132374	0.0331429	0.199	0.178	1	0.14914
Rpp25l	5.67014e-06	0.0331338	0.07	0.048	0.0741144	0.0500302
LOC103689931	0.0786092	0.0330222	0.294	0.278	1	0.228156
Ktn1	0.000448824	0.032998	0.088	0.068	1	0.0643157
U2af1	0.0109158	0.0329659	0.144	0.126	1	0.106835
Flywch1	3.51928e-08	0.0329339	0.054	0.031	0.000460006	0.0379026
Fabp1	2.82456e-09	0.0328519	1	0.997	3.69198e-05	2.91243
Ldb1	2.57605e-06	0.032803	0.061	0.039	0.0336716	0.0435943
AABR07044388.2	1.97662e-43	0.0327807	0.026	0.003	2.58364e-39	0.0180944
Asap1	6.08576e-17	0.0327581	0.032	0.01	7.9547e-13	0.0227916
Dennd3	1.30492e-32	0.0327379	0.027	0.005	1.70566e-28	0.0189513
Aprt	0.00054737	0.0326916	0.135	0.11	1	0.0973023
Atg101	2.79464e-05	0.0326865	0.084	0.06	0.365288	0.0593683
Commd2	2.6305e-05	0.0326805	0.076	0.054	0.343833	0.0542583
Camk1	4.07162e-05	0.0326791	0.09	0.067	0.532201	0.064203
Gsk3b	1.28798e-07	0.0326694	0.05	0.029	0.00168352	0.0358324
Plekhg1	2.47278e-61	0.0326317	0.024	0.001	3.23217e-57	0.0167684
Smn1	8.35855e-05	0.0326087	0.068	0.048	1	0.0492859
Ttyh3	2.23861e-07	0.0325589	0.068	0.043	0.00292609	0.0483164
Zbtb7a	6.14666e-06	0.0324837	0.063	0.042	0.080343	0.0449766
Ddx18	8.29967e-05	0.0324006	0.083	0.061	1	0.0594246
Pitpna	0.00139248	0.0323703	0.119	0.097	1	0.0863631
Cir1	0.0053622	0.0323381	0.125	0.105	1	0.0922237
Gnpda2	4.18565e-19	0.0322145	0.03	0.009	5.47107e-15	0.0212717
Tomm7	0.0894686	0.0322026	0.795	0.775	1	0.889486
Raly	0.0111405	0.0321152	0.193	0.171	1	0.142617
Lpcat1	4.33605e-21	0.0320374	0.029	0.008	5.66766e-17	0.0208027
Trafd1	1.26736e-06	0.0320089	0.062	0.04	0.0165657	0.0440633
Washc3	0.00726434	0.0320024	0.159	0.138	1	0.116785
Dut	0.000270472	0.0319915	0.102	0.079	1	0.0729344
RT1-M3-1	2.22367e-14	0.031981	0.033	0.012	2.90656e-10	0.0233674
Mpzl1	8.68086e-21	0.0319553	0.03	0.008	1.13467e-16	0.0212717
Pdcd10	4.36943e-05	0.0319344	0.085	0.062	0.571128	0.0602251
Magoh	3.43774e-05	0.0319335	0.088	0.064	0.449347	0.0620202
AABR07049994.1	0.00972839	0.0319126	0.139	0.12	1	0.102694
AABR07001382.1	7.77247e-05	0.0319011	0.065	0.046	1	0.0472721
Topors	3.05166e-05	0.0318731	0.072	0.051	0.398883	0.0518003
Tpp2	0.000938969	0.0318663	0.092	0.073	1	0.0671615
Gja4	2.01472e-12	0.0318559	0.042	0.019	2.63344e-08	0.0299468
Ddah2	9.91359e-24	0.0318055	0.028	0.007	1.29581e-19	0.0198082
Gnas.1	0.00229354	0.0318	0.156	0.132	1	0.113296
Gnptg	8.20441e-08	0.0317734	0.049	0.028	0.0010724	0.0351131
Spry1	2.07951e-08	0.0317586	0.056	0.033	0.000271813	0.0402794
Carhsp1	0.0118531	0.0317501	0.602	0.568	1	0.533651
Procr	2.60857e-26	0.0317375	0.023	0.004	3.40967e-22	0.0173502
Tspan12	0.00644947	0.0317038	0.153	0.132	1	0.111976
Atp5mc2	0.0531775	0.0316856	0.831	0.817	1	0.957028
Mlf2	0.146969	0.0316768	0.342	0.33	1	0.273239
Cnrip1	5.72768e-34	0.0316003	0.027	0.004	7.48665e-30	0.0185635
Serping1	0.0858609	0.0315924	0.486	0.469	1	0.41464
P3h3	1.73915e-18	0.0314774	0.033	0.011	2.27324e-14	0.0230668
Tns3	7.98946e-07	0.031453	0.058	0.036	0.010443	0.0412738
Abo	1.50781e-62	0.0314216	0.023	0.001	1.97086e-58	0.016243
Parva	9.21824e-05	0.0313897	0.075	0.054	1	0.0538456
Tsen15	2.48144e-08	0.0313842	0.044	0.023	0.000324349	0.0313291
Sptssa	0.0484179	0.0313714	0.292	0.274	1	0.225441
Pkn1	1.06994e-05	0.0313593	0.052	0.034	0.139851	0.0380153
Pja2	0.00199211	0.0313354	0.123	0.102	1	0.0891526
Psma5	0.0113398	0.0312744	0.208	0.186	1	0.155358
Arrb2	1.64459e-09	0.0312637	0.047	0.025	2.14964e-05	0.0330678
Exosc4	0.00306602	0.0312169	0.1	0.082	1	0.0735725
Tmem109	4.03424e-07	0.0312122	0.053	0.032	0.00527315	0.0374335
Adam15	5.99668e-09	0.0311957	0.044	0.023	7.83827e-05	0.0311601
Parp1	0.00209102	0.0311817	0.11	0.09	1	0.0797582
Dpf2	3.21615e-06	0.031177	0.066	0.044	0.0420383	0.0468529
Dhrs3	0.0235092	0.0311741	0.21	0.19	1	0.158502
Rybp	2.21441e-06	0.0311473	0.057	0.036	0.0289445	0.0406109
Pafah1b1	0.00826857	0.0310766	0.176	0.155	1	0.130158
Ppp1cc	0.00703227	0.0309975	0.14	0.12	1	0.102306
Vta1	0.000224354	0.0309462	0.074	0.054	1	0.0533765
[truncated: 11,390 more rows]

## Sheet: cluster-4
	p_val	avg_log2FC	pct.1	pct.2	p_val_adj	avg_exp
[truncated: 12,533 more rows]

[truncated: 12 more sheets: cluster-5, cluster-6, cluster-7, cluster-8, cluster-9, cluster-10, cluster-11, cluster-12, cluster-13, cluster-14, cluster-15, cluster-16]
