# Supplementary material for: A rat liver cell atlas reveals intrahepatic myeloid heterogeneity
Source: iScience. 2023 Oct 14;26(11):108213. doi: 10.1016/j.isci.2023.108213 (PMC10651689; doi:10.1016/j.isci.2023.108213)
Supplement: Table S5. Varimax/PCA loading tables, related to Figures 2 and 4 [file mmc5.xlsx]

## Sheet: TLH_varimax_loadings
	varPC_1	varPC_2	varPC_3	varPC_4	varPC_5	varPC_6	varPC_7	varPC_8	varPC_9	varPC_10	varPC_11	varPC_12	varPC_13	varPC_14	varPC_15	varPC_16	varPC_17	varPC_18	varPC_19	varPC_20	varPC_21	varPC_22	varPC_23	varPC_24	varPC_25	varPC_26	varPC_27	varPC_28	varPC_29	varPC_30	varPC_31	varPC_32	varPC_33	varPC_34	varPC_35	varPC_36	varPC_37	varPC_38	varPC_39	varPC_40	varPC_41	varPC_42	varPC_43	varPC_44	varPC_45	varPC_46	varPC_47	varPC_48	varPC_49
Ulbp1	-0.00222128	-0.00116976	7.20983e-05	0.00220444	-0.000356947	-0.000301835	0.00156602	0.00169785	-0.00211499	-0.00226981	0.00133583	-0.000284405	0.00170473	0.000127723	0.000551788	-0.00554362	0.00067748	0.00147081	-0.000324302	0.00210239	0.0027277	-0.00181729	-0.00563903	0.000781415	-0.00223566	-0.0016129	-0.00093247	-0.00106467	-0.00032736	0.00261339	0.00431887	-0.00133811	-0.00453337	-0.00767333	0.00634703	-0.000705844	-0.00336231	-0.00190373	0.000190199	0.000451133	0.00864341	0.00162438	0.00273968	-0.00270542	-0.000265251	0.0023224	-0.00142551	-0.00207728	-0.0131116
Lrp11	-0.00472294	0.00417664	0.0104567	0.000738852	-0.00733116	0.000988522	0.0010214	0.00464125	0.00915749	-0.000766181	0.000573166	-0.000166012	0.00706694	0.000350892	-0.00721815	0.0057355	0.00040567	-0.0017701	0.00132036	-0.00142609	0.00469966	-0.00552239	-0.00353864	0.0103809	-0.00201047	0.000934393	0.00320575	-0.00772809	0.00702236	0.00301822	-0.01717	-0.00133466	-0.00449575	0.0113591	-0.00516447	0.00225966	0.0145787	-0.0010138	0.00699797	0.0102202	0.001618	0.00248746	-0.00564774	-0.0018481	-0.00258166	-0.0109429	0.0107066	0.00482047	-0.00367638
Pcmt1	-0.00147833	0.00345419	0.00364546	0.000737536	-1.76894e-05	-0.00224786	-0.00487653	-0.000596089	-0.00546305	-0.00471901	-0.00118326	-0.00424518	-0.00206153	-0.00578227	-0.00699809	-0.0207559	-0.00252804	-0.0060295	0.00397433	-0.00115711	0.00501542	-0.000865866	-0.00762104	0.00506798	0.0163309	0.00625433	0.00962028	0.00698763	-0.00151891	-0.00510053	-0.00690033	0.0134667	-0.0132295	0.016355	-0.000812733	-0.0207522	0.00838577	0.00493978	-0.0015624	-0.00498141	0.0101819	-0.00352618	0.00393381	-0.0117702	-0.0280486	0.0197687	-0.0124449	0.00910507	-0.0159451
Nup43	0.00183185	-0.00888051	-0.0046043	0.000160804	-0.0017379	0.00207511	-0.000771979	0.00123132	0.00403277	0.00657584	0.00382892	-0.00394861	0.000975735	0.00416316	-0.000898881	-0.00507136	0.0101703	0.00178864	0.00321922	0.00155781	-0.00101972	0.00262514	-0.00558106	-0.00229714	0.00271691	-0.01075	0.00852013	-0.015046	0.0020868	-0.0084965	-0.00278989	0.000926192	0.00784794	0.00272399	0.0018229	-0.00525532	0.00471739	0.00791747	0.00449949	-0.00237978	0.00302614	0.00267578	-0.00509265	-0.00316036	-0.00474769	0.00117859	0.00733309	-0.00815359	0.00400871
Lats1	-0.00112491	-0.000399045	0.00353057	-0.00305761	-0.00035546	0.00279144	-0.00328407	0.00403272	0.00222649	-0.00100023	-0.000977599	0.00245573	-0.00451257	0.00215374	-0.00449822	-0.00132372	-0.0013918	-0.00457497	-0.00573031	0.00284453	0.0007085	-0.0122525	0.00321596	0.00247372	-3.55294e-05	-0.00367176	0.00356025	0.00196334	-0.00100913	0.0239395	-0.0124577	0.00644511	-0.0137981	-0.0109567	-0.00867776	-0.00233447	-0.0156375	0.00269031	-0.0040068	0.00112605	-0.00498891	-0.00374618	-0.014685	0.00467723	-0.00628149	0.00468876	-0.0114956	-0.00546327	-0.00617522
Katna1	-0.00122094	-0.00444125	-0.00423145	-0.00569446	-0.00164715	0.00536611	-0.000186843	0.00380639	0.000633807	-0.00496101	0.000700051	-0.000478101	0.00301	0.00698501	-0.0108852	0.00209591	0.00444372	-0.0223729	-0.0048164	-0.00243879	0.00186731	-0.00946607	-0.0103653	-0.00196193	-0.0033721	-0.0122316	-0.0013477	0.00166328	-0.00663366	0.00408976	-0.00119276	-0.00137982	-0.00784579	0.0118599	7.96531e-05	0.016183	-0.0159034	0.00253615	0.00271997	-0.0167339	-0.00702419	0.00399519	0.00269849	0.0205883	-0.00318687	0.000767375	0.00562227	-0.00956155	0.0097274
Ginm1	-0.00145025	0.00520755	0.00596047	0.00481516	-0.00947216	-0.00167322	-0.00148104	-0.00363662	-0.000778627	6.37711e-05	-0.00580293	-0.0026578	0.00290781	-0.00597315	-0.00127573	-0.000931904	-0.00274023	-0.00744726	-0.0106847	-0.010583	0.00197868	-0.00142423	0.0078661	0.000906155	0.0103746	-0.000655365	-0.00225444	0.00559939	0.00889252	0.00320914	-0.00790268	0.00915958	0.00397053	0.00226236	0.00379683	-0.00216869	-0.00428148	0.010268	-0.00526367	0.0158523	0.0162192	0.0189134	0.00538819	-0.00356738	-0.00347682	-0.0078634	0.0084803	-0.00239088	-0.0200469
Ppil4	-0.000871595	-0.000704639	-0.00410854	0.00143516	-0.000123794	0.00260578	-0.00671206	-0.00028523	-0.000472173	0.00633706	0.00919448	0.00176578	-0.00469614	0.00335914	0.00299228	-0.0108281	0.000912741	-0.00808212	0.00806163	-0.00661855	0.00346548	-0.0176693	7.21376e-05	-0.00409283	-0.00435978	0.0108544	0.00110689	0.00842407	0.00137557	-0.00789621	0.018936	0.014768	0.00696008	-0.0023188	-0.0253829	-0.0157183	0.0102486	0.00378246	-0.00887567	0.00269648	0.00267832	0.0104878	-0.0192942	-0.0120457	-0.00238754	0.0175073	0.0117083	-0.00413168	-0.00848872
Zc3h12d	-0.00132856	0.000584196	0.000639096	-0.00102111	0.001244	-0.00108375	0.000751274	0.00097899	-0.000848306	-0.00322944	-0.000858967	0.000403136	-0.00722864	0.000136563	-0.00425294	-0.00361866	-0.000893129	0.00113846	-2.40274e-05	0.0032944	0.00146538	-0.000746922	-0.0057696	0.00152806	0.00249793	8.77652e-05	-0.000547154	0.00263271	0.00162359	0.000682591	-0.00169386	-0.00262914	-0.000285696	-0.0012286	-9.28935e-05	0.00065247	-0.000611322	-0.00304561	7.82278e-05	5.75969e-05	-0.000672885	0.0015204	-0.00197614	0.00175178	-0.000899781	-0.00225888	-0.00322228	0.000495484	0.000575792
Tab2	0.000330117	0.00363947	0.000692906	0.000195355	0.00162442	-0.00209074	0.0013808	-0.00311263	-0.00261279	0.00579516	0.000310569	-0.00689437	-0.000735112	-0.00326463	0.00964119	0.000685156	-0.00017218	0.00370614	0.0107438	0.00455616	0.00248341	-0.0132872	0.00423302	0.00442772	0.00175808	0.004655	-0.00888708	-0.00276881	0.00154455	-0.00207623	-0.00595332	0.00211842	-0.00603568	-0.0248998	-0.0158256	-0.0147486	0.000967702	0.002563	0.00817554	0.00449555	-0.00573191	0.0311977	-0.00616701	-0.0119146	-0.00319654	-0.0214998	0.00686765	-0.00841055	0.00616636
Sash1	0.00120763	-0.00607088	0.00387497	0.0100187	0.00503376	0.00344064	-0.00923299	-0.00793401	0.00704319	-0.00325332	0.0019139	0.00353101	0.00468607	0.00161771	-0.0034842	0.0022159	0.00169614	0.00642505	-0.00437605	-0.00874158	0.0173668	0.00976723	-0.00855575	-0.00374018	0.00388537	0.0022833	0.0229452	-0.0114996	-0.00719888	-0.00579955	0.00458956	0.00146255	-0.00377246	0.00534136	-0.00528775	-0.00270981	-0.00721005	7.7325e-06	-0.00753458	-0.0152436	-0.00216175	0.00039614	0.00145046	-0.00969262	0.00718425	-0.00921576	-0.0196974	0.01357	-0.0162719
Stxbp5	-0.0016408	0.00673239	0.000775232	0.00289511	0.00164638	0.00102616	0.0012516	-0.00238201	-0.00109939	-0.000181801	-0.00153052	0.00510062	0.00403634	0.00787718	-0.013008	-0.0130814	-0.00465459	-0.00594611	-0.00306791	0.00602586	-0.00295687	-0.000569736	0.0116356	-0.00393416	-0.00288766	-0.00631396	-0.00124988	-0.00742637	-0.0024263	0.0260916	-0.00103164	-0.0335853	-0.00312554	0.000948646	-0.0073715	0.0101472	0.0210506	0.0196299	-0.00418272	-0.0136123	0.00109055	-0.0182405	0.0127381	0.00267741	0.00487792	0.019045	0.00866735	0.0136082	-0.00424012
Rab32	0.00618169	-0.000664611	-0.00341809	-0.016194	0.00302002	0.020913	-0.0115908	0.00917398	-0.00566003	-0.00872734	0.0117208	-0.00450455	0.0122302	0.00706204	-0.0151738	0.00434063	0.00664413	0.0097318	-0.000386355	-0.00909216	0.0532455	0.0186207	0.013464	0.00871885	0.0270458	-0.00645002	-0.00620195	0.00519832	-0.0117067	-0.00171276	0.00156566	-0.00651662	-0.00698027	-0.0267672	-0.0152769	0.000412825	0.0029945	-0.00309993	-0.00830488	-0.0071887	0.0194244	0.00621979	0.00438178	0.00033989	-0.0125767	0.0175742	0.00200057	-0.0126183	-0.0101607
Shprh	-0.00106508	0.000957338	0.000223003	0.000835183	-0.000745418	-0.0034798	-0.0012912	-0.00896694	0.00336045	0.00654704	-0.00110202	0.00471988	0.00160392	-0.00948033	-0.00352751	0.0126762	-0.000629076	-0.00292037	0.00261923	-0.00899885	0.00673485	0.00887595	0.00149042	0.00363524	-0.00431415	0.00853698	0.00390466	-0.0041695	0.00290526	-0.00346123	-0.0022042	-0.000333583	-0.00630747	0.00220077	0.0135378	-0.00310381	0.0116282	0.00615299	-0.0129683	0.00945009	0.00133874	0.00814261	0.0109891	0.0248439	0.000470102	-0.00484167	0.0115982	-0.00275777	-0.000742677
Fbxo30	0.000350805	-0.000571117	0.000929253	-0.000746621	0.00492457	0.001976	0.000876234	0.00133544	-0.00237137	0.00112475	0.00169498	-0.00132165	0.00301505	0.00117075	-0.00456579	-0.00123171	-0.00162125	0.00866235	0.00314011	-0.0038758	0.00163896	-0.00747845	0.00180664	-0.00220234	0.000301329	-0.00483032	-0.00141313	-0.00608891	-0.00428912	0.00283076	0.00301328	-0.00166218	0.000702615	-0.0135935	-0.000272711	0.00324995	-0.0202678	0.000626886	-0.00592958	-0.00692852	0.0081478	0.0028082	0.00886475	-0.00566415	0.00253158	0.000518112	-0.00536946	-0.00444711	0.00635566
Utrn	0.00411034	0.000136313	0.00245086	0.00476716	-0.00120377	-0.00472878	-0.0151282	-0.00508001	0.000691179	0.00392122	0.00475771	0.00133697	-4.68382e-05	0.00929712	-0.00956056	0.00499429	-0.00328722	0.0209625	0.00297628	0.0084796	0.0107811	-0.00777348	0.00130429	0.00793779	0.00247466	-0.0219891	-0.0101195	-0.0153855	-0.0119131	-0.00893927	0.00741331	-0.0103099	-0.01884	-0.00428292	-0.0150977	0.0261771	0.00310737	0.0190632	-0.00753475	0.0016462	-0.000163206	-0.0221004	-0.00446832	-0.0133023	0.00191766	-0.00323902	0.00762084	0.0113778	0.000446708
Stx11	-0.000810253	-0.00258136	-0.000623015	0.000267637	-0.000864599	0.000637751	-0.00026426	0.000680235	0.000729399	0.00394981	0.000545733	0.000531665	-0.000106265	-0.000492725	0.000788601	-0.00964019	0.0028505	0.000279772	-1.18583e-05	0.00290946	0.00161737	-0.00138102	-0.00324657	0.000181437	-0.00211323	0.00105294	0.00188565	0.000380805	-0.000447719	0.00112107	-0.00121856	0.000652505	0.000884165	-0.00145009	0.00277028	0.00155058	-0.00111156	0.00171882	-6.44388e-05	0.00109183	-0.00105619	0.000283731	0.00202816	0.00169696	0.0012528	0.000831005	-0.00140601	0.00205598	0.000315354
Sf3b5	-0.005497	-0.00456144	0.0024749	-0.0042762	-0.00368921	-0.00786526	2.87862e-05	0.00547888	-0.00513813	-0.00643696	-0.015259	-0.00130705	-0.004328	-0.00127828	0.00571099	0.0100648	-0.00537989	-0.00772104	0.0017341	-0.000634646	0.0127707	-0.0151152	-0.00352411	0.0139654	0.00928023	0.00841185	0.012687	0.0240729	0.00183506	0.00901816	0.0153022	0.00453352	-0.00482707	0.0075032	0.0126155	0.00953951	0.00215916	0.00787997	-0.00695375	0.0193324	0.0195179	0.00569944	0.00795906	0.000825323	-0.016211	-0.0142346	0.00311983	-0.00646091	0.00811373
Ltv1	0.00394291	-0.00470938	0.00201327	-0.00309092	-0.000257319	0.00248203	0.000526678	0.000224344	-0.00556942	0.000708639	-0.00286756	-0.00390387	-0.00393545	0.00486054	-0.0093199	0.000718638	0.00378829	-0.00915558	0.0133927	0.00853903	-0.0070295	-0.00149108	0.00243777	0.00261307	0.0131148	0.00477352	0.0314217	0.0260989	-0.00717279	-0.00522236	0.00590333	-0.00208322	-0.00609531	0.00250402	0.00324196	0.00251378	-0.0054223	-0.00126391	0.00278971	0.0113997	0.00933032	0.0062554	-0.00122359	-0.000917522	-0.00139332	-0.0037275	0.00371633	-0.00220164	-0.0134801
Phactr2	0.000804439	0.000601996	-0.000519255	0.00281776	-0.000879957	0.000748626	-0.00253922	4.75647e-05	0.00213972	-0.000563445	0.000161366	-0.000533997	9.05124e-05	-0.000216262	0.00665674	-0.00168763	0.000386257	0.00991869	0.000516573	-0.00296089	0.00338474	0.00407036	0.000628511	0.000602983	0.00241104	0.00176405	-0.00251394	-0.00101937	-0.0021164	-0.00105918	0.00201515	0.00217193	0.000731643	0.000140842	0.0050173	-0.00201286	0.00374424	0.000971838	-0.00158281	-0.00205773	0.000575054	0.00911769	-0.000380149	0.00705525	0.0050925	0.00112619	0.00704305	-0.00155081	0.00340448
Fuca2	0.00427391	-0.00430758	0.00641275	-0.00278596	0.00363501	0.00512949	0.00393167	0.00205026	-0.00716672	0.00277551	0.00136727	0.00224476	-0.00532847	-0.0325049	-0.00180941	-0.000282245	0.00599284	-0.00940382	-0.0052804	0.00295138	0.00292701	-0.0146057	-0.000877257	0.00338808	0.00431771	0.00932108	-0.00569565	0.0125699	-0.00686015	0.0102438	0.00548208	0.000972398	0.0130962	-0.00122685	-0.013951	-0.016744	0.000925738	0.00175632	0.00221338	0.020329	0.00400377	-0.00803905	-0.000686166	-0.00767882	0.00225548	-0.00375393	0.0101859	-0.0142091	-0.00952615
Pex3	-0.00103463	-0.000949354	0.00240929	0.00276086	-0.00259479	0.00275457	0.00328683	0.00133756	-0.00519729	0.0031746	0.00042854	0.00567306	-0.000413096	-0.00408504	0.0143773	0.0104246	0.00072195	-0.00302939	-0.00165852	-0.00088252	-0.00144463	-0.012892	-0.0137973	0.012984	-0.000719078	-0.000927661	0.00617166	0.00781403	-0.00154363	0.00295077	-0.00242815	0.011433	-0.0022789	-0.00774149	-0.00554609	-0.006367	0.0142595	0.00102697	0.023182	0.00532058	0.0197273	-1.21061e-05	-8.65982e-06	-0.0103889	-0.0123158	-0.00957817	-0.00778387	0.00989167	-0.000147578
Aig1	-0.000504495	0.00136877	6.66743e-05	-0.00127994	0.00158205	-0.000309295	0.00217802	-0.00032024	0.000667384	0.00308346	0.00124477	-0.00590829	0.000129125	-0.00550303	-0.0070996	0.00175102	-0.000365961	-0.00128118	-0.00249217	-0.00261591	-0.00140143	0.00503266	-0.00281904	0.00114944	0.00255571	-0.00432006	0.00287186	0.000497777	0.00583173	0.00116777	0.0230521	0.000961362	-0.00377704	-0.000613053	0.000175401	-0.00215616	0.00176663	0.00111019	-0.00710447	-0.00381207	0.00127328	0.00179298	0.0074092	-0.00191342	-0.0011661	0.00106339	-0.00182174	-0.0010226	-0.000825234
Hivep2	0.0027822	0.00531636	0.00113924	-0.000199768	-0.00101387	-0.00240376	-0.001904	-0.000263378	-0.00311839	0.00172532	0.000823055	-0.00844448	0.00646542	0.000282607	-0.00560915	0.00399934	-0.00578081	0.00611885	0.00142479	0.00438667	-0.00128341	-0.0143557	0.00734271	-0.00244818	-0.0099968	-0.0364686	0.00274948	-0.00320195	0.0117368	-0.0143905	0.0026311	-0.00506732	0.00347611	-0.0085912	-0.00668026	-0.0105929	-0.00687293	-0.00187589	0.000952827	0.0013819	-0.0137371	0.00985791	0.0063519	0.00902093	-0.0169452	0.0148	-0.000693877	0.00551731	-0.0124423
Adgrg6	0.0114735	-0.00405611	-0.00422491	0.00604689	0.00351477	-0.00799514	0.00351819	0.00445043	-0.0018534	-0.00266971	0.00768906	-0.00136841	0.00297304	-0.00322248	0.0101178	0.0095571	0.00386659	0.00361818	0.00503183	-0.000493445	0.00196477	-0.00756975	-0.0126298	-0.00261159	-0.00624831	0.000473555	0.00398945	-0.00199619	0.00852757	-0.00289319	0.00521223	0.0104919	-0.000196331	0.00628364	-0.0157334	-0.0238042	0.014834	-0.00668885	0.0022623	-0.00898367	0.00223556	-0.00351964	0.00529435	-0.0125872	0.0115993	-0.0071469	0.0102635	-0.00408714	-0.00135727
Vta1	-0.000687984	-0.00423551	-0.00645509	0.00421607	-0.0042385	0.0166969	-0.00192513	0.00437476	-0.000144805	0.00633806	0.00593614	0.000649241	-0.00143746	-0.00470923	-0.0009398	-0.000955994	0.0049997	-0.0124543	-0.000416845	-0.0108363	0.0105744	0.00207141	0.00579572	-0.0195382	0.00704653	0.00389212	0.0186392	9.07196e-05	-0.00287535	0.0147627	-0.0117997	0.00357422	-0.011284	0.0257125	-0.000523897	-0.00623187	-0.000980466	-0.00357466	-0.0170115	0.0070807	0.00611051	0.001469	-0.0148189	0.014766	0.00347766	-0.017059	-0.000426477	-0.0151302	0.0163453
AABR07000385.2	0.000255198	0.000838638	-0.000650257	0.000633993	-0.00326693	0.000451433	0.000761352	-0.00604729	0.000634328	-0.000401022	0.000114113	-0.000574057	0.000380956	-0.00546861	-0.000746685	-0.000593279	0.000395878	0.00178622	0.000692264	0.00093757	-0.000507828	0.000902479	-0.000767799	0.000151502	-0.000449486	-2.63355e-05	0.00176039	0.00143073	-0.000143038	-0.00102092	-0.000993479	-0.00113458	0.00124678	0.00160044	0.00233854	-0.000682643	0.00158539	-0.000415891	0.00132436	0.00239095	0.000543434	0.000341456	0.000697156	-0.00174317	-0.000675461	-0.000103823	-0.0020463	0.00035636	-0.00325801
AABR07000398.1	-0.00388889	-0.00619378	0.00395618	-0.00259055	-0.010658	-0.00583981	0.00180054	-0.050207	-0.0159897	-0.00125692	0.000337702	0.00667551	-0.0103444	0.00220348	-0.00283146	-0.000303972	0.00513687	0.00274933	-8.11621e-06	0.00169802	0.00432779	0.0151267	0.0041251	-0.0108378	-0.00836679	-0.00684695	-0.00286584	-0.00289977	-0.0018663	0.00525662	0.00109284	-0.00575458	-0.00696702	-0.00711096	0.0174242	0.00952894	-0.00270152	-0.00485745	0.00292618	0.00119973	0.000152091	-0.00518072	0.00151483	0.00752941	-0.000525469	-0.0183562	-0.00803853	-0.0170176	-0.0046817
AABR07000411.1	0.000389843	-6.56004e-06	0.000942671	-0.000436897	-0.00280868	0.00095102	0.00175297	-0.00179516	-0.00138594	0.000151948	-0.00168116	7.01848e-05	-0.000921424	-0.0120101	-0.000332619	0.00137405	-0.00231023	0.000284759	0.00110699	-0.00301258	-0.00104211	-0.00485052	-0.000496379	-0.00266802	-0.00119515	0.00288832	-0.00177818	-0.0026761	-0.00251242	0.000843798	0.00125262	-0.00189423	-0.000625452	-0.00211124	0.00112478	0.000137691	0.000925045	-0.000290931	0.00402863	0.00112462	0.000555865	-0.00093025	0.00266552	-0.000172449	0.000100219	0.00296677	0.00129059	-0.00306602	0.00142542
Cited2	0.00132756	0.000307693	-0.00556373	-0.00534767	0.021064	0.00279611	-0.0045966	-0.0313799	0.017638	0.00695973	0.00817419	0.0164643	-0.00544605	-0.00470996	0.00490056	0.00119578	-0.00606677	-0.0136722	-0.00829947	-0.00823061	0.00614489	-0.010586	0.00106918	-0.0056585	-0.00411227	-0.00471165	0.00297427	-0.00245041	-3.45621e-05	0.00317455	0.000177597	0.0058661	0.00788152	0.00934605	-0.0155763	-0.0190361	0.0023095	-0.00358203	-0.00382447	-0.00121277	-0.0074959	0.0179726	0.000506058	0.000704892	-0.00132671	0.00715927	-0.00582407	-0.0139326	0.00762262
Heca	-0.00216024	0.00217909	-0.00268313	-0.0070968	0.00940845	-0.00501318	0.00739169	0.0060325	0.00557454	0.00437044	0.00569431	0.00110652	0.000862476	0.00175783	-0.0074782	-0.000239218	0.0028256	-0.0053907	-0.00470502	-0.00642748	0.0110008	-0.0251467	-0.0107457	-0.00386241	0.000927344	-0.0310964	-0.00585897	-0.0188619	0.0109329	0.0174809	-0.00190608	-0.00334616	-0.0111665	-0.0114982	-0.0161117	-0.00289356	-0.00698509	-0.0128106	0.0251537	0.0126345	0.00771704	0.00395735	0.00748043	0.00966702	0.0122809	-0.0158419	-0.0131813	0.00160835	-0.00529252
Abracl	-0.00672008	-0.00108792	0.00208156	-0.00302462	0.00586024	0.0131917	-0.00414459	0.000568663	-0.00477769	0.0166289	-0.00321607	0.0058972	-0.00179477	0.00797512	0.00778197	0.00852483	-0.00609378	0.00613741	0.00212504	-0.0123314	0.0412922	-0.0166325	-0.028464	0.00113661	-0.00672214	-0.00899845	-0.0146047	-0.0205835	-0.00715668	0.00638281	-0.0113816	0.00501042	0.000464441	-0.00301208	0.00549537	-0.00540008	-0.00776131	-0.00335242	0.0123917	0.0185089	-0.0062311	0.0158382	0.0110467	0.0119722	0.00646742	-0.0208417	-0.0045478	0.0106029	-0.002007
Reps1	0.00353371	0.00504256	-0.00370969	-0.00338787	-0.000566956	-0.00505463	0.00257091	-0.0046002	0.0060939	0.00604462	0.00515312	-3.59873e-05	-0.000732387	-0.00516616	-0.00578167	0.00960713	-0.00762694	-0.00343026	0.000535992	-0.00617222	0.000308402	0.00859028	-0.0102527	0.00115569	0.00356458	0.0183977	-0.00584369	0.00318226	0.0144965	0.00948051	0.00407882	-0.0334439	0.00545065	-0.00959721	-0.014274	-0.00454105	-0.0104955	-0.00126999	0.00125157	-0.000504656	-0.0088285	0.00767872	-0.00399852	0.00101935	-0.00232147	-0.00683485	0.00950159	-0.0118567	0.0132177
Ccdc28a	0.00111755	-0.00193016	-0.00359017	-0.00465071	0.00514175	-0.00287172	0.00149572	-0.0145112	-0.000896133	-0.00321062	0.00837281	-0.00430161	0.00580865	6.67381e-05	-0.000798494	-0.00690858	-0.00218843	-0.00245922	0.0138732	-0.0030793	0.00194835	-0.013671	-0.00472356	-0.00141493	-0.00277166	0.00353861	-0.00230054	0.00795584	-0.00635246	-0.00881532	-0.00277435	-0.00404774	0.00666113	-0.0123842	0.0141892	0.00289265	-0.0138605	-0.00100179	-0.00503934	-0.011502	-0.00345479	0.00507585	-0.0030848	0.0196896	-0.00426906	-0.000853177	0.00738766	0.0138113	-0.00208479
Nhsl1	-3.62836e-05	-0.000600411	0.000158321	0.00118472	0.000313955	0.000207351	0.000454301	-0.000282683	-0.00137899	-0.000989188	-0.000784288	-0.000531789	-0.000999943	-0.000558491	0.000505904	0.000449342	-5.10689e-05	0.000312649	0.000260233	-0.000100292	-0.00156045	-0.00284004	-0.00406551	-0.000751795	-0.00137132	0.00113737	0.001382	0.0009931	-0.00071229	0.000467317	-0.000389965	-0.000705303	0.00217084	-0.000504533	-0.0017554	-0.000465974	0.00105576	-0.00089937	-0.000941547	-0.00295288	-0.000287983	-0.00132259	-0.00162661	-0.0018709	-1.11095e-05	-0.00169816	-0.000894328	-0.00254623	-0.00247583
Hebp2	-0.00471856	0.00197485	-0.000684087	-0.00171178	0.00931307	-0.00554559	0.00407878	0.00246166	-0.00312826	0.00853834	-0.0159074	-0.00256061	-0.0109114	0.00256965	-0.00618409	-0.00316066	0.00393229	0.00749396	-0.00840718	0.00491058	0.000367859	-0.0115908	0.00184562	-0.00214895	0.00849	0.00853132	0.000385731	0.0126231	-0.00625583	-0.00355559	-0.0017001	0.00738227	-0.0098576	0.00733133	-0.00755621	-0.0287445	-0.00839761	-0.00836427	-0.00301555	-0.0186153	0.0125689	3.27626e-05	-0.0142331	-0.00436561	0.0104508	0.00363005	-0.00107817	-0.00457414	0.00358379
Perp	-0.00162225	0.000886788	0.0144893	-0.00317334	0.0123461	-0.0036236	0.00136544	0.00595221	0.00415186	0.00190539	-0.00712065	0.00397646	7.23158e-05	-0.0110741	-0.010969	-0.000147892	-0.00115664	-0.00627226	-0.0131404	0.00274229	-0.00575023	-0.011827	0.00869311	0.00691635	0.010001	-0.00858272	-0.00298336	-0.00330227	-0.00016515	0.0114729	-0.0109497	0.00100142	0.00771574	-0.00617909	-0.00172055	0.0102129	0.00662822	0.000911095	-0.00334978	-0.0132083	-0.00827104	0.00685965	-0.00771094	0.0119574	0.00230603	-0.018017	0.000675789	0.00442567	-0.00185698
AABR07000493.1	0.00059393	-0.00013521	0.000155586	-0.000204169	0.000286271	0.000237718	0.000160712	-3.26447e-05	-0.000290002	0.00552534	-6.64246e-05	0.000255072	-6.08366e-05	-0.000495025	0.00208513	0.00038026	9.04325e-05	0.000283526	0.0017614	0.000433525	-0.00081893	-0.000226018	0.00121656	-0.00110087	0.000846866	-7.64723e-05	0.000377666	-0.00029344	-0.000901492	0.00127688	-0.000474763	-0.00127345	-0.000199275	-0.000322201	0.00115313	-0.000367142	0.00122545	0.000180657	-0.000193798	-0.000329232	-0.00196836	0.000286805	-0.0015744	-0.000750125	-0.000314034	0.000709839	-0.000139821	-0.000382832	0.00122432
Ifngr1	0.0786494	0.00220779	-0.00322788	0.00248087	-0.00043388	0.0107149	0.00283669	0.000378868	0.00169877	0.00364083	0.0031533	0.00117902	0.00827438	0.00110894	0.0146234	-0.00280561	0.000768361	0.00752567	0.00724076	0.000811543	-0.00894412	-0.0127176	0.00158088	-0.0112675	0.0047569	0.00764243	0.000150127	0.00712744	0.0293153	-0.000899294	0.00628537	0.00217478	0.00359476	0.00254407	0.00027331	-0.00927627	0.00474197	0.00411677	-0.00262437	0.0093541	-0.00682575	-0.00637469	-0.0156583	-0.00105919	-0.00431458	-0.00677939	0.00637953	-0.0013096	-0.00332051
Pex7	-0.000829325	-0.000236368	0.0040652	-0.000530368	0.00297938	3.63536e-05	-0.00379899	-0.00529533	0.00488086	5.78824e-05	-0.00303666	0.00210571	0.00376022	-0.000594599	0.000333218	-0.00133492	-0.00442958	-0.0126873	0.00375314	-0.00028986	0.000103539	0.00451797	0.00468524	0.00426535	0.0147983	0.0133461	-0.00476929	-0.00196235	0.0034812	-0.00513956	0.00288008	-0.00531331	0.00590093	0.016861	-0.0047982	0.004639	0.00308031	0.00935785	0.00851285	-0.00819318	0.00178269	-0.00216194	-0.000893019	-0.0117307	0.00166006	0.000939578	0.0122623	0.000775205	-0.0120371
Map3k5	-0.000409493	0.000549404	-0.00059749	-0.000710309	-0.000469157	-0.00214436	-0.000168442	-0.0020468	0.000141164	-0.000328498	0.00277098	-0.000576817	0.000544424	-0.004907	-0.00132682	-0.00196053	-0.000872133	0.00638625	0.000517557	0.00262564	0.00177575	0.00108	0.00133188	0.00210301	0.00100674	0.000745025	0.000768548	0.00193224	-0.00113542	0.00114598	0.00169605	-0.0037141	-0.00245	0.00135921	0.00195469	-0.00139057	0.00205471	0.00273514	-0.0041685	0.00100822	6.32206e-05	-0.0044056	0.00597599	-0.00295499	0.0018768	-0.00107983	0.00530568	0.000497859	0.000765223
Map7	-0.00431804	-0.00223348	0.000672475	-0.00329147	0.000682628	-0.00185776	0.00246011	-0.00656747	0.00578907	-0.00328424	0.00165249	-5.40496e-05	0.00115357	0.000961087	-0.00254227	0.0052754	-8.32123e-05	0.00529728	0.00622334	-0.00499327	0.00312796	-0.00346378	0.00307346	0.00349737	0.0057649	-0.00465532	-0.00314673	0.0154597	0.00606218	0.0198047	-0.00368979	0.00396463	0.00898414	-0.00507645	0.00107088	0.00885718	0.0138602	0.00864918	-0.0124908	0.000720611	-0.00674192	0.0106207	0.0169786	0.00474887	0.0050401	-0.000405541	0.0247142	0.0141944	0.01435
Mtfr2	0.0116192	-0.000332884	-0.00416301	0.0044283	-0.00840833	0.000335585	-0.00399384	-0.0182064	-0.000232721	0.00798281	0.00592111	-0.00340163	-0.00763875	0.00276688	-0.00686647	-0.0209437	0.00165426	0.00306853	0.00544681	0.00448327	-0.0115916	-0.00875952	0.00502577	0.00361482	0.0184373	-0.00601205	-0.00506389	-0.0035404	-0.00207547	-0.0150061	0.029964	0.0149177	0.00424352	-0.0142536	-0.000967829	0.00522984	0.00857071	0.00588547	-0.00292918	0.00507862	0.0033082	0.000293176	-0.0109708	0.0199697	0.0015392	0.00563651	-0.00135811	0.00291683	-0.010554
Ahi1	0.0100083	-0.000920698	-0.000880905	0.0026004	-0.000657354	0.0127797	-0.00305428	-0.00173075	0.00083752	-0.000750061	-0.00400809	0.00240579	0.0038134	-0.000912317	0.000776561	0.00393677	4.29166e-05	-0.00393507	0.00304368	0.00300659	-0.010028	-0.00695459	-0.00778378	0.00104322	0.0061396	0.00157466	0.000188105	-0.00673853	-0.0102426	0.00142214	0.000730338	0.00448251	0.00669213	-0.00144126	0.00646075	0.00194565	-3.91498e-05	-0.00199616	-0.00174203	0.000846776	0.00671823	0.00564342	-0.00920131	-0.00372443	-0.000487038	-0.005557	0.0140063	0.0069132	0.00510285
Hbs1l	-0.00187541	-0.000969496	-0.00043223	0.00107671	-0.00218884	-0.00429982	-0.00182974	-0.00455054	0.00452834	-0.00696226	-0.00111396	0.00174502	0.00126848	-0.00871179	-0.00414751	-0.00162952	0.00176485	-0.00351759	0.00487461	-0.000354499	0.00338557	-0.00664334	-0.0112648	-0.00818983	-0.00521662	4.42267e-05	0.0100099	-0.00817963	0.000337703	-0.00273095	-0.00320811	0.014723	0.0127719	-0.00108183	-0.0184718	0.00700864	0.00814766	-0.00681901	-0.0107882	0.0100988	0.0169366	0.0191302	-0.0141663	-0.00153935	-0.0113864	-0.0050909	0.00473817	0.00501627	-0.00747657
Aldh8a1	0.00236358	-0.0200735	0.00817051	-0.00115059	0.00327758	0.00636914	0.00163025	0.00322961	0.0463916	0.00106205	-0.00227133	-0.00267273	-0.00122767	-0.0041802	-0.00676366	0.000341633	0.00334558	0.0109049	0.0109631	-0.00383273	-0.00103019	0.00935447	-0.00264393	-0.00114015	0.00983683	-0.00358384	-0.00402078	-0.010498	0.00371335	0.00338673	0.00458931	-0.00692675	-0.00599926	0.0116843	-0.0031448	0.0206678	-0.000121174	-0.00258717	-0.00189252	0.0058709	-0.00969888	-0.00411039	-0.01456	0.0116943	0.00623109	0.00793027	-0.00310412	0.00831627	-0.0107207
Ptprk	0.00533411	0.00127276	0.00730734	-0.00218511	0.00264587	-0.00145393	-0.0141386	-0.0121321	-0.0110762	9.86271e-05	-0.00147467	-0.00915564	-0.0070181	-0.0116146	0.00413031	-7.94783e-05	0.000544598	5.07211e-05	0.00236374	-0.0045101	-0.013675	-0.00878508	-0.0017064	-0.00161877	-0.000242158	0.0011358	-0.00186744	-0.00951296	0.00161504	0.00836115	0.00403681	0.00469526	-0.00659591	-0.0141947	-0.00567733	-0.0237956	-0.00021805	-0.00757066	-0.0183334	-0.0113868	0.00259504	0.0168876	0.0114132	0.00597537	0.0133807	0.00337278	0.00604061	-0.0143876	-0.00250431
Lama2	0.0017906	0.000314794	0.000925497	-0.00346732	0.0012188	-0.0027751	-0.0320773	-0.00243397	-0.000639801	8.37612e-05	-0.00146302	-0.00347959	0.000209011	0.000539794	-0.00404998	-0.00452682	-0.00146167	-0.00272851	0.00373311	-0.00296465	0.00122442	-0.00335653	0.00271031	0.0078742	-0.000725718	0.00223406	0.000529918	0.0052016	0.000288561	-0.000172162	-0.00469314	0.00677178	0.00324403	-0.00162031	-0.00157848	-0.00473834	0.000596902	0.0036134	-0.00659361	-0.000633321	-0.00794594	0.00203899	0.000734506	-0.00704368	0.0113852	-0.00945669	-0.00872081	-0.0184523	-0.00074826
Arhgap18	-0.00401659	-0.00579077	0.00278944	0.00474705	0.00249151	0.0100243	0.00327269	-0.00173874	-0.000520143	0.00213618	-0.00165605	-0.000573376	0.00941934	-0.027279	-0.00736561	-0.00566964	0.000958625	-0.0232751	0.000696696	-0.00618281	0.00433576	0.00630144	-0.00624589	0.0076899	0.00652904	0.00431138	-0.000498192	0.0131913	0.0121706	0.00178741	0.000685596	-0.00231577	0.000824452	-0.0454046	0.00498741	0.00872545	-0.0236982	-0.0039965	0.0081851	-0.00493908	-0.000249486	0.0105028	-0.00837125	0.000982681	0.00573028	-0.00379573	-0.0169231	-0.00175854	0.0130944
LOC102554576	-5.67466e-05	-0.000888482	-0.00119797	-0.000576213	-0.000871973	-0.000199691	0.000393605	-0.00174606	4.83793e-05	2.62696e-05	7.93184e-05	0.00112868	-0.000569472	-0.000683523	-0.00041451	-0.000903847	0.00113503	0.00275168	0.00252831	-0.000204878	-0.000524746	0.000505336	-0.000499741	-0.000221044	1.76781e-05	-0.000504976	0.00100407	0.000327771	0.00114434	0.000712379	-0.000112322	0.00088048	-0.000135444	-0.00124626	-6.58994e-05	-0.00021606	9.99564e-05	1.04647e-05	0.000647309	-0.0014422	0.00142836	0.000696359	-0.000587958	2.72687e-05	0.000303008	0.000523712	-0.00169443	-0.000539668	-0.000683519
L3mbtl3	0.000193542	0.00200304	-0.00103128	0.00102639	-0.000920592	0.00101054	0.00225679	0.000950704	0.000142455	0.00226951	0.000505905	-0.00188832	-0.00786114	0.00330563	0.00507744	0.00243687	-0.00213812	-0.00526516	-0.00314767	-0.00228557	-0.000157757	0.00170303	0.000833613	-0.00234309	-0.000554996	3.99462e-06	-0.00263238	0.00131826	-0.00627879	-0.00695197	0.00413975	-0.00578517	0.0058001	-0.000147296	-0.000444425	-0.0041104	0.000927491	0.00470838	0.00170026	-0.00639303	0.00294589	0.00138385	-0.00320462	0.00198935	0.00684488	0.00186632	0.00217113	0.00211386	0.00365704
LOC100360791	-0.00196767	0.0150191	0.0046613	0.001807	-0.0897712	-0.0036011	0.00126967	-0.00044217	0.0336353	0.00359115	-0.00495402	-0.0163237	0.00761605	-0.000579941	0.0282628	0.000498081	-0.0101249	-0.00386431	-0.0359579	-0.00514363	0.00674607	-0.00444668	0.00483244	0.0152258	-0.0143984	0.0039976	0.0147909	-0.00234226	0.00679941	0.0140911	0.00743771	-0.00421421	0.0063542	0.00571813	0.0042554	0.000262532	0.00560299	-0.0042046	-0.00778717	0.00693047	0.00623429	0.00782517	-0.00501629	0.00141217	-0.017956	0.00423795	-0.000672039	-0.00482436	-0.00272478
Samd3	-0.000179252	-0.000282808	-0.000413452	-0.000908924	0.00052168	0.00225599	0.000133994	0.000111449	8.90808e-05	0.0202358	0.000660838	0.000216673	0.00128597	-0.000330289	-0.00101731	-0.000909898	0.000131585	-0.000509142	0.00292461	-0.00170679	-0.000694318	0.00188071	0.000563223	-0.00107923	0.000882529	0.000984513	0.00114822	-1.60904e-05	-4.51254e-05	-0.00116685	-0.000798097	-0.00285781	-0.0005368	0.000262855	-0.00030783	-0.000587419	0.000653214	-0.000606565	0.00280939	0.000764667	0.00121589	0.00037727	0.000172135	0.000513685	0.00102583	0.00218067	0.0030243	-0.00222458	0.000317536
AABR07000629.3	-0.000238756	-0.00027328	-1.27339e-05	-0.000190354	-0.000810669	0.00013882	6.69782e-05	-0.000428143	-0.000424812	6.94854e-05	0.000192162	4.3179e-05	-0.000149621	-0.000461063	-0.000562221	-0.000564334	0.000773412	0.00141818	0.000431595	0.000217345	2.86631e-05	-0.000159441	-0.000244124	8.03981e-05	0.00117715	-6.4023e-06	0.00038278	-0.000716464	0.000289415	0.000569743	-0.000567095	0.000605868	-0.000127842	-2.73294e-05	0.000482765	-0.000229409	0.000316211	0.000615705	8.80664e-05	-0.000533014	-1.64802e-05	0.000133809	-0.000146381	-5.10024e-05	0.000106256	-0.000909062	-8.34991e-05	-0.000140864	0.00044597
Smlr1	-0.00219134	-0.0112648	0.00405352	-0.00649771	-0.0290934	0.00236868	0.00128654	-0.0104548	0.0129004	-0.00417059	-0.0205576	0.00647036	0.00100187	0.00161396	0.00209926	-0.00130206	-0.00912124	-0.000914174	0.0165041	0.00831783	-0.0155975	-0.00289109	0.0189173	0.00312913	0.0155683	-0.0086798	-0.00103602	-0.0123416	-0.0115045	-0.00247523	0.00100965	-0.00109243	-0.00152155	0.0037853	-0.0145742	0.00626615	0.0162726	-0.000923463	-0.00376076	-0.0041608	0.00641913	0.000932741	-0.00710081	0.00840557	-0.0124444	-0.00463677	-0.00853255	-0.00499536	-0.00238394
Epb41l2	0.000553981	-6.33496e-05	0.00142748	0.0093551	-0.00446218	0.0051355	-0.00235089	-0.00220705	0.0018437	0.00251134	-0.00230122	0.000978587	0.00151515	-0.00121781	0.00158914	-0.00558747	-0.000683482	0.00366984	-0.00288743	0.00173487	0.00197068	-0.0043767	0.00383079	0.00126124	-0.00329563	-0.0037463	-0.00446012	0.000702851	0.00345993	-0.00334613	9.57024e-06	0.00327927	-0.000652643	-0.00616321	0.00590695	0.00199017	-0.000975142	0.00112478	0.00105593	0.0148407	-0.00109366	-0.00589054	0.00228674	-0.00367185	-0.000282531	-0.005864	0.00628421	0.0042512	0.00147567
Akap7	-0.00207509	0.00116432	0.000647073	0.00186604	-0.00044181	-0.00314836	0.000334332	-0.00181569	-0.00191894	0.00294132	-0.000983832	-0.00163484	0.00151407	-0.00112414	0.000402982	0.00186291	-0.00144021	0.00328462	0.00157254	0.000740787	0.00309388	-0.0021687	0.00212458	0.00456321	-0.000735641	-6.67897e-06	0.00167821	0.000113096	0.000929278	0.00182581	-0.000737579	-0.00603442	0.00051436	-0.00277644	-0.00240546	-0.00138202	0.00143039	0.00429079	-0.00727991	0.00625464	0.00257533	-0.000649377	0.0018961	-0.00422812	0.000841184	-0.0014543	0.00683463	-0.00516071	-0.000218237
AABR07000658.2	-0.000547245	-8.86032e-05	0.000112746	-0.00310583	-0.000947873	-0.00113282	0.000213439	0.000305659	-0.00124054	0.000753543	0.00124477	-0.00155755	0.000930372	0.00122579	-0.00294242	-0.0695494	0.00110293	0.00657613	-0.00258486	-0.00167551	6.656e-05	0.000491141	-0.00196335	0.00148018	-0.00401656	0.00186594	0.00203443	-0.00220562	-0.00262766	0.000461182	0.00419704	0.000702416	-0.00149904	0.00174891	0.00109198	0.00157959	0.00595082	-0.00715022	-0.00119658	-0.00522887	0.00323894	0.00127012	-0.000292413	0.000405607	0.000673885	0.00148046	0.00262934	-0.00367538	0.00176456
Arg1	-0.000862832	-0.0296166	-0.0220702	-0.00710203	-0.0021222	-0.00541977	0.0058974	-0.0458459	0.0405847	0.000299134	0.0142084	-0.0538276	0.00245023	0.00647731	-0.00214092	-0.00205094	0.0133435	0.0018453	-0.00627725	0.00565733	-0.00764109	0.0208133	0.00127452	-0.000768548	0.0445436	-0.0108608	-0.0119735	0.00479524	0.00586532	-0.0074823	0.00126523	-0.0116898	-0.00142906	0.00667141	0.00889878	-0.0035573	-0.00786802	-0.0146323	0.00313137	0.00864217	-0.00136308	-0.00964781	-0.00549737	0.00383074	0.00904133	0.00509387	-0.00442836	-0.00726912	0.00695175
Med23	-2.30834e-06	0.000885308	0.000978133	0.0035857	0.00810303	0.00433553	-0.000768147	-0.00146056	0.0015486	-0.00135445	0.00228862	0.00119596	9.12238e-05	-0.00838281	0.00326212	-0.00597282	0.00234796	-0.00701268	-0.00148043	0.000165801	-0.000971758	0.00250494	-0.00294931	-0.000531623	0.00792577	0.00149844	0.00583026	0.0209862	0.00244668	0.00525292	-0.00525913	0.00540733	0.00966832	0.00683449	-0.00976977	-0.0112424	-0.00317316	0.00613646	0.00293227	0.00146913	-0.00437787	-0.000719355	0.00319291	-0.00350059	0.00820774	-0.00804344	0.0136484	-0.020468	0.00677336
Enpp3	0.00183727	-0.00536142	0.0168797	0.00120699	0.0115858	0.00398355	-0.00081924	-0.000682064	-0.00944887	0.00374221	0.0018059	0.00795373	-0.00330038	0.00888073	0.00912113	-0.00837837	0.000290926	0.0146667	0.00117884	-0.00152958	-0.00434657	-0.0081059	-0.00582423	-0.00203567	-0.0010788	0.000570098	-0.0070597	-0.00159844	-0.0016432	-0.00937759	-0.00427557	0.00643102	0.000619426	0.00776413	-0.000563115	-0.00510886	0.00701078	0.00619439	0.00418716	-0.0141553	0.00835131	-0.010806	-0.00309366	0.0082614	-0.00183451	-0.00284986	0.00134779	0.00359297	-0.00823067
Enpp1	-0.00422303	0.00217252	0.0111284	-0.00345149	0.0172895	-0.00368913	-0.00322349	0.00635125	0.00922451	0.00482246	0.00652041	0.0148452	-0.0036956	-0.000287581	0.00218692	-0.00703772	0.00818213	-0.0038518	-0.00304408	0.00191718	0.00113365	-0.00500873	0.000109301	-0.00224956	0.00973927	0.00782631	0.00302511	0.00665183	0.00846958	0.0069582	0.0124125	0.0107064	-0.0058984	0.000149052	-0.0142351	-0.0112822	0.00545386	0.00976382	-0.00185696	-0.00658768	-0.0102762	-0.00139445	0.00179252	0.00807007	-0.00235486	0.017727	-0.00813338	0.00510132	-0.00438135
Ccn2	-0.00116044	-0.0027803	-0.00694139	0.00784963	0.00955007	0.00582585	-0.0553784	0.00926031	-0.000415327	0.000478985	0.0218496	-0.0056344	-0.00043786	-0.0122832	-0.00149579	0.00607948	0.00302821	0.0264655	-0.010316	0.00113898	-0.00547273	0.000610789	-0.00854064	-0.0146419	0.0138366	0.0119259	0.0126213	-0.016822	0.00910271	-0.0166009	0.00634097	-0.0140808	-0.0039735	-0.00380328	-0.0032889	0.00712166	0.00194955	-0.000185937	-0.0263423	0.00515828	0.0265247	-0.00803792	0.00278797	-0.0147098	-0.0564395	0.000219975	-0.0290502	-0.0105924	0.00441032
Stx7	-0.0114772	0.000888605	-0.00308611	-0.00501924	0.000488339	0.014961	0.000956389	0.00684189	0.0103855	-0.007509	0.00886297	-0.00359145	-0.0012483	0.00470947	-0.00222538	0.00648102	0.00242783	0.00565002	-0.00488247	0.00423478	0.0226521	-0.00249677	0.0046248	0.00261781	-0.0022327	0.00311837	-0.00653386	-0.0149937	0.00603164	0.0108614	0.000129542	0.00528256	-0.0083517	-0.00515048	0.00695086	-0.00844966	0.00223873	0.00617831	0.0151934	0.000135639	0.00599405	0.00490105	0.00096812	0.0262766	-0.00231554	0.000684698	0.000659673	-0.0132517	-0.00896035
Vnn1	-0.00202017	-0.00113081	0.00235056	0.00494339	0.00229792	0.0016394	-0.00153655	0.00229789	0.00604134	0.000820654	0.0102726	0.0195157	0.00299713	-0.019102	-0.0043287	-0.00325411	0.00138164	-0.0241068	0.00189445	-0.00580201	0.00379774	-0.00233284	-0.00583448	0.00185634	-0.00296081	-0.000503209	-0.000994406	-0.00829988	0.00513375	-0.00440512	-0.00466156	0.00342428	-0.000893926	0.00112269	-0.0056321	-0.0057129	-0.0129071	-0.0153866	-0.0107324	-0.0145443	-0.00441968	-0.00703455	-0.005527	0.00984937	0.00440171	-0.0184064	-0.00538644	0.00675418	-0.00872645
Vnn3	0.0030514	-0.00212818	0.0171085	-0.0013925	-0.00386033	0.00181692	6.04397e-05	-0.00181421	-0.00967107	-0.000534957	-0.00232641	-0.00627701	0.00388887	0.00049311	0.000326703	-0.00167899	0.0010861	0.00807132	-0.00327122	0.00284524	-0.00409313	-0.00315799	-0.00226428	0.0109548	0.00263235	-0.0114923	-0.00322418	-0.00210553	-0.00707404	0.0150466	0.00648971	-0.00660015	-0.00218723	-0.00440769	-0.0175753	0.0010864	-0.0132281	0.00429599	-0.00341857	-6.18319e-05	-0.00228355	0.00659735	-0.00423518	0.00328157	0.00504624	0.00320588	-0.00917584	0.00397308	-0.00732115
Slc18b1	0.00774313	0.00519913	0.00480694	0.00517268	0.00465886	0.00408382	0.000899362	-0.00633015	0.00270259	-0.00378851	-0.00535557	0.000358047	0.00236785	-0.00976677	-0.00016732	-0.00398567	-0.00580742	0.0105175	0.0106453	-0.0010244	-0.0103692	-0.00986225	-0.00604677	-0.00476838	0.00367053	0.00652861	0.00337192	-0.00103782	-0.000421407	-0.00723883	0.00165085	0.00602978	0.0127048	-0.0016454	0.00180825	-0.0031363	0.00141345	-0.00242842	0.00149334	-0.00663839	-0.00353551	-0.0188165	0.00186988	0.000465993	0.00244374	-0.00643075	0.00453087	0.00789067	-0.000961048
Rps12	-0.00751569	-0.00301709	0.00539734	0.000406692	-0.0154295	-0.000616595	0.00156814	0.00507497	0.00319307	-0.000305775	0.00649855	-0.00568585	0.00690955	-0.00283784	-0.008289	0.00667214	-0.0838336	0.00685767	0.00931463	0.00025069	0.0191164	0.00547027	-0.0161858	-0.00028726	0.00672339	0.00496635	-0.00300016	-0.00633228	0.00339273	-0.00112299	-0.000988634	-0.0036359	0.000405929	-0.0147497	0.00649579	0.00273418	0.00292898	0.000595301	0.0127714	0.0154883	0.0057283	-0.00464311	-0.00269877	0.000615566	0.00896943	-0.0026269	-0.00309265	0.00184893	0.00736413
Tcf21	-0.00264643	0.000662569	-9.55381e-05	-0.0100083	-0.00592932	-0.00494942	-0.0759701	0.00188823	-0.00373782	-0.00219462	-0.0118512	-0.00479488	-0.000498608	0.0129709	-0.0013123	-0.0057992	0.00537799	-0.0199668	-0.00901004	0.0053065	-0.00475915	-0.020589	0.00596797	-0.00236393	-0.00238001	-0.014954	-0.0102817	-0.01763	-0.00210623	0.00411536	-0.019137	-0.0159401	0.00310026	-0.010236	-0.00953544	-0.00874681	-0.00669401	-0.00778681	-0.0107477	-0.0247926	-0.0112318	0.0292373	-0.00620103	0.0203443	0.020682	0.0031729	0.00818334	-0.000626018	-0.00504672
Tbpl1	-0.0110066	0.00508601	-0.00245946	-0.000930831	-0.00693153	0.0229965	0.000959476	-0.00312377	0.00203678	-0.00272602	-0.00269989	0.00430407	-0.00550999	0.00688417	-6.85586e-05	0.0054344	1.55283e-05	-0.00253511	-0.00677048	0.00327492	0.00581512	0.00536207	-0.000153877	-0.0184851	0.000214446	-0.0251003	-0.000917795	0.0114849	-0.00457061	-0.00984132	0.00902935	-0.0126993	-0.00194382	-0.0129783	-0.0234534	-0.00373209	0.00705481	0.0221386	0.000198975	-0.00192642	-0.021675	0.0157007	0.00532066	0.00851922	-0.00836127	0.0239378	0.0133489	-0.0113917	-0.0103684
Slc2a12	-0.000808764	-0.00419971	0.00330768	-0.00106057	-0.0113906	0.00177643	0.00139247	-0.00131091	-0.00119238	-0.00051519	-7.37425e-05	-0.000982046	0.00244134	-0.00413995	-0.00201651	-0.00430184	0.000482584	0.000554577	0.0074187	-0.00480933	0.00182767	0.0020818	-0.00184156	-0.000959122	-0.0031652	0.000497004	0.000282682	-0.00602503	0.00158074	-0.00155793	0.000145601	-0.0090386	-0.00167453	6.39188e-05	0.00111461	-0.00107633	-0.00197626	0.00129637	0.000200824	-0.00218473	-0.00280764	-0.0019116	0.00179772	-0.00164089	0.0024259	-0.00334893	0.00285858	0.00139809	-8.81182e-05
Sgk1	-0.00151318	-0.00033684	0.00779743	0.0486508	-0.0418222	-0.00197614	0.00318928	-0.0149871	-0.000961281	-0.000118435	0.024228	-0.0160389	0.0147623	0.00593155	-0.00589883	0.0104834	-0.0130943	-0.0109932	0.0555179	-0.00483425	-0.00187197	0.00770961	0.0166217	0.00811122	-0.0115188	-0.00513844	-0.000252648	-0.0074339	-0.00136113	0.00108386	0.021493	-3.23864e-06	-0.00627844	0.00936274	-0.0113415	0.00140391	0.00575746	0.0121098	0.0131196	0.00354565	-0.00448771	0.00407387	0.00887643	0.00527635	-0.0119197	-0.00452094	0.0109559	0.010132	-0.00215833
Rnf217	-7.27243e-05	0.00203809	-0.000630148	-3.85161e-05	-0.000996874	-0.000348824	0.000344986	0.00018158	-1.09513e-05	0.00130729	0.000483647	-0.000343438	-0.000456963	-0.000598271	0.00236021	0.000528544	-0.00104931	-0.000703559	-0.00130107	-0.00130153	-0.000556239	-0.00247258	-0.000603273	0.00092512	0.00174749	-1.38761e-05	0.000809005	-0.000335818	7.93031e-05	-0.000506932	-0.000689792	-0.00101464	-0.00112318	-0.000833024	-0.00101718	-0.00107998	-0.000236587	-0.00153224	0.000637298	0.000578007	0.00246062	-0.00125455	-0.00130895	0.00109968	-0.00167089	-0.0014442	0.00120296	0.000909238	-0.0036656
Tpd52l1	-0.000346495	-0.000229601	0.00120936	-0.000821739	-0.000469884	0.000939466	0.000877526	-0.00273134	-0.0023011	-0.000668836	-0.00405989	-0.00155876	0.00150862	-0.00290929	-0.000904017	-0.00117994	-0.00174021	0.00124562	0.00270204	-0.00124487	-0.000546582	0.00513429	0.00129417	-0.00374675	-0.00172107	0.000871821	0.00248198	-0.000187693	0.00113836	0.0010876	0.00262966	-0.000199226	-0.00159937	-0.0010822	0.00168662	0.0027748	-0.00203563	-0.000817909	0.000506485	-0.00190119	0.00181425	0.0029765	-0.00357309	-0.00161913	3.54658e-05	0.000105321	-0.00227724	-0.0005454	0.000759752
Hddc2	-0.00529286	-0.00409517	-0.00349751	9.76141e-05	7.8749e-05	0.00470722	0.000483924	-0.00282598	-0.0047956	0.000861793	-0.00220242	-0.00177492	-0.00118601	0.00130066	-0.00134179	-0.00573133	0.000822053	-0.00645042	-0.00114421	-0.00392067	0.00468482	0.00160593	0.00797355	-0.00459535	0.0150745	0.00118446	-0.00373966	-0.0164577	-0.00017902	-0.00841893	0.0143233	0.00587966	0.00139984	0.000921789	0.000485897	0.00239481	0.00285848	0.00766683	0.00390818	-0.0175146	-0.00604458	0.0060135	0.00207937	0.0106205	-0.0124344	0.0105247	0.00173634	0.00320081	0.0161142
Ncoa7	-0.000885384	0.00171944	-0.00256006	0.0338183	0.000477145	0.0169412	0.00392212	-0.000712854	-0.00934711	0.00632904	0.00152661	-0.000543179	0.00342912	0.00433513	0.00284448	0.000680535	-0.00142147	-0.0187843	0.00411416	-0.00546386	-0.00467734	-0.00508038	0.00722149	-0.0221783	-0.00470793	-0.0301098	-0.0126554	0.0100386	-0.00884687	-0.00428558	-0.0137874	-0.0375974	-0.0242813	0.00905668	0.00138506	-0.0276891	0.000270876	0.0330729	0.0127509	0.00704701	-0.00864912	-0.0125544	-0.00110798	0.00479534	0.0156465	0.00980483	-0.0240084	-0.000105753	-0.00971583
Hint3	-0.00228368	-0.011889	-0.00426845	-0.00169731	0.005949	0.00429213	0.00152544	-3.08116e-05	0.00392779	0.000938558	-0.00610325	-0.00211094	-0.00741091	0.00470761	0.00118461	0.000711806	0.00205807	-0.000131169	0.00642763	-0.00404147	-0.000948361	0.0061849	0.00236123	-0.000223307	0.00346033	0.00121922	-0.0106734	-0.00896403	-0.000415301	0.00180494	-3.06949e-05	-0.0165444	0.0107255	0.00660664	0.00193594	-0.00841743	0.0134153	-0.00631617	0.0175413	-0.00432881	0.00396973	0.00434995	-0.000305141	0.0181577	0.00633422	0.00946797	0.0291579	0.00219147	0.0126576
Trmt11	0.00113665	0.00240975	0.00185204	0.00119087	-0.00137458	-0.00125035	0.00148013	-0.00334441	-0.00191385	0.000454072	-0.00633581	0.00139902	0.00290877	-0.00222786	-0.00128167	-0.00219626	-0.00267276	-0.00128625	-0.00101444	0.00211159	-0.00189768	-6.76197e-05	-0.00133037	0.000431853	0.00587747	-0.0268503	-0.0034934	-0.00421225	0.000712109	0.00245716	0.000761146	0.00102681	-0.00181464	-0.000651804	0.00127568	-0.00129953	-0.00715475	0.00225511	0.000367711	0.00462171	0.00385517	0.00325738	0.00148534	-0.00382328	-0.00591308	0.0078596	-0.00300271	0.00255583	-0.00385318
Cenpw	-0.00230222	0.000413436	-0.000661567	-0.00241945	0.000886449	0.00259751	0.00070603	0.000444861	-0.00127222	-0.000170115	-0.0023529	-0.000238442	0.00186584	0.00027217	-0.00398514	-0.03716	0.000800435	0.00226409	0.00211936	-0.00272138	0.00152777	0.000332064	-0.0058613	-0.000476158	0.0024818	-0.000226037	-0.00562497	-0.00059853	-0.00151526	0.0244922	-0.00106194	0.00183503	-0.00185242	0.00267128	0.00223568	0.00423681	0.000320935	-0.00149375	0.0052606	-0.00155608	8.80972e-05	0.00220789	0.00647991	-0.000837047	0.00518185	0.00259224	-0.00462658	0.000267696	-0.0030073
Rspo3	-0.00338471	0.00258277	-0.00338878	0.00521136	0.00106062	0.00660808	-0.082069	-2.88145e-05	0.00206268	-0.00364066	0.00504547	-0.00056849	0.00580319	0.00511731	0.00563671	0.00752771	0.0007566	-0.0158361	-0.00227242	-0.00361714	0.00569754	-0.0122918	-0.00233591	0.00188079	0.010002	0.0204629	0.0117397	-0.00901951	-0.00919051	-0.0204375	-0.000650148	-0.0015725	-0.0030537	0.00675054	0.00333768	0.0100384	-0.00783504	-0.00740702	-0.01758	0.0104821	0.012243	0.00724762	0.0105052	-4.53463e-05	-0.00759124	0.013581	-0.00244032	-0.00702734	0.00431949
Rnf146	-0.00317063	0.0105519	0.000565479	0.00540636	0.00159833	-0.00085977	-0.00171415	-0.00420488	0.00375661	-0.00129128	-0.00603257	0.000693799	-0.00997099	-0.00012388	-0.00211701	0.00571916	-0.00833008	-0.0183467	0.00114696	-0.0121822	0.00817037	-0.00161798	-0.00540385	0.00809176	0.00709221	-0.0122876	-0.0150752	-0.00727489	-0.00906529	0.0221235	-0.013521	-0.0113326	-0.000966322	0.00558207	0.0131367	-0.00906218	0.0119634	0.0137649	0.00493452	-0.00494017	-0.0045912	-0.00172378	-0.0128237	-0.00921924	0.00161791	-0.00268769	0.0172122	0.0219443	-0.000148483
Echdc1	0.00264393	0.00531269	-0.00454906	0.00017923	0.0083689	0.00343949	0.00313406	-0.00279201	0.0113005	0.00138893	0.00216143	0.00572468	-0.00671967	0.000418685	0.00315177	0.00424373	-0.00241805	-0.00565231	0.0107527	-0.00749835	-0.005618	-0.0103632	0.000680946	0.00579812	0.00171356	0.00660643	-0.000172424	0.0069702	-0.00371714	0.0111844	0.00116409	0.0084287	0.00752509	-0.00133421	-0.00203071	-0.0104511	0.00594101	0.0260602	0.000192855	0.00584768	-0.000999899	0.00208757	-0.00562667	-0.00605311	0.0020507	0.00403385	-0.00509225	0.00206318	0.00636989
Mrpl36	0.000391147	-0.0107122	0.00339867	0.00347683	0.0166101	0.00528829	0.00270824	0.00668092	-0.00109061	-0.000728024	-0.0130338	0.00224847	-0.000837484	0.0012387	-0.00556226	0.0141663	-0.00410037	0.0014912	0.00689968	-0.00734458	-0.00120377	-0.0152896	-0.00948783	-0.00490765	0.011196	0.00166541	-0.00483159	0.00257204	0.0134697	0.00240873	0.0194378	0.0161575	0.00784067	-0.00309294	0.00693722	-0.0041149	-0.0135289	0.0120262	-0.00419633	0.00173453	0.0138123	-0.000445144	-0.000208813	-0.00219101	-0.00823123	-0.000627738	-0.00398875	-0.016763	0.0166727
LOC679739	0.00143451	-0.00359442	-0.00185282	-0.000738347	-0.00185223	0.00461169	0.000565462	0.000130484	0.00332588	0.000380831	-0.00348052	0.000805307	0.0017544	-0.00505317	-0.00617564	-0.000259437	0.00157241	0.00219256	-0.00102621	-0.000594821	-0.00261343	0.00497392	-0.000871068	-0.00284289	-0.0083741	-0.00216796	-0.0049836	-0.00329872	-0.00140337	-0.00527819	-0.00225606	-0.000283432	-0.000258725	-0.00635507	-0.00174026	-0.00102937	0.0103585	-0.00238093	-0.00100542	-0.0063683	0.00371242	0.00202368	0.00177152	0.00215759	0.0022393	-0.00707604	0.00175235	-0.00127961	-0.0030548
AC094217.1	0.00299277	-0.0124826	0.0140172	-0.00446289	-0.0134222	-0.000820971	0.00096095	-0.00851898	0.000165219	-0.00325289	-0.0178162	-0.000531616	-0.00375011	-0.00221717	-0.00890237	0.0143499	-0.049701	0.00282556	0.0278947	0.00426587	0.00443336	0.00625467	-0.019635	0.00509817	0.0109476	0.00790758	-0.00170117	0.00190001	-0.000159228	-0.00575548	0.0021786	-0.00108199	0.00744391	-0.00374439	0.00115484	0.00895628	0.000792314	0.00502501	-0.00101941	-0.00183816	0.0055266	0.00127848	0.00974295	0.00265869	0.0158996	-0.00321077	-0.0101841	-0.00395982	0.00812202
Ccdc127	-0.00265788	-0.00489189	0.000981023	0.00688976	-0.00159968	-0.00533402	-0.00649181	-0.000902398	5.86211e-05	0.00225217	-0.00265195	-0.00073552	-0.0180695	0.00796821	-0.00477744	-0.00112201	0.00644502	-0.0036345	0.00608071	0.00484899	0.00373522	-0.00957943	0.00797767	0.000841097	0.010581	-0.000548086	0.0233527	-0.00379661	0.00377257	-0.011212	-0.00540459	-0.0123109	0.000948947	0.00566723	-0.000586284	0.00123904	-0.0046702	-0.00784655	-0.0135861	-0.00568042	-0.00993542	-0.000813661	-0.00346822	-0.00238676	-0.00283188	0.011346	0.0235315	0.0118449	-0.00130458
Sdha	0.00231241	-0.0187336	-0.000426479	0.000157567	-0.000314593	-0.00527688	-0.0023456	0.003891	0.019667	-0.00070763	0.0109458	-0.00599276	-0.00671736	0.00234985	-0.00311863	-0.00502217	0.00754157	-0.00735748	-0.000464107	0.00621111	0.00122993	0.00479583	-0.000516242	0.000281807	0.0114155	0.00367912	-0.0059908	0.00834236	0.00327437	-0.00406814	-0.00459422	0.00570231	-0.0170662	0.00203114	-0.0127806	-0.00588959	-0.00598211	0.00493287	0.000879185	0.000931994	-0.000568226	0.00251779	-0.0117238	0.00242031	0.0053261	-0.0141016	0.0149447	-0.00612229	0.0146019
Pdcd6	-0.00552201	-0.00983506	0.00331302	0.00347559	-0.00201584	0.00141964	-0.00239673	-0.000544103	0.00147348	0.0017167	-0.0102193	0.00502225	0.000326824	0.00112334	-0.0045512	0.00885678	0.000287704	-0.0105212	0.00733774	-0.000328329	0.0151632	-0.0148898	-0.00401828	0.00447402	0.00548852	0.0197952	0.0173267	0.00725295	0.00230609	-0.00263264	-0.00439614	-0.00102145	-0.003037	-0.000611414	0.00224386	0.00238086	0.0121351	0.000295238	0.00530573	-0.0109012	-0.00296875	0.00620317	0.00537698	-0.00553285	0.000949115	0.0093049	-0.00223422	0.0170715	-0.00252702
Exoc3	-0.00531877	-0.0106764	-0.00159348	-0.00106348	0.000726933	0.00458718	-0.000523724	0.00407844	-0.00470127	0.00267468	0.00868985	0.0100957	-0.0018325	0.00573571	-0.00325471	0.0157938	0.00536302	-0.00177619	0.00950024	-0.00409534	0.0161278	0.00170578	-0.00424291	-0.00351484	-0.00797915	0.00142935	0.0169024	-0.0168036	-0.00432813	-0.00868994	-0.00871604	-0.000156769	0.000141689	-0.0136526	-0.0059594	-0.0302165	0.00209427	0.00165197	0.0103075	0.00424756	0.0149882	-0.0130655	0.0125384	0.00155966	0.00147105	0.0119352	0.0159142	-0.0106427	-0.000525981
Brd9	0.000518312	-0.00664606	-0.00559588	0.00602899	-0.000691381	0.00349101	-0.000231989	-0.00235397	0.00146751	0.000517177	0.00128869	-0.00392023	-0.00490581	-0.0101578	-0.00558716	-0.00494988	0.00310703	-0.0074522	0.0109396	0.00565054	0.00169363	0.00160047	-0.00862144	0.00262334	0.00736986	-0.00786293	0.000163555	0.019134	-0.0098378	-0.00220944	0.0066893	0.00838556	0.00741459	0.00509297	-0.0170544	0.0075067	0.0157701	0.0125657	0.00496685	-0.0237077	-0.0171277	-0.00469629	-0.00893677	-0.021014	-0.00712376	-0.0118674	0.00297507	0.00650244	0.000313935
Nkd2	-0.00169576	0.000342481	-0.000740169	0.00689244	0.00238228	-0.00108563	0.000340408	-0.000360336	0.000274031	0.00105066	0.0015777	0.0016337	0.000708943	0.0012594	-0.00280031	0.00010354	0.000600559	-0.00456821	0.00205554	0.00246989	-0.000829582	-0.00183092	0.00162681	-0.000402683	0.000287638	0.000418118	-0.000605225	0.00428135	0.00281693	0.00251463	-0.00408003	0.00245528	-0.000681136	-0.00636808	0.00291404	0.00285915	-0.00528737	0.00496246	-0.00135227	-0.00371388	0.00112351	0.00184871	-0.00168709	-0.00446564	0.00227977	-0.00244863	0.000307742	0.000969181	-0.00983323
Slc12a7	0.00343361	0.00568366	0.0219327	0.00195594	0.00198908	0.00138372	0.00138895	0.00142945	-0.00570504	0.000613309	-0.00130398	-0.0123578	0.00123758	0.00385709	-0.00183762	0.00264319	-0.00761299	0.0148196	-0.000115506	-0.00609109	-0.00436967	-0.00785647	0.00106375	0.00488725	-0.0103379	-0.0137025	0.0215582	0.00110772	0.011099	-0.00133923	-0.00275514	0.00126331	0.0138212	-0.00801862	-0.0177184	-0.00102358	0.0291054	-0.00223347	-0.0139105	0.00601516	0.00692475	-0.000498317	-0.010244	-0.00788399	0.00310951	-0.00413556	0.00464545	-0.00265148	-0.00712485
Clptm1l	0.0149409	0.011646	0.0246121	0.00134753	0.0040733	0.00150216	-0.00023545	0.00982067	0.016975	0.00183255	-0.000273289	0.00369308	0.00242341	0.00303746	-0.000249966	-0.00701877	-0.00459401	-0.00148238	0.00377015	-0.00379435	-0.00587457	-0.0246313	0.00681558	0.00157707	0.00714049	0.00380306	0.0148826	-0.0101558	-0.0012145	0.00878178	-0.00319005	0.00925	-0.000754752	0.00574448	-0.00891105	0.00298442	-0.0103179	0.00553604	0.00457395	-0.000670186	-0.00585567	-0.00853179	0.00588921	0.0119579	0.00463591	0.00688701	0.011423	0.013627	0.00770961
Lpcat1	0.00846625	-0.00264207	0.000111501	0.0123527	0.0027313	0.0176199	-0.000729734	0.00316689	-0.00566712	0.0016705	0.00207319	0.00241517	0.00562144	0.00884088	0.0119705	0.000496093	-0.000243416	0.00218813	0.00289138	0.000986856	-0.0032582	0.011439	0.00574852	-0.00436402	-0.0134565	-0.000922958	-0.00237867	0.0502506	0.0138628	0.00915147	0.0031457	0.0132099	0.0184968	-0.00180165	0.00703394	0.0160555	-0.0124731	0.0041603	0.0195597	-0.0258611	0.00230415	0.0122005	-0.0107203	-0.00149246	-0.00662877	0.00960144	0.00691928	-0.011751	-0.0118068
LOC100912599	0.00152767	-0.00245925	0.000686025	-0.000502333	-0.00115662	5.35366e-05	0.000520831	-0.000945099	-0.00101106	0.000688642	-0.00230359	-0.000205848	0.00105216	0.000531896	-0.00180154	-0.00137038	0.000476894	0.00379466	0.000721064	0.000448966	-0.00123086	-0.00380176	-0.00210942	0.000297193	-0.00228326	-0.000629277	-0.00213941	-0.00145196	-0.00172881	0.000187419	0.00483574	0.00227587	0.000367859	-0.00143131	-0.00221733	0.00112398	-0.00025344	-0.00030099	-0.00239311	-0.0057658	-0.0035969	-0.000410021	-0.00383515	0.000675675	0.00216933	-0.00177387	0.00173252	0.00390531	0.000911557
Irx1	-0.000214579	-0.000831682	-0.00529172	0.00138242	-0.0177016	0.000215767	0.00181646	0.0057091	0.0120469	-0.00368607	-0.000522531	0.0256428	0.00814803	0.00308845	0.000534608	-0.002096	0.0046223	-0.0106567	-0.00545177	-0.00518686	0.000458821	-0.00200639	-0.0128945	0.0105051	-0.00413602	-0.00344463	-0.00282344	0.0106941	0.00729697	-0.0055865	8.04136e-06	0.00751209	-0.00491614	-0.0118525	0.00361647	-6.03625e-05	-0.00493643	0.00162618	-0.00789296	-0.00226619	0.00953609	0.0100349	-0.00952208	0.0132043	-0.0049164	-0.00687517	-0.00624	0.0135842	-5.30558e-05
Ice1	-0.00145324	-0.00088843	-0.000803395	0.00108608	-0.00277554	-0.00331154	0.000307574	-0.002496	0.00144871	0.00271135	-0.00545349	-0.00228429	0.000856156	0.00546809	0.00194626	-0.000161421	-0.000948405	-0.00229147	-0.00428411	0.0032506	0.0011753	0.00565079	-0.00619939	-0.00366232	0.000862387	0.00345446	-0.00280986	0.00829301	0.000935957	-0.000585506	0.00201587	-0.00350223	0.00592239	-0.0040353	-0.0129002	0.00396964	0.00141317	0.000854396	0.00157406	-0.0060643	-0.00190087	-0.000111423	-0.00052366	0.000981876	0.00360049	0.00200739	0.0163373	0.00155437	0.000473804
Med10	-0.00826242	-0.0114954	0.00137157	0.00335388	0.000751604	0.00095375	0.000812567	0.000416525	-0.00601984	-0.000221534	-0.00196046	0.00253896	0.00111867	0.00403034	-0.00230796	0.000634699	-0.000188332	-0.00427772	-0.000107525	0.01367	0.0188754	-0.0188601	0.000411976	-0.0198974	-0.0161194	0.00579075	-0.00362865	-0.0090547	-0.00572014	-0.000326635	-0.0236776	0.0002375	-0.00907827	-0.0116633	-0.00432685	-0.00142049	0.0115995	-0.0159875	-0.011214	-0.00166747	-0.00848566	-0.000329182	0.00375875	0.0165057	-0.0054236	-0.00255959	0.0227346	0.0052842	-0.000301695
Nsun2	6.48947e-05	-0.00286503	-0.00230768	-0.00285112	-0.00701158	0.00415573	0.00280208	0.0045683	0.016493	-0.00348531	-0.00278148	-0.00559118	-0.00955285	0.00462167	0.000324565	-0.00580064	0.00296524	-0.0048091	0.00503744	0.00269469	-0.00272868	-0.000500779	-0.00705088	0.0030335	-0.0131354	-0.00383173	0.00310379	0.00260177	-0.0117499	-0.00437732	0.000498846	0.0028991	-0.015794	0.00187053	-0.000743557	0.000863338	0.000179788	-0.0038888	-0.00813759	-0.00620085	0.0138482	0.00243916	-0.00631625	-0.000912473	-0.0208241	-0.0170086	-0.00134635	0.00520388	0.000865587
Srd5a1	-0.00445013	-0.00575107	0.0234462	-0.00398675	0.00209995	0.000752811	0.00258614	0.0176424	0.0105538	-0.000920056	-0.00836563	-0.0634088	0.00460239	0.00341183	-0.0075358	-0.000750119	0.0104667	0.00492723	-0.00600578	-0.00305388	-0.00102811	-0.0181275	0.000271281	-0.00133371	0.00811014	-0.000830547	-0.00013574	0.00631632	0.0065031	-0.00496878	-0.00286837	0.000813021	-0.00325574	-0.0127895	0.0131428	0.00104407	-0.00270532	0.00165788	-0.00552568	0.00101828	0.0102049	-0.00471305	-0.00159831	-0.00138542	-0.00301121	0.00508779	0.00308243	0.00457624	-0.0104247
Tent4a	0.00303395	0.011406	0.00608164	-0.00252738	0.00194988	-0.00181253	0.00294978	-0.00549891	-0.0053283	-0.000884153	-0.00802048	0.00155467	0.000622913	-0.00333639	0.000515085	-0.00561171	-0.00941161	0.0033127	-0.0139639	-0.00242641	-0.00216744	-0.00649643	0.0120517	-0.0177667	-0.00998466	0.00247953	-0.0063816	-0.00508549	-0.00886283	0.0326292	0.00214633	-0.0320341	0.0069241	0.0111624	0.00752326	0.00076171	0.00959752	0.025588	0.0102458	-0.00883139	-0.0175127	-0.00297839	0.00337839	-0.00446947	0.0127522	-0.0140081	-0.00280757	-0.00605426	-0.0120237
AABR07001064.1	-0.000248055	-6.24781e-05	-9.43528e-05	0.000319084	-0.000269269	-0.000248666	0.000169632	5.4138e-05	-0.000113188	-0.000332335	0.000556816	-5.76549e-05	-0.000711203	-0.000453183	-0.000375829	-0.000227923	-0.000449302	-0.00108671	0.00115251	-0.000432487	8.67132e-05	0.00031426	-0.000692312	-0.000257767	0.000534096	-0.000266278	-0.000537445	0.000240298	0.000148439	0.000178948	-0.00109419	0.000118139	-0.000735246	-0.000118028	-0.000593943	0.000277033	0.000169055	7.25366e-05	-4.98823e-05	-0.00145418	-0.00039992	-0.000327437	0.000350089	-0.00075811	4.42534e-05	-0.000591851	-0.00129312	-5.16892e-05	0.000427916
Fastkd3	-0.00108202	0.00248377	0.00116071	0.00136094	-0.00195964	-0.00227619	0.00362572	0.000525919	0.000728366	-0.00454569	0.00225983	-0.00271328	0.00246683	-0.000440395	-0.00201224	-0.000190943	-0.000490315	-0.000285945	0.00605272	0.0115398	-0.00181843	-0.000667627	-0.00281203	-0.0101721	0.00904613	0.00394376	0.00443814	-0.00156226	-0.00285727	0.00210141	0.00205983	-0.00684572	-0.00675413	0.00547908	-0.00887981	-0.00136024	-0.0109743	0.000503216	0.0119471	0.011257	0.00943796	-0.00575821	0.00606565	-0.00229624	-0.000392384	-0.0113466	-0.00167298	0.00285184	0.0156642
Mtrr	-0.00334654	0.00344941	-0.000649427	0.00207165	1.93251e-05	0.000318799	-0.00114256	-0.00523913	0.00431471	-0.00141895	-0.00241054	0.00384413	0.00307553	8.39428e-05	0.0094452	-0.00655894	0.00241961	0.0139352	-0.00079274	0.00377055	0.000361965	-0.0160538	0.000371431	0.00783405	0.0105805	-0.00442327	-0.003359	0.00185063	-0.00217241	-0.0126156	0.00232913	0.0116831	-0.00131244	-0.00599287	0.000557027	0.002635	-0.000490558	0.00965437	-0.00870537	-0.0208536	-0.0180748	8.25137e-05	-0.00261527	0.0101421	-0.0133496	-0.0146364	-0.0166043	0.014684	-0.00985879
LOC680200	-0.00160958	-0.00204017	-0.00170447	-0.000167673	-0.00154398	0.000634859	0.000221079	-0.00315139	0.000833686	-0.000822853	0.00319962	0.000216148	0.00284275	-0.0034192	-0.000422859	-0.0048973	0.00145438	-0.00148948	9.89887e-05	-0.00211147	0.00400365	0.00247603	-0.00286747	-0.00171828	0.00434592	0.00269591	0.00230117	0.00455469	0.000376607	-0.00428175	0.00268243	0.00694552	-0.00271952	1.43022e-05	0.00257669	-0.00263073	0.00143309	-0.0061565	-0.00465039	-0.00659772	0.00374781	-0.0128708	0.000957939	-0.00648711	-0.0138143	0.00467855	0.00428306	-0.00340654	0.00205883
AABR07001099.2	-0.00584281	-0.00203506	-0.000599859	-0.00157727	0.00423164	-0.000505456	0.00531611	-0.000772719	0.00517881	0.00070076	-0.00249363	-0.0034891	0.0047564	0.0112949	0.00969918	-0.0041515	-0.00220211	0.010076	0.00091536	0.0101765	0.00456111	0.00758042	0.00478939	-0.0242406	0.00664548	-0.0224356	-0.000743616	0.00331723	0.00195715	-0.014208	-0.00364891	-0.0138082	0.0077358	0.00496147	-0.00510221	0.0053898	0.0047364	0.00875467	0.00131101	-0.0171954	-6.12673e-05	-0.00106931	-0.00106552	-0.0142266	0.000703966	-0.0114773	-0.0123693	-0.00140896	-0.00482577
AABR07001099.1	-0.00119834	0.000862712	0.000425956	0.000464969	-0.00156981	0.00215895	-0.000317678	-0.00137755	-0.000541187	0.00040422	-0.000482895	0.000285773	0.00101992	-0.000590818	-0.00154126	-0.00291432	-0.000785346	0.000324217	-0.00187451	-0.00168041	0.000971429	0.000478763	0.000887291	-0.00234822	-0.000694786	0.00108182	0.000422179	0.0010972	0.00270226	0.000453248	-0.00142975	0.00221957	0.00233885	-0.000388016	-0.00123139	-0.000437123	-0.00125244	0.00318706	-0.00188121	0.00032732	-0.00610739	0.00239067	-0.0010809	-0.00210117	-0.00026558	-0.00836456	0.000261958	0.00256844	-0.00387197
LOC102551340	-0.00129034	-0.00207642	-0.000443883	0.00267819	-0.00236611	-0.000692289	0.000818409	-0.00309721	-0.000715967	-0.000341582	0.000984037	-0.00118239	-0.000152872	-0.000208814	-0.00100919	0.00141306	0.00285968	-0.00572331	-0.0019339	0.000819492	0.000825633	-0.00493059	-0.00420701	-0.0039116	0.00245208	0.00121686	0.00168107	0.000781111	0.00204928	0.000728515	-0.00097885	0.00563607	0.000698188	0.000364022	-0.00058975	-0.00179408	0.0024255	-0.00466001	0.000786567	0.00405432	0.000368652	0.00176785	-0.00299514	-0.000943715	-0.00221003	0.00264781	-1.45482e-05	-0.000112062	1.65519e-05
Iyd	-0.00189307	0.00559004	0.0207275	0.000692584	-0.000214355	0.00144046	0.00292445	0.00183634	0.00911163	-0.00419621	-0.00570805	-0.00591386	0.00585347	0.00645004	-0.00507847	-0.00265934	-0.00123665	-0.00447117	0.00151997	0.00197024	-0.00741909	-0.0161297	-0.00111514	-0.000243031	0.00319165	0.00505967	0.0039727	-0.000832144	-0.00295016	-0.0072605	-0.00633991	0.00685584	0.00694767	-0.00379055	-0.00184916	-0.0140812	0.00530175	0.00180754	-0.00264493	-0.0055848	0.00414903	-0.0101123	-0.00378018	-0.00666762	-0.0144424	-0.00717732	0.00902226	-0.0236993	0.0106179
Plekhg1	-0.00382413	0.00213038	4.68396e-05	0.0153943	-0.00111059	-0.00108815	0.00195924	0.000223123	-0.00161221	0.00136375	0.0035686	3.97267e-05	0.000805962	-0.00103892	5.94086e-06	-0.000434887	-0.000807202	-0.0022325	-0.000399151	-0.00298502	0.00143177	0.00169229	0.00320945	-4.45899e-05	0.00577518	0.00119439	0.0044223	-0.000405211	0.0020234	-0.00323386	0.000813945	-0.00235157	0.00405504	0.00219851	0.000919242	0.00440006	0.000685704	0.00390155	-0.00472785	0.00159173	0.00205828	0.0124838	-0.0101122	-0.0027981	-0.00594767	0.000913106	-9.24436e-05	-0.000566284	0.00345296
Akap12	0.00150499	0.00170645	0.00318237	0.0316959	-0.00297773	0.000758982	-0.00368712	-0.00249914	-0.000580353	0.000992802	-0.00119877	-0.00124199	0.00346817	-0.014982	0.00173047	0.010935	-0.00385198	-0.0115663	0.00834462	-0.00437335	-0.00224043	0.00646655	0.00183386	0.0180552	0.00890465	-0.0329825	-0.00187239	0.0328033	-0.00102585	-0.00512565	-0.00421758	0.0117657	-0.0333777	0.00810544	-0.0267373	0.0163656	-0.00546196	-0.00994454	0.0117563	0.00983478	-0.00159066	0.0278659	-0.0113326	0.00850723	0.0166952	0.0084127	0.0455042	0.00622582	-0.00921819
Zbtb2	0.00247274	0.00514936	0.00256352	0.00581557	0.00122574	-0.00700394	-0.00389279	-0.00306076	-0.00278656	0.00132562	-0.00582227	-0.00106394	-0.000271228	0.00657845	-0.00112385	-0.00639153	-0.00421681	-0.00394709	-0.00331336	0.0049906	-0.00556045	0.00506616	-0.00800849	0.00256667	0.000127186	-0.000394223	-0.00105322	0.00188463	-0.00142377	0.000155783	0.00624322	-0.00519207	0.00489521	0.00249226	-0.00597521	-0.00411409	-0.000798013	0.0240283	0.00142422	0.00666639	0.0109609	-0.00547858	0.000323621	-0.00597216	-0.0098763	0.000218979	0.010899	0.00805469	0.00536391
Rmnd1	-0.000477039	-0.0049649	0.0022537	-0.00475604	-0.00270487	-0.00108792	0.00197047	-0.0137496	0.00227164	5.17288e-07	-0.00445401	-0.00142005	0.00470748	0.00835051	-0.00160944	0.00597723	0.00037305	0.000765242	0.0155662	0.000205585	-0.00294843	-0.0094509	0.0087554	0.00397818	-0.00403667	-0.0100112	0.00479795	0.000789737	-0.00160551	0.00635376	-0.0131845	0.000658553	-0.00884287	-0.00375154	0.00762334	-0.002905	0.00776129	0.00153689	0.00497843	-0.00549303	0.00818613	0.00767613	-0.0077343	-0.0082	-0.00950579	-0.00688047	0.00153168	0.00639079	0.0138668
Armt1	0.00290473	0.00104457	-0.000703947	0.00081537	-0.00430714	0.00730339	-0.00227728	-0.0028615	0.00583335	0.000128196	0.00151871	-0.00569114	0.00386844	-0.00299749	0.00372782	-0.00428366	-0.000792373	-0.00886325	-0.00159919	-0.00440078	-0.0032131	-0.000736726	0.000347944	0.00930196	0.00398524	0.0043001	-0.00117733	0.0048899	-0.0001989	0.00531429	-0.0066631	8.45209e-06	0.00181173	-0.0102989	-0.00222434	-0.00743568	0.0177326	-0.000299601	-0.000626433	0.0174005	0.0165667	-0.00396223	0.0111696	0.0222297	0.00266437	-0.00569259	-0.00497643	0.00338588	0.00475812
Esr1	-0.000740334	0.00467481	0.00286324	-0.000246982	-0.00948872	0.00300512	0.00177914	-0.00389175	0.00973492	0.0020269	-0.00669522	-0.00855404	0.00200004	0.00592471	0.00100283	0.00359361	0.00282135	0.0110404	-0.0167417	-0.000301549	0.00163268	-0.00372829	0.00532898	-0.0010691	-0.00070592	0.0111029	-0.00147531	0.00671272	-0.00529452	-0.00156296	0.00225463	-0.00636934	-0.0250688	0.00569839	0.00305983	-0.00998007	-0.00427648	0.00450656	-0.0154119	0.00473907	0.00270658	0.017292	0.00249587	0.0038241	0.0130593	0.00871582	0.00703752	-0.00176414	-0.000558459
AABR07001382.2	-0.000460532	-0.00109459	-2.2482e-05	-0.000140614	0.00122975	7.26512e-05	-0.000284584	-0.000655236	0.000382878	0.000701963	0.00124772	0.000117133	-0.00204699	-0.00120821	0.000579215	8.38815e-06	0.000552762	-0.00210055	0.00112465	-0.00107004	-0.000481081	0.00122687	-0.00143687	-0.000206569	0.00112112	0.00037783	0.000482467	0.0015153	0.000584979	0.000357585	-0.000584812	0.00127691	0.0013817	-0.000750212	-0.000986664	0.000680592	0.000700208	0.00234598	0.000986184	0.00165822	-0.000893105	-0.0006078	-9.34425e-05	0.000656879	-0.000294712	-0.00246063	0.000780211	5.68509e-06	-0.000276129
AABR07001382.1	0.00329592	-0.00209379	-0.000323835	0.00996677	0.010157	0.00611167	-0.00481856	-0.0118233	0.00636577	0.00570938	-0.0109289	-0.00312494	-0.000959905	0.000865982	-0.00651609	-0.00199924	0.00610697	-0.00733862	-0.0101479	-0.000130197	-0.00625709	-0.00117015	-0.00397407	0.00627821	-0.00645081	0.00642141	0.00435383	0.0103399	-0.00407889	-0.00730369	0.00382664	-0.00942736	0.00663996	-0.00295601	0.0123688	0.0137521	-0.00298565	0.00998815	0.00840111	-0.0111757	-0.00147992	0.0154034	-0.00108295	-0.00253956	4.80169e-05	-0.00555503	-0.0026595	0.00166268	-0.00371347
Myct1	-0.00339411	-0.00214675	-0.000625851	0.0236423	0.000123319	-0.00206507	0.00165413	-0.00177273	-0.00181772	-0.00216442	4.59338e-05	0.00260579	0.00198948	0.00359748	-0.00228575	0.00185182	0.00095691	-0.0125624	-0.00356604	-0.00158883	0.00351125	-0.000150157	-0.00307721	0.00100107	-0.00843546	0.00306961	0.00379808	-0.00518837	-0.00123701	-0.00379081	-0.0104942	0.00189314	1.26106e-06	0.00980309	-0.00289959	0.00396	0.00184905	0.000131729	-0.004527	-0.00798337	0.00266836	-0.00412263	-0.00345525	0.00185187	0.00266991	0.00270471	0.00158545	0.00333913	-0.0158502
AABR07001389.1	-0.00522501	0.00882487	-0.000401224	0.0552197	8.55779e-05	0.00118722	0.00741799	-0.00130558	-0.00904303	-0.00357057	0.000342988	-0.00129432	0.00434362	0.0179643	-0.00558583	-0.00923506	-0.00803342	0.00219742	0.00088544	-0.00309204	-0.00101686	0.0138769	0.0153546	0.0147174	-0.00176237	0.0144509	-0.0150503	-0.0102257	-0.0157001	0.0174817	0.00430109	-0.0151517	-0.0257145	0.00630988	0.0158016	-0.0208438	0.00691054	0.0035243	0.00125528	-0.00390788	0.0221198	-0.00442768	-0.000473738	0.016262	0.0108988	0.00229288	0.00733864	0.00155758	0.0283746
Fbxo5	0.00468247	-0.00167557	-0.000840968	0.0013736	0.00067558	0.00636618	-0.000875706	-0.000145495	0.00312531	-0.000795647	0.000929157	0.00228041	0.00124988	0.000502812	-7.40579e-05	-0.0632917	0.00260699	-0.00491493	0.000154714	-0.000556605	-0.00429921	0.00349681	-0.00653903	0.000591062	-0.00610463	-0.000866747	0.000353135	0.000632498	-0.00229047	0.00284484	-0.00192474	-0.00288784	0.00132593	0.00394218	-0.000624963	-0.000483378	0.00137886	-0.001254	-0.0017869	-0.000321297	-0.00317629	-0.00683408	0.00359255	0.000516764	0.00245568	0.00189024	2.53543e-05	0.00342086	-0.00147713
Mtrf1l	0.00182921	-0.000490757	0.00360264	-0.00245282	0.0016336	-0.00357809	-0.00332609	-0.0066084	-0.00276367	0.00321478	-0.00235588	-0.00470012	0.00317047	-0.00212315	-6.23892e-05	-0.00565112	-0.00432701	0.0126367	0.00458213	-0.00187215	0.00243445	-0.00761079	0.00739935	0.00684018	0.0121141	0.00885039	-0.00228232	-0.00442501	0.00293244	-0.00203628	0.0329508	0.0183647	0.00100987	0.017037	0.000254819	-0.0410482	0.00962202	-0.0134666	0.0107667	0.0198898	-0.0103916	0.00638186	0.015876	-0.00429261	0.0073168	-0.00366305	0.00980947	0.0151459	0.0125092
AABR07001432.1	0.00282957	0.000391419	-0.000289619	-0.00138664	-0.000492375	0.0035373	0.000786983	0.000842937	-0.000182262	0.00274739	0.00112323	-0.000150525	0.00391416	-5.98197e-05	-0.00186069	0.000577461	-0.00154877	0.00134022	-0.00135777	0.000638749	-2.75858e-05	0.0019311	-0.00997221	0.00140158	-0.00093346	-0.00370593	0.000915623	-0.00204161	-0.0033394	-0.000763453	-0.001752	-0.00188662	-0.0023289	0.000425423	-0.00151516	-0.00409593	0.00161359	-1.21031e-05	0.00120218	3.89496e-06	-0.00367925	0.00707394	-0.00450605	0.00667919	0.00414132	0.00211295	0.00119398	-0.000256195	0.00197967
Cnksr3	-0.00787779	-0.0018664	0.00396311	0.00275806	0.000323979	0.00451188	-0.00297805	0.00176971	0.00123769	-0.00309185	-0.00118255	-0.000345032	-0.0131504	0.00419282	0.00357846	0.012578	0.000570452	-0.000971999	-0.0043044	-0.00644172	0.00729695	0.0191658	-0.00149671	-0.0271742	-0.00175215	0.00079579	0.000678921	-0.00829699	0.00371506	0.00695383	-0.00471311	0.00269713	-0.0288076	-0.00104414	0.00895467	-0.00283905	-0.0245143	0.001221	0.0211817	0.000338532	-0.00100149	-0.00222541	0.00978849	0.0146327	-0.0195131	-0.00612156	-0.000879887	-0.00334957	-0.0154694
AABR07001435.1	-0.00587595	-0.00668689	-0.00142023	0.0026634	-0.00257529	-0.00539731	0.000524752	-0.00214905	-0.00166055	-0.00200635	-0.00303478	0.00465876	-0.00105399	0.00205731	0.0117622	-0.00477845	0.00209497	0.0118796	-0.00114913	-0.000327647	0.00927723	-0.00710384	-0.00236562	0.00344272	0.00197264	-0.0136553	-0.000670071	-0.00334043	0.00229617	-0.0135928	-0.00973312	0.000530743	-0.0112288	0.00547142	0.00382197	0.0170139	0.0170519	-0.00271895	-0.00215065	-0.00904749	-0.00820415	0.0182012	0.00933892	0.00808895	-0.0234618	0.0015077	-0.00599087	0.00204211	-0.00817076
Scaf8	-0.000319605	0.00924365	-0.00221762	0.00048777	-0.00528264	0.00305886	0.000957597	-0.000738101	-0.00212252	0.00298967	0.00270498	-0.00173066	-0.000315919	-0.00884783	-0.00183954	0.00623331	-0.00196906	0.000747992	2.36308e-05	-0.00625637	-0.00248872	-0.0162336	0.00281576	-0.00344971	0.00497673	0.0112294	0.00266759	-0.00640051	0.00537912	-0.00715638	0.0170847	-0.00365706	0.00865665	-0.0026778	-0.0138954	0.0205688	0.0215147	0.00572753	0.0109309	-0.00375168	-0.00280174	0.0030805	0.00938515	0.00385908	-0.00553301	-0.0125231	0.0166335	0.00978906	0.00658824
Tfb1m	-0.00455267	-0.00711782	-0.00152225	-0.00142069	0.00375315	-0.00385365	-0.00369391	-0.000673102	0.000731666	0.00212769	0.0026869	0.00645229	0.00264283	0.000704004	0.000824151	-0.00693866	0.00237623	-0.00245584	0.00381047	-0.00478382	0.00855556	-0.0114706	-0.0105738	-0.000916819	-0.0037953	-0.00628216	-0.000401643	-0.00442022	-0.00229702	0.00800698	0.00169499	-0.00387666	-0.0171123	-0.00313443	-0.00126688	0.00711012	-0.012023	-0.0114238	-0.0135809	0.0033208	0.00746	0.000829341	0.0112157	0.00339395	0.00935248	-0.000942189	-0.0255148	-0.00803302	-0.00312128
Arid1b	0.0016522	0.00510346	0.00127949	0.00401668	0.00488784	-0.0074306	-0.00449688	-0.00693252	0.00359847	-0.000503062	-0.00337964	-0.00367735	-0.00357151	0.00967219	0.0122513	0.00445233	-0.00944837	-0.00373176	0.00263639	0.000509925	-0.00326408	-0.00127723	0.0086712	0.00218037	-0.0129071	-0.00522022	0.011565	-0.0045702	0.0065075	0.00954286	-0.00221873	-0.00255947	-0.00147889	-0.0237017	0.00124544	-0.0154549	-0.000193396	0.0150326	0.000144659	-0.0106172	0.0020242	0.00618557	-0.00202065	0.0128621	0.00914261	-0.000311446	-0.00148348	0.00382754	0.00379681
Tmem242	-0.0119651	-0.00398008	0.000728296	0.00357679	-0.00506966	-0.0106591	-1.08647e-05	0.00574216	0.00110361	0.00405809	-0.00382254	-0.00133545	0.00659687	0.0015366	0.00655834	0.000686005	0.0025034	0.00516368	-0.00214609	-0.000581081	0.0176027	0.0100306	-0.000705434	0.0038009	-0.00494185	0.00814631	0.00949367	-0.000208204	0.00914264	-0.00260244	-0.000583179	0.00930988	-0.0042989	-0.0117806	0.00474118	0.00509178	-0.00309938	0.0119188	-0.00738496	0.00668689	-0.00475202	-0.00360158	0.00245488	0.00629644	-0.0219843	-0.0055058	0.00655344	0.0143782	0.00159869
Zdhhc14	0.00527235	0.00379054	0.0025085	0.00921963	0.00188788	0.0229387	0.00250854	-0.00184842	-0.00514296	-0.00395427	-0.00387312	0.0030021	-0.00433135	0.00907323	0.00301792	-0.00379344	-0.00402414	-0.00387003	-0.00239608	0.00131981	-0.00641733	0.00640678	0.000484459	0.0127164	-0.00767288	0.000839185	0.00562135	-0.0108554	-0.0103829	-0.0028795	-0.00674334	-0.00649398	-0.0308123	0.000487348	-0.0156319	-0.00668859	-0.00792003	0.0329717	-0.00919728	-0.0114621	-0.00490839	0.00265606	-0.0167899	-0.0110965	0.00646506	0.000229143	-0.00411741	0.000310375	0.00366341
Snx9	-0.00125924	0.00129457	-0.00112458	-4.32626e-05	-0.000729602	-0.000672729	0.000616365	0.00016712	-0.000609073	-0.000450912	-0.000804884	-0.001285	0.00116678	-0.0035486	0.00274839	-0.0102194	0.000552967	0.00661838	-0.00342806	-0.00113436	0.00142004	0.00176103	0.00286776	-0.0018762	0.00298226	-0.000972091	-0.00164692	-0.00203142	-0.000514857	0.00288053	-0.00520797	-0.0246673	0.00351054	0.0016928	0.00208122	-0.00215172	0.00239208	0.00300964	-0.00383477	-0.0023755	-0.00260089	0.0040165	0.00930912	-0.00255991	0.00290932	-0.00739143	0.00133264	-0.00386789	0.00491314
Synj2	0.00135094	-0.000361388	-0.00146	-0.000235925	0.00115243	0.00163869	0.00220523	0.00100478	0.00136651	-0.000479402	5.34614e-05	-0.0015734	-0.000342642	-0.0089596	0.00247846	0.000858627	0.00195388	-0.00143953	0.000300499	0.00449463	-0.00659742	0.00216923	-0.00435903	-0.000661292	-0.000105865	0.000255568	0.0274021	-0.000573419	0.000578482	-0.0027462	0.000397286	0.00294196	-0.000541406	0.00236258	-0.0042299	0.00141612	0.00243492	0.00466258	0.00419644	-0.00253291	-0.00282988	0.00361278	-0.00348447	-0.00120085	-0.00218522	-0.00142997	-9.21472e-05	0.00532862	-0.00854602
Gtf2h5	-0.0027524	-0.0196361	0.00192625	2.42716e-06	0.00204582	-0.00207934	-0.00182983	0.000780275	0.000149576	0.00158689	-0.0171598	-0.00171547	0.0107399	0.00254896	-0.0170939	-0.00475174	0.00212636	-0.00134229	0.000823251	0.00135627	0.0108237	-0.0107544	0.00529525	-0.00248649	0.0149414	0.00481972	0.000282157	-0.00330287	-0.0021756	0.0105128	0.0168121	0.00771308	0.0155651	-0.00538359	-0.000473979	-0.00352749	-0.00128589	0.00476118	-0.00710029	0.00653578	0.0182253	-0.0229196	0.0195672	-0.00634134	0.0116343	0.00541219	0.00261642	-0.00138496	0.0085236
Tmem181	-0.00190044	0.00771591	0.00164558	-0.00255393	0.00501846	-0.000694293	-0.000595335	0.00232154	-0.00306339	-0.000880044	0.00110758	0.00192265	0.000390399	0.0041243	-0.00142445	-0.00488294	-0.000452287	-0.00602483	0.00161978	-0.00282475	0.00274096	-0.0123396	-0.00242797	-0.00367623	0.00452315	-0.00471445	0.0018818	0.00441998	-0.00530281	-0.0019054	-0.00680195	0.00555512	-0.000173093	-0.00391902	-0.0115595	-0.00413792	0.00397791	-0.000646707	0.00412054	0.00958327	0.0173324	-0.00263911	0.000121179	-0.00846117	-0.00750812	0.00306714	0.0070796	0.0128389	-0.0264151
Dynlt1	-0.000651149	0.000167939	-0.00150299	-0.00422633	0.00558551	0.00552247	-0.00264972	-0.000207516	-0.0115386	-0.0108214	0.00262755	0.00363399	-0.0198378	0.00535541	0.0402963	-0.0133648	0.00166832	-0.00635137	-0.00398756	0.0019288	0.0514457	0.00118865	0.00643916	-0.000186227	0.00305559	-0.00373459	-0.00570387	-0.00215989	-0.0214799	-0.00883915	-0.00535472	0.00643045	-0.0164889	0.00736706	-0.0223731	0.00117778	-0.0101643	-0.0187619	-0.00248068	0.00120931	0.0105615	-0.0133417	0.0302124	0.0054458	-0.0119782	-0.020945	-0.0104704	0.0161039	-0.00679738
Ezr	-0.00802463	-0.00360138	-0.0012268	-0.0115315	0.00411647	-0.00439318	0.00841313	0.00493173	-0.00252519	0.0170538	0.00990027	-0.000196486	0.00616772	-0.0753674	0.00597574	0.00237429	-5.90714e-05	-0.00841722	-0.00172327	0.0285084	0.0321199	0.0133844	-0.028447	-0.000364327	0.000755131	-0.0116392	0.00606324	0.000832883	-0.00134541	0.0127482	-0.00679458	-0.00254612	0.00221529	0.00129198	0.016204	-0.0133404	-0.00563725	0.00675125	-0.00820533	-0.0116054	-0.0285314	0.00919878	0.015375	-0.0121327	-0.014358	-0.00499007	0.000918046	-0.0168152	0.0236319
Tagap	-0.00167173	0.000749422	0.000143901	-0.00200023	0.00126661	-0.00482319	0.000338855	0.000261084	-0.000173313	0.0097681	0.000619186	1.05119e-05	-0.0109624	-0.00486787	-0.00621407	-0.000729588	-0.00200798	-0.00419692	-0.00271358	0.0125148	-0.00151007	0.00405985	0.00212657	0.000670282	-0.00103676	-0.00257948	-0.000528244	0.00621283	0.00616553	0.0013228	-0.00423169	-0.00211979	0.000577816	-0.00228312	-0.00215391	0.00321876	0.00188219	-0.0032406	0.00253865	0.00149382	0.00363067	0.00254025	-0.000323744	-0.00372408	-0.003131	-0.00255047	0.00431734	-0.00463691	0.00270438
RGD1560015	-7.92994e-05	-0.0018507	0.00450401	3.19027e-05	0.00109594	0.000207626	0.000650061	9.51495e-05	-0.0040264	-0.0019806	-0.00136043	0.000434508	-0.00297789	-0.000518159	0.000710447	0.00023945	0.00126791	-0.000836904	0.0024782	-0.00124633	-0.000420004	-0.000200902	-0.0065157	0.00223725	0.00427607	-0.00337088	0.00190267	-0.000481975	0.00135547	0.000185179	0.00291743	0.00252404	-0.00163849	-0.00352725	-0.00329074	-0.00797561	3.00276e-05	0.00410061	-0.00222637	-0.000252478	-0.00175519	-0.000266567	-0.00174741	-0.00166085	-0.000619964	-0.00158193	-0.00699309	0.000699288	-0.00332186
Sod2	-0.00308522	-0.0359915	-0.00428511	-0.00376626	0.00924337	-0.00486694	-0.000110734	0.00163383	0.021399	0.000512738	0.00901803	-0.00392329	-0.00293482	0.000402259	0.0191491	-0.00889687	0.0128207	0.0103969	-0.00691273	0.00370255	0.0234383	-0.0146079	0.00795307	-0.00579124	0.00158045	0.0165819	0.000939006	0.00262878	0.0118284	0.00626926	0.000177392	0.0118295	0.00750665	0.000367286	0.00715371	0.00572174	-0.010099	0.000498169	-0.00718316	0.00209463	-0.0134908	-0.000192147	0.00455293	-0.00149942	-0.0115693	0.000880845	0.00433227	-0.0175992	0.000352324
Wtap	-0.00522732	0.00330939	-9.21197e-05	0.00044891	-0.00274266	0.00262757	0.00447857	-0.00267721	-0.000703285	-0.0019351	-0.00256823	0.00241909	0.00143849	-0.0039683	-0.00573995	-0.00406276	-0.00281913	0.00518389	0.0091874	-0.00898126	0.0112049	-0.00618404	0.00218511	0.0042064	0.0139268	0.000802123	0.0207219	0.02472	0.00884059	0.00205193	-0.00665242	-0.00815651	0.00768022	0.00585139	0.000490785	-0.0152739	-0.00349259	-0.000117871	0.00104384	0.0106825	-0.00567828	-0.00243867	0.00313254	-0.00472875	-0.0203229	-0.00209219	0.000664507	-0.0184178	-0.00726061
Acat2	0.00351405	-0.000986699	-0.000439806	-0.000529618	0.00720065	-6.25088e-05	0.00107008	-0.000255284	0.00583182	0.000784805	-0.0102152	0.000880897	-0.00165147	0.00267278	0.00437364	-0.00238247	-0.00216275	0.00344136	0.00295782	-0.0013884	-0.00571885	-0.00606025	-0.000109125	-0.00439875	-0.00462177	-0.00640837	0.00662044	-0.00462329	-0.00117147	0.00533307	-0.00711678	0.00307041	-0.00298431	-0.00610316	-0.00739871	0.0036686	0.00358804	-0.00467724	-0.0117571	-0.0037566	0.00231651	-0.00185895	0.000869911	0.00388957	0.00184362	0.0132481	0.000276696	0.00242681	0.00978441
Acat2l1	0.00308141	-0.00798681	0.00338334	0.000273157	0.0154485	0.00165951	-0.00178976	0.0012403	-0.00285512	0.000885653	-0.000423517	-0.000773911	0.00460406	0.00108778	-0.00768609	0.00356846	0.000523115	-0.0115835	0.00411995	0.000653976	-0.00514597	0.00438682	-0.005456	0.00371623	0.000409589	0.00234374	-0.00145108	-0.00561679	-4.88003e-05	-0.0026835	0.00860469	-0.000735456	-0.0024408	-0.00187344	-0.00275552	0.00933002	-0.00910846	0.00029021	0.00768136	-0.0128339	0.00310495	0.00160695	0.0105008	0.00640378	-0.00297291	0.00255919	-0.00113092	-0.0104486	0.0017906
Tcp1	-0.00416118	-0.0204691	-0.00298171	-0.00470049	-0.00236053	-0.000243714	0.00414127	0.00899529	-0.000402121	0.00074298	0.0160984	0.00173922	0.00351699	0.00165319	-0.00870482	-0.00735499	0.0106535	-0.00339325	-0.0121803	-0.00336094	0.00714829	-0.00015265	-0.020391	0.000740223	0.0115416	-0.00840585	0.00218392	0.011506	0.0039881	-0.00373842	0.00395753	-0.0156446	-0.0103762	0.00602155	0.00870704	0.00219221	0.00299779	0.0105243	0.00379671	-0.00434056	0.00704417	-0.00725968	0.00713676	0.00796021	-0.00372357	-0.00224979	0.0172155	0.00129091	0.0028257
Mrpl18	-0.00335728	-0.0106158	0.00011949	0.00142982	0.00228068	0.00404125	-0.000772644	0.00224637	-0.00304384	0.00383345	-0.0122383	-0.00234079	-0.00278361	0.00218494	-0.00997331	-0.00125214	-0.00189618	-0.00612235	0.00143805	-0.000790272	0.00567076	-0.0275859	0.00203571	0.000187548	0.0113866	0.0220111	-0.00784132	-0.00963179	-0.0143324	0.00949926	0.0042585	0.00828768	0.00519826	-0.0113797	-0.00308157	0.00690354	-0.000231017	0.0017188	0.00205898	-0.00784925	0.00720131	0.0212459	0.00166531	-0.000487349	-0.00181093	0.00170584	0.00955683	0.0131202	0.0142871
Pnldc1	0.000664803	-0.000942648	0.00048258	0.000332111	7.78069e-05	0.00100421	0.000254572	-0.00127121	0.000123689	0.000654268	0.00104474	0.000896924	-0.000844681	-0.000460599	0.00011739	-0.000540559	1.22981e-05	-0.000669881	0.00082864	0.000719473	-0.00048172	0.00172576	-0.00053609	-0.000896696	0.000416165	0.00015641	0.00115845	0.000432322	1.39876e-05	-0.00161555	0.000688109	-0.00122252	-0.000492406	0.000369127	0.00067796	-7.47333e-05	-0.00117549	-0.000758019	-0.00139357	0.000576849	0.000586981	0.00106661	-0.00222805	0.00126988	0.00164246	-4.23569e-06	-0.0002981	0.000933224	-0.00110956
Igf2r	0.00142043	0.0076495	0.00774511	-0.00768956	-0.00197198	0.0194377	0.00607874	0.00193873	0.00023393	-0.00253338	0.005453	-0.000607661	-0.00310198	-0.0175851	6.179e-05	0.0043873	-0.00482056	-0.00824922	0.00915783	-0.009978	0.00241546	-0.00734718	0.00766583	0.00286085	0.00634433	-0.00254388	-0.00402585	0.0001845	-0.00513013	0.00500805	0.00362755	-0.01567	-0.0136092	-0.00463268	-0.0183419	0.00510988	-0.00986638	0.00200437	0.00376475	0.00931076	0.00763832	0.008026	-0.00371111	0.00137322	0.00198757	-0.00491642	-0.00986641	-5.69943e-06	-0.000811405
Slc22a1	-0.00113181	-0.0145647	0.0269761	-0.0053032	-0.00775827	0.0023535	0.00583509	-0.0146835	-0.0177303	-0.00180562	-3.87853e-05	0.0918681	0.0038337	-0.00193234	-0.00255869	0.00788874	0.000737062	0.0277295	0.0188119	-0.00210015	-0.000832243	0.00387612	-0.00466929	0.0054178	-0.0187653	-0.00662979	0.0039082	0.00741852	0.00753403	-0.00795716	-0.00456611	-0.00304486	-0.00236974	-0.00505003	-0.000281524	0.000431178	-0.000794425	0.00760479	0.00634635	-0.0162098	0.00620948	0.00236681	-0.0224528	0.000408763	-0.00401921	-0.00376871	0.00499171	-0.00398275	-0.00530582
Plg	-0.00526132	0.0168924	0.0780439	-0.00279078	-0.00729687	-0.00616238	0.00319172	0.0136823	0.00202968	-0.000946268	0.0296607	0.033726	0.00276595	0.00157023	-0.000196726	0.00392634	0.000197169	-0.00371553	-0.0126346	-0.00366165	-0.00129404	-0.00125278	-0.00283878	0.00803495	0.030557	0.000408635	0.000481392	-0.00825806	0.00165925	0.00144528	0.000416431	-0.00562985	0.00103574	-0.0022279	-0.00091133	-0.000722508	-0.00437141	0.00384947	-0.00066443	-0.0058996	-0.00665666	-0.0101837	-0.00217503	0.00652446	0.00422138	0.00531916	0.00319392	0.0116683	0.001508
AABR07001512.1	4.26696e-05	-0.000545767	-0.000343481	-0.000410199	-0.000599313	0.000285925	0.000330342	0.000425734	-7.04185e-05	-0.000198059	0.000924695	0.000170708	5.97427e-05	-0.000587953	0.000895398	0.000143354	0.000846329	-0.000114476	0.000295422	-2.32606e-05	0.0002362	-0.00185159	-0.00109726	-0.000370608	-8.59312e-05	-0.00134065	6.40289e-06	-0.000115194	-2.6898e-05	0.00268137	-8.68998e-05	-0.00257208	-0.000101947	0.000259661	-0.00037549	0.00088699	0.00142342	-0.000831154	0.000653181	-0.000405886	-0.00231388	-8.87866e-05	-0.000232522	-0.00228433	-0.000545747	0.000455402	-0.00153721	-0.00176755	9.2539e-05
Map3k4	-0.00320512	0.00245202	-0.00632248	-0.000776971	-0.000781093	-0.000282042	-0.000327948	0.00660424	0.00361661	-0.00330189	0.00307041	0.00141594	0.00380928	0.00401304	-0.0174952	0.00915122	6.128e-06	-0.023903	-0.00368018	0.00568718	0.00278087	0.0012278	-0.00608535	-3.77999e-05	-0.00505053	0.00388004	0.0119312	-0.00654197	-0.00112095	0.00176452	-0.00143171	-0.000274513	-0.00266153	0.00877508	-0.00897446	-0.0198658	-0.00252453	0.0108294	0.0127625	-0.00528712	0.0136119	-0.00706087	-0.00658582	0.0112682	0.00522919	-0.000382524	0.0112879	0.0203497	-0.0132813
Agpat4	0.00530141	0.0083241	-0.000274204	0.0025112	0.00342238	0.00131437	-0.0180299	0.00128033	-0.00635081	0.00494114	-0.00387298	-0.00336641	0.00444362	-0.00448079	0.016668	-0.00380032	-0.00582671	0.00132865	0.00100074	0.0128006	-0.00721816	0.00210225	0.00184377	0.0168893	0.0046268	-0.00566629	0.00468227	-0.00908451	-0.00383571	-0.0028366	-0.000840724	-0.0148811	0.00742927	0.00813751	-0.00108711	-0.0131765	0.00329665	-0.00868751	-0.0010831	0.00102212	0.0136837	-0.00242458	-0.00321234	0.0111191	-0.0280595	0.00358992	0.0174772	0.00201871	0.0045145
AABR07001519.1	0.000454437	-0.00183572	-0.000670552	-0.000398025	-0.000220073	0.000416064	-0.000695092	0.000811145	0.00121211	-0.00062553	-0.00125455	0.000778853	-0.000548374	-0.000629971	0.00058038	-0.00104987	0.000988259	0.00161837	0.00162309	-0.00133476	-0.00102806	-0.000513486	-0.00114824	-0.00126477	4.30252e-05	-0.00176021	-0.0005687	-0.00189534	8.97092e-05	0.00016327	-0.000209122	-0.000742229	0.00034707	-0.000152432	0.00291649	-0.00222068	0.00337154	-0.00216079	-0.00119523	-0.000242741	-0.00160449	0.00245177	-0.00212694	-0.00206114	0.000985835	-3.70809e-05	0.00246103	0.000119204	-0.000335472
LOC108348175	-0.000800963	-0.0039244	-0.0022656	0.00600885	-0.00334547	0.00698174	-0.00124947	0.000178172	-0.00171298	0.00222502	0.00476611	0.000988555	0.00120975	0.000918089	0.000596827	0.0032658	0.00280925	0.0120778	-0.00344393	-0.00531015	0.00123493	-0.00750946	-0.00284829	-0.00349551	-0.0149181	0.00311246	0.000183289	-0.0035087	-0.00113699	0.000573961	-0.0152568	-0.0063705	0.00217821	0.00209422	-0.00356341	0.00454627	0.00104856	0.0234507	-0.00231348	-0.01004	0.0172436	-0.0078268	0.000568541	-0.000368261	-0.00366467	0.00790836	0.00924992	0.0116378	0.000450067
Sft2d1	0.0111475	-0.00113702	-0.00318714	0.0572509	-0.000158598	-0.00980415	-1.79912e-05	-0.00251215	-0.00440951	-0.000153389	0.00339784	-0.00327849	-0.00364283	0.0090743	0.0125804	0.00210287	0.00267146	-0.0207687	-0.00805459	0.00211032	0.0112373	-0.0331864	-0.000376721	-0.00214768	-0.017533	0.0210706	-0.0172785	-0.00214541	0.0133136	0.0028534	-0.00308173	0.0144733	0.00367218	0.000904548	0.000649221	-0.00197885	-0.0150382	0.0179989	-0.00471689	-0.00117404	0.00520549	0.0184262	0.0077475	0.00388665	-0.0175231	0.0139848	0.00183895	0.00387191	-0.00676819
Mpc1	0.00250775	-0.0262399	0.0015342	0.00575759	-0.0117785	-0.00308673	0.00282736	-0.00150818	0.0131221	0.00705691	-0.0145194	0.0276528	0.00224402	0.00566483	0.00159382	-0.00125393	-0.024474	-0.00341355	-0.00134	-0.000249657	-0.0113135	0.00584205	0.0185013	-0.00486785	0.00123495	-0.0109373	-0.00415531	0.00104581	0.00141495	0.00383688	-0.000247645	0.00606584	-0.000741433	0.00688118	-0.00757871	-0.00407732	-0.00388851	-0.00386237	0.00323993	0.00877574	-0.0050535	0.00853759	0.0151814	-0.00309333	-0.00435097	0.0104684	-0.00641192	0.0219676	0.00196314
Ccr6	-0.00142578	0.00103825	-7.13018e-05	-0.000707441	-0.000364927	0.000302515	0.000667987	-0.000432791	-0.000385463	-0.00266916	0.00244823	0.000247929	-0.00118083	0.000929563	-0.0027457	0.000324383	-0.002912	0.000821473	-5.03403e-05	0.00210861	-0.000949448	0.00139544	-0.00401758	-0.00201007	-0.00221171	0.000232802	0.000956249	0.000306705	0.00885389	0.000968373	-0.000441614	-0.00133255	0.00164753	-0.00153568	0.00211009	-0.00100754	0.000993771	-0.001029	0.000993039	-0.00207711	0.00246274	0.00317528	0.00505849	-0.000919261	0.00228681	-0.0024702	0.00302161	-0.00121613	-0.00419037
Fgfr1op	0.00721201	0.00262819	-0.00014171	-0.00195748	-0.00118411	0.00534456	0.00130794	-0.003213	0.00391176	-0.000622339	-0.0030757	-0.000676057	-0.00296172	0.00374657	0.000223234	0.00374077	-0.00212637	-0.00290282	-0.00059162	0.0016409	-0.00760896	-0.00566635	0.00341554	0.00935545	0.000189504	-0.00916892	-0.00278142	0.00270765	-0.00907254	-0.00720921	0.0358165	-0.0311785	0.00421251	0.0191951	0.0163931	0.00212156	-0.00271705	-0.00937957	0.00342323	-0.0167721	-0.0193969	0.00601623	0.0135723	-0.0133929	0.00464173	-0.0274708	-0.00725111	-0.00213824	-0.00919836
Rnaset2	0.0402561	-0.013125	0.00714528	-0.0044563	0.00258179	-0.00611168	-0.00441914	0.00423549	-0.00336316	-0.00359887	-0.00372248	0.00391366	-0.0183107	-0.00484714	0.000443622	0.00154106	0.00606226	-0.00906284	-0.0151273	0.0108992	0.0381865	0.00869531	-0.00710836	-0.000403002	-0.0188123	-0.00473577	0.0021164	0.000652833	0.00781697	-0.00301742	-0.000364216	0.0158197	0.00739013	0.00392171	0.000789557	-0.0129156	-0.0163805	-0.00444794	0.00179579	-0.00419278	0.00183491	-0.00213659	0.0158903	-0.000528334	-0.0129181	-0.00811351	0.0132935	-0.00353031	-0.0222563
Rps6ka2	0.00234376	-0.00205802	-0.00125806	0.00220144	-0.000241483	0.000164835	0.000674661	-0.000308243	0.00121329	0.00195165	-2.96892e-05	0.000326681	0.000126381	-0.00506442	0.00242104	-0.00408061	0.000518202	0.00234024	0.00121619	0.000102628	0.000164053	0.00725037	-0.00913052	-0.00077259	-0.0038484	-0.00246268	-5.02626e-05	0.0015187	-0.00480199	0.00387761	0.00291464	0.00290897	0.000275783	0.00357749	-0.00458404	0.0033116	0.00173588	-0.00404752	0.00190696	-0.00351331	0.00838145	-0.00115133	-0.00322641	0.000660631	0.00335889	0.00056011	0.000965781	-0.000716501	-0.0103013
Afdn	-0.000103777	-0.00371611	-0.00457191	0.00408814	-0.00360985	-0.00690674	-0.000919518	-0.0223506	-0.00590433	-0.00358202	0.0027693	0.00375964	-0.00277736	-0.00430792	0.00680934	0.0104135	-0.00156516	-0.0148652	0.00477738	-0.00924849	-0.00399155	-0.00782203	-0.00625268	0.00691851	0.00708994	-0.00510486	-0.0163738	0.00760362	0.00508391	0.000407584	0.0188016	0.00257152	-0.0020758	-0.00797776	0.0158368	-0.011393	0.00295269	-0.00771896	-0.0115558	0.00698471	-0.00356719	-0.00354766	0.00172646	0.0134369	-0.00662669	-0.0073316	0.0182268	-0.000779847	-0.0174245
AABR07001591.1	0.00342664	-0.00684882	0.00258238	-0.00211576	0.00307831	-0.00757047	0.00384066	-0.000492968	-0.00175765	0.00165761	-0.00364135	0.00394515	-0.00238765	0.000745864	-0.00865013	0.00244839	-0.000435282	0.00106658	0.00138152	0.00504941	-0.00916929	-0.0139095	0.00011719	-0.0014186	-0.00759447	-0.00761677	0.00302487	-0.00433308	0.00434107	-0.012468	-0.00414806	-0.000607353	-7.12985e-05	0.0195044	0.00257289	0.00132568	0.00111033	0.0145168	0.0147936	-0.0064563	0.00113249	-0.00626578	-0.0198494	0.0123383	0.00346628	-0.0109017	0.00508456	0.00866281	-0.007311
Dact2	0.00125428	0.00159907	-0.00124081	-0.00275388	0.0105131	0.00911472	0.0037432	-0.00412213	-0.00326523	-0.0026188	-0.00134531	-0.00103061	0.000245418	-0.00396608	0.0118167	0.00933504	-0.00496285	-0.00016949	0.00534839	-0.00867992	-0.00214716	0.00843032	-8.70041e-06	0.00829806	-0.00332125	-0.00301331	0.00216166	-0.00224348	-0.00961379	0.00840042	-0.00994984	-0.00559891	0.00563009	0.00723593	0.00238615	-0.00600484	0.000798203	0.00109679	0.00143876	-0.0190691	0.028424	0.00693104	-0.0136586	-0.00135216	-0.00532985	-0.00163911	-0.0146057	0.00361559	-0.00204904
Smoc2	0.000930798	-0.00131239	-0.00048042	-0.00178879	4.88395e-05	-0.00273971	-0.00370414	0.000609009	0.00209822	0.00111795	-0.0035215	-0.000579898	-0.000764914	-0.049969	-0.0030136	-0.00111044	0.00103873	-0.000977778	-0.00450333	0.000606334	-0.000430548	0.0056652	-0.00198968	0.0022548	0.00232221	0.00207781	0.00245684	-0.00654463	0.00456766	-0.00213443	0.00864121	-0.000575858	0.00132437	0.00329551	-0.00385897	-0.00143598	0.00460521	-0.00817067	-0.000266853	0.00916296	0.00849959	-0.00465951	-6.40377e-05	0.00030493	-0.00841979	0.00244948	-0.00111501	0.00118999	0.0026351
Thbs2	0.00267564	-0.00257921	0.00181737	-0.00243949	-0.0013278	-0.00139764	-0.0297998	-0.00105786	0.000775819	0.000830164	-0.00292088	0.00121376	0.000590081	0.00113257	0.00908922	-0.000984492	8.09166e-05	0.00444256	-0.000408795	0.00132217	-0.00257305	0.00999788	-0.00308103	0.00385744	-0.00340484	0.00294947	0.0256496	-0.00127108	0.00338072	-0.0114058	-0.00450159	-0.0216966	0.00423393	-0.000204617	-0.00126847	-0.00844297	0.00188833	-0.00701739	0.0261218	0.000782562	-0.000500831	-0.00276277	0.0106856	0.00535166	-0.000223269	0.00855888	-0.00973263	0.00388033	0.00533049
LOC100125364	-0.00201034	0.000480824	0.00186929	-0.000361668	-3.07082e-05	0.00613724	-0.00174958	0.00123695	0.00938336	0.000892997	0.00218657	0.00208185	0.00370869	-0.00491896	0.0084514	-0.000599555	0.00453908	0.00292608	0.00570054	-0.00840934	0.000576913	-0.0024285	-0.000863009	0.000189269	0.0054774	0.000477106	-0.00341306	0.00269094	0.00849079	0.0012188	-0.00277554	0.00102941	-0.00162145	0.0124783	-0.00483051	-0.00168314	0.0119019	0.0269038	0.00929012	-0.00228274	0.00690115	0.00415442	0.00465659	-0.015952	0.00339081	0.00275533	-0.0022462	-0.00322586	-0.0167199
Phf10	-0.00224175	-0.00841521	0.00408922	-0.00716584	0.00380724	0.000263054	0.00310734	0.00209475	-3.97066e-05	-0.00281188	0.000224283	0.00253625	0.00448803	0.00233276	-0.00437263	0.00148158	5.7737e-06	-0.000874002	0.00475326	0.00120592	0.00548455	0.0102441	0.00700773	-0.00367407	-0.00302864	-0.00340958	0.0232303	0.0137857	0.00809403	-0.00598965	-0.00172598	0.00327548	-0.00188972	-0.0141565	-0.000611314	-0.0142241	-0.00707779	0.00841448	-0.000770508	-0.0162747	0.00571233	0.00382145	0.00825948	0.0163889	0.0158442	0.00100401	0.0175938	-0.00387263	-0.00756886
Ermard	0.00194846	-0.00393856	0.00292621	0.00375435	0.00348894	7.05543e-05	0.00113679	-0.00238796	0.000358539	0.00364949	-0.00327711	0.000959822	-0.00734275	-0.015892	-0.00745693	0.00461933	0.00447975	-0.00190051	0.00973315	-0.00112669	0.000947788	0.00778631	0.00188677	0.00270889	0.00675279	-0.00377114	-0.000531601	-0.00436305	0.0102995	0.000914752	-0.00562168	-0.00450785	0.00229765	0.0046991	-0.00214683	-0.00537947	0.00402574	-0.00972127	0.00574107	0.00151092	0.0119229	0.00732114	-0.0174446	0.00265063	0.0017582	0.00455685	-0.01812	0.00748286	-0.0016286
Dll1	-0.00260271	0.000620334	0.00504973	0.00275938	-0.00916141	-0.00150419	0.00199287	-0.00093649	0.00244809	-0.00251096	-0.00126145	0.00490855	-0.00804719	0.00199107	0.00715395	-0.000593399	0.00224438	0.00387798	0.00829478	-0.00527664	0.000652944	-0.0026094	-0.00119385	0.0058396	-0.010114	-0.00234912	0.00449951	0.00397037	0.00792981	0.00496448	0.0209264	-0.00507876	-0.00336837	0.000932627	-0.00026648	0.000876623	-0.00328619	-0.0060376	-0.00354336	0.00785424	-0.00241642	-0.010082	0.013357	0.00891505	-0.0135232	0.00366266	0.000198309	0.00156567	-0.00469421
Fam120b	-0.00475054	0.00317778	0.00351087	0.00143963	-0.00106285	-0.000294781	0.00218034	-0.00160687	0.00379596	0.00587503	-0.00239794	0.00290383	-0.0130951	-0.00149101	0.00236569	-0.0020979	-0.00112783	0.00627726	0.00101619	-0.00877505	0.00697384	0.00202574	0.00950077	0.00154952	0.0107188	-0.00245132	-0.00336583	-0.00365342	0.00992108	0.015367	0.00528059	-0.024152	0.00177267	0.00153146	-0.0185821	0.0109304	-8.54017e-05	-0.00261868	-0.0117181	0.00138517	0.000258252	-0.00576452	-0.00401067	-0.00249731	-0.0104914	-0.000424092	-0.000711897	-0.00453672	0.00669419
Psmb1	0.00801263	-0.0369014	0.0121742	0.0043173	-0.00662224	0.00769494	-0.00061242	-0.00409954	0.00036597	0.00516489	-0.00519929	-0.00721833	-0.0138325	0.00377696	-0.00575869	-0.00394016	-0.00215347	-0.00147949	0.0081219	0.0124956	0.00566871	0.00675782	-0.00861412	-0.00411569	-0.00369934	0.00107004	0.0040991	-0.00192882	0.00382517	9.99965e-05	-0.00296463	0.0130139	0.00472083	0.00044455	-0.00829508	0.00260059	-0.00801454	-0.0116344	-0.00962906	-0.0101262	0.0070216	-0.00465293	0.00571291	0.0022454	0.0152023	-0.000797789	0.00377663	-0.00496123	0.0161184
Tbp	0.00648028	0.00230661	-0.0009521	0.00417535	0.00354586	-0.0122106	0.00154359	0.00247417	0.000619419	0.00365492	-0.00705726	0.00440851	-0.00715426	0.00257306	0.0176745	-0.00425702	0.00277223	0.00169319	-0.00191863	0.0144272	-0.00937659	-0.00406679	0.00881126	-0.00191725	-0.00205977	0.00099782	0.028063	-0.00260032	0.00616265	-0.00327403	-0.00957093	-0.0022095	-0.0304857	0.00598766	0.00157778	-0.00343519	0.0014638	0.00293242	-0.0117622	0.00558022	-0.0134651	-0.00168947	0.0079055	0.00671771	0.00230244	-0.0155882	0.0265232	0.00431442	-0.00412127
Pdcd2	0.00488137	-0.00707409	0.000820228	-0.00168241	0.00589273	-0.00812774	0.000350036	0.00677839	-0.00775302	-0.00671412	-0.00681957	-0.000200301	-0.0036112	-0.00121637	-0.00393232	0.0023376	-1.27974e-05	-0.0085082	0.00459399	0.00538966	-0.00753374	-0.0154325	-0.0122277	-0.00248048	-0.0169559	-0.0189577	-0.00683758	-0.0322264	0.00925373	0.0166681	0.00564388	-0.00461773	-0.000807681	-0.00312687	0.00677395	0.000339335	-0.00123583	-0.00692086	-0.0063091	-0.0123654	-0.00682407	0.0228156	-0.00648259	0.0120664	-0.0164356	-0.000251521	0.022837	-0.00170294	-0.00387453
Prdm9	0.00213225	-0.00199909	0.000774122	-0.000486074	0.000855398	-0.00248578	0.00163851	-0.0031429	-0.00119448	-0.000509159	0.000457745	0.00360675	-0.000284064	-0.000707714	0.00240524	-0.00156841	0.000999043	0.00111375	0.000452762	0.00550875	-0.0045929	-0.00183036	0.00100775	-0.00361394	0.000795876	-0.00033166	-0.00026295	0.00383873	0.000779449	0.000579845	0.00801718	0.00429288	-0.000266722	0.00496855	-0.00152179	0.00269759	0.00482228	0.00366041	-0.00339145	-0.00473941	0.00457014	-0.000246532	-0.00321803	0.0011124	-0.00020605	0.00213854	-0.00361026	0.000562331	0.00145281
Chd1	-0.000644235	-0.000769235	-0.000359466	0.00421451	-0.00632098	-0.00486572	-0.00111594	-0.00689204	0.00158846	0.00457439	-0.00337474	-0.00192197	-0.00472928	0.00399244	0.00312242	0.00293399	0.00347532	0.000990118	-0.00477186	0.0127246	0.00473244	-0.0109705	0.00938641	0.000285422	0.000170444	-0.0025689	-0.00921016	-0.00890746	-0.00481939	0.0104754	-0.00488252	0.0105978	0.0199912	-0.00534296	0.00336594	0.00513592	0.0157313	-0.0105921	0.00405404	0.00706063	0.00919134	-0.00148661	-0.00783093	0.0118665	0.0114923	-0.00207434	-0.000385387	-0.00401165	0.0227832
AABR07001807.1	-0.000785031	-0.00163207	-0.00257789	-0.000383107	-0.00320447	0.000465928	0.00169409	-0.011347	-0.00120396	0.000485163	-0.000132557	0.00337837	-0.000281509	-0.00144918	-0.00091634	-0.000233101	0.00379263	0.00620262	-0.00039149	0.00139752	-0.000294822	0.000920089	-0.00405114	-0.00117555	-2.23723e-05	-0.000588101	4.26203e-05	-0.00208085	0.000524587	0.000711985	-0.000164497	-0.00448369	0.000295728	-0.000620487	-0.000802263	-0.0020137	0.000253908	-0.00206812	0.00251107	0.00117642	0.000158035	-0.000204375	-0.00241353	0.000980777	-0.00324223	-0.0018288	0.0011211	0.00120515	-0.00167144
Riok2	-0.00449139	-0.00337147	-0.00109277	0.00360831	-0.00410043	0.00180777	-0.00119159	-0.00224283	-0.000864976	0.00230081	-0.00352641	0.00752636	-0.00562817	0.00160632	0.000523058	-0.00355312	0.00299336	0.00423248	0.00118083	-0.00548538	0.00516787	0.00703379	0.00375435	0.00149834	0.00308217	0.0101431	0.00340039	-0.00755454	0.0138653	-0.00669418	0.00866179	-0.0191045	0.0044793	-0.022152	0.000656406	0.00137635	0.00102594	-0.00573287	0.00126668	-0.00663375	-0.000280212	0.00824553	0.0092819	0.00968579	0.00431719	-0.000683903	-0.0198573	7.17572e-05	0.0101791
Ppp2r1a	-0.00368356	0.000180428	-0.00308694	-0.000198746	0.00416126	-0.00303896	0.00211012	0.00510966	0.0164962	-0.000908656	7.82447e-05	-0.00967493	0.00486295	0.0032248	0.00606052	-0.00353505	0.0025795	0.00891739	0.00310614	0.0101324	0.00559693	0.00132359	0.000520157	-0.00797566	0.0100985	-0.00475258	-0.00114409	-0.0039531	0.00291211	-0.00995144	0.0226279	-0.0103059	-0.0280392	-0.00887173	-0.0108566	0.00984132	0.00994395	0.000211472	0.00236612	-0.0057067	0.000755331	0.00661724	-0.0201373	-0.00138595	-0.000229959	-0.00781425	-0.00582978	0.00922397	0.00889481
LOC100365363	0.000342093	0.000544646	0.00121864	0.001546	0.00107413	0.0023222	-0.00593184	-0.00462972	0.00173869	-0.00158628	0.000508756	0.0035351	0.0036373	0.0015838	-0.00112742	-0.00391611	-0.00370388	-0.000690591	0.0041203	0.000499585	-0.00106516	0.00478546	-0.0030382	0.00218908	0.00215124	-0.002752	0.000931329	0.000597259	0.00539737	6.82962e-05	-0.00330759	0.00343806	0.00443142	-0.00401491	-0.000391469	-0.00146589	0.00158299	-0.000291111	-0.00222391	0.00635232	-0.000465627	0.00517191	-0.00192373	-0.00524282	9.91543e-05	0.00200453	0.00803592	-0.00461932	-0.00885442
LOC102552527	0.000247596	0.00187187	0.00145213	0.000705231	0.000665982	-0.000542337	0.000646957	-0.00384664	-0.000392657	-0.000219103	-0.00099994	0.000507226	0.000980997	-0.0111504	0.00442838	0.00062898	-0.00247745	-0.00297614	0.00180917	-0.000779375	0.000558844	0.00323716	0.0018329	0.00138294	0.00601736	0.000612845	-0.00178159	-0.000802325	-0.00047554	0.000450686	-0.000586294	-0.00293778	0.000202939	0.000348789	0.000353849	0.000217857	0.00520727	-7.40701e-05	0.00159094	0.000309819	0.00104965	0.00193746	-0.00226673	0.00250381	0.000445944	0.000709214	0.00116415	0.00237869	0.000979977
Zfp54	-0.000694253	-0.000558132	-0.000713056	-0.000642829	0.000793892	-0.00015156	0.000819585	-0.00025612	-0.0010533	-0.00053795	0.000375812	-6.96066e-05	0.000112555	-0.000844431	-0.00220695	-0.00162678	0.000411785	0.00151357	0.00333055	4.43994e-05	2.37141e-05	0.00125748	0.00127243	0.00132949	0.000413173	-0.000568106	0.00189212	0.000399198	2.21563e-05	-0.000686009	0.0014227	-0.00187523	0.000947833	0.000616113	-0.00277864	0.00143536	0.0035586	-0.000195467	-0.000248635	-0.000280309	0.000616849	0.00123643	0.0026213	-0.000208001	-0.000143043	-0.000478389	-0.00151844	0.000691172	-0.00112736
AABR07001896.1	-9.4644e-05	0.000138	0.000524034	-0.00022896	-0.000602131	0.000556484	-0.000183632	-0.00317809	0.00111603	0.000467287	-0.000890253	0.00128599	-0.00258602	8.55234e-05	-0.00209212	-0.00187684	-0.000741963	0.00135338	0.000355664	-0.000796775	0.00189634	0.0019906	-0.000410021	-0.000239488	-0.00285054	0.000698886	0.000334894	-0.00115947	-0.00172744	-0.00211213	0.00044106	-0.00139361	-0.00257356	0.00144211	0.000422315	-0.00206555	0.000735356	-0.00286841	0.000309582	0.00131076	0.00259937	0.00160951	-0.00512934	-0.00448087	-0.00100915	-0.00066639	0.000268006	-0.000815734	-0.00210481
Zfp52	0.00172232	-0.00223154	-0.00171986	0.000440928	0.000512297	-0.00226759	0.00035117	-0.00336527	1.01629e-05	0.000516193	0.00213545	0.00618757	-0.00492797	-0.00812967	0.0110012	0.00276291	-0.000588553	0.00539555	-0.000749715	-0.000324018	-0.00126697	0.00435986	-0.00566452	-0.00819183	-0.0113787	0.00785689	0.00195573	0.00490345	0.00592867	-0.0150287	0.00801718	0.00607999	-0.00224977	0.0131189	-0.00331949	-0.0050892	0.0108945	-0.00574694	0.0124318	-0.011878	0.0037686	0.0115308	0.000936981	-0.0067589	0.00163654	-0.00341668	-0.000183517	-0.00425074	0.00488901
LOC108348215	0.000212151	-0.0013131	-0.000636242	-2.77264e-05	0.00016903	0.00109904	-7.62472e-05	-0.00171529	-0.000938657	-0.000161628	0.00109609	0.0019172	4.63328e-05	-0.00101538	-0.000801177	-0.00077167	0.00153536	-0.00289188	0.00337231	-0.000537821	-0.000336894	-0.00230979	-0.00101392	0.00149292	0.00280738	0.00211153	0.00141506	0.000669813	0.00130041	0.00373334	0.000446061	-0.00146944	-0.0017868	0.00133702	-0.0009139	0.00134662	0.00267829	-0.00183209	0.0014803	0.000566177	-0.00219002	-0.00143536	-0.00244897	-9.8328e-05	0.000722509	0.00029671	-0.0037119	-0.00245419	-0.00119065
Zfp51	-0.000528836	0.00194649	-0.000813205	-0.000143601	-0.0011847	0.000329199	0.00094909	0.000166607	0.00131095	-0.00034556	0.00129498	0.000911326	0.000731432	-0.00061333	8.85936e-05	-0.000205172	-0.00175221	0.000865248	-0.000161297	3.91555e-05	-0.000981655	0.0007422	-0.000176844	-0.00264224	-0.000380518	0.000234619	-0.00049637	0.0192308	-0.00111117	-0.000915402	0.00126815	6.46658e-05	-0.000651202	-0.000844201	-0.00141095	-0.000155021	0.00126672	-0.000232079	0.00309146	-0.000106419	-0.000591728	7.09631e-05	0.000411119	0.000924799	-0.000793229	0.00122709	-0.0011287	8.43448e-05	-0.000541378
AABR07001902.1	-0.00151299	0.00698938	-0.00107949	-0.00273214	-0.00139208	-0.00203136	0.000994143	0.00124213	-0.00404588	0.00223696	0.00127004	-0.000874729	0.00104749	-0.00505988	0.00379992	0.00429062	-0.00590102	-0.00531315	-0.00532881	-0.00140187	0.000207169	-0.00753363	0.00865608	0.00254808	0.00754981	0.00562039	0.00124555	-0.00167275	-0.00309079	0.00528587	0.0015662	0.0046605	-0.0490347	-0.00711933	-0.00346335	-0.00101513	-0.00942634	-0.000203397	-0.00613001	-0.012943	-0.00144939	-0.0159633	0.00796927	0.000487053	0.00266044	0.00940274	0.00651795	-0.0153283	-0.00490816
AABR07001905.2	-0.000605197	-0.000839846	-0.000978628	-0.000687318	0.0014745	-0.000568414	-0.000883213	0.000688008	-0.000109021	-0.000759352	0.00162337	0.000357168	0.000227982	-0.000383057	-7.1425e-05	-0.000561983	0.000782563	-0.000772261	-6.98447e-05	-0.000939791	0.000267038	0.00114423	-0.00327103	-0.00179665	0.000758732	-0.000752154	0.000704141	-0.00140937	0.00191637	-0.000921289	0.00116418	0.000114408	-0.00149287	-0.0015479	-0.00357457	-0.0027439	-0.00157706	0.00314673	0.00158898	-0.00157743	-0.00465327	0.00374084	0.00204487	0.00105762	-0.00193539	0.00195732	-0.00143782	-0.000717582	-0.00254351
AABR07001910.1	0.000754435	-0.000483055	0.0014577	-0.000323941	-0.00356901	-0.00177569	-0.00236276	-0.00373333	9.99361e-05	-0.000580551	-0.00275975	-0.000768863	-0.000693176	-0.00047716	-0.000929424	-0.00160989	-0.00156778	0.00539694	0.00059866	-0.00255498	-0.000199017	-0.00264634	0.000860882	-0.00200115	0.00262353	0.0106235	0.00521469	0.00387892	0.00526479	0.00205309	-0.0064205	0.00377905	-0.00445222	-0.00116688	0.000191387	-0.000617202	-0.00144227	0.00430792	0.00193376	-0.0015732	-0.00305951	0.00301472	-0.00519454	0.000644919	0.00396983	0.00202128	0.00923186	0.00974772	0.00184904
AABR07001923.1	-0.000988242	-0.00226806	5.18266e-05	0.000298126	-1.95825e-05	-0.00137874	0.00014783	0.000147754	-0.00030412	-2.56626e-07	0.000100446	0.000284683	-0.000706266	-0.000188484	0.00056554	-0.00378807	0.00159765	-0.00289727	-0.00141836	0.000215881	0.00193214	-0.00201212	-0.0039566	-0.00262476	-0.00153201	0.000340324	-0.000622347	-0.000892963	-0.000619627	0.0016117	-0.00125273	-0.00265702	8.68589e-06	0.000999111	0.0011598	-1.39538e-05	-0.000446635	0.000329413	0.000885821	0.00157973	-0.00216217	5.10379e-05	-0.000724705	-0.00250455	0.00255227	-0.000398077	0.0016392	-0.00031274	0.000881413
Zfp40	0.00242392	-0.000197212	0.000106154	0.00170168	-0.00028101	-0.000110672	-0.00132476	-0.000401766	0.00022924	0.000463562	-0.000575447	0.00211336	-0.000886954	-0.00131521	-0.00126015	-0.00092507	0.000706184	0.000602423	-0.000783043	0.00139999	-0.00101059	0.00185223	8.98939e-06	-0.00344931	0.00181067	-0.000901287	0.00105098	-0.000307226	-0.000414129	-0.00160394	-0.00285559	-0.00196942	-0.00177369	0.00135625	0.000182258	-0.00244619	-0.000710873	-0.000339429	0.000865568	-0.00259717	-0.00162429	-0.00100875	-0.000884807	-0.00431957	-8.90478e-05	-0.00155883	-0.00278004	-0.000788102	-0.000826232
Lilrb3l	0.018176	-0.000682876	0.00375656	-0.00956171	0.00510059	-0.0205721	0.00301017	0.000472282	-0.000864955	-0.0108482	0.00157632	0.00207335	0.00011241	-0.00266114	0.101473	0.0182233	0.00106042	0.00352451	-0.00104643	0.0509417	0.0220088	0.0107366	0.00673172	-0.00202021	0.00197904	-0.0128086	-0.00670711	-0.00391294	0.0166384	0.0158776	0.00723679	-0.0125163	-0.0155664	0.00702549	-0.0352962	0.00822593	-0.00227257	7.97542e-05	0.00620704	0.0168294	-0.0114185	0.0289879	0.0154128	0.024809	0.0205328	0.0130928	-0.00891077	-0.0101077	0.00875827
Rps9	-0.00638763	-0.00346189	0.00236361	-0.0020247	-0.0108437	0.00033038	-0.000309709	-0.00454936	0.00229121	-0.00039535	0.000615019	0.00247305	-0.0136048	-0.00213735	0.00114208	0.00473452	-0.0813141	-0.0063607	-0.0179058	0.0107022	0.0103287	-0.00209827	-0.00955471	0.00178135	-0.00336675	0.00306286	0.00394418	-0.00386726	0.00281051	-0.000847871	-0.00844726	-0.000222321	0.00456942	0.00358925	-0.00279922	0.00579149	-0.00638038	-0.00568063	-0.000784991	-0.000857991	0.000254219	-0.00231457	0.00498045	5.36938e-05	-0.00770386	0.00892581	0.00243733	0.00235935	-0.00232106
Mboat7l1	-0.00127741	-0.000241001	0.00511864	-0.00493636	0.00624183	0.00316742	-0.000735291	0.0119646	0.00379624	-0.000698482	0.00452025	-0.00129242	0.00880113	-0.0167671	-0.0056294	-0.00169857	0.00866586	0.000249871	-0.000982878	0.00552559	0.00602028	-0.0145257	-0.00714909	-0.0047548	-0.00234758	-0.00662336	-0.00155544	0.0182079	0.0148819	-0.00234835	-0.00140834	0.00448892	0.000741263	-0.00118942	-0.00867988	-0.0132554	0.0188258	0.0122756	-0.00437247	-0.00357516	-0.014881	-0.0125232	-0.0107104	0.0103048	0.00491616	-0.0125117	0.0125005	-0.00922439	-0.0126473
Tsen34l1	-0.00105542	-0.00951833	-0.0056905	0.00692465	-0.0130007	0.0116647	9.41889e-05	0.00608692	0.0201123	-0.00258279	-0.000521573	-0.00745894	0.00549282	0.00187645	-0.00994396	0.00351428	0.00551699	-0.019326	-0.00522513	-0.00458866	0.00139517	-0.00794681	-0.00278139	0.00488569	-0.0215782	0.0110019	0.00668721	0.00130739	-0.00273764	0.0122207	0.01626	-0.0033578	-0.00830496	0.0125835	-0.00494716	-0.0164091	-0.00399511	0.0094996	-0.00173642	-0.00588488	-0.0109203	0.0096653	0.0108185	-0.010465	0.00315933	-0.0255355	-0.00911763	0.0101554	0.00821213
Leng1	-0.00769833	-0.0125837	-0.00296866	-0.00144833	0.00132139	0.00310291	0.00138278	0.00650123	0.00529224	-0.00122057	-0.0046302	-0.000408032	0.00607435	0.00345773	-0.00142144	-0.000239465	0.00748705	-0.00127124	0.0050157	0.00252912	0.00631771	-0.00373548	-0.00760184	-0.00204032	-0.00347332	0.0018211	-0.00171199	0.0212734	-0.00170899	-0.00276608	0.0017916	-0.00282811	0.00719994	0.0181686	-0.0187523	-0.00269596	0.0125252	-0.0134934	0.000950537	-0.0028235	0.00951102	0.0135621	-0.0109211	0.00693342	0.000364399	0.00695796	0.00555857	-0.000485737	0.00531165
Cnot3	0.00239407	0.00125216	0.00298931	0.00400324	0.000277787	-0.000555532	-0.00117422	-0.00920374	2.29692e-05	0.00891318	-0.000806547	-0.00152691	-0.00287237	-0.00108927	0.00714595	0.00314866	-0.00379628	0.00237401	0.00815333	0.00192164	-0.00339878	0.00838337	0.00213341	0.00634207	0.00488856	-0.00684489	-0.00476284	-0.00409649	0.00708717	-0.00910275	-0.000748599	0.00473257	-0.0324709	-0.00201314	-0.00288262	-0.0181963	0.00881243	0.000348409	0.0038967	0.00096174	-0.0105262	0.00347149	0.000730863	-0.00162907	0.000226979	0.000281573	0.00816427	0.00106583	-0.0109842
Prpf31	0.00157126	0.00266339	-0.000488665	0.000889104	-0.00391665	0.000756125	-0.00266657	-0.000293099	-0.000334372	0.00294614	0.0020694	-0.00240285	0.000932131	-0.000824673	0.000859523	0.00263514	-0.00169914	0.000576798	-0.00366844	-0.00159159	-0.00334036	-0.00319876	-0.00328262	0.00182376	0.00233281	0.00451835	-0.00120223	0.00126727	0.00413942	-0.00406114	-0.00252755	0.00133517	-0.00183389	-0.00343439	-0.00209838	0.00141778	0.0175213	0.00321454	-0.00285749	-0.00801896	0.000912533	0.00669894	-0.00643	0.00296592	-0.00272448	-0.00168616	-0.00529169	0.00113286	-0.00683033
Tfpt	0.0048822	0.0023707	0.00181682	0.00077268	-0.00212917	0.00343651	-0.00103965	-0.00216403	-0.00514167	-0.00245498	-0.00472546	-0.00199758	0.0036744	0.00284368	-0.000705245	-0.000972838	-0.00194713	-0.00158736	-0.00224786	-0.00387379	0.00179871	-0.00455033	-0.00537284	0.00537852	-0.00190365	0.0050494	-0.00363656	0.0183849	-0.00912232	-0.00199014	0.00746255	0.00111236	-0.00730517	0.0105603	0.00242235	-0.0090406	0.00121837	-0.0138002	-0.00044351	-0.00475719	0.0101954	-0.00271976	-0.00257843	-0.00565576	0.00192652	-0.0151757	-0.00523219	-0.00329068	-0.025871
Ndufa3	0.00770693	-0.0338933	0.0114947	0.00119194	0.0148356	-0.00350948	-0.00300044	-0.00304371	-0.004824	-0.0023151	-0.040766	-0.00321967	0.00739003	0.0106542	0.00596037	-0.00336504	-0.02212	0.00401208	-0.00128069	-0.0028604	-0.00755846	0.0118949	0.016816	-0.0109134	-0.00970047	-0.00814487	-0.0102582	-0.00730294	-0.00491273	4.6646e-05	0.00167051	-0.00032969	-0.000344031	-0.0055522	-0.00677816	0.00448914	0.00198059	-0.00227924	-0.00528391	-0.00112063	-0.000706923	-0.0108974	-0.00556102	-0.0101396	-0.0095548	0.0101971	0.00207435	-0.000185717	-0.0088655
Oscar	-0.000484373	-0.0002319	-0.00168672	-0.00129528	0.00091793	-0.00120468	0.00121038	0.000656816	-0.000532161	-0.000593118	0.00208212	-0.000120076	-0.00154231	-0.00010598	0.00205984	-0.000684099	0.00149307	0.0034137	0.00100187	4.15428e-05	0.00159177	-0.0017127	-6.32565e-05	-0.00304341	-0.000293504	0.00187857	-0.001579	0.00136767	-0.000156055	0.00319949	0.0176176	0.000229318	0.00224434	-5.56247e-05	0.00166105	-0.00225713	-0.00231777	0.0027153	-0.000716788	0.00220594	0.00254898	0.000911114	0.00440221	-0.00222819	-0.00249469	0.00116412	-0.00147209	0.00109697	-0.000867858
Myadm	0.00185705	0.00750074	0.0016543	0.00285178	0.0166341	-0.00428562	-0.0280339	0.00490705	0.00195827	-8.55666e-05	0.00133051	-0.00748587	-0.0104264	-0.0212271	0.00350972	-0.000616703	-0.000777171	-0.00952934	-0.00430296	0.000314693	-0.00619758	0.0130174	-0.0058695	0.0122093	0.0112846	0.0137258	0.0231075	0.00947955	0.00717337	0.0193255	-0.00919943	0.00495092	0.00636526	-0.006814	-0.0185904	-0.0186859	0.0252267	-0.00371946	0.00972201	-0.00597388	-0.0040576	0.00667603	-0.00242312	0.00882819	-0.0227335	-0.0021148	0.00360447	0.00967198	0.0277892
Nlrp12	-0.00271635	-0.0154516	-0.0048785	-0.000825997	-0.000857529	0.00147645	0.00564921	0.0125326	0.0103236	-0.00531988	-0.0619982	-0.00271771	-0.00252179	0.00966049	-0.0128432	0.00965071	0.0146651	-0.00628816	0.00915223	0.00346064	-0.0159084	-0.000661753	-0.00153949	-0.000136906	0.0116759	0.000919768	0.00766754	-0.00912881	-0.00754928	-0.00587908	0.00712718	0.00448761	-0.00571878	0.00385735	-0.00604466	0.00851537	0.0208021	7.60013e-05	0.00684132	0.00504575	0.0100847	0.00416542	-0.0092639	-0.00135631	-0.020911	0.00104363	0.00124411	-0.00153673	-0.00864935
LOC103691005	-0.000100913	7.62885e-05	0.000262284	0.00042489	0.000701073	0.0018923	0.000582732	-0.00151066	-0.00163765	0.0005103	0.000309236	-0.00119313	-0.000425919	-0.00465609	0.00149304	-0.0111605	-0.000304732	-0.00113587	0.00294503	-0.000168773	-0.000966027	0.00294471	0.00419859	-3.64074e-05	-0.00133679	-0.00183578	-0.00297097	0.00115776	-0.000854095	-0.00221162	0.00438834	-8.86485e-05	-0.00205831	-0.00208993	-0.00383262	0.00569092	0.000551964	-0.00152978	0.000728128	-0.000948952	-0.000114505	0.00511502	0.0047062	-0.00136721	-0.0031845	7.51911e-05	0.00317258	0.000490493	-0.00378723
Ube2m	-0.00491831	-0.00819515	0.00397306	0.00358787	0.00367896	0.00690853	-0.000932678	0.00312562	0.00975198	0.000392062	-0.00492594	8.69676e-05	0.000248938	0.0050235	-0.00511174	-0.00742053	-0.00198167	-0.00633742	-0.00387389	-0.0092204	0.0133381	0.00472376	0.00439012	-0.00804095	-0.00338595	0.0146722	-0.00326501	0.0107215	-0.00182954	0.00732426	0.0111977	0.00661354	-0.00472882	0.00481347	-0.00352784	0.00651696	0.0105315	0.00550037	-0.013782	-0.00903433	-0.000494103	-0.00778895	0.011777	0.0130044	-0.00186807	-0.00824786	0.00917316	0.00633144	0.0150695
Chmp2a	0.00302211	-0.00992379	0.00154357	0.0166534	-0.00339885	-0.00152374	-0.000558771	-0.00519282	-0.00121252	-0.00151803	-0.0120747	-0.00498482	-0.000673964	-0.00178402	-0.00515962	0.00526396	-0.00374828	-0.0169343	-0.00894576	0.0116554	0.015037	-0.0105023	-0.00345953	0.0044732	-0.00245293	0.00449779	-0.00990229	-0.0104792	0.00566174	-0.0148176	0.00264141	-0.000821912	0.00223158	0.0126011	-0.00851969	-5.62758e-05	0.00326803	0.00359121	0.0180268	-0.00452288	-0.00527706	-0.025004	-0.00824359	0.0032127	0.00404474	0.00607113	0.0190839	-0.00610587	0.00289085
Trim28	0.00332998	-0.0124252	0.00366735	0.00157494	-0.00119647	0.00276138	-0.00171934	-0.000857232	0.00425677	0.00725879	-0.000916796	-0.00210854	-0.00354469	0.00390662	-0.00281231	-0.00689285	0.00684264	0.000413291	0.00587949	0.00833721	0.00223122	-0.0141666	0.00350051	-0.000472249	0.0033243	0.0032135	0.00472711	-0.00641988	0.00213729	0.00521881	0.00550733	-0.000213923	-0.0102513	-0.012358	0.00181173	0.0112984	-0.00414249	-0.00535309	0.00194858	-0.00122288	-0.00796245	-0.00283138	-0.0122254	-0.000510644	0.000800332	-0.00513959	0.0088333	0.0137051	0.0185202
Zbtb45	0.00408085	0.00785169	0.00133452	0.00820938	0.00157214	-0.00250231	0.000451367	-0.00275175	-0.00385251	0.00276438	-0.00662307	-0.00105398	-0.0152664	0.00519057	-0.00781179	0.00463171	-0.00550987	-0.000113673	0.00316702	-0.000437501	-0.00077219	0.0129146	0.0131987	0.00373455	0.00985633	-0.000331225	0.0308595	0.000410622	0.000450339	-0.00144002	-0.00343482	0.0111383	0.0041462	-0.00288735	0.0129001	0.00111169	-0.00805302	0.00681863	0.00165291	0.000500858	0.00290162	0.00329054	-0.00753482	0.00944782	-0.00253124	-0.0136594	-0.00698187	0.00540372	-0.00730456
Slc27a5	0.000316936	-0.00861521	0.0531694	0.00199787	-0.0118078	-0.000570482	0.00100479	-0.0244038	-0.0113683	0.00264963	0.00990724	0.109461	0.000121106	-0.00323525	0.00378601	0.000819766	-0.00101633	0.000735034	0.0252374	0.000858007	0.00732527	0.0162185	0.00135855	-0.00301423	-0.0132307	0.00671565	0.00779743	-0.0061123	0.00686663	-0.00149868	0.0063056	-0.0040349	0.00455022	-0.000446976	0.00218541	-0.00394659	-0.0120792	-0.00573007	0.000853479	0.0129442	-0.00314544	0.00200614	3.7786e-05	-0.00191538	0.00770116	-0.00931568	-0.012809	-0.000596984	0.000675409
AABR07002065.2	-0.00360171	-0.000659365	0.0016378	-0.00181785	0.00399961	-0.00341001	0.000821975	0.00200008	-0.00150843	-0.00419606	-0.000472218	-0.00280205	0.00457373	-0.00413661	0.00108133	-0.000375901	-0.00367174	0.00444681	-0.00177015	0.00804326	-0.00131733	0.000291031	0.00177128	0.00446966	0.00208702	0.000657054	0.00285841	-0.00288268	-0.00166803	-0.00493289	0.00145326	-0.00898764	-0.00168806	-0.00135697	0.00224493	-0.00390063	0.000157466	0.00111585	-0.00453855	0.00314308	0.0109134	0.00290538	0.00781967	0.00820684	0.00129367	-8.80505e-05	0.00655865	-0.00481987	-0.00109181
Rnf225	-0.00127961	0.00105355	-0.00189442	-0.000714426	-0.000680331	0.00439523	0.00175054	-0.00309127	-0.00140563	-0.000401568	0.000749272	0.00242578	0.00167009	-0.0010652	-0.0051309	-0.00159118	0.000927388	0.00471852	0.00102491	0.000377065	0.000303635	-0.000534122	0.00101296	0.00099896	0.00232005	-0.00115912	0.000922108	-0.000496045	-0.00129647	0.00382269	-0.000228518	-0.00226766	0.0037204	-0.00300153	-0.00234673	-0.00143729	0.00384828	0.000588454	7.8027e-06	0.00294457	0.00270985	0.00340001	0.000295112	0.00242174	-0.00137158	-0.000369525	0.00253412	-0.000883129	0.00148286
Rps5	-0.00436174	0.000913848	0.00286004	-0.000228618	-0.00470281	0.00320711	0.000264018	0.00158877	0.00101368	0.00202246	-0.0159009	0.00106722	-0.00882176	-0.0032436	-0.00103267	0.000250133	-0.0801277	-0.00482796	0.00191982	0.00205847	0.00387158	0.00369254	-0.0219582	-0.000385352	0.003175	-0.00131473	0.000381708	0.00103074	0.00846712	-0.00239252	0.00384528	0.00210728	-0.000407375	-0.0100766	-0.00302197	0.00829768	-0.00276917	-0.00543875	-0.00319976	-0.00160368	-0.001554	-0.0037555	0.00228279	-0.00664964	0.000275585	0.00490593	-0.00177049	-0.00388674	-0.000806892
Zfp128	-0.00414071	-0.00260402	-0.00152602	-0.00174875	-0.000377512	-0.00598493	-0.000916299	0.00466287	0.00154122	-0.000946235	0.00296125	0.00419386	-0.00499496	-0.0100149	-0.00681189	0.00457114	0.00176262	0.00342433	-0.00371559	-0.00437325	0.00784323	-0.00199277	-0.000845483	-0.0033946	-0.0080888	0.00496315	0.000717067	-0.000861899	0.000469504	0.00322787	-0.00377838	-0.00289147	-0.0161152	-0.0133773	0.00707223	-0.00194508	-0.0150537	-0.00955374	-0.0143749	-0.0146976	0.00681703	0.0273811	0.0148213	-0.00574203	-0.00196032	8.38706e-05	-0.00573289	-0.0132222	0.0149326
Zfp110	0.00392079	-0.00253927	-0.000405675	0.000967017	-0.00150222	0.000800799	0.00400088	-0.0067186	0.00165341	-0.00268612	-0.0111914	0.00707314	-0.00449898	-0.00652078	0.00392734	-0.00650615	0.000748188	0.0232506	0.00197248	-0.00794786	-0.00554713	-0.00217726	0.00151435	0.00212282	-0.00511025	-0.00817236	-0.00464343	0.00313205	0.0136317	-0.0055755	0.00294716	-0.00582004	0.0029861	-0.002516	0.0147896	-0.00504542	0.00726098	0.00913616	-0.004517	-0.00798501	-0.000504787	0.00326729	-0.00543022	0.00838118	0.00672126	0.00960452	0.00470297	0.00651488	0.00184681
Zfp329	-0.000307983	-0.00852028	-0.00295376	0.00184731	-0.00351137	0.00438823	0.00117703	-0.00661922	0.00652473	0.0003012	-0.00214654	0.00589814	-0.000853791	-0.0150038	0.00907732	0.00443278	0.00987118	0.0139221	0.000958069	-0.00196062	0.00118931	-0.0115872	-0.0123068	-0.00446054	-0.00590254	0.00281986	-0.00140389	-0.0066353	0.00975556	0.00557209	0.000106747	0.00527404	-0.00341772	-0.00408369	-0.00995036	0.00103274	0.00620961	-0.00947027	-0.00950178	0.00233849	-0.00100103	0.00327969	-0.00702581	0.000869503	0.00554759	0.00251164	0.00100962	-0.0117018	-0.00013363
LOC100365062	0.000342369	-0.000767602	0.00226035	0.00111472	0.00314568	0.0039447	0.00410924	0.00253893	-0.000825225	-0.00422858	0.00639157	0.0038547	-0.0140327	-0.00438799	-0.00599004	0.0055763	-0.0070432	-0.00889189	0.00186053	0.00175447	-0.00403857	0.0019573	-0.0025418	-0.0484685	-0.00380786	-0.00117515	-0.00337184	-0.00538196	-0.00522231	-0.00657223	0.00300081	0.00960782	-0.00755582	-0.0137899	0.00626789	-0.00574095	-0.00769453	0.00181071	-0.00616976	-0.00425812	-0.0137957	-0.00124872	0.0104657	-0.00712208	0.00450105	-0.00781013	0.00987644	-0.00134086	-0.00185857
LOC103690016	0.000129912	-2.1997e-05	0.000292026	-0.000208764	-0.000365801	-0.00068336	0.000170771	-0.000132898	-0.000498156	-5.36193e-05	0.000462969	0.000627958	-0.000277713	-0.00072305	0.000233038	-0.000789792	-5.49499e-05	0.00106547	0.000889352	0.000747721	6.72821e-05	0.00013438	-0.000374769	-6.12269e-06	0.000510187	0.000471187	0.000533289	-0.000211133	0.000107645	0.000342142	3.34079e-05	-0.000465408	0.000742425	-0.00196266	-0.000776396	0.000409087	-0.00117807	0.000390458	0.00116111	0.000310962	6.0982e-05	-0.000294961	-0.00111764	-0.00038427	-4.32719e-05	1.57082e-05	-0.000784265	-0.000310992	-0.00101125
Zfp418	-0.000270043	0.000478775	-0.00059262	0.00177162	-0.00232815	-0.00414168	-0.00136749	-0.0020829	0.00319866	-0.00139673	0.00154488	-0.00158312	-0.00336545	-0.0017003	-0.000499732	-0.00257069	-0.000770057	0.00367434	0.00113545	0.00233468	0.00119468	0.00296635	0.00209764	2.09624e-06	0.000240501	0.00216388	-0.00176748	-0.00107437	0.00380223	-0.00044266	0.00149049	0.00190179	0.00114864	0.00334778	-0.00244129	0.00180244	0.00311847	-0.00229386	0.00690874	0.00852579	0.00142156	0.0051109	-0.00352635	-0.000595811	0.00271724	-0.000709966	0.000874068	0.00347147	0.00115877
Zfp772	0.000355471	0.00150602	-0.00106415	0.00052815	-0.00253793	0.00410905	0.000422701	-0.00275946	0.000392114	0.00220723	-0.00216239	0.00144363	3.45271e-05	-0.00258982	-0.00103331	-0.0010125	0.000265541	0.00808594	-0.00467071	-0.00192119	0.000773081	-0.00353362	0.002319	0.001171	0.00251997	0.0010678	0.00129847	-0.00204168	-0.000616465	-0.00467917	0.0021734	-0.0065246	-0.000822425	0.00207046	0.000196006	-0.000556536	-0.0034566	0.00304532	-0.00420444	-0.00787944	0.000259854	-0.0104663	-0.00366034	-0.0032866	-0.00246784	0.0011237	-0.000314286	-0.00446538	-0.00038633
Hiatl3	0.00405682	0.0114933	0.00413641	-0.00495706	-0.00103684	0.0016818	0.0020341	0.00287231	-0.0041127	-0.0016197	0.00939033	-0.00303573	0.00615716	-0.00175511	-0.00571426	-0.00660368	-0.0024188	-0.0125508	0.0010744	0.00121349	-0.00552557	-0.0170242	0.00724099	-0.0213786	0.00996438	0.00773555	-0.0115458	0.0141573	0.00276415	0.0277212	0.0094671	-0.00123809	-0.00815448	0.01099	-0.00535526	0.00461981	-0.0155172	0.0204251	-0.00387356	-0.0154627	0.00224413	-0.00358131	-0.00482425	0.00987332	-0.00555355	0.0076589	0.010349	-0.00793349	0.00299745
Zfp954	0.00218609	0.00278712	-0.00359537	0.000718948	-0.000659769	-0.00912497	0.0017245	0.00588773	0.00626374	0.00210489	0.00450822	-0.00321097	-0.000215476	0.00541216	0.00662171	0.00209456	0.000606318	-0.00214329	-0.000726687	0.00411256	-0.00194142	-0.00501642	-0.00347809	0.0029102	-0.00983975	-0.000961556	-0.00320767	0.000629865	0.00117064	-0.00111901	0.00523848	0.00338911	0.00207933	-0.00139867	-0.00609791	0.00193622	-0.00343989	0.000783094	0.0344202	0.00179603	-0.000325689	-0.000287937	-0.00561039	0.00548963	0.00682919	0.0010243	-0.00629544	-0.00426843	-0.0156606
Aurkc	-0.00105361	-0.00138089	-0.000496391	-0.000114279	-0.000770735	-0.000663262	0.000191762	-0.00592061	-0.00308072	0.00157453	0.0012454	0.00710863	-0.000944361	-0.00630558	0.00228329	0.000689823	0.00563548	0.00582308	-0.000678508	-0.00121333	0.00263283	0.00158097	-7.7762e-05	0.00172792	0.00619912	-0.00191172	0.00330028	-0.000690234	0.00115395	0.00679999	0.0025114	0.00187449	0.000839572	-0.00201602	-0.00305358	0.000700651	0.00192474	0.00255297	-0.00469039	0.00277001	0.0137642	-0.0047381	-0.0051083	0.00112493	0.00306977	0.00118277	-0.00410512	0.00406944	0.000489483
Peg3	-0.00270936	0.0021136	0.00138383	0.00165975	-0.0108757	0.00632729	0.0025086	-0.00663693	0.00983113	-0.00153692	-0.00320438	-0.0108474	0.00747244	-0.00897785	-0.00651	0.00428581	0.000820998	0.00142445	-0.0071466	0.00715299	0.00462167	0.00752613	-0.000303289	-0.00850229	-0.00191691	-0.0130721	-0.00420836	0.0187085	-0.00643385	-0.00480768	-0.00702227	-0.00196677	0.00705688	-0.0230532	0.00439358	-0.00183124	0.000469545	-0.00908538	-0.0170502	-0.0073924	0.0121077	0.0040306	-0.017907	-0.0139422	0.00428089	-0.00242575	-0.00722817	-0.00923908	0.00754717
Zfp28	-0.000770856	-0.000718576	0.000793279	0.000191771	0.00111484	0.000799711	-0.0010726	0.000224566	-0.00121496	-0.00150528	0.000620825	-0.00138093	0.00080762	-0.00082448	1.74876e-05	-0.00015264	-0.000848761	-0.00393084	-3.98439e-05	-0.000291911	0.00034917	-0.000841062	-0.00146463	0.000994818	-0.000364509	0.000501349	0.00235463	0.00121378	1.47215e-05	-0.00119803	-0.00118673	-9.27875e-05	0.000501781	0.000545434	-0.00297615	0.00214263	0.00224813	-0.000187184	0.000904093	0.00213114	0.00472335	-0.000744477	-0.00176765	-0.000366067	0.000959556	-0.00057277	0.000191219	0.00231456	0.00020493
Zfp667	0.00317692	0.00122433	-0.000579092	0.000342984	-0.000653822	0.00145686	0.000694896	-0.000103024	0.00111269	-0.000638222	0.000527624	-0.00247422	0.000448227	-0.000516048	-0.00185991	0.000313539	-0.000289885	-0.0020944	-0.00216603	-0.00132355	-0.00173521	-0.00298034	-0.000316346	0.000676255	0.000351466	0.00286024	-0.00140807	-0.000520344	0.000828174	0.000845082	0.00158165	-0.00116119	-0.000382866	-0.00240961	-0.00400113	0.000573451	-0.00241352	-0.00126394	0.000422619	-0.000103677	-0.00329476	0.000356502	-0.00603751	-0.000541463	-0.000555699	0.00100085	-0.00243455	0.00111169	-0.00109973
Zfp444	0.000614751	-0.00173778	0.00169989	-0.000414939	0.00825106	0.00113318	-0.000564436	0.00564811	-0.00147651	-0.00238754	0.000572465	0.00396979	-0.00548111	0.00600028	0.00299507	-0.000718717	-0.00163882	-0.00730549	0.00502906	-0.00616162	-0.0024299	-0.00580866	0.00312733	-0.00128903	-0.000382278	0.0118055	0.00624612	0.0300414	0.00195227	0.0199936	-0.000867637	0.0110584	0.00613875	-0.00683291	0.0116578	-0.00383006	0.0010139	0.00353924	-0.00695314	-0.00563305	0.00390262	-0.000117327	-0.00859753	-1.1133e-05	-0.0214277	-0.00496036	0.00332169	-0.00720004	0.0126412
Zfp787	-0.00342565	-0.00203995	-0.00066112	-0.00017895	0.00151771	-0.00242061	0.000704485	0.00184205	-0.000278981	-0.000351553	-0.00413752	-0.00158645	-0.00454414	0.0015008	-0.0126703	0.000631521	0.0073857	-0.00833878	0.000496223	0.00495481	0.00849017	0.0148849	0.0025568	0.0046918	0.00559223	0.00203768	-0.000626517	0.000964993	-0.00595252	-0.00109255	0.00513108	-0.00461365	0.0159825	0.00455803	-0.0108224	0.00850395	-0.00513669	0.0100833	0.00696312	0.0103576	0.0200682	0.00488767	-0.0190149	0.0255083	-0.00201425	-0.00956027	0.0124351	0.0117821	0.00615741
Epn1	0.000464813	0.00152367	0.00290215	-0.000182802	0.00357919	-0.0108093	-0.00209011	-0.0043673	0.00510915	-0.000213134	-0.0188625	-0.00320207	-0.00135186	0.00373536	-0.00616682	0.0092309	0.00262846	0.00378015	0.00611876	0.000776402	0.00847695	-0.00146491	0.00500058	-0.00578018	0.011257	0.00139852	0.00151561	0.00776564	0.0121491	-0.0107962	0.00270071	-0.00238387	0.00381546	0.00430398	0.0187084	0.0158374	-0.00145626	0.0147633	-0.00138544	0.020136	-0.000653898	0.0181564	0.0237141	0.00508726	0.0124779	0.00187876	0.00377775	-0.00687471	-0.00151224
U2af2	0.000689259	0.000308908	-0.000998811	0.000637304	-0.00118316	-0.000329745	0.00257908	0.000220754	-0.00118202	0.00177746	-0.000652582	-0.00130204	-0.00257009	-0.00278782	0.00324833	-0.00152079	-0.000467348	0.000972686	0.00363662	-0.000573315	-0.00106576	0.00336437	0.00201018	-0.000971157	0.00590746	-0.0226426	-6.72839e-05	-0.000861243	-0.000804922	0.00358396	0.000371962	-0.000734107	0.00120507	0.00455027	-0.0050243	0.00295392	0.000683908	0.00108683	0.000183759	-0.00110501	-0.00267557	0.00205307	-0.0111357	-0.0129446	0.00133148	-0.00446798	0.00371781	0.00436534	0.00246371
Zfp865	0.00574267	-0.00199324	0.00206803	0.00184483	0.00175974	0.00988456	-0.00149082	-0.00384623	0.00331813	-0.00332517	-0.00839258	0.00504891	0.00532637	-0.00469925	-0.00165377	0.00760149	-0.00172063	0.00745528	0.00973858	0.00355982	-0.00518443	0.0071639	-0.000452932	-0.00186495	-0.00697602	-0.0138619	-0.000438136	-0.00204049	-0.00346767	-0.0165108	0.00422262	0.0182868	0.0157302	-0.000549893	0.00416071	-0.00711926	-0.0057101	0.00218899	-0.00565929	-0.00270019	0.00624346	0.0180164	-0.00899352	0.0142157	0.00390435	-0.00217758	0.00260115	0.00814913	0.0066471
Zfp524	0.00283757	-0.00254449	0.00398585	0.00160833	0.00564626	0.00173895	0.00293115	0.00285225	-0.000873162	-0.00328881	-0.00241255	0.00224382	0.00323754	0.00556148	0.00540036	0.00158727	-0.00712301	0.00590096	0.0106097	0.0115647	-0.00193834	-0.005146	0.00528383	0.00206302	-0.00511494	0.00446651	0.00784842	0.0190738	-0.00330721	0.00386251	0.00756242	0.00386457	-0.004043	-0.0129037	-0.00246402	0.00419903	-0.0081706	-0.00572627	0.000688817	0.00461756	-0.00755809	0.00280702	0.0177942	-0.00462769	-0.00204113	-0.0109026	0.00153169	0.00673849	-0.00368682
Fiz1	-0.00823766	0.00493977	-0.0018469	-0.00213978	0.00269018	-0.000344442	0.000170025	0.00118525	-0.000438778	0.00399998	0.00228163	-0.00649818	0.00616916	0.00460734	0.000396558	0.000709428	-0.000210947	-0.00889289	-0.0019523	0.000704832	0.00757537	0.00588816	-0.00237703	0.00929513	0.00587906	0.00696735	0.0392345	-0.00288884	-0.0122316	-0.0130283	-0.00892567	-0.0333403	0.00320025	0.0206752	-0.010963	0.00681865	0.00477169	0.022553	-0.000166357	-0.00920306	0.00427319	0.00437506	0.000106002	0.0059913	-0.0202631	-0.00675806	-0.00175386	0.0142806	0.000802038
Zfp579	0.000892741	0.00163105	-0.000273615	0.00406725	-0.00090508	0.00104203	-0.00131936	-0.00156383	0.00085201	0.00170107	-0.00187698	-0.00109544	9.05585e-05	0.000456902	-0.000982018	-0.000310048	-0.0015421	-0.00156875	-0.000589086	-0.00152877	-0.000584991	0.00447426	0.000603392	-0.00159096	0.0012668	0.0018326	0.00261893	-0.000124506	-0.00145929	0.00373705	0.0014184	0.00308392	-0.0013683	-0.000446279	-0.0024334	-0.00167312	0.00247046	-0.00375348	-0.00159962	-0.00320405	0.000113743	-0.00684769	0.00257716	-0.0039188	0.00208757	-0.00175335	0.00314011	-0.00213095	-0.00164574
Nat14	0.00216445	0.00238378	0.000930668	0.00252528	-0.00100343	0.000961446	-0.00232396	-0.00107915	0.00350208	0.00208913	-7.69452e-05	0.00172148	0.000398887	-0.00259766	0.000678249	-0.00222731	-0.000913144	9.40963e-05	0.000952197	-0.00022186	-0.00266215	0.00447396	0.000823932	-0.000575395	0.00169509	0.00394896	-0.0018297	-0.000713996	0.00317807	-0.00129495	-0.00222976	-0.00219663	-0.00022238	-0.00323073	-0.000451397	-0.00148428	0.0035538	-0.000702659	0.00173304	-0.000488301	0.000335927	-0.00382761	0.00464817	0.0018082	-0.00108821	-0.0010755	-0.000271366	0.000286269	0.00097342
Zfp628	0.00583687	-0.000313167	-0.00253822	-0.000310939	-0.00067562	-0.000267776	0.000890285	0.00515528	0.000899629	-0.00171064	-0.00228525	0.00411392	-0.00448439	-0.00772253	-0.00122107	0.00133585	0.00490634	-0.00345614	-0.00622774	0.00225658	-0.0103286	-0.00678804	-0.00821506	-0.0372199	-0.00393333	0.00068352	0.00175771	0.00546436	0.00173158	0.00543021	0.00279501	-0.000879006	0.001147	-0.00324822	-0.0116754	0.0092687	0.0067022	0.00856099	-0.00523577	-5.21589e-05	0.00517958	0.0101044	-0.00642006	-0.00778986	-0.0105154	0.00110288	0.00130644	0.000152107	-0.000770251
LOC684270	0.00173314	-0.0151134	-0.00114397	-0.00215548	0.00224464	0.00250578	2.47184e-05	-0.000180383	-0.00538465	0.00169372	-0.00854117	-0.000188743	-0.000198488	-6.06457e-05	0.00409442	0.00410967	0.00762845	0.0032901	0.00282807	-0.00315349	-0.00446631	-0.00822846	-0.00376684	0.00773744	-0.00407929	-0.00552973	-0.00298543	-0.00586563	-0.00155717	0.00647914	-0.00308122	-0.0188517	-0.0101104	0.00777724	-0.0140782	0.0129801	-0.0051077	-0.000414475	-0.00545757	-0.00630912	0.0126244	-0.00525451	0.00137166	0.0101757	-0.00486559	-0.0150989	-0.00418539	0.00977893	0.00575257
Isoc2b	0.00166773	-0.00838057	0.00470918	0.00111556	-0.00567341	0.000765107	0.000783511	-0.00236865	0.00326791	-0.00433137	-0.00645847	-0.000123266	0.00206124	0.00255821	0.000129067	0.00430389	0.00468237	0.00010474	-0.00287269	-0.00318604	0.00342788	-0.0144669	-0.00989855	-0.00557035	-0.0180318	0.00592207	-0.0031984	0.00578822	-0.00299862	-0.0136581	-0.0102529	-0.0268079	0.00941273	-0.0140453	-0.00372042	-0.00608845	-0.00243847	-0.00322388	0.00261152	-0.0170421	-0.000585272	-0.0143425	0.000406987	0.0131604	-0.0106442	-0.00779096	-0.0133675	0.0104672	-0.00922672
Ube2s	-0.00984281	-0.00755433	0.00443819	0.000395767	0.00258521	-0.00995534	-0.00112341	0.00406526	-0.00511997	0.00165997	-0.00381568	0.00581933	-0.00157345	-0.00722656	-0.00724407	-0.0542443	-0.00586973	-0.00688866	4.57775e-05	0.000437126	0.0120341	0.0022764	-0.0010923	-0.00623357	-0.0169771	-0.0197606	0.0181771	-0.00296401	0.00506413	0.00170327	0.0107429	0.00783223	0.00873111	0.00696297	-0.0107207	-0.0164767	0.0170214	-0.0231168	0.0061883	0.00401501	-0.0255585	0.0113889	0.00024863	0.0162722	-0.00486683	0.0118887	0.02559	-0.0076635	-0.00111997
Rpl28	-0.000861295	-0.0060238	0.0015559	-0.00147692	-0.00316498	-0.000142894	0.00208677	0.00837298	-0.00126111	-0.00358004	-0.00765288	0.0028139	-0.0044982	-0.00270243	-0.000211842	0.00119321	-0.079691	0.00733838	-0.00200635	-0.00290969	0.00471528	0.00490737	-0.00807737	0.00479102	-0.0131331	-0.00478149	-0.00699631	-0.00288851	-0.00237485	0.00181586	0.000764502	0.00766788	-0.00704448	0.00108684	-0.00522331	-0.000987413	-0.00434183	-0.00552903	0.00169117	-0.0048773	0.00784933	0.000728745	-0.00258265	0.00446314	-0.00184304	0.00519729	0.000320491	-0.00394855	-0.00348788
AABR07071876.1	0.00143646	-0.011211	0.0129773	-0.00164489	-0.000912398	-0.000973108	0.00235348	0.00593296	0.0049556	0.000703871	-0.0260544	-0.000750362	-0.00157291	-0.0069711	0.00282937	0.00216481	-0.0064914	-0.0104765	-0.0233317	-0.00267484	-0.0134788	-0.00148143	0.00535845	-0.00698252	0.00445165	-0.0035506	-0.00231838	0.00101305	-0.00120305	0.000962435	0.00589756	-0.00280965	0.00332765	0.00721698	-0.0100389	0.00669925	0.0116561	-0.006297	0.00798113	-0.00101191	0.0214153	0.00464885	0.0117016	0.0160264	-0.00440928	0.00152118	-0.00101628	0.012382	0.0022718
Cox6b2	0.000107514	0.000573943	0.00252711	-0.00149318	-0.00054879	-0.000961361	-0.00784954	0.000379549	-0.0035853	-0.00176268	-0.00452211	-0.000233026	-0.00325739	-0.0302973	-0.00212381	0.000872991	-0.00287792	-0.00333139	0.00157667	-0.00169818	1.51977e-05	-0.000506416	-0.00244165	-0.00534993	-0.000320378	0.00442435	-0.00175203	0.00130364	-0.0026269	-0.00358633	-0.00611027	-0.0263015	0.00280888	0.00247691	0.00396564	0.00236401	-0.00173363	0.000785913	0.0263377	-0.00282086	-0.00224231	-0.0041228	0.00556655	0.00641637	0.00780222	-0.00402232	-0.00177854	0.000373241	0.000400571
Kmt5c	0.00453401	0.000980205	0.00271207	-0.000169113	0.00207272	-0.00307629	0.00159162	-0.012739	-0.00785463	-0.00322514	-0.00104064	0.0109301	0.00430989	-0.00341502	-0.00851831	-0.00486417	0.00126172	-0.004387	-0.0030503	0.00893561	-0.00470376	-0.00216812	-0.00659438	0.00124602	-0.00282787	0.00160556	-0.000836676	-0.0145604	-0.000847375	0.000341243	0.000272135	0.0129522	-0.0365031	0.00878612	-0.0125448	-0.00957986	0.0187737	0.00273603	0.00618791	-0.00471853	0.00407224	0.0115855	0.00193709	0.00974026	0.000651643	0.00771652	-0.00350972	-0.00270034	0.0033965
Tmem150b	0.0111223	0.00288134	-0.000339944	-0.004963	-0.000671069	0.000494806	0.00472437	0.00281087	-0.00413188	0.00630724	-0.00189464	-0.000360997	0.00425425	-0.000841802	-0.00316189	-0.00281839	0.00141258	0.000427485	-0.00453298	-0.00717656	0.00674558	-0.00944171	0.00708978	-0.0392847	0.00437708	-0.00425229	-0.0045826	0.00828566	0.00385871	0.00281216	-0.00469671	-0.0146164	0.00780445	0.00200607	-0.00830257	0.00424376	-0.00387851	-0.00112379	0.00640236	0.0017625	0.000357695	0.00149928	0.00169018	-0.00670362	-0.00140183	0.00566566	-0.00417815	-0.00510692	-0.00249101
Hspbp1	-0.00112719	-0.00406279	0.002002	0.00253732	0.00196959	-0.00601463	0.00034499	0.000688857	0.000993449	0.00439889	-0.00119529	-0.00137793	0.00101462	0.00752989	0.0055197	-0.00924082	-0.00431721	0.00105802	0.0106326	-0.00242046	0.00345859	0.00410726	0.00487461	0.000647497	-0.00517549	-0.00625362	-0.00663656	0.0248061	0.00849037	-0.0015076	0.00709611	-0.0192474	0.0113147	-0.00898809	-0.0300347	-0.00433967	0.00132963	0.000502095	-0.0192355	-0.0260647	0.0100136	0.00336236	-0.0125644	0.00761148	-0.00359566	0.011242	-0.00897392	0.00687087	0.0188226
Ppp6r1	0.00420417	0.00336192	0.0022307	-0.00417119	0.00146106	-0.00777259	0.00368262	0.00678369	0.0197262	0.000348441	0.00503632	-0.00957592	-0.00711667	0.00707214	-0.0106844	8.04989e-05	0.00257828	0.0142986	-0.00532506	0.0106424	0.00917834	-0.00437623	-0.00208572	0.00997921	-0.0172907	-0.0013391	0.0130792	0.00495998	-0.00497189	-0.0105196	0.0100528	-0.0111835	0.00586554	0.0140969	-0.0184079	0.0141303	0.0156964	0.0159689	0.0231113	-0.017472	-0.00857445	0.00918991	0.00177732	-0.00238717	0.00412342	-0.0102064	-2.58586e-05	-0.00884368	0.00420987
Tmem86b	-0.0043715	0.0169532	0.0378937	-0.00170854	-0.0025847	0.00158877	0.00205974	0.00285284	0.0342125	-0.00458294	-0.00713112	0.011338	0.00655632	0.00601213	0.00173924	0.00408659	-0.000385266	-0.00654992	-0.00773362	-0.0026529	0.00202556	-0.00384042	-0.000363349	0.000872548	-0.0191789	-0.00166405	-0.0109486	-0.000318738	0.0001284	0.00571372	0.00580614	-0.00399585	0.00733955	0.00509839	-0.00469095	0.0158449	-0.0118472	0.00612906	-0.00663081	0.000803911	-0.000940362	-0.000553771	0.0125252	-0.00107083	-0.00764595	-0.0078497	-0.00959458	-0.00741364	0.00671228
Ptprh	1.22922e-05	0.000505562	-0.00119781	-0.000482536	8.14818e-05	0.000310367	0.000359392	-0.00192596	0.00162048	0.00159948	0.000612782	0.00209662	-0.000201138	-0.00120538	-0.00169728	-9.98242e-05	0.000643202	0.000108661	0.00294293	-0.00152417	-0.000846146	0.00163877	0.000882191	-0.000216786	-0.0024661	-0.00254861	0.000865807	0.00186554	0.00135906	0.00165586	0.00122649	-0.000976039	0.00177537	-0.00100699	0.00042793	-5.01851e-05	0.000836972	-0.000515369	-0.00160335	-0.00187969	0.00183033	-0.00232273	-0.000831902	-0.00051683	-0.00281418	-0.000603683	2.09597e-05	0.00180826	-0.000917108
Tnni3	-0.00256921	-9.9115e-05	-0.000841694	0.00879843	3.94303e-05	0.000867396	0.00244359	0.000392786	-0.000647275	-0.00110306	-0.00101179	0.00144278	4.00911e-05	0.000266219	0.00114024	-0.00177801	-0.000424658	-0.000405404	-0.00162066	0.00395681	0.000494343	0.00795616	0.00187523	-0.00517861	-0.00162773	0.00281397	0.00118551	-0.00160097	-0.00402957	-0.00436395	-0.00601712	-0.0297107	-0.00273776	0.00238194	0.00021097	-0.000854935	0.00535985	0.00136911	0.00302014	-0.0028072	0.00418835	-0.00733201	-0.000756508	-0.00392154	0.00249321	0.00221719	-0.00347676	-0.00241296	-0.00204706
Tnnt1	0.0135519	0.00896609	0.00286281	-0.0101429	0.00475122	-0.0175265	0.00304656	-0.00160105	-0.0081823	-0.00510108	0.00285573	-6.7584e-05	0.0129051	-0.000741512	0.00344335	0.0111516	-0.010404	-0.00221273	-0.00458923	-0.0471928	0.0522944	-0.00489539	0.00497608	0.0124484	0.013819	0.000263384	-0.0116287	-0.00232546	0.0218239	-0.0155548	-0.00458394	-0.0124171	-0.011412	0.00412481	0.000534164	-0.00920785	-0.0168775	0.00567377	-0.00331934	0.00107414	0.00877665	-0.0221669	-0.00378452	0.00477766	0.00476382	-0.00286383	-0.0157593	-0.0136965	0.0168034
Ppp1r12c	0.00125253	-0.00471799	0.00133961	-0.00403825	0.00162249	-0.00171345	-0.00161554	0.00571257	0.000191888	-0.00173173	0.00215689	-0.00786071	-0.000532995	-3.92542e-05	-0.0130362	-0.00105645	0.00797137	-0.00236162	0.0018226	-0.00420965	0.004353	-0.0159336	-0.00384257	-0.0294413	-0.00613217	-0.0292699	-0.000721316	-0.0060332	0.00505433	0.0315013	-0.00559006	0.0232995	-0.0307537	0.00370291	0.000423554	-0.0392327	-0.00358886	-0.00838619	0.00667217	0.00859878	-0.0241249	0.0190208	0.0244126	-0.0113021	0.00836271	-0.00543237	-0.00967747	0.00328855	0.0143263
Rdh13	0.00217309	0.000408773	0.0018955	-0.00181126	0.00461053	0.00891753	0.00276259	0.00108302	-0.000703809	-0.00104999	-0.00107506	-0.00388812	0.00549053	-0.00462177	0.016275	0.00374161	-0.00113388	-0.00118022	0.00291523	-0.011899	-0.00481268	-0.00393172	-0.0061076	0.00404241	-0.00374412	-0.00933571	-0.00439574	-0.00711512	-0.0022455	0.0464035	0.00549203	0.0016609	0.00572209	-0.00379641	-0.0121303	0.00252072	0.00308058	-0.00533726	-0.00585173	0.00649695	0.0169176	-0.0157309	0.00945197	-0.0106115	0.00148328	-0.00706251	-0.0103328	0.00587957	0.00238492
Ncr1	-0.000428834	0.000162781	-0.00185956	-0.000442645	0.000128559	-0.000244888	-0.000559973	0.000802364	0.000816554	0.0763134	0.000313696	-0.00124426	0.000424523	-0.000230598	0.00204418	0.00487139	0.00385249	-0.000118152	0.00301741	-0.00143441	-0.0030673	0.00309592	0.01328	-0.00189371	0.00520363	0.00140433	0.000567869	-0.00358653	-0.00242127	0.00267872	-0.00050134	0.00183456	-0.00121767	0.00125719	-0.00194456	-0.00165749	0.00204175	-0.000336986	-0.00224491	-0.0013177	0.000545026	0.00179536	0.00125829	0.00200326	-0.00134169	-0.00105909	0.00356941	-0.00208927	0.000100176
Lilrb4	-0.0036019	-0.00011075	-0.000258254	-0.00135396	-0.000208247	-0.00775254	0.000820508	0.000820336	0.000399438	-0.00289647	0.00187113	-0.000302869	0.00322263	-0.00497022	0.0012223	0.00243536	0.000380742	0.000755343	-0.000199001	0.0267659	0.00262637	-0.00465695	0.00225	-0.00104199	-0.000180557	0.000102777	-0.000315995	0.000536216	0.00477773	0.000953769	-0.000376909	0.00162825	-9.3646e-05	-0.000972784	0.000112506	0.00261963	0.00124398	0.00153278	0.00364388	-0.000443933	-0.00181991	0.00133646	0.000128351	-0.00228945	0.00194956	0.00515311	0.000397602	-0.00144662	-0.00310685
Lilrb3	0.0465101	0.00869664	-0.00245529	-0.00301652	0.000597256	-0.0111583	0.00678105	0.000931429	0.00151843	0.00340763	-0.0100527	-0.000579627	0.00387428	0.00543068	0.0485651	-0.00923905	-0.00157193	-0.00442633	-0.0154792	-0.0284075	-0.0015658	0.0255418	0.0114744	0.00677074	0.0260193	-0.0200511	-0.0183111	0.00726384	0.0626397	-0.00193953	0.0298257	-0.0169307	0.00491759	-0.00865532	0.000541262	-0.0273626	0.0074912	0.00699355	-0.000453946	-0.0134877	-0.0114756	-0.00687215	-0.00642037	-0.01376	0.00743587	-0.00427773	0.00765275	0.0179962	0.039686
Lilra5	0.0532847	0.00828428	0.000213935	-0.00926703	0.00613439	-0.0188405	0.00210859	-0.00206255	-0.0074246	-0.00668277	-0.00281068	-0.00305693	0.0122879	0.00443399	0.0482786	0.0111385	-0.00329111	0.000632033	-0.00183606	-0.0109135	0.0151578	-0.0401118	0.00316485	0.017621	0.00873347	-0.0142346	0.00559314	0.0211498	0.0224598	-0.0216227	-0.0127012	0.0108882	-0.00436813	-0.0139018	0.000838362	-0.0235221	0.00882484	0.0251815	0.00222289	-0.000320976	-0.0207237	0.00494464	-0.0109353	-0.00382268	-0.017053	0.00943467	-0.0351288	0.00700764	0.00691496
Cdc42ep5	-0.00602469	-0.0114058	-0.00189479	0.00652752	0.00398156	-0.000356014	-0.00679033	0.00716373	0.00459789	-0.00432837	-0.000896947	-0.00105394	-0.00403375	-0.000280325	-0.00304363	0.0049475	0.0110568	-0.0107956	-0.00140837	0.00762517	0.00606845	-0.000734921	-0.00433241	0.0108328	-0.00612172	-0.043184	-0.00824597	-0.00041027	-0.0013094	-0.0125135	-0.0109663	-0.00123362	-0.00703878	-0.0136724	0.00199518	-0.00154056	-0.00395684	-0.00235587	-0.00661419	-0.0135843	-0.00160572	-0.00205785	-0.0123181	-0.0217591	0.0024504	-0.00725092	-0.0186838	-0.00660759	-0.00745084
Leng9	-0.00306632	0.00339196	-0.000747553	-0.00244721	0.00312939	-0.000388154	-0.00139319	-0.000689206	-0.00239155	-0.00458157	-0.000872588	-0.000578358	0.00158032	0.00512584	0.00258767	-0.0105712	-0.00239773	-0.00467306	-0.000793156	0.00355973	0.00177183	0.0028482	-0.0071018	0.000869721	0.00750104	-0.021116	-0.000800767	-0.00238662	0.00856256	0.00568252	-0.00329692	0.00298378	-0.00411022	-0.00103886	0.00616793	-0.00609527	0.0190889	-0.00318758	0.00289741	-0.012401	0.0051509	-0.0123709	-0.00417037	-0.0147362	-0.00195829	-0.00121605	0.00380298	-0.00470065	-0.0111117
Leng8	0.0036739	-0.00297529	0.000256531	0.00229074	-0.00312965	0.00568211	0.00114946	-0.0247764	0.000945432	0.00228124	0.00153141	0.00148269	0.00547914	-0.00362718	-0.00203753	-0.00793474	0.00458408	-8.69631e-06	-8.23863e-05	0.00163196	0.0075984	0.0076617	0.0108676	-3.9915e-05	-0.022483	-0.0130708	-0.00869872	-0.00602326	0.0049581	0.000149964	-0.00552047	-0.00823225	0.00134916	-0.0226236	-0.00318227	0.000156181	0.00273749	0.0300087	0.00881217	0.0114588	0.00450667	-0.0123658	0.00564518	-0.012298	0.0136396	0.0109703	0.00517604	-0.0218621	0.028014
Lig1	0.00068958	-0.00607002	-0.0019937	0.000759177	0.0024988	0.00100669	-0.00157324	0.000773705	-0.00494628	0.0017891	0.00948522	-0.00116434	0.000291923	-0.0184303	0.0072226	-0.0631304	0.00522063	-0.00542467	0.00735238	-0.00983876	0.00715726	-0.00645676	0.0117534	0.0219662	-0.0059727	-0.0044667	-0.000933228	-0.00514434	0.00853503	0.00476388	-0.0113881	0.00773105	0.0144146	-0.0209651	0.021433	-0.0282615	0.0179576	-0.0135169	-0.00397693	-0.00989836	0.00830293	0.00790379	-0.0118181	-0.00326267	-0.0103071	-0.0197727	-0.0202165	-0.00543028	0.00229149
Pla2g4c	0.00128844	-0.000257453	-5.89308e-05	0.000509894	-0.00143472	0.000819717	-0.00026594	-0.000553186	0.0016341	-7.04298e-05	-0.000406676	-3.82655e-05	-0.000733923	-0.00114281	0.000225195	-0.00224609	0.000402112	-0.00156956	-0.00362193	-0.0039554	0.00102306	0.00532614	-0.000354927	0.00134816	-0.000236335	0.00365058	0.00126762	0.00158967	0.00229503	0.000625193	-0.00128656	0.00132336	-0.000713695	-0.00154639	-0.00160037	-0.00134529	7.50023e-05	-0.0027744	0.000367723	-0.000867548	0.00231875	0.00445528	0.000899376	0.00104906	0.00268862	0.00487563	0.00412289	0.00121302	-0.000289436
Sult2a6	0.00199496	-0.045334	0.00908703	-0.00175258	-0.0839487	0.00279379	0.00282072	-0.0080338	0.0129882	-0.00126434	0.0195509	-0.0546129	0.003135	-0.00240372	0.00130791	0.00469331	0.00245741	0.00102406	0.0389568	0.00645253	-0.0108638	-0.00430217	0.00773375	-0.00760604	0.0089854	0.00438369	0.00461264	-0.0088052	-0.00544475	0.00774858	-0.0108368	0.0050408	0.00184545	-0.000562297	0.0073276	0.00183941	0.00480089	-0.00831124	-0.00423688	-0.00778878	-0.0111389	0.00201931	0.000607778	0.00377744	0.00033863	-0.00283316	-0.000387863	-0.00770827	0.00561584
LOC103690015	0.00092202	0.00291068	0.00312322	-0.00152164	-0.00235124	0.00119848	0.00289728	-0.000663905	-0.0024114	-0.00371446	-0.0106797	0.00342142	-0.00297765	0.000744654	-0.00641806	0.00434867	-0.0092222	-0.015383	-0.014743	-0.00401328	-2.2556e-05	-0.00985771	-0.0121999	0.00464277	-0.00592517	-0.00591409	0.00257464	0.00706719	0.001556	0.00321813	0.000366002	-0.014773	0.00907008	-0.00223845	0.0134772	-0.00796914	0.0107456	-0.00347972	-0.00388988	-0.00936071	0.00882928	-0.0120984	-0.00706636	-0.0100485	-0.0295961	0.00637325	0.00731453	0.0238669	-0.00545324
LOC103689961	0.005164	-0.0108079	0.00230786	0.00819753	0.0399281	-0.0024188	0.000336095	0.00054715	-0.00332179	-0.0138036	-0.0155527	0.000763244	-0.0039496	-0.00591477	-0.00323419	0.00911447	-0.00394402	-0.0147847	0.00899859	-0.0175891	0.0483443	0.00982386	-0.00654574	-0.00582033	-0.019966	-0.01306	0.00921522	-0.00287322	-0.0182327	-0.00381643	-0.00570477	0.00745423	-0.00424303	-0.00218901	0.00489307	0.00745107	0.00408335	0.0207157	0.00431579	-0.00159186	-0.00385931	-0.0147861	0.00139248	0.0161002	0.0139893	0.00133699	-0.00517277	0.00227174	0.0029226
Rpl9	-0.00528139	-0.00312883	0.00151285	-0.00129269	0.00240131	0.00462355	0.0055062	0.00754032	-0.00377901	-0.00395649	0.00230878	0.00457816	-0.00333006	-0.00105939	-0.0066781	-0.0050761	0.00205689	-0.00619149	0.00396941	-0.00591148	0.0010524	-0.0330524	0.00423467	-0.0370924	-0.0030091	-0.00390697	-0.00857372	0.00333935	0.00221683	-0.00143169	-0.00433522	0.000236735	0.0167017	-0.00215728	0.00119027	-0.00343012	0.0141685	-0.000178708	0.0032874	0.000268848	0.00237628	-0.00371742	0.000657845	0.0187891	0.0185176	-0.00588607	0.00555503	0.0205839	-0.00572461
Nop53	-0.00429404	0.00531047	0.0118694	-0.00229227	0.00733441	0.00159865	-0.00171887	0.00124712	-0.000497585	0.00256851	-0.012619	-0.00397246	-0.0230785	0.0024089	-0.00481531	0.0151515	-0.0222988	-0.000659547	0.00213531	0.00898834	0.0104998	0.0127708	-0.0341198	-0.00725409	0.000571859	-0.000492334	0.00487395	0.00739345	0.0119586	0.00906891	-0.000619187	0.00722402	0.00781402	0.00459167	0.00995893	-0.00303441	-0.00515189	0.000326157	-0.000385548	-0.00296078	0.0127759	-0.00678455	-0.00919764	0.00671731	0.00244593	-0.00614808	0.0102522	-0.00627605	0.00252781
Ehd2	-0.00152518	0.00181025	-0.000216059	-0.00124644	6.80029e-05	-0.00231297	-0.00494257	-0.000338869	-0.00165813	1.48475e-05	0.000402572	0.000763861	0.0012271	-0.0106731	-0.00153803	-0.000385003	-0.00111986	-0.00507986	7.24731e-05	-3.55123e-05	0.000504341	-0.0024978	0.00236334	-0.00463831	0.00162582	-0.000592419	0.000773007	-0.00134569	0.000405139	-0.00163458	0.00233957	0.000423179	-0.00150355	-0.00435469	-0.00138499	0.00190695	0.000504142	0.00255374	-0.000409193	0.0016847	0.00434984	-0.00188239	0.00605048	0.00119301	0.00481679	0.000364129	0.00200612	0.000978012	-0.00288069
Bicra	-0.000819436	0.00550682	-0.00305044	-0.000844592	0.0050102	-0.000549676	-0.00174983	-0.0036779	-0.00135776	-0.00152008	-0.000284701	-0.0043727	-0.00169901	-0.00332396	0.00190692	0.00278648	-0.00198707	-0.00634505	-0.00306409	0.00326446	7.83526e-05	0.0133622	-0.00470306	0.000907898	0.00847971	0.00320583	0.00751132	-0.000679253	-0.00424992	-0.0105594	0.0229496	-0.0107055	0.00520654	0.00324368	0.00140175	-0.0138468	0.0261758	0.0116067	0.00513736	0.0120866	0.00253181	-0.0254075	0.0030837	0.0133241	-0.00525704	-0.0265629	-0.0026052	-0.0104907	0.00915602
Napa	-0.00476745	0.00177249	0.000230003	-1.25352e-05	-0.000402712	-0.00891322	0.000477438	-0.00870247	0.00668085	-0.00617077	-0.00965786	-0.00589286	-0.0162255	0.00245078	-0.00403993	0.00630128	-0.00184605	-0.00954947	-0.00281465	0.00206035	0.00982919	-0.0123374	0.000406035	0.00476308	-0.0125569	-0.0011529	0.00462946	0.0051761	-0.00498821	0.0125458	-0.00418317	-0.0052956	0.0050352	-0.0043497	0.00866666	0.00237408	-0.0066082	0.011263	-0.00405504	0.0113036	0.00921468	0.00344002	-0.0107693	0.002362	-0.0121364	-0.00454732	-0.0191021	-0.00478302	-0.00456205
Kptn	0.00734753	-0.00343388	-8.24062e-05	0.00254145	0.00250922	0.0025172	-0.000666957	-0.00196314	0.00241643	-0.00270562	0.000589054	-0.00349711	-0.00129272	0.00644849	0.00655997	0.00135315	-0.00164117	-0.00728749	0.0107561	0.00510272	-0.0112272	-0.00528227	-0.00058269	0.0157042	-0.00715128	0.000758169	0.0180219	0.00633247	-0.00538354	0.00041022	0.000234964	-0.00559197	-0.0143702	-0.00411962	0.00745617	-0.00601335	-0.00405181	0.000923921	0.0126907	-0.00563837	0.000882604	0.00136607	0.00522508	-0.00469673	0.00213698	-0.0096252	-0.00583452	0.00862624	0.000590477
Meis3	0.00314819	-0.000116186	0.00170673	-0.00363068	0.00118397	-0.00449158	-0.00582131	0.000854169	-0.00150883	-0.000843901	0.00146654	-0.00112068	0.00215942	-0.0040422	-0.00187065	-0.00252404	-0.00131955	0.00765478	-0.000159363	-0.00231026	0.00754251	-0.000871915	-0.00166007	-0.00120043	0.00270928	-0.00235932	-0.00241028	0.00301728	0.00107102	-0.00617501	-5.69866e-05	-0.00665244	-0.000783315	-0.00289399	-0.00389693	-0.00168197	-0.00270462	-0.00365721	0.000647062	-0.00178672	-0.00679237	0.0031095	0.0178225	-0.00161088	-0.00556683	0.000192152	-0.00378321	-0.00102589	0.00263996
Dhx34	-0.00182166	-0.00245677	-0.000407481	-0.00143773	0.00118383	-0.0036526	3.71489e-05	0.00105736	-0.00153329	8.09003e-05	-0.00308797	-0.00142333	0.000139983	-0.00413835	0.00379463	0.000519976	0.00365636	-1.90211e-05	-0.0012053	-0.000212591	0.00287688	-0.000531004	0.00240098	1.22899e-05	-0.00142902	0.00442836	0.00304089	0.000643015	0.00510232	0.000242744	0.000472671	0.000856729	-0.00152225	-0.00224655	-0.00486311	-0.000402699	0.00189197	-0.0001301	-0.000749591	-0.00373258	-0.00092977	0.00599974	-0.00136318	-0.0061915	-0.000811101	-0.00132912	-0.00231909	-0.00680874	0.00344187
C5ar2	-0.000659618	0.00113386	0.00138574	-0.00138015	0.00145248	0.0014807	0.00144666	-0.00185562	-0.00250794	-2.8337e-05	0.0022729	0.00280149	0.000776115	-0.00624017	0.00165877	-0.00015645	-0.00117723	0.00112129	-0.00509035	-0.00510949	0.00262769	0.00146341	0.00032689	-0.00451465	-0.00234092	0.000205612	0.001941	-0.00170193	0.00254698	-0.00148483	0.000254472	-0.000297507	-0.00156157	-0.010044	-0.00401697	-0.00502311	0.0170657	0.00120603	0.000214754	-0.00795499	-0.00546233	0.00101305	-7.45798e-05	-0.00386979	0.00295497	0.00564532	0.0021864	-0.00241578	-0.00553405
C5ar1	0.0250231	0.00385645	-0.00103362	-0.00922237	0.00285532	-0.0210712	0.00413427	0.00611515	-0.0119793	-0.00643589	0.00536521	0.00586632	0.00438131	0.00208296	0.0115464	0.00174348	0.00368067	0.0112449	-0.00383869	0.0204779	0.0210652	-0.0196273	0.00352255	-0.0393712	-0.00134602	-0.000896082	0.0193603	-0.0200998	0.00215602	-0.0106896	-0.0127068	0.00585975	0.0164121	-0.00450849	0.00239033	-0.0468395	-0.00209574	0.0363461	0.00576401	0.0201458	0.00409043	-0.0275671	-0.0256695	-0.0375125	-0.00586116	-0.00223061	0.0659712	0.011022	-0.0345879
Inafm1	0.00707202	-0.00340068	0.00261588	-0.00304691	0.00413121	0.0139597	-0.00409503	-0.00410543	0.000356289	0.000436853	-0.00457156	0.00368806	0.00542321	-0.0113551	-0.00480802	0.00209156	7.00986e-05	-0.00294113	0.0100016	-0.00327827	-0.00299772	0.00835413	-0.00276517	-0.00466427	-0.00153531	0.00569346	0.00135092	7.29809e-05	-0.00874147	-0.00174689	-0.00145228	-0.0162348	0.0074022	0.00470845	0.00155947	0.0118057	-0.0153756	0.0167747	0.0029402	-0.00984308	-0.00352029	0.00829564	-0.00390522	0.0198141	-0.0010108	0.00265533	-0.0147433	0.0159788	0.00145088
Ccdc9	-8.67383e-05	0.00178101	0.000364504	-0.00104888	0.000628692	0.00166843	-0.00208621	-0.0024958	0.000282385	-0.000412858	-0.000262753	-0.0030594	0.00197424	-0.000771813	0.00384487	-0.00202425	-0.00159294	0.000981856	0.0029408	0.000581657	0.0029406	-0.0019913	-0.00677569	-0.00267875	0.00433165	0.00398637	-0.00259224	0.00142856	-0.00303636	0.000239112	-0.00414776	0.000493951	-0.00671307	0.00195836	-0.000985833	0.000435167	-0.00236905	0.00213965	-0.000955783	0.00401609	-0.00244975	-0.000469752	-0.0026666	-0.00517351	0.00541892	-0.00113567	-0.000304176	-5.82554e-05	-0.00417026
Sae1	0.00689772	-0.00358507	0.000803194	0.00104059	-8.22321e-05	-0.000253819	0.00335268	0.00179284	0.00356571	-0.00462168	0.00170845	-0.00651854	-0.00645611	-0.000682115	-0.00508838	-0.00928907	0.000839803	0.00650786	0.00195485	0.0136799	-0.00304975	-0.0164425	-0.00168931	0.000266823	-0.00550032	-0.0107717	-0.000369601	0.00547572	-0.0139299	-0.0105594	0.00273779	0.0114581	-0.0204378	0.00529634	-0.0271716	0.0105803	0.00074209	-0.0062703	0.0139095	-0.0205937	-0.00081324	-0.0061604	0.00551057	-0.00597089	0.00830862	0.0134856	-0.00364039	0.00559425	-0.00455212
Zc3h4	-1.88714e-06	4.99943e-05	-0.00505894	-0.00190211	-0.000243198	0.0161637	0.00169335	0.00264218	0.00414655	0.00266389	0.00455886	-0.00319923	-0.000830229	0.000791633	-0.00932384	0.00534389	0.00114717	-0.014744	-0.00273963	0.0145934	0.000439844	0.00661735	0.00704989	0.0105169	-0.00941601	-0.0312403	-0.00710958	0.000288285	-0.0164131	0.0189537	0.000573572	-0.0154394	0.00300514	0.00630683	-0.0109931	-0.00313189	-0.0156132	0.00293582	0.00579557	-0.0110545	0.00742284	0.000679541	-0.0430373	0.00289908	-0.00221341	0.00756147	0.00983669	-0.00102195	0.00666371
Tmem160	0.00794054	-0.0193956	0.0126586	0.00111452	0.00292735	0.0112047	0.000572513	-0.000673807	-0.00460099	-0.00292937	-0.00318135	0.0041238	-0.00166028	0.0038316	0.00807847	-0.00249275	-0.00274626	-0.00790502	-0.00325469	-0.00491821	0.0175437	-0.00311619	0.00110785	0.0168287	-0.0128353	-0.00307421	-0.00655789	0.00246865	-0.00821984	-0.00577008	0.0158951	0.00788026	0.00477581	-0.00445727	0.00100855	0.00612119	-0.00305382	0.0015004	0.00782319	-0.0168369	0.00231902	0.00947877	0.018752	0.0067631	0.00300428	0.000870975	-0.0104924	-0.00398782	-0.00626524
Arhgap35	0.000827332	0.000711004	0.00662194	-9.72989e-06	0.0163344	-0.000955525	-0.00235877	0.000843988	0.00697971	-0.00167639	-0.00074229	0.00380518	0.00249796	-0.00429659	0.00108785	-0.000952847	-0.00334557	-0.000610824	0.00870839	0.00268026	-0.00622677	-0.00493036	0.000393709	0.0104995	0.00505596	-0.00496217	0.00594377	-0.00700149	-0.00312222	0.000875584	0.00905564	-0.00346837	-0.0159232	-0.000169447	-0.00229576	-0.0164152	0.0134254	-0.00377304	0.000437953	0.0030978	7.07317e-05	-0.0155021	0.00578814	0.00293685	0.00384969	-0.00984656	-0.00139412	-0.00526592	0.00441882
Ap2s1	0.000326723	-0.0175705	0.00117474	0.0150209	-0.00696243	-0.00636208	-0.00266348	-0.00120457	0.00922808	0.00219046	-0.00707158	0.00106599	-0.00295353	-0.00374193	0.00833474	-0.00318864	0.00244601	0.00196482	0.000477249	0.00069724	0.0183209	-0.00472356	0.007009	0.00353326	-0.00930007	0.00221104	-0.00535152	-0.0176653	0.0033537	-0.00895681	-0.0140449	0.00531951	-0.00608805	0.00591642	0.00403134	-0.00786867	0.00125023	0.0151891	-0.00729364	0.0100057	0.0175788	-0.0125171	0.0155316	0.00503609	-0.0200927	0.00125737	0.00386106	0.00739105	-2.34322e-05
AC127887.1	-0.000654291	-0.0202761	0.00234364	0.000443689	0.00725063	-0.00345972	0.00134057	0.00610839	-0.00107869	0.00207981	-0.003279	0.000200265	0.00126551	-0.00657955	-0.00640758	0.00852058	0.0114098	-0.00632237	-0.00114675	-0.000363371	-5.54805e-05	0.00221241	-0.00673194	0.00167937	-0.00937839	0.00776728	-0.00135556	-0.000113754	0.0149717	0.00308196	0.00309719	-0.00732897	-0.00451656	-0.0265008	-0.00167866	0.0026205	0.00156708	0.00510832	0.00675167	0.00982564	0.000430306	-0.0165152	-0.00114152	-0.00423979	-0.00178834	-0.00383018	0.0217413	-0.00187024	0.00778333
Slc1a5	-0.0037743	0.000817623	-2.38266e-06	-7.61258e-05	-0.00176538	-0.00777342	-0.000584061	0.00152481	-0.000458352	0.00337984	0.00493605	0.000971525	-0.016902	-0.00662357	-0.00114415	-0.010267	-0.00411386	0.000167982	-0.000491313	0.00165891	0.00296966	-0.00904301	-0.0208077	-0.00186485	-0.0027307	0.00580356	0.00133772	-0.0047323	0.00493161	-0.00293155	0.000766501	-0.000847764	-0.000364817	-0.00405836	0.0080791	-0.020677	0.00166344	-0.00892426	0.00572591	0.000384462	-0.00279644	0.00575864	0.00213862	-0.000624093	0.0060239	0.00855492	0.00394334	0.0015797	-0.000699763
Fkrp	0.000897382	0.00497139	0.00189951	0.000586892	0.00348902	-0.00728553	-0.0061116	0.000261767	0.00277244	-0.00270759	-0.00207749	0.000828011	0.00272516	-0.00310845	-0.00508688	0.00199727	-0.00508603	0.00704454	-0.00154393	-0.00205492	0.000417349	-0.0171441	-0.011444	0.00675507	0.00321489	-0.000854928	-0.00242426	0.00382293	0.00518617	0.000294568	0.001022	-0.00328523	-0.000120623	-0.0206963	0.0170086	0.00237926	0.000928427	-0.0219504	-0.0103961	-0.00858026	-0.00923889	-0.00145576	-0.00422475	0.00580124	-0.00772647	-0.01128	-0.00920339	0.00809167	-0.0250739
Strn4	-0.00212644	0.00332289	0.00219823	-0.00327292	-0.00436239	-0.00127697	0.00142784	-0.00274537	-0.000256656	-0.00343579	0.000158099	-0.000503467	-0.00110491	0.00602685	0.00153668	0.00298313	-0.00124527	0.000867575	-0.00768346	0.00326448	0.00109664	-0.00636982	0.00665908	0.00928105	-0.00732252	-0.0280445	0.0145547	-0.0102417	-0.00917976	0.0358895	-0.00780515	-0.0195851	-0.000159672	-0.00565409	0.03103	-0.0231309	0.00717147	-0.0153688	0.0167371	-0.000664073	-0.0130971	0.0105234	-0.00633731	-0.0102623	-0.00265372	-0.0138085	-0.00476962	0.00904361	0.027902
Prkd2	-0.000640972	0.00441492	0.0019941	0.00998394	-0.00673547	0.00134642	-0.000653074	-0.00304402	0.00209181	0.00356514	-3.03283e-05	0.00211014	-0.00545347	-0.0087158	-0.00338228	-0.0202666	-0.00658863	0.0155802	-0.00397603	-0.00133913	0.00111415	-0.00172671	-0.000214424	-0.00515347	0.00474507	0.00603024	-0.000367517	-0.00865966	-0.00252196	-0.00516082	-0.00613131	-0.00602828	-0.00079327	-0.00784599	0.011362	0.000297729	0.00190766	0.00324953	0.000968837	-0.00163517	-0.00544862	-0.00607083	-0.00144049	0.00631603	-0.00412682	0.00822985	-0.00669339	-0.00895658	-0.00460312
Gng8	-0.00319398	0.00100736	0.0016588	-0.00305059	-0.000287673	0.00031508	-0.0159658	0.0013064	-0.00509775	-0.00170107	-0.00357339	0.00430211	-0.00228635	-0.0165414	-0.000118605	-0.00243209	-0.00428689	0.00230994	0.000756927	0.000602166	-2.25417e-05	0.00437467	0.0058139	-0.000104805	-0.00521357	0.0046633	0.0340126	0.00207139	0.00126753	-0.00419369	-0.00213396	-0.000604782	0.00102662	-0.0289981	0.00252229	-0.00753128	-0.0131348	0.00423973	-0.0040335	0.00262861	0.000531695	-0.00668876	-0.0156614	-0.00404382	0.0127713	-0.00694254	0.000499719	0.00381567	-0.00471284
Ptgir	-0.000964871	0.000783597	-0.00274383	-0.00409349	-7.20281e-05	-0.000748518	-0.011123	0.000114996	-0.000763443	-0.00088362	0.000552367	0.000171063	0.000352293	-0.00305602	-0.00208013	0.00196958	0.000658152	0.00163911	0.0021583	0.00186937	0.000259649	0.00360386	0.000342076	-0.000259891	0.000880623	-0.00115353	-0.00213768	0.000878029	0.00207101	-0.00429098	-0.000279019	0.0013008	-0.0269911	0.000210922	0.00341401	-0.0225228	0.000397148	-0.00460369	0.0213478	-0.00100464	-0.000449413	-0.00567883	0.00301282	0.00383944	0.00422115	0.00372301	-0.00337425	-0.00152112	-0.00141547
Calm3	-0.00612308	-0.0047619	0.000203539	-0.00189747	0.00704275	0.00344605	-0.00475211	0.000730227	0.0188694	-0.00286078	-0.0129956	0.000895944	0.00631745	-0.00588519	0.00255009	-0.0144805	6.81207e-05	0.00551714	-0.0154147	0.00126955	0.0314954	-0.0117589	0.00899162	0.00595653	-0.0172135	0.00537305	0.0164953	-0.00185207	-0.0129769	0.01435	-0.00609202	0.00924603	0.00782581	-0.00286365	-0.00655584	0.00673949	0.00816256	-0.00368952	0.00304207	0.0141325	0.0105233	-0.0135237	-0.00621557	-0.00719676	0.012114	-0.0124279	0.0134676	0.001091	-0.00190007
Ppp5c	-0.00128355	-0.00436561	-0.00102031	0.00287163	0.00316479	-0.00539307	0.0048394	0.00277123	-0.00209513	-0.0045178	0.00268744	-0.00148054	-0.00568782	0.00417472	-0.00892005	0.00696741	0.00710301	0.00106207	-0.00258089	0.0185978	0.000275328	-0.0206803	-0.00284451	-0.00528011	-0.00705689	-0.00306243	-0.0135426	-0.00784448	-0.00987081	0.00480324	-0.00269649	0.0104691	0.00851846	-0.00805687	-0.00411912	0.0026514	-0.00420976	0.0064466	0.00842638	-0.00998943	0.00917179	-0.00136872	-0.00640733	-0.00802847	-0.00112027	-0.0133764	0.00448014	-0.0111562	0.00975879
Ccdc61	0.00314072	-0.000902098	-0.00276559	0.000787256	0.00058236	-0.000537099	-0.00230252	-0.000527074	0.00641213	0.000744536	0.000327732	-0.00233252	-0.00450355	-0.00087878	0.00212094	-0.00391149	0.000508872	0.00417501	-2.23759e-05	-0.000904664	-0.0029843	0.00928889	-0.000292292	0.00129246	0.00298463	-0.00638687	-0.00823328	0.0354714	-0.00256239	0.000534863	0.00763748	-0.00555344	0.00476178	0.00708711	-0.00205615	0.00146789	0.00308053	-0.00726619	-0.00472409	0.00731609	-0.00128319	0.000911344	0.00129913	0.00361365	-0.000291683	-0.00900453	0.000562354	-0.00812807	0.00753511
Mypop	8.19313e-05	-0.000126763	0.0018526	-0.000228935	-0.000119651	-9.69785e-05	-0.000452936	-0.00186886	-0.000854165	0.00399971	0.000552975	-0.000199285	0.000757883	0.000506539	-0.00257337	0.00160232	-0.00197993	-0.000474059	0.00275441	-0.00208069	0.00117356	-0.00277634	0.000952885	-0.000344536	-0.00106697	-0.000478872	0.00278756	0.00288252	-0.00211317	0.000443402	0.00120169	-0.000525749	0.00084738	0.00378827	0.00146294	0.00115905	0.00411282	-0.00241393	-0.00498272	-0.00284813	-0.000307173	-0.00201757	-0.00210156	-0.00130827	-0.000657531	0.00057018	-0.00363826	-0.000408475	-0.00395104
Irf2bp1	-0.00487344	0.0041366	-0.00677499	-0.000776144	-0.0047539	-0.00146213	-0.00207869	0.00104515	0.00858461	-3.82033e-05	0.00286629	0.00219192	0.00360604	0.00304836	-0.00882152	-0.00351393	-0.00281994	0.00325226	0.00195036	-0.00135413	0.00706757	-0.00378162	0.00572195	0.00520229	-0.00553194	0.00238547	0.0136774	-0.0135675	-0.00695473	0.000313559	-0.0035182	0.00748581	-0.0286102	-0.00505144	0.0119553	0.00228755	0.0148892	-0.0123198	-0.00525418	-0.0148227	-0.00234595	0.00403389	0.00883974	-0.00837262	0.0065931	-0.0176289	0.00665758	0.0015461	-0.00647234
Foxa3	-0.00129095	0.00676641	0.00239474	-0.00342856	-0.00322173	0.00167736	0.0033718	0.00278068	0.014218	7.37659e-05	-0.0058052	0.00628937	0.00363772	6.30224e-05	-0.00417387	0.00861593	0.00343904	-0.0119266	0.013459	-0.00270084	-0.00207212	-0.00771366	0.00500382	-0.00280338	-0.0161393	-0.00111304	-0.0012028	0.00422806	-0.00194407	-0.00771692	0.00652473	-0.00925759	0.00552929	0.000243961	-0.000421794	-0.0189982	-0.00078907	-0.000707381	0.00597881	0.000918395	0.00521384	-0.00846012	0.00463243	-0.00969899	-0.00300098	-0.00325642	-0.00235769	-0.00267344	-0.00497316
Sympk	0.00155743	-0.00265748	0.00109508	-0.000186323	0.00169069	0.00383311	0.000944097	-0.000762112	-0.00364496	0.000892422	0.00456608	0.00106871	0.000169285	-0.0016838	-0.0074412	-0.0103015	-0.00194429	0.00752385	0.0117642	-0.00304678	-0.00337536	-0.0049585	0.00271256	0.00258301	-0.00865094	-4.8088e-05	-0.000153753	0.00343114	0.000701176	0.00680435	-0.00146373	-0.0310421	0.000273106	-0.0231631	0.005758	-0.00311944	-0.0148817	-0.0205545	-0.00275684	-0.0073428	0.0186493	-0.00294914	0.005214	-0.00906705	-0.00158513	-0.0162945	-0.00892221	-0.00774568	-0.0164351
Dmpk	0.0242608	0.00115237	-0.00245755	-0.00850668	0.00066543	-5.06771e-05	0.00236295	0.00213299	-0.00552461	-0.00445827	0.00532139	-0.00364307	0.00446183	0.000887395	-0.0224342	-0.00171715	0.00501872	0.00781666	0.00119174	-0.0166425	0.033762	0.0107374	-0.00298845	0.00575185	0.0104707	-0.00869503	-0.0172037	-0.00729726	-0.0361107	0.00511522	0.0114298	-0.00569632	0.0312721	-3.27459e-05	-0.00635869	-0.0372928	0.0139587	-0.00849114	-0.0071665	0.00877419	0.00997173	0.0288725	0.00274048	0.00967459	-0.00195649	0.00163157	-0.0272807	-0.00302795	-0.0139605
Fbxo46	-0.000686717	-0.0016105	-0.00133464	-0.000413977	0.00258379	-0.00700072	-0.00392071	0.00305912	0.00497575	0.00168679	0.000767184	-0.00167097	0.00121223	0.00234876	0.0165673	0.00219925	0.00474035	-0.0108219	0.00899228	0.00113728	-0.00226484	0.00996943	-0.00257562	-0.0459325	-0.0128872	-0.000389101	-0.00060297	0.00769289	0.0101062	0.000496184	4.42884e-05	-0.003983	-0.0151366	0.000934868	0.00698209	0.00352122	-0.00267256	-0.00757063	-0.00115223	0.012238	0.00249615	-0.00182925	0.0236485	0.0212825	-0.0223844	-0.0174138	-0.00158874	0.00283641	0.000537336
Qpctl	0.00506567	0.00633474	0.00564278	0.00202946	0.00212048	0.0154861	-0.00196158	-0.00583198	0.00558426	-0.005062	0.00134221	-0.00358307	-0.000722872	-0.00295691	0.0099114	-0.0105839	-0.00320049	-0.0161902	0.00787541	-0.00183328	-0.00706683	0.00562663	-0.00789979	-0.00805218	0.00125755	0.0044693	0.00022964	0.0080448	-0.00369067	0.0019922	-0.000679327	-0.00976119	-0.00609166	0.00826421	-0.0127614	0.0118337	0.00348673	0.00262832	0.0043298	0.0101355	-0.0070483	-0.0262215	-0.00433448	0.00761734	-0.00172049	-0.011461	0.00333501	0.00851805	-0.0139615
Snrpd2	-0.00492882	-0.00770611	0.0075695	-0.00273364	0.00470105	-0.00901807	-0.00272997	-0.00430985	0.00471837	0.0041189	-0.0265864	0.000206614	-0.0196037	-0.00303716	-0.00158683	-0.00120809	-0.0289526	0.00908429	0.00426641	-0.000563179	0.0135362	0.0121664	-0.0159969	0.00770261	0.0054973	0.00254957	0.00131265	-0.00912584	0.0103493	-0.0049723	-0.0105102	-0.00648635	0.000330452	0.000221672	-0.00449993	0.00318794	-0.0159274	0.014259	0.00260929	-0.00316514	0.00306817	0.00742072	0.000372258	0.00424174	0.0044992	-0.00389785	-0.00517086	0.00418816	-0.00252043
Eml2	0.000982433	0.0023669	-0.00230985	0.000364298	-0.00279176	0.0183202	-0.00559617	-0.0034529	9.79203e-05	0.00560984	0.0041045	-0.010152	-0.00334489	-0.00570112	1.542e-05	0.00636333	0.000876122	-0.0194222	-0.00359712	-0.00504867	-0.00443549	-0.0169017	0.000138959	-0.00653169	0.00707629	0.0193667	0.0069168	-0.00294471	-0.0117381	-0.00314012	-0.000456919	0.0042832	-0.0187308	-0.0106588	0.0125169	0.00294223	-0.00477389	0.00463022	-0.00487818	0.00132663	0.00268807	-0.012815	0.0102746	-0.00602158	-0.0243262	-0.00767493	0.0140684	0.00187581	-0.000787336
Gpr4	-0.00290373	-0.00153197	0.000782542	0.0250017	-0.00421645	0.00734178	0.00283287	-0.00228102	0.000820689	0.00156115	-0.003876	0.00165189	0.00167584	0.00288029	-0.000156744	-0.000531206	0.00212412	-0.00475504	0.00189398	0.00206633	-0.00158668	0.00879464	0.00415643	0.00092768	-0.00538064	0.00441784	0.00402481	0.00273695	-0.00213238	-0.00614708	0.00840962	0.0043395	0.00500794	-0.00569705	0.00532464	-0.0209863	0.00364066	-0.0027373	0.00327388	-0.00370332	0.00367153	0.00630027	-0.00808483	-0.0118434	0.00741098	-0.0112795	0.000839929	0.00648789	-0.00136283
Opa3	-0.00194343	0.0023365	-0.00212233	-0.00148307	0.00118193	-0.00123965	-0.000839112	-0.00271913	0.00156253	-0.00135047	0.0053955	0.000254632	0.00016863	0.000433225	0.00118658	-0.0123112	-0.00323732	0.00103332	-0.00161746	0.00186505	0.00347626	0.00565523	0.00803117	-0.00241926	0.00577725	0.0104242	-0.00560897	0.0347943	0.00181459	0.0101002	0.00302828	0.00998761	0.000855561	0.00103486	-0.00699545	-0.00140983	-0.00238528	-0.00269657	-0.00642983	0.00866346	0.00654704	-0.00054216	0.00026944	-0.00355213	0.00272659	-0.00319659	0.00655756	-0.0111705	0.00214352
Vasp	-0.00374171	-0.00274254	-0.00493475	-0.002898	0.000808118	-0.00511137	-0.00171579	0.00653206	0.00147426	0.0176931	0.0120649	3.39264e-05	0.00139032	0.00507347	0.0175921	-0.00597199	0.0059002	0.00908252	-0.00308788	0.0019715	0.031661	-0.00794254	0.0115541	0.00729553	-0.00346991	-0.0252441	-0.000162828	0.0187161	0.0276891	0.00645826	0.0233358	-0.00468967	0.00695488	-0.0333864	0.0149456	0.00183386	-0.0178543	-0.00145422	0.0143104	0.00531364	-0.0255393	0.0074542	0.0042509	-0.00926754	-0.0341741	-0.0148679	-0.00092501	0.00901719	0.0186685
AABR07002674.1	-0.00842478	0.0172018	-0.000611286	-0.0147608	0.00549359	-0.0082577	0.00939081	0.000157644	-0.0158707	-0.00588106	0.0064442	-0.00459132	0.00825642	-0.00551952	0.0520182	0.0161337	-0.0113947	0.00501711	-0.0067171	-0.016099	0.0441148	0.00792408	0.0268725	0.0132016	0.0198748	-0.00228598	0.0315401	0.0150029	0.00303496	0.00226596	0.0685538	-0.002349	0.0205176	-0.0375608	0.00529289	0.0049345	0.0137404	0.00374402	-0.00319934	-0.0155836	-0.0418026	0.0201567	-0.00717001	0.00167999	0.0119563	-0.0112706	0.0243367	-0.0096926	-0.00094303
Fosb	-0.00865403	-0.00635142	-0.00694386	-0.0022325	0.00298464	0.000549011	-0.0420275	0.00332677	0.00129615	-0.00212485	1.50708e-05	0.0060546	0.00321082	-0.0167034	-0.00908948	0.00171852	0.0102495	0.0226161	0.00236545	-0.00287442	0.0121587	0.0103452	-0.00509548	0.00358231	-0.00433657	0.00880043	-0.00249593	-0.013442	0.0075411	-0.0202266	-0.0128939	-0.0086997	0.00313052	0.00609794	-0.00429689	0.00279923	-0.00163619	-0.00867302	0.00211677	0.00666004	0.00965103	0.0010548	0.00157216	0.0128559	-0.0446315	0.0176246	-0.00340125	-0.0102796	-0.0041812
Ercc1	-0.00536047	-0.000703035	-0.00219209	0.000528197	-0.00389962	-0.00758682	-2.66403e-05	0.00524064	-0.00338136	0.00704048	0.00541876	0.000390272	-0.00099358	-0.00527556	-0.00871627	-0.00291071	-0.000173826	-0.0212679	-0.00897572	0.0026075	0.00539202	-0.0123145	0.0037935	0.00251654	3.30696e-05	0.0152462	0.0186936	0.0139361	0.0083224	-0.00459563	-0.00164613	-0.00209747	0.000181953	-0.0017479	0.00191675	-0.0189234	0.0106063	0.0238929	0.00241974	-0.00698824	0.00899321	-0.00849441	-0.00675502	-0.0242882	-0.00127461	-0.0100936	-0.0181672	0.00873717	0.00655352
Cd3eap	0.000675596	-0.00409504	-0.00235786	-0.00473291	-0.0017194	-0.00575522	-0.00365814	-0.00121612	0.00209676	-0.0046558	0.0034414	0.00277676	-0.00619393	0.00525186	0.00482816	0.00895729	-0.000849795	-0.0230572	0.00299692	0.000444072	0.00300625	-0.00961606	-0.0139774	0.00640055	-0.0162628	-0.00431557	-0.00666228	-0.00295706	0.0116095	0.00681062	0.0164227	0.00619258	-0.0395932	-0.00626827	-0.00574825	-0.0187379	-0.0128875	0.0384322	-0.00548169	0.0179984	-0.00635208	0.00752024	-0.00463844	-0.0153484	0.00946796	0.00733359	-0.0020922	-0.00707064	0.00797017
Ercc2	0.00027153	-0.0106011	-0.00204573	0.000223042	-0.00473066	0.00633474	0.000258648	0.00141792	0.00347476	0.00107617	0.00518956	-0.00153115	0.00311982	0.00146873	0.000329648	-0.00253455	0.00908687	0.00871984	-0.000172871	-0.00768809	0.0082093	0.00384898	-0.00817594	0.00574704	-0.0107289	0.00329402	0.00311307	0.0121455	0.0038025	-0.00106848	-0.0109865	-0.011542	-0.0317886	0.0101134	-0.0212238	-0.00257443	-0.00430691	-0.0134663	-0.0158257	-0.00102288	0.00379664	-0.00572313	0.00180726	-0.0132394	-0.00738122	-0.0016064	0.0131151	0.00408884	0.0107698
Klc3	-0.0004733	0.0026419	-0.00130049	0.011773	0.00125496	0.00083677	0.00332788	0.000823272	-0.00175078	-0.00105446	0.000523351	-0.00282615	-0.000314977	0.000633616	0.00321311	0.00293035	-0.000924072	0.00764429	0.000211854	-0.00125065	-0.00265908	0.000664068	-0.00135073	-0.000512943	0.00738124	0.00691548	0.000696837	-0.00237244	-0.00285553	-0.000445	0.0274151	0.00118669	0.00200797	0.00180768	5.8113e-05	0.00583975	-0.0045366	0.0016938	-0.000211192	-0.00199905	0.00162371	0.000998045	3.62909e-06	0.00145031	0.00179333	-0.00211875	0.00599168	0.000464047	0.00474644
Mark4	-0.00445938	-0.00541912	-0.00233275	0.00215908	0.010142	0.00183268	0.0018503	0.00804648	-0.00434311	-0.00673896	0.00426399	0.00462492	-0.00169979	0.0074885	0.00238713	0.00683369	0.00452622	-0.00990037	0.000487004	-0.00164688	-0.000326635	0.00968755	-0.0131767	0.000915247	0.00440406	0.00429575	-0.00415897	0.0290726	0.00248517	-0.0019679	0.00474399	0.00164024	-0.0347095	-0.00852491	-0.00857384	0.00672769	0.00889562	0.0129364	0.00481271	-0.0161942	0.0237348	-0.00220326	0.00233228	0.0165007	0.00951686	0.000699806	0.0035552	0.0175717	-0.00907075
AABR07002677.2	-0.00199981	-0.000523995	-0.00111963	0.00922282	-0.00164466	-0.000760092	0.00172202	-0.000352488	0.000419641	-0.000412055	-0.000894562	-0.000987013	0.000690732	0.000406658	-0.000618758	0.000669343	0.00160985	-0.0136553	0.00077646	-0.00138991	0.00172091	0.00268197	-0.00133992	0.000373433	-0.000950573	0.000185179	-0.000966022	-0.0024594	0.000469457	-0.00287105	-0.00204881	0.00127713	0.000297649	-0.00301464	0.00181378	0.000929221	0.00146291	-0.00104292	0.00175358	0.0017421	0.00166679	-0.000347736	-0.00215307	0.000883117	-0.00105089	0.00194559	-0.0015756	-0.000392587	-0.000848627
Exoc3l2	-0.00322724	0.00273968	-0.000898013	0.0631332	0.000466077	-0.00319883	0.0110573	0.00449467	-0.000982683	-8.90025e-05	-0.0014118	0.00316721	0.00314217	0.00519683	-0.000140277	0.00410472	-0.00268447	0.0280666	0.000327332	0.0102736	-0.0044777	0.00735249	0.00362075	-0.0126616	0.00203714	0.00134256	0.0212628	-0.0201895	-0.00299343	-0.00874054	-0.022382	-0.0150318	0.0171021	0.00917273	0.0178247	-0.0105381	-0.0176439	-0.00625518	0.0300631	-0.0140523	0.0092937	0.00862809	-0.0326371	0.00122954	-0.00125661	-0.00553865	-0.0113817	-0.00333453	-0.00408877
Bloc1s3	-0.00395175	-0.00779824	-0.00438738	-0.00196902	-0.000841517	-0.00615985	0.00255367	0.00472966	-0.00542965	0.00145658	-0.0134717	-8.00581e-05	0.000604791	0.00604066	0.013295	-0.00266863	0.00332652	-0.00310171	-0.00461733	-3.14052e-05	0.00258818	0.00229754	-0.00185007	-0.00459884	-0.00436359	0.00436365	-0.00233824	-0.00223835	0.00248405	0.00542176	0.00827653	0.00378501	-0.00111659	-0.0078793	-0.00412582	-0.00976831	-0.00802356	-0.00142105	0.0112328	0.00252169	0.00834784	0.00343013	0.0191444	0.0204666	-0.0012439	0.00628375	0.00262771	-0.00518366	0.00860418
Trappc6a	-0.0022191	-0.0240524	0.0118171	-0.00131391	0.0069605	0.00414192	-0.000628959	0.00497816	-0.00230126	0.00413976	-0.0163035	-0.00402595	-0.00256236	-0.001526	-0.0111318	-0.00372516	0.00493327	0.00239502	0.00536856	-0.00212591	0.0102942	-0.0121839	0.00666893	0.00473836	-0.000198922	0.00632344	-0.00320265	0.00809704	-0.0120604	0.00283717	-0.00866737	0.00944663	-0.0173009	0.00390581	0.00644145	-3.78463e-05	-0.0101225	-0.00442466	-0.00963962	0.0150492	0.015627	-0.00662391	-0.00550386	0.00395446	-0.00194182	-0.00320662	0.0125653	-0.00138565	-0.00374616
Ppp1r37	-0.0031048	0.0043564	-0.00321152	-0.00123298	0.00241624	-0.00126034	0.00365359	-0.00252551	0.00148906	-0.00349731	-0.00532661	-0.00356429	0.00563021	-0.00460052	-0.000412932	0.00410972	-0.000282094	0.000474949	0.00712512	-0.00464849	-0.00310733	-0.0112559	0.000665571	-0.00464587	-0.0136865	0.00844274	-0.00332913	-0.00274661	-0.00100615	0.00760582	0.00745496	-0.00254229	0.0113019	0.00394888	-0.000839464	-0.0247173	-0.00640206	0.0204455	0.0071099	-0.0138052	-0.00685621	-0.00160554	-0.000701885	0.00960662	0.00597881	0.00111097	0.011015	-0.0131198	0.00424172
Gemin7	-0.00464316	-0.00150527	-0.000531198	-0.00103538	0.000533631	0.0135021	-0.000712245	0.00191909	-0.0035843	0.00115924	-0.00539268	-0.0017871	0.00512934	0.00186382	0.0103522	0.00319238	-0.00148341	-0.00917313	0.00482073	0.00901363	0.00518352	0.00224216	0.00520606	-0.0299678	-0.00470206	0.00263104	0.0100593	0.00907478	-0.0160322	-0.00379707	-0.00149283	0.00893248	0.00720602	-0.00295506	-0.0043698	-0.0243189	-0.0058759	0.0110632	-0.00435572	-0.00473058	0.00567574	0.00563332	0.00951558	0.00630143	-0.00434481	-0.000179405	0.0145527	0.00866794	-0.0002563
Clasrp	-0.00331421	-0.00145189	-0.00143537	0.000137317	0.00142139	-0.000379901	-0.00245101	-0.00930648	-0.00360285	0.00448298	0.00267891	-0.00530721	-0.00688883	-3.58785e-05	1.34156e-05	0.00241285	0.0032019	-0.00243756	-0.00120161	-0.00876957	0.00422415	0.00627243	-0.00651714	-0.0240962	0.00469355	-0.00179492	-0.00284468	0.000335005	0.000668394	0.0025897	-0.00341419	0.00349596	0.00735086	-0.00373451	-0.00797596	-0.00278014	-0.000776004	-0.0105677	-0.00836324	0.0039863	0.000717407	0.000366684	-0.00525081	-0.00785222	-0.0107274	-0.0127714	0.00784691	-0.0139521	0.0068853
Clptm1	0.0100623	0.00567067	0.0224113	0.00479352	-0.00486634	0.00557633	-0.00211096	0.0063665	0.0017909	-0.0019933	0.00317665	0.00980991	-0.0024194	-0.00225219	0.000222962	0.000395638	0.00292789	-0.000906008	0.010796	0.0093255	-0.00231363	-0.0061373	0.00186332	0.00365478	-0.0192478	0.00610601	-0.000357106	0.0197538	-0.0103325	-0.013231	-0.00841975	0.00325821	0.00670325	6.22349e-05	-0.0160353	-0.00216612	-0.00448268	-0.00274474	0.00466695	-0.0176526	0.0128431	0.00515822	-0.00586464	0.00996274	-0.00397962	-0.00469088	-0.00586919	0.00606936	0.014053
Apoc2	-0.00327758	-0.0502063	0.0131131	-0.00815087	0.0443858	-0.00287066	0.00164537	0.0082208	-0.0244576	-0.00729919	0.0109887	-0.021811	0.00612947	0.00580264	0.00320079	0.00750933	-0.0256868	0.00759765	-0.0713347	-0.00643643	-0.0483331	-0.0288096	0.0349657	0.00350368	-0.000761725	-0.00333376	0.0065866	-0.00308196	-0.0161615	-0.00700297	0.00267395	0.0148143	0.00331683	-0.0022498	-0.0108785	0.00245583	0.00683821	0.00683691	0.00626146	-0.00113024	0.00250166	-0.00354462	0.011353	0.00732919	-0.0266303	-0.0202084	-0.00610108	-0.0036131	-0.0102225
Apoc4	-0.00469648	-0.0380842	0.00940353	-0.00282088	0.0602198	-0.00884827	0.00152981	0.00301704	-0.0321823	-0.000432535	-0.00556831	0.0442476	0.00720631	0.0027089	-0.0109524	0.000648105	-0.0259766	0.00637464	-0.0347519	0.000760751	-0.0307874	-0.00616418	0.0291908	0.00401525	-0.0166414	0.00142358	0.00204935	-0.00497451	-0.0158414	0.00271301	0.00816265	-0.0022859	-0.0105742	-0.010873	-0.0173437	3.70094e-06	-0.00949896	-0.00649005	-0.00339654	-0.00288268	-0.00428278	0.00395761	-0.00132205	0.0206038	-0.0115859	-0.00773962	-0.000517527	0.00199646	-0.00368776
Apoc1	0.0016317	-0.0496954	-0.0191083	-0.00764173	0.0822863	-0.00531639	0.00351127	0.0137975	0.0135573	-0.00449726	-0.0406041	0.0330587	0.0145641	0.00648706	-0.00394561	0.00283699	-0.0576671	-0.00146512	-0.101485	-0.0119556	-0.0572117	-0.0221747	0.0463765	-0.00573784	-0.00564329	0.000814385	-0.000908154	-0.00139059	-0.0206263	0.00059197	0.00331005	0.00103361	-0.00011346	-0.0076716	-0.0156615	-0.00181107	0.00528527	0.00649028	0.00421708	0.000157913	0.00370063	-0.00111047	0.0112896	0.0103676	-0.0289409	-0.0182486	-0.0043381	-0.00926132	-0.00369848
Apoe	0.00584503	-0.0519041	0.114536	0.0244496	0.0137215	-0.00126343	0.00407703	0.0165831	-0.066664	0.00358368	0.0813308	0.0229885	-0.00374324	0.00349856	0.00319012	0.00886213	0.0148653	-0.007589	-0.067236	0.00313686	-0.00912506	-0.00116311	0.00130851	0.00128022	-0.0372142	0.00761379	-0.000625747	0.0017081	-0.0126533	-0.00593248	0.0046406	-0.00271306	0.00802233	0.00368449	0.00129627	0.00303471	-0.00942091	-0.00509439	-0.00789723	-0.00449853	0.00976145	0.0115711	0.0086669	0.0154685	-0.0133799	-0.0131977	0.00781447	-0.00108409	-0.00794524
Tomm40	0.000794234	-0.000358367	0.000822363	-0.00094383	-0.000405936	3.00509e-05	0.00054454	-0.000695307	-0.00022201	-0.000907305	-0.00431637	-0.000391893	9.16829e-05	-0.00103135	0.00101341	-0.00729482	0.000977899	0.00244464	0.000305734	-0.000602002	-0.000271379	0.00093006	-0.00318389	-0.000735832	0.000740966	-0.00321157	-0.000868299	-9.62431e-05	0.00108631	0.000378867	-0.000259509	-0.000115744	-0.00163858	-0.00280106	0.000661705	0.00102692	2.78242e-05	0.000398073	0.00337195	0.0011187	0.00102168	-0.000474133	0.00013639	-0.00297875	0.00162146	0.00166464	-0.00112846	-0.00165496	-0.00164835
Nectin2	0.00319267	0.00357878	0.0203677	0.00544483	-0.0114515	0.00253513	0.00455621	0.0051431	0.00135648	9.49917e-05	-0.00870033	0.00249647	0.00823957	-0.00639927	-0.000540697	0.00876927	0.00927812	0.00464339	-0.00367517	0.000462375	0.00900878	-0.00140766	-0.000334931	-0.00914083	-0.0118508	-0.0106585	-0.00948699	-0.00745727	-0.010692	0.0177446	-0.00343567	0.0125284	0.00846381	-0.0150125	0.00340382	-0.0157361	0.000839885	-0.00105025	-0.0108662	-0.01231	0.0110264	-0.00358729	0.000337474	0.00817757	-0.0105093	-0.000232331	-0.0118942	-0.000419541	-0.00899497
Bcam	-0.00243157	-0.000466008	-0.00682649	0.0369374	0.000890848	-0.00341932	0.00838611	0.00404913	-0.00345674	0.00190788	0.00464931	0.00010452	0.00251611	-0.065295	-0.000260538	0.00515325	0.00602195	-0.0078036	-0.01058	-0.00342858	-0.00201269	0.0109522	0.00113324	0.0287208	0.00744473	0.00328722	-0.010993	0.00129132	0.000844171	0.020132	-0.00646378	0.00277882	-0.0173879	-0.00883112	-0.00348981	-0.0209352	0.00789977	-0.0113328	-0.00485214	-0.02018	0.0262835	-0.014751	0.00581818	0.00681656	0.00345966	0.00530797	-0.000398402	-0.0216176	0.00106329
Cblc	-0.00347632	-0.00234322	-0.000811904	0.0071183	0.00683668	0.000251608	0.00363212	0.00678765	-0.00223852	-0.000188314	0.00155035	0.00118728	-0.00466997	-0.00506985	0.00216195	0.00326651	0.00167773	0.0190046	0.00389968	-0.001206	-0.00135926	0.0106964	-0.00416152	-0.00449386	0.00673366	0.00630755	0.00425324	0.0140349	-0.000849134	0.0043474	0.00624748	-0.00661358	-0.00333379	0.00602049	0.000251424	-0.02099	-0.0164799	-0.00449494	-0.00952748	-0.00541173	0.0155407	-0.00428748	-0.0172698	-0.000902474	-0.00701576	-0.0108981	-0.00245939	-0.00761062	0.000753338
Bcl3	-0.000817884	-0.00908501	0.000630295	-0.00475134	0.0218355	-0.00341118	0.000944392	-0.000873407	0.00319189	0.00203463	-0.00619207	0.00153155	0.00640285	0.00329864	0.0068571	0.00136915	0.00928322	0.00260037	0.0037912	0.00764061	-0.000390736	0.00424883	-0.0050182	-0.0241612	-0.00245775	-0.00292787	0.00628655	0.00410674	0.0160825	-0.00474726	0.00289998	-0.0155244	0.0129726	-0.00920357	0.00394759	-0.0050601	-0.0168021	-0.0134965	-0.000640634	-0.0122576	0.00877808	-0.0119238	-0.00695214	0.0093806	0.0048424	-0.00415935	-0.00264749	0.00275418	0.00702643
Pvr	0.00158488	0.000462538	-0.000206089	-0.0015131	0.00245734	0.00248825	-0.000612803	-0.00360321	-0.000359855	0.000592577	-5.25068e-06	-0.00211307	0.00113343	-0.00309163	-0.00086129	-0.00142138	-0.0013505	0.00314501	0.000362308	0.000755816	-0.00163178	0.00272314	0.00266245	0.00106661	-0.00119181	0.00600776	0.000193314	0.00150326	-0.00255893	0.0260165	-0.00452859	0.00182427	0.000294144	0.00252755	0.00093081	0.00015229	0.00459339	0.000795396	0.000418007	-0.00853754	-0.0011011	-0.000130183	-0.00159189	-0.000238625	0.000658127	0.00428528	-0.00344941	-0.00077319	-0.00542599
Zfp180	0.00352641	0.00551338	-3.31016e-05	0.00252661	-0.00155682	0.00445481	0.000119092	-0.00655198	-0.000197612	0.00100773	-0.00297207	-0.000875299	-0.00175771	0.00291785	0.00155373	0.00467039	-0.00551594	-0.00489381	0.00901906	0.00553979	-0.0107355	-0.00433051	0.00285334	-0.0306387	0.00128869	0.0136516	-0.00245627	0.000808903	-0.000912583	0.0224917	0.0203029	-0.000337985	0.0176331	-0.00867495	-0.0144811	-0.00550909	0.0144802	-0.00162128	0.004053	-0.00460057	0.0164309	-0.00961574	-0.00727642	0.00889411	-0.00154659	0.0134316	0.0125376	0.0119587	-0.000542001
AABR07002683.1	-0.00335305	0.00311731	-0.00194523	0.00864783	-0.000345732	-0.000551262	0.000538527	0.000831908	0.00512358	6.59848e-05	0.00124999	-0.00139311	-0.0124514	0.00348446	-0.00835583	0.00678984	-0.000621544	-0.00420069	-0.0115119	-0.000380586	0.00760393	-0.0120963	0.0099222	0.00726726	-0.000126478	0.00935493	0.0304135	0.0292281	-0.00230936	-0.0196594	0.0244399	-0.0235882	-0.0105378	-0.00796737	0.00834007	0.012186	-0.00412836	0.00438314	0.00657214	-0.0225208	-0.00699788	-0.00368655	-0.0141222	0.0016624	0.00446295	0.00927016	-0.00508499	0.0183835	-0.00249612
Zfp111	0.0014175	-3.4355e-05	0.000543921	0.000153032	0.00121931	-0.000868422	-0.000500148	-0.000920722	-0.000108152	0.0017883	-0.000262954	-0.00180083	-0.000532747	-0.00178787	-0.00542306	-0.000544275	-0.000382191	-0.00114686	0.00188469	-0.000372765	-0.000432014	-0.00224154	0.000560378	-0.000948745	0.00181801	-0.000148237	-0.00163594	0.00262244	-0.00112419	-0.00137478	-0.00113506	-0.00143299	0.000193021	-0.00116507	0.00385126	0.000591359	0.000778117	0.000742413	0.000261713	0.000726567	-0.0010069	-0.00139742	-0.000410889	-0.000908077	0.000552014	0.000916308	0.000340438	0.00352189	0.000886986
Zfp61	0.00158516	0.00160343	0.00270967	0.00669849	-0.0109682	-0.00458724	-0.00331583	-0.0144103	-0.00191412	-0.00195326	-0.00842777	-0.00314478	-0.00712418	-0.000444848	-0.0113333	-0.00639899	0.00320918	-0.00680849	0.00282719	-0.00052864	-0.00238642	0.00489241	0.0043344	-0.00603615	0.00213895	0.0111511	-0.0163984	-0.00608228	-0.000101421	-0.0115313	0.000122385	-0.00721624	-0.0156058	0.00246106	0.000189289	-0.00629145	0.00716823	-0.00693448	0.0140202	0.0253494	0.00225582	0.00871234	0.00372351	0.00551753	-0.0229899	-0.0226787	0.00426137	0.005675	-0.00729045
Smg9	0.00281997	0.00436873	0.002995	-0.000908323	-0.00135286	0.00304948	-0.00111202	-0.00352126	-0.00273389	-0.00279713	-0.00662612	-0.00149245	0.00155841	0.00341237	0.00302105	-0.00684052	-0.0048686	-0.0103839	0.00263438	0.00457502	-0.00255968	0.00767855	0.000971669	-0.00687545	0.000646965	-0.011904	-0.0076305	0.00783475	-0.0104327	-0.00499986	0.00209996	0.00878589	0.0163236	0.0189728	0.0120739	0.00154336	-0.00766324	-0.0024009	0.0145415	0.00414891	0.00627417	0.00646781	-0.0129877	0.00996532	-0.01365	-0.00679801	-0.00476245	-0.00167106	0.0109857
Zfp428	0.00403654	0.00730131	-0.00203985	-0.000421861	0.000259504	0.0049202	-0.00117077	-0.00390775	0.00182327	0.000436392	-0.000819992	-0.00409952	0.00569554	-0.0119969	0.00339112	0.00471539	-0.00830931	-0.0068687	7.40376e-05	-0.00878023	-0.00661146	-0.00522342	-0.00289598	-0.00216401	-0.00154593	0.000644431	-0.00131293	0.00737479	0.00934242	9.88026e-05	0.00282916	0.00764885	0.00217435	0.00931967	-0.00379112	-0.00934784	-0.00584581	-0.000701349	0.000388092	0.00825726	0.00649279	0.00134408	0.000606535	-0.00631422	-0.000894356	-0.01192	0.0112631	-0.00402955	0.00469679
Xrcc1	-0.00504978	-0.0132366	-0.00123149	-0.000647403	-0.0144706	-0.00388731	-0.00278474	0.00141038	0.00756444	-0.000264128	0.00763406	-0.00386265	-0.00665964	0.000954809	-0.0193347	-0.00260897	0.0133139	0.00493754	-0.00399037	-0.0139361	0.0180737	0.000835535	-0.00588623	-0.00872147	-0.0221433	-0.00214594	-0.00827199	-0.0119391	0.012526	0.00282424	0.00644031	-0.0155719	0.00388437	0.0018548	-0.00972319	0.0203624	0.00285225	-0.00124811	-0.0121246	0.00561819	0.00483713	0.0140329	-0.0143601	0.0056581	-0.00701754	-0.00691077	0.00345695	0.00356342	0.0049067
Ethe1	0.00347064	-0.0245302	0.00202744	-0.000483279	0.0187764	-0.00758257	0.00219411	-0.00716437	-0.00232277	-0.0035857	-0.0223206	0.000506307	0.0062342	0.00831319	-0.00110998	0.0111638	0.00475409	-0.00610236	-0.00610956	0.00696264	0.0136044	-0.00385512	0.00442041	0.010561	-0.00885694	-0.00949047	-0.00489564	0.00885575	-0.0147111	0.00538173	0.00544573	-0.00117979	-0.00438498	-0.00809312	-0.00350379	-0.0108033	-6.33508e-05	0.00407786	-0.0156432	0.0200807	0.0099931	-0.00580554	0.00497538	-0.00219796	0.0108227	-0.00234564	0.007781	0.00854655	0.0183269
Phldb3	0.000434514	-5.3444e-05	0.000204227	-0.000373258	-0.000589205	0.000309764	0.000304907	0.000643224	-0.00071151	-7.9055e-05	0.000585128	0.000548878	-0.00016488	-0.000504457	5.6325e-05	-0.00113739	-0.000547442	0.000144717	0.000830442	-0.000342561	-0.000848795	-0.000333023	-1.50161e-05	-0.00108638	0.000202466	-0.000180718	0.000805943	0.00044504	-0.000108906	0.000598218	-0.000607801	-0.000542703	0.000110666	-0.000106333	-0.000854162	-0.000964579	-0.000545848	0.000989448	-0.000743568	-0.000308696	-0.00112532	-0.000273926	-0.000774844	0.000109598	0.000107381	-0.000327053	0.000638652	-0.000356428	0.000877287
Lypd3	0.00021764	-0.00020821	-0.00016195	-0.000605867	4.461e-05	-0.00241948	0.000732402	0.000507857	-0.000471731	-0.000958314	0.00132348	0.000563475	-0.0136041	-0.000300539	-0.00118302	0.000733291	-1.47582e-05	-0.000666526	-0.00107505	-0.000875813	-0.00128171	-0.00148605	0.000974629	-0.00042115	-7.73308e-05	0.000710059	0.000537988	-7.67731e-05	0.00203862	0.00302345	0.000120248	0.000579557	-0.00176704	0.00383317	-0.00217526	0.000166812	2.54218e-06	0.000884115	0.00285094	-0.00065252	-0.00099405	0.00328164	-0.00152012	0.000450019	0.000184056	0.00206899	-0.00116961	-0.00165332	-0.000504398
Rps19	-0.00133492	-0.00827254	0.022885	0.00381084	0.0234904	0.00319009	-0.00256706	-0.00809836	0.00492653	-0.00446658	0.0244955	0.00390028	-0.0019462	-0.00122383	-0.0127844	-0.00721221	-0.0715256	0.0152704	-0.0137151	0.00368798	0.0132754	-0.00263386	-0.0309509	-0.000450305	0.00141226	0.000934396	-0.00577982	-0.00554302	0.0105776	0.00292183	-0.0056885	-0.0074457	0.00933641	0.00806561	0.00489116	0.000707613	0.0142402	0.00297037	0.00885609	0.00229209	0.00960381	0.0059256	-0.000941936	-0.0155813	-0.0010342	0.00805727	-0.00634593	0.000406949	-0.00476377
AABR07002700.1	-0.00181114	0.0120041	-0.000671943	-0.00298588	0.00380547	-0.0160115	0.00130303	-0.000118138	-0.0032207	-0.0155563	0.00465088	-0.00137424	-0.0415359	0.0025649	0.00348344	0.00490804	-0.0192167	0.0103538	0.00404402	-0.0120707	-0.00827873	0.00871049	-0.0290649	-0.00440213	0.00403943	-0.00342049	0.00966224	0.00312386	0.0266319	0.000305207	-0.00390496	-0.0111003	0.00814924	0.0058095	0.0115483	-0.00651621	0.0105592	-0.0116999	-0.000152926	-0.0180995	0.0153507	0.0133963	0.0268496	0.00950143	0.0152385	0.00597579	0.0123569	-0.0126408	-0.0235904
Arhgef1	0.00119677	-0.00361861	0.00257297	0.00530739	0.000213738	-0.00938972	-0.00220507	-0.00304491	-0.00207821	0.00570113	0.00185553	0.00265123	0.00390312	0.00873246	-0.000693336	0.00573921	0.0012352	0.000653194	0.000329118	0.0333165	0.00745736	-0.00280808	0.00188778	-0.00355593	-0.00746168	-0.0023059	0.0104341	0.020527	-0.00478361	0.0292396	-0.00866047	0.0132065	-0.0159523	-0.022037	0.01904	-0.00618948	-0.00277133	-0.00221649	-0.00295864	-0.0130772	-0.00473132	0.0107617	-0.0115813	0.0171762	0.00824896	0.0116913	-0.00440137	-0.0193519	0.00716645
Rabac1	0.00977802	-0.0102603	0.0162492	0.0155756	0.00666148	-0.0029129	-0.00359928	-0.00477806	-0.00181452	0.00447486	-0.0151367	-0.00576784	-0.00921458	-0.0139991	0.00259595	0.00647535	-0.000726162	-0.0163884	-0.0124445	0.00112976	0.00435107	-0.00517032	-0.000920437	-0.00542547	0.002464	-0.00483942	0.00993071	-0.0075839	0.00382256	0.000722052	0.0140167	0.0192287	0.000603598	0.00863035	-0.00372642	-0.0056287	-0.0151613	-0.000612811	-0.0104294	0.00809291	-0.0136252	-0.000357499	-0.000216604	0.0028688	-0.00670475	0.0034025	0.011212	-0.00265793	-0.00313374
Zfp574	0.000778963	-0.00733997	0.0013271	0.00048501	0.000362267	-8.92113e-05	0.00333553	0.00212868	-0.00290815	0.00311452	-0.00979329	-0.00181818	-0.00659804	-0.00470896	-0.000728568	0.00836263	0.00465027	-0.00836136	0.0134282	-0.00276571	-0.00387719	0.0066255	0.00192149	0.0129862	-0.00684332	0.00313788	-0.00671548	0.00214667	-0.00145889	0.0376567	0.00123942	0.00182133	-0.00142352	-0.000124059	0.00294444	-0.00579128	0.00291875	0.0249637	0.0343851	0.0081142	-0.0114306	-0.0176121	0.0115847	0.00315596	-0.0146437	-0.00358434	0.0106134	0.00855361	0.0244
Pou2f2	0.00805912	0.0126252	-0.00153152	-0.0101599	0.00454172	-0.0433532	0.00216036	0.00525137	-0.00941896	-0.0214828	0.00683026	-1.94781e-06	0.00637467	0.00802337	0.00983182	-0.00360548	-0.00958307	-0.00257962	-0.00481129	0.0908664	0.00595525	-0.0165346	-0.018374	0.00102794	0.0110869	0.00860586	-0.000274325	-0.00278322	0.0238882	0.00463987	0.0112282	-0.0118297	0.00531862	0.00679069	-0.0053096	-0.00559705	0.0342645	0.0146977	0.00443629	0.020413	0.049673	0.00990249	-0.0116676	0.0245621	-0.012461	0.0264952	-0.0241873	0.00656932	0.000335666
Dedd2	-0.00456168	0.00649522	0.00387885	0.000843793	0.00328859	-0.00368892	0.00302773	0.00346007	0.00232299	0.00462959	0.000182568	0.00229804	0.00506842	0.00196511	0.00692478	-0.0020476	-0.00768519	0.0078702	0.00041994	0.00886908	0.00104055	0.00310022	0.00513855	-0.0289463	-0.00672676	-0.0144058	3.83945e-05	0.000501826	0.00179553	-0.00678514	-0.00319347	0.00341906	0.00100193	-7.93409e-05	-0.011274	0.00714856	-0.0014828	-0.00496113	0.00177554	-0.0119675	0.00539789	-0.00109412	-9.16788e-05	-0.00245833	-0.0125267	0.00664462	-0.0151029	0.00133425	-0.00901488
Gsk3a	-0.0103066	-0.00250516	0.00143629	-0.00501775	0.000171867	-0.0128572	0.00603262	0.00779427	0.00344224	-0.000621744	0.00247022	-0.00120379	-0.00139647	0.00249056	-0.00464877	-0.00350618	0.00483701	0.0095492	0.0053148	0.00184386	0.011433	-0.0165806	0.00650806	-0.0280303	-0.00383633	0.00654548	-0.00290455	0.00644271	0.00972557	0.00130245	0.0339846	0.00296225	-0.00406672	-0.00339015	0.000826633	0.00397996	-0.00691339	0.00796686	0.0102438	-0.00306976	0.00664394	-0.00489383	0.000677577	-0.00157736	0.00107734	0.000478816	-0.00541359	-0.0237084	-0.00703329
Erf	-0.00188752	0.00156408	0.0062692	0.00138184	0.00507053	0.00428809	0.00171974	-0.00478269	-0.000840181	-0.000881587	-0.00836171	-0.00419208	0.00101448	0.0031601	-0.00445557	-0.00541741	-0.00427835	0.0118222	-0.00535102	-0.00942736	0.00722179	-0.011835	0.0111799	0.0102634	0.00294471	-0.00417622	-0.00435832	0.0247776	-0.00504143	0.0207827	0.00382401	-0.0056447	0.0121999	0.000706849	-0.00652989	-0.00798545	-0.0153863	-0.00463118	-0.0076468	-0.00478949	-0.0120674	-0.00604863	-0.0217962	-0.00372465	0.0121126	0.00335128	-0.0082275	0.00181978	-0.00721498
Cic	-3.18759e-05	0.00584407	0.00388907	0.00212648	0.00565402	0.00127839	-0.00464002	-0.00304511	-0.00526633	0.000120635	-0.00246862	-0.00297204	-0.00584896	-0.0129267	-0.00628798	-0.00496785	-0.00424884	-0.0114772	0.00622641	0.00714431	-0.00265247	0.000843431	-0.000410041	0.0066855	0.0152808	0.00762731	0.00488757	0.00827643	-0.00454959	-0.00664954	-0.00268097	-0.00503197	-0.0166178	-0.0242765	-0.0241993	-0.0158014	-0.0100091	-0.0205722	-0.00671329	-0.00401644	-0.0181258	0.00399416	-0.0112811	0.0131537	-0.0273789	-0.0158888	0.00262926	0.0156142	0.0211492
Pafah1b3	0.00161364	-0.00551769	0.00247287	0.000177692	-0.00213143	0.0113359	0.001545	-0.00424294	-0.000251664	0.00239148	-0.00263719	0.00431794	-0.0151155	-0.0252509	0.00752755	-0.0097487	-0.000660968	0.00771081	0.000767584	-0.0113117	-0.000480218	0.00579621	-0.00618032	0.00335161	-0.000106836	-0.00903742	-0.000500771	-0.000184888	0.014955	-0.00702543	-0.00962665	-0.00185035	-0.0111857	-0.00492703	0.0169685	0.00698963	0.0136875	-0.00774632	0.0202421	-0.00725059	-0.013257	-0.00072019	0.00644633	0.00555122	0.0105386	-0.0113357	-0.0117524	0.00597898	-0.00429496
Megf8	0.00220483	-0.00476823	-7.91688e-05	-0.000954262	0.00335233	0.00688843	-0.00181194	0.00409837	-0.000660433	-0.00588579	0.00732372	-0.000748938	0.00475129	-0.00194768	-0.0158838	-0.00202413	0.00750294	-0.012481	-0.00584052	-0.00968879	0.00839106	-0.0216439	-0.0151436	0.00407938	0.00325984	0.00639455	0.000998184	0.00819623	-0.00267232	0.042027	-0.00308832	-0.00554142	-0.00363717	-0.00277831	0.0147386	0.000798433	-0.0227156	-0.0108505	-0.00860418	0.00542861	0.00124541	-0.0153608	-0.0100693	-0.0012453	-0.000499297	-0.000152826	-0.000828948	0.0278258	0.016855
Lipe	-0.00599064	-0.00611916	-0.00284823	0.0457072	0.000788902	-0.00480124	0.00926199	0.00311648	-0.000286135	-0.00368684	-0.00247773	0.000627991	0.00342166	-0.0070659	-0.00828629	0.0124766	0.010435	-0.0179865	-0.00054102	0.0089937	0.00305995	0.000348843	-0.00961016	-9.2246e-05	0.00551769	-0.00456691	0.0310335	-0.00873359	0.0008271	-0.0109125	0.0268702	0.00648519	0.00894432	0.00683764	0.00591955	0.0267172	0.0026585	-0.0025487	0.0222191	0.016287	-0.00712912	-0.00678579	0.0133425	-0.0136982	-0.0128554	-0.0174387	-0.00678067	0.00919988	0.00708042
Ceacam1	-0.00163256	0.00973163	0.0268687	-0.0029707	-2.74424e-05	-0.00269502	0.000572415	-0.00615498	0.0191059	0.000578976	-0.00463814	0.00116991	-0.00132388	0.00182089	-0.00310655	0.0118533	-0.00301494	0.00118002	-0.00200719	-0.00459199	-0.00195037	0.00190178	-0.00221216	0.0100093	-0.00432356	-0.0108692	-0.000285966	-0.00481226	0.00901507	0.00874823	-0.00664619	0.00183397	-0.00166193	-0.00253222	-0.0018691	-0.00278329	-0.00640855	0.0115101	0.00357204	0.00842789	0.0055553	-0.00345966	0.00622527	0.00392105	-0.0218633	0.0112209	-0.00103789	-0.00498357	0.00437688
Dmac2	-0.0048312	-0.00144998	0.00155636	-0.00204063	0.00318679	-0.00349601	-0.00296752	0.00191651	0.00529191	-0.000182202	-0.00258457	-0.000747454	0.00319547	-0.00441687	0.00017172	0.0101325	0.00109186	0.00514391	0.00498453	0.00220162	0.00830043	-0.00645662	-0.000103553	0.00730556	-0.00215525	-0.0171889	-0.00247721	0.0022531	0.00233696	-0.0077733	-0.00685256	0.00465123	0.00567183	0.00602644	-0.00686318	0.01368	0.00252178	0.0146456	-0.0118659	0.00134802	0.00320191	-0.0078228	-0.0238179	-0.00127114	-0.00559994	-0.006536	0.0224373	-0.00757096	-0.00150361
Bckdha	-0.00666428	-0.0191938	0.00491685	-0.00380943	0.00797824	0.00454803	0.00307201	0.00450947	0.00470728	-0.00421	-0.000984566	-6.28558e-05	0.00783904	0.000704641	-0.00505029	0.0137159	0.00662954	0.0102876	0.00660103	0.00143501	0.000834996	-0.00881059	-0.00787327	7.78927e-05	-0.0110212	-0.00169596	0.0100383	-0.00381801	0.0100319	0.00694697	0.0132991	0.0040439	0.00598802	-0.00150831	-0.00862814	-0.0146692	-0.00282748	0.0155972	-0.00531372	0.00182739	0.0130789	-0.00298835	0.000947709	0.00331153	-0.00578459	-0.000637591	0.0111121	-0.00203773	0.0135496
Exosc5	-0.00289451	-0.0119746	0.00693949	-0.00177764	0.00299024	0.00293979	0.0039505	0.000223303	-0.0060617	-0.000927262	-0.0131696	-0.00158166	-0.00597503	0.00582367	-0.00235088	0.00738473	0.0031655	-0.012109	0.00392305	-0.0059402	0.00450946	-0.0025082	-0.00528132	0.00211952	0.000717203	0.0070117	0.000209532	-0.00359624	0.00416159	0.0046312	0.00887734	-0.00838873	0.0075414	0.0129426	-0.0185602	-0.000351728	-0.00656499	0.00473233	0.00958175	0.00119168	-0.00112172	-0.0102733	0.00342304	0.0112118	-0.0133621	-0.00573761	-0.0019074	0.0107923	0.00778883
B9d2	-0.00164693	9.84461e-05	-0.00269204	-0.00427971	0.00232772	-0.00350769	-0.0037755	0.00368973	-0.00225057	-0.00438836	0.00596469	0.0027368	0.00393463	0.00507839	-0.00721493	0.0121623	0.000179655	-0.0240552	-0.00449073	-0.00263582	0.00557633	-0.0220265	-0.00225408	0.00674719	-0.00336308	0.00472612	-0.000232497	0.036209	-0.00427766	0.00672585	0.00520996	0.0130807	-0.010901	-1.03709e-05	0.0173263	-0.000544018	-0.00255349	-0.0127771	0.0326278	0.00226186	-0.00855457	0.00411101	-0.00315591	0.00599629	-0.00166715	0.00246051	-0.000624653	-0.0131286	0.00370233
Tgfb1	0.0129671	-0.000346222	-0.00436579	-0.00542643	-0.000177286	0.0228519	-0.00157087	0.00921191	-0.00736421	-0.00291766	0.00708896	-0.00187693	-0.0225407	0.0163767	-0.0122229	-0.000795844	0.000744738	-0.00295238	-0.00508012	0.0229073	0.0207727	-0.00513941	0.0115347	-0.00860761	-0.00377739	-0.003139	-0.00156911	0.0331041	0.028682	0.0242256	-4.20842e-05	-0.0158918	-0.0112106	-0.00809106	-0.00786455	0.00259895	-0.00585301	0.00921113	-0.00260724	0.00862313	-0.0145405	-0.00147744	0.00805775	-0.0123799	-0.00907617	9.02245e-05	-7.11705e-05	-0.0109608	0.0400259
Ccdc97	-0.00326071	-0.00123354	0.000842751	-0.000947101	-0.00149901	-0.00527657	-0.00225434	6.43928e-05	-0.00174115	0.00473283	-0.00159188	0.00130396	-0.000514411	-0.00362754	-0.0100494	0.0016266	-0.00170632	0.0177756	-0.00319337	0.00576109	0.0105498	-0.0244279	0.0102951	0.0117595	-0.00612232	0.00283141	0.0251802	0.0108562	-0.000661091	-0.00646615	-0.00851658	0.00143345	-0.00752901	0.00149615	-0.0158262	0.0169369	0.011442	-0.00995866	0.000570505	-0.00932576	-0.00338438	0.00426926	0.0188357	0.00183098	0.00894024	-0.0163825	-0.0081117	-0.0115393	0.00808314
Hnrnpul1	0.00108391	0.0105487	9.40642e-05	-0.00207287	0.00114132	0.00327545	-0.0002373	0.00524505	0.0100982	-0.00104637	0.00263882	-0.000741392	-0.00328968	0.00665212	-0.000225842	-0.00820059	-0.0127332	-0.00372273	0.00177817	-0.00898171	0.00478879	0.00923085	-0.000772655	0.00319932	0.00461852	0.00758985	0.00935266	0.00192138	0.00281871	0.0148576	0.0165703	-0.0114383	-0.0284314	-0.00870853	0.00703109	-0.00684468	0.00212165	-0.00196635	0.00201515	-0.00483382	-0.0015553	-0.00757668	0.0026733	0.0157817	0.00948559	-0.000268702	0.00605039	0.0080535	0.00234446
Axl	0.0963476	0.00138194	-0.00611016	-0.0127045	-0.00216154	-0.00267838	0.00557402	0.00367949	-0.00393707	-0.00370109	0.00183063	5.83498e-06	0.0125872	0.00308831	-0.0512336	-0.0105002	-0.000490186	0.00386015	0.000165114	-0.00755028	0.0073618	0.00390505	0.00938529	0.00116134	0.000398628	0.000291476	0.00369262	-0.00252079	0.0102633	0.0126649	0.00384498	-0.0039417	-0.0042897	0.0069089	-0.0131586	0.00555048	0.00057458	-0.00930934	-0.00460601	-0.00581508	0.000294975	0.00509444	-0.000708871	0.0151356	-0.0048821	-0.00949943	0.00283071	-0.00954381	0.00162712
Cyp2s1	0.000621387	-0.000261676	-0.000537989	0.000149628	0.000898907	-0.00366892	-0.00028633	-0.000712541	0.00312656	-0.00217349	-0.00211471	-0.00238238	-0.00346605	0.00110011	0.00288184	0.00170878	-0.000858171	0.000383554	-0.00189612	0.00390541	0.000903636	0.00414423	-0.00710491	-0.00103862	-0.000866453	-0.00186481	0.00113582	0.00345249	0.00382074	-0.00175417	0.00210295	-0.000487502	0.000478171	-0.00371933	-0.00250323	0.00169769	-0.000327691	0.00235175	-0.00403493	0.00118197	-0.00284874	-0.00435868	0.00137229	-0.00471306	0.0003318	0.00133316	0.00147363	0.00240655	-0.000331671
Cyp2b2	-0.00251857	-0.00459868	-0.00691387	-0.001496	0.00220549	0.00556548	0.000341529	-0.00582425	0.00162131	-0.00210418	-0.00184798	0.00750483	0.000334778	2.04695e-05	-0.000974016	0.000481448	0.00944744	0.00399865	0.00424586	-0.000312114	0.0016464	-0.00429503	-0.00738732	-0.000264691	-0.000262037	0.000585039	0.00162311	0.00201336	0.00175075	0.00167276	-0.000893951	-0.00118966	0.00785875	0.00226256	-0.000297325	-0.00335619	-0.00101121	-0.00491391	0.00420545	-3.5633e-05	0.00897704	0.00049981	-0.000380198	-0.00347772	0.000426793	-0.00264885	-0.00394098	0.00633971	-0.0048655
Cyp2b3	-0.0014185	0.00904174	0.043838	-0.00351085	-0.012728	0.00638333	0.00274193	-0.00776515	0.0339641	0.000693401	0.022462	0.0460747	0.000872009	0.00505415	0.00337823	0.0028049	0.00654705	-0.00961968	0.0268944	-0.00362598	-0.000870791	0.00441117	0.00477169	-0.00903938	-0.00189258	0.0104753	-0.00134584	0.00145721	-0.00303623	0.000746608	-0.000609507	-0.000577239	-0.00443428	-0.000650175	0.0104076	0.00091464	-0.0193418	-0.000388629	0.00344215	0.0180587	-0.0014108	-0.00163522	-0.00558629	0.00240496	0.00402364	0.00466564	-0.00993547	0.000829985	0.00285881
Cyp2a1	-0.00310421	0.00899151	0.0450744	-0.00116698	-0.0156139	-0.00173729	0.003863	-0.0277065	0.0213635	6.34587e-05	-0.00451128	0.0349139	-0.00597989	0.00379432	-0.0053914	-0.00364291	0.0154979	0.0127612	0.0198998	0.00252921	0.00562202	0.0059809	0.00330596	-0.00536479	0.014479	-0.000273012	-0.00739468	0.00274863	0.000117194	-0.0108727	0.00417439	0.0100155	-0.0071862	-0.00842867	-0.00414467	-0.00224139	-0.0026762	-0.00390208	-0.00803268	0.0144419	-0.0064802	-0.00502585	0.00213976	-0.0128887	0.00682859	0.000158323	-0.0156243	0.00394185	0.00917884
AABR07002768.1	-0.00103892	-0.00340453	-0.00370008	-0.00313584	0.000730597	0.00885484	-0.00209957	-0.0142319	-0.00318671	0.00428907	0.00486705	0.00166428	0.000845574	0.00356875	-0.0135259	-0.00895025	0.00465467	-0.0115595	-0.00139831	0.0007236	0.000204091	-0.011283	0.0053745	-0.000984963	0.00166504	-0.00618498	-1.37809e-05	-0.000323056	0.000881891	-0.0051052	-0.00284991	0.0175466	-0.00464454	-0.00787232	0.00859791	0.00052663	0.00636682	-0.00258498	0.00563789	-0.0149227	-0.000907764	0.00611316	-0.00942757	-0.00958589	-0.00184683	0.00245578	0.00401542	0.00851247	-0.00308116
Cyp2f4	0.00101215	0.00493339	0.00448468	-0.00185386	0.00953297	-0.00753233	0.0019818	-0.0116304	0.00701838	4.23271e-05	-0.0104362	-0.016606	0.00296294	0.00355599	0.00707506	0.00315179	-0.00588324	-0.000478443	0.0100907	0.0126706	-0.0140752	-0.0156765	0.0160066	0.00331615	0.000854096	-0.00620466	-0.00926616	-0.00377613	-0.0062154	0.00610053	-0.00735967	0.00772002	-0.00356865	-0.000431148	-0.00448502	-0.00407448	0.00754949	-0.00106581	-0.00409176	-0.00944758	0.000303806	-0.00335471	0.00102378	0.00895676	-0.00966065	-0.016268	0.00931198	0.00908629	-0.00626637
Cyp2t1	0.000530955	-0.00225499	0.0122762	-0.000574553	0.00470894	2.83396e-05	-0.00014913	-0.00639201	-0.00609653	-0.00199066	-0.00221173	-0.0037347	0.00506615	0.00132075	-0.00108415	-0.00560545	-0.000501766	0.00231693	0.00856094	0.00249915	-0.000993345	-0.00390529	-0.00525839	-0.00157799	0.00316952	0.00189038	-0.00455286	-0.00589193	-0.00146195	-0.00177834	0.00210025	-0.000557049	-0.00147054	0.00165667	-0.00439168	0.00203145	0.00515637	-0.0107173	0.00107057	-0.00817125	-0.000503025	-0.0036175	0.00853911	0.00906903	-0.00133791	-0.00682193	-0.00273141	0.0034497	0.00198229
Egln2	-0.00799593	-0.00278689	0.000205532	0.000920536	-0.000284796	-0.00463081	0.00186529	-0.000549966	0.0163666	0.00375718	-0.00482399	0.0124793	0.00224487	0.0045468	-0.00293507	0.00519164	0.00114514	-0.00164696	0.00942973	0.0111468	0.00685124	0.00393063	0.0132146	-0.0103778	-0.0231804	0.00930254	0.0125388	-0.00569523	-0.00210495	0.00203053	0.0124087	-0.00029608	-0.0154202	0.00650417	-0.0110448	0.0140266	0.00513808	-0.00662879	0.00365185	-0.00974946	-0.00418739	-0.000287476	0.010055	-0.00590348	-0.00205411	-0.00848386	-0.00959901	0.0023483	-0.00436655
Rab4b	0.00524352	-0.00282074	0.000687915	0.00548027	0.000368097	0.0165581	-0.00136615	-0.00285006	-0.00286678	-0.00670979	0.00144875	-0.00328165	-0.00199356	0.0076941	0.0026049	-0.00509006	0.000531448	-0.0108244	-0.000640229	-0.000812529	0.000906334	-0.0115854	-0.0169575	-0.00291782	-0.0158815	0.00138516	-0.00471605	0.00149833	0.00144045	0.00446365	-0.0184296	0.00856279	0.00173404	-0.00654883	-0.00646415	-0.0442455	0.00510707	0.00336866	-0.00115357	0.0196513	0.00975504	-0.000906983	0.0187457	-0.0102906	0.00904863	-0.00673889	0.000816426	-0.00172939	-0.00489615
Snrpa	-0.00283239	-0.00293734	0.00171317	0.00167347	-0.00679765	0.00223945	-0.00315566	-0.00539257	-0.000209561	0.000520486	0.000868227	-0.00660062	0.0029831	-0.000233418	0.00167932	-0.0125508	0.00031956	-0.00780173	0.00630221	-0.00597968	0.00293635	-0.0169989	-0.00148992	0.00182389	-0.0060412	-0.00442865	-0.00516872	0.000898677	0.012169	-0.00180427	0.000362282	0.0161673	-0.00430605	-0.00983867	0.0108322	0.00414224	-0.022716	0.00535415	0.00887963	-0.0110654	0.0130034	0.00160902	0.00695857	-0.00507117	-0.0171338	0.00340867	-0.012358	-0.00284643	-0.0214213
RGD1560854	0.000370618	-0.000910226	-0.000918913	-0.000204368	0.0003524	1.39576e-05	0.000398764	-0.000414675	-3.25105e-05	0.0010672	0.000341007	0.00144518	0.000226108	-0.000770689	-0.00124853	0.000246337	2.61976e-05	0.000146043	0.00195159	-0.0014948	-0.000539662	0.00140895	-0.000629907	0.000659673	-0.00306719	-0.0010437	0.000486783	0.00316978	0.000774272	-0.00121229	0.00217068	0.000226565	-0.000473786	-0.000158498	0.00140115	0.000119546	0.00101998	0.00120638	-0.00054779	0.00123241	0.0010045	0.00182485	-0.00122018	-0.00101419	-0.00100814	-0.000424031	0.00268564	0.00210074	-0.00118509
Itpkc	0.00371642	-0.00372267	0.00042198	0.0021663	0.0021496	0.00379255	0.000614365	0.00235742	0.00213236	-0.00121266	-0.00199218	-0.00294109	-0.000876383	0.00218493	-0.00628253	0.000402741	0.00377598	-0.00409718	0.00140669	0.00644358	-0.00170651	0.00406409	-0.00659127	-0.00222216	-0.00267358	-0.00182311	0.000925471	-0.00815628	-0.00625113	0.000238271	-0.00128199	0.00488618	0.00863568	-0.00766156	-0.00157426	-0.00317325	-0.0014746	-0.00133459	0.00485439	0.00424808	-0.00348597	0.00218417	-0.00698982	0.0161698	-0.00471722	-0.00550794	0.00303074	0.00261719	-0.00436437
Coq8b	0.00010813	-0.00407809	-0.00189799	-0.000223736	-0.00331185	-0.00452034	0.00235341	-0.00179651	0.0060229	-0.00158192	-0.000726622	-0.00283217	0.00125841	0.00419274	-0.0093043	0.00487884	0.00411831	-0.00489806	-0.00602395	-0.0019025	0.00117324	-0.0051873	-0.00268156	-0.00537097	-0.00913669	0.00092369	-0.0116574	-0.00555833	0.00542119	0.0362285	-0.00114144	-0.0103949	-0.00216604	-0.00559939	0.000907582	0.0182295	-0.00276552	-0.00627005	0.00915956	0.0100973	-0.00714909	0.00917001	0.0122165	0.00544277	-0.00434398	-0.00814208	0.000129358	-0.00445802	-0.00122382
Numbl	0.000621635	-0.000298465	-0.00052051	-0.000357856	0.000186724	4.11371e-05	-0.00398852	0.000304345	-0.00111565	-0.000266428	-3.77909e-05	0.000857992	-0.000547729	-0.0048102	-0.000650606	-0.00108003	-0.000830711	0.00119242	0.00277385	0.000115067	-0.00155681	0.000728886	-0.000481616	6.83085e-05	-0.00128836	0.000885668	-0.000831324	0.00158111	-0.00122895	-0.00142791	0.0192815	0.000454245	-0.000382963	-0.00168937	-0.000323085	0.00150442	-0.00113797	0.00179089	-0.00338215	0.00175799	-0.00216386	-0.00478212	0.00178048	-0.00144943	-0.00114929	0.000651123	-0.000827801	-0.00211431	2.70574e-05
Ltbp4	-0.00242248	-0.00909854	0.00195917	0.000609821	-0.00600035	0.00178468	0.00723056	0.00595532	-0.0051015	0.000592911	0.00550603	-0.00886142	0.000278242	-0.108306	-0.00188169	0.00484398	0.00520941	0.00965039	-0.00712574	-0.00719145	-0.00232083	0.00800096	-0.0126293	0.00763328	-0.0123856	-0.00655334	-0.00268913	0.0328175	0.00452179	0.0217843	0.0320973	0.00200308	-0.0025674	0.0214011	-0.00400317	-0.00100852	0.00640559	-0.00170489	-0.00111555	-0.00441747	0.028228	0.00646197	0.00419363	0.00878151	-0.00452822	0.0121089	-0.00327811	-0.0155382	-0.00658845
Shkbp1	0.00207221	0.00147509	0.0022158	0.00376105	-0.00320817	0.00898871	0.000737055	-0.00233734	0.0013486	0.00171138	-0.000239266	0.00136432	-0.00240944	-0.00158735	-0.00354929	0.00555579	-0.00102287	-0.0015808	0.00646886	0.000143964	0.000751792	0.00574281	0.00776742	0.00294741	0.00961347	-0.005732	-0.00280286	-7.6679e-05	-0.0036629	-0.00326629	-0.00210853	-0.0395186	-0.00753916	0.0169949	0.0109005	0.0199956	0.0155647	0.0341559	-0.00770472	0.0183355	-0.00297682	-0.00376302	0.00697926	0.0102498	-0.00668932	0.0127263	0.00275754	0.00255343	-0.00397647
Blvrb	0.00209485	-0.0333848	-0.00542653	-0.00160198	-0.000208266	-0.00953297	0.000908893	-0.00285668	0.00414858	-0.00287453	0.00022767	0.00701304	0.00400732	0.00738708	0.000196349	0.00923473	0.00734943	0.00932678	0.01095	-0.00322507	0.0173573	-0.0104762	-0.00715783	-0.00077413	-0.000704681	0.00437863	0.00310818	0.00350455	0.0104335	-0.000902873	0.00302098	-0.00127257	-0.000159641	0.011478	-0.00336496	-0.00967072	0.00162025	0.010284	-0.0178567	0.00061997	0.000696853	-0.00251049	0.00639602	0.00417555	0.002826	0.00545937	-0.00246989	0.00180011	0.00281909
Sertad3	-0.006107	0.0069579	-0.00586278	-0.000235915	-0.0090921	-0.0103573	0.00516461	5.65157e-05	0.0103648	-0.00218004	-0.0082514	0.00126487	0.00284617	0.00329151	-0.00536054	-0.00407312	-0.00165459	0.000468639	-0.00121054	0.00395618	0.00867663	0.00239711	-0.00719706	0.00144679	-0.0167661	0.0147254	0.0334213	0.0427228	0.00113236	-0.000202154	-0.00030061	-0.00673288	0.00662022	0.00883951	0.00379568	0.0121893	-0.00710742	-0.00679886	0.00125127	-0.00201956	0.00485739	0.00407959	-0.0141682	0.00461836	-0.00268193	-0.00418049	0.00588407	-0.015209	-0.0121489
Sertad1	-0.00583196	0.0010136	-0.00103298	0.0146581	0.00224161	-0.00598336	-0.00426682	-0.00183826	0.00286155	0.00295755	-0.0105458	0.00176083	0.00459088	-0.015342	0.00314538	-0.00326529	0.000443366	-0.024111	0.000157395	0.00442689	0.0113686	-0.0118901	0.00207374	0.00955223	-0.000845593	0.00693871	-0.00479678	0.00620713	-0.00414717	-0.00673303	-0.0171373	-0.0191387	0.00363702	-0.0062992	0.0165022	0.00207199	0.00162559	-0.0100965	-0.00146583	0.00368916	-0.012896	-0.000517003	-0.00567226	0.0174501	-0.0140962	0.00677129	-0.0219934	-0.0124581	-0.00586277
Prx	-0.00083985	0.00162486	4.11772e-05	0.00109763	0.000468801	-0.000542278	0.00059264	0.000480844	0.00132646	0.000136438	0.00125163	0.00224253	0.00135664	-0.00660219	0.0002666	-0.000167749	-0.00166854	0.00274129	0.00175815	0.00062118	-0.000775847	-0.00302458	-0.00255376	-0.000203219	-0.00109586	-0.00372638	0.00185049	-0.00111024	-0.0020887	-0.0027788	-0.000752741	7.22776e-05	0.000357301	-0.0010565	-0.00176886	0.00350837	0.000364678	-0.00149187	0.000650423	0.00328726	-0.00195218	0.00306032	-0.000992475	0.00300069	-0.00230872	-0.00328602	0.000217401	0.000389936	-0.00194676
Hipk4	0.000308633	-0.000274587	0.000295704	0.000910987	-0.000129619	0.00123566	8.14114e-05	-0.000708357	-0.000752292	7.56686e-05	-1.37694e-05	-0.00062479	-0.000401685	-0.000308747	0.00020336	-0.00110157	0.000601065	0.00254479	0.00153929	-0.000292395	-0.000307424	-0.000356567	-0.000783625	-0.000392558	0.00127169	-0.000338979	-0.000824015	0.000467488	-0.0010988	0.00179894	-0.000486369	0.000189835	0.000679195	-0.000173937	7.33521e-05	-0.000598252	0.000396421	0.000817052	-0.00131241	-0.000642779	0.000164044	-0.00123089	-0.000797047	-0.00150784	-0.00149416	0.00113661	-0.00281864	-0.000361178	-0.0004188
Pld3	0.0844695	-0.00911132	0.000602731	-0.00297978	-0.00481249	0.00246496	-0.000647875	0.00218021	-0.00128072	-0.00278813	-0.00272814	0.00788812	0.00179115	-0.0120615	-0.0234163	-0.00737096	0.00622002	0.000873197	0.00832679	-0.00890245	-0.0159638	-0.00159313	-0.0148289	-0.0106385	-0.0113036	0.00592911	0.0141153	-0.00290574	-0.0207376	0.00160118	0.000693204	0.000908321	-0.000558467	0.00668714	0.00871591	0.00513198	-0.00713502	-0.00180391	0.000457515	-0.00192836	0.0164637	0.00465509	0.00650085	0.00272012	0.00901616	-0.0101483	0.00190034	-0.00117388	-0.0115585
RGD1307554	-0.00284737	0.00391587	0.00274344	0.00148707	-0.000627239	0.00201112	0.000955262	-0.00538167	-0.00411475	0.000149055	0.00108997	0.0101588	-0.000323605	0.00272905	-0.00455927	-0.00121698	-0.00394707	-0.00164862	-0.00531547	0.0055216	0.00661826	-0.00315013	0.0116077	-0.0019859	-0.00357229	0.00346351	-9.6787e-05	0.00172922	-0.00990119	-4.12063e-05	0.00379106	0.0108036	-0.00778756	-0.0225264	-0.0116283	0.00852983	-0.00714031	-0.0037912	-0.00213436	0.0240857	0.0136644	0.00378828	0.00937975	-0.00425721	-0.00238903	-0.00725355	0.00823821	-0.00879223	-0.000602061
Akt2	-3.71193e-05	-0.000607816	-0.000642793	-0.00108084	0.000101508	-0.00092784	0.00044785	-0.00136943	-0.00175383	0.00201775	-0.000215569	0.00204114	-0.00224489	-0.000678276	0.000140771	-0.00568443	0.00132975	0.000558176	0.00036898	0.000895569	-0.000688884	-0.000158808	0.00145611	-0.000596251	0.00248701	-0.00126053	-0.000802967	0.00149711	-0.000532981	-9.99164e-05	0.000228081	0.00162892	-0.00134357	-0.0009764	0.00124171	-0.00141908	-0.00119667	-0.00121898	0.00101034	-0.00446158	-0.00116035	-0.00100903	-0.001749	-0.00165799	0.0017927	-0.00172819	0.00102748	-0.000340332	-0.00184413
Map3k10	-0.00146379	0.00448886	0.00134359	-0.000339739	0.00227262	-4.83932e-05	8.45102e-05	0.00238108	-0.00454839	0.00228721	-0.00541735	-0.00231103	0.000290147	-0.00326059	-0.00148273	-0.00141399	-0.00116507	0.00535544	-0.000462455	0.000928434	-0.00264082	0.00012692	0.0026825	1.01707e-05	0.00683386	-0.00496717	0.0027264	-0.000982687	0.000197746	0.00158558	-0.00641686	-0.00495149	-0.000763877	-0.00661973	-0.0204199	-0.00679045	0.000465043	0.00525055	0.00763747	-0.00129717	-0.00583463	-0.00741163	0.00691183	0.00249838	-0.00538174	0.000584995	0.00273179	0.000821607	0.00359424
AABR07071891.2	-0.00434262	0.00129142	0.00177787	-0.00484797	0.000640723	-0.00763419	0.00331953	0.00109384	5.83047e-05	0.000590489	-0.0105363	0.00619892	0.000165091	-0.00693954	-0.0035973	-0.00422545	-0.000151137	0.00804235	-0.00212563	0.00394436	0.00791912	-0.00538638	0.00952153	0.000627045	-0.00349068	-0.00325795	-0.00919991	0.00766595	-0.00473964	0.00185727	-0.00511333	0.00508357	-0.001165	0.00861944	-0.00357773	0.015348	-0.00197882	0.00151556	0.00889685	-0.00268809	0.00527244	0.00548305	-0.00368514	0.0047031	-0.00313741	-0.00285343	0.00878575	0.00481653	-0.0103096
AABR07071891.1	-0.00276118	0.00384917	0.00205316	0.00464871	0.00136753	-0.00292301	0.000685819	-0.00989304	0.00592862	0.00323185	-0.00776127	-0.00870661	-0.00397073	0.0016877	-0.0012876	0.00423151	-0.00284443	0.00108483	0.00564777	-0.00346838	0.00685582	0.00247165	0.00105723	-0.0288065	0.00388211	-0.000584754	0.0238939	0.00716168	0.005656	-0.0107782	0.00567672	0.0167026	0.00686075	-0.00126313	-0.0121236	-0.00146257	-0.0101563	-0.00427609	-0.00773076	0.00522607	-0.0156486	-0.0178639	-0.000503958	-0.0134563	0.0033215	-0.0109504	0.012236	-0.00589724	0.00511535
AABR07002774.3	-0.000394322	-0.000818898	0.000227416	0.000143718	-4.23188e-05	-0.000239791	0.000221173	-0.000139359	-0.000569027	8.66986e-06	0.000154725	-0.000154862	0.000473521	-0.000673565	1.42496e-05	9.75455e-05	0.000482969	-0.00123123	0.00156809	0.00199034	3.16897e-06	-7.83189e-05	-6.58869e-05	-0.000477673	0.00052997	-0.000365855	0.00125649	-0.000377375	0.000271562	0.000403223	-0.000305749	0.000297963	0.000492881	9.93856e-05	-0.000540534	0.000236766	0.000548654	0.000360102	0.000495306	0.000109264	-0.000822771	3.23032e-05	-0.00108865	-0.000566801	0.000143928	0.000479543	-0.000624015	-0.000262982	1.67375e-05
Zfp780b-ps1	0.00177036	0.00163837	0.00129963	-0.000687539	-0.00013507	-0.00296769	-0.000212701	-0.00140786	-0.00192393	-0.00195884	-0.005645	7.50852e-05	-0.00249899	-0.00359494	0.00257384	-0.00232807	-0.0022596	0.00393799	0.000674809	-0.00121944	-0.00308591	0.0026904	-0.00169668	-0.00174498	0.00308175	0.0013823	0.00195263	0.0067046	0.000144562	-0.00246128	-0.000415942	-0.000770878	-0.00181782	0.00914124	-0.00350105	-0.00011738	0.00380947	0.00151552	-0.00186104	-0.00066399	0.00680018	0.00133459	0.00411205	-0.000728182	-0.000355996	-0.00781849	-0.00733296	0.000416145	-0.00309264
Psmc4	0.0023263	-0.0184727	-0.000702902	0.00127119	-0.00618981	-0.00373106	-0.00128468	-0.00891656	-0.00155338	-0.000327105	0.00277141	-0.00189747	0.000228645	0.00157335	-0.00360001	-0.0161672	0.00316881	-0.0222474	0.00636988	-0.00375744	0.00469739	0.00912816	-0.00351062	0.00782977	-0.0107325	-0.00331236	-0.0093686	-0.0136526	0.00504413	-0.000200803	0.00526789	-0.0112385	-0.00629894	0.00411953	-0.00441948	0.00740491	-0.00212318	0.00462678	0.0144394	-0.0178328	0.00146076	0.00069659	-0.0111585	0.00146765	0.0191449	-0.0131031	-0.0009655	-0.00746844	-0.0029786
Fcgbp	0.00040427	1.31315e-06	0.00120199	0.000388572	-0.000495672	0.000607452	0.000146139	-0.00070313	0.000568848	0.00170404	-0.00116765	0.000702548	8.38499e-05	-0.000421845	-0.000126447	-0.00155685	-0.000363753	0.000498057	-0.000164568	-0.00102511	-0.000863257	-0.00132059	-0.00123155	-0.0022507	0.00063244	-0.000935564	0.000204166	7.23302e-05	0.000169774	0.000604692	-0.00332545	-0.000969978	-0.000189238	-0.000366913	0.00230235	0.000203331	-0.00152688	-0.000466892	0.0011637	0.00144642	-0.00112201	0.00198604	-0.00146923	0.00247267	-9.52685e-05	0.00240426	0.00118682	0.000453894	-5.44285e-05
Fbl	-0.00132907	-0.00395527	0.00386888	-0.00245646	-0.00737085	-0.00212261	0.000786516	-0.00187646	-0.00376539	0.00290795	-0.00830481	0.0017785	-0.00221938	-0.0117213	-0.000503173	-0.0011222	-0.00238937	0.00676103	-0.0128233	-0.00342303	0.0125623	-0.0079652	0.00177954	0.00393847	-0.0109081	-0.0213786	0.0388998	0.00558348	0.00050928	-0.00309618	-0.0105135	0.00643878	0.0074786	0.000288342	0.0110616	0.00334109	0.00685036	-0.00733284	-0.0238765	0.00937427	0.0144632	0.0174417	0.000333439	0.0133319	0.00437611	0.0105453	-0.000797023	0.00167433	0.0147268
Dyrk1b	-0.00133757	0.00187034	-0.00149415	-0.00212792	0.00336696	-0.00285144	0.000768165	0.00284676	0.00118067	0.000605498	-0.00260973	-0.00172077	-0.00602068	0.00333584	0.00370179	0.00965199	0.0019074	0.00956858	-0.00945723	-0.00207457	-0.00117449	0.00198692	-0.00142232	0.00157859	0.00184117	0.000718575	0.00502905	-0.00194029	0.00165664	-0.00241527	-0.0020936	-0.0291802	-0.00461328	0.00128306	-0.00513372	-0.0120084	-0.00378543	-0.012167	0.0277022	-0.0126477	0.00944182	0.0215192	-0.00128805	-0.010138	-0.0161059	0.0121395	-0.00208827	0.0087312	-0.0100185
Pak4	-0.00387096	0.000688982	0.00135191	-0.000777846	0.00893921	0.0129286	2.77975e-05	-0.00359436	0.0011196	-0.00156158	-0.000127944	0.00838763	0.00463578	-0.000953007	0.00775605	-0.00634698	-0.00176055	-0.00739511	-0.000610563	-0.0023835	0.00418755	0.00823321	0.00245413	-0.00763877	0.0016086	-0.0112188	0.000225912	-0.00625766	-0.0108852	0.0112758	-0.00519833	0.0125343	0.00815154	-0.00991785	-0.000817257	0.0103243	-0.000748766	0.010066	-0.0122702	0.000440579	0.0123976	0.00132592	-0.00852719	0.0142845	0.00682527	0.00690329	0.016461	-0.00390516	0.0129689
Gmfg	0.00534162	0.00467223	0.0035076	0.0255669	0.00181123	-0.0187989	0.00998044	-0.00622486	-0.0075628	0.00452045	-0.00422829	4.16917e-05	0.00699226	0.0141205	0.00900569	0.013013	-0.0198974	0.00867041	0.00160183	0.0439568	0.0634751	0.00184105	-0.0345185	-0.0044689	-0.00184187	-0.00324536	-0.0137528	-0.00176081	-0.0163036	-0.011625	-0.00576762	0.000777973	0.0114846	0.0101832	0.00212324	-0.000957062	-0.0157093	-0.00101546	-0.00223113	-0.00686989	3.50906e-05	0.0010969	0.0143088	0.000580151	-0.00129881	0.0191156	0.00595043	-0.00434918	0.00281632
Samd4b	0.00639866	0.00943373	0.000404664	0.00786929	0.00275856	0.000871034	4.91286e-05	-0.0132268	-0.00720833	0.00825955	-0.00769336	-0.00483046	-0.00376506	-0.00908217	0.00361925	-0.00736892	-0.00869518	0.0172573	0.0117774	-0.000538101	-0.00880421	0.00191502	0.0171667	0.0118576	0.00261787	0.0063857	0.0212966	0.00382087	-0.00205427	0.0105553	0.0109948	-0.00765159	-0.00509677	0.0137529	-0.0176726	-0.00517176	-0.00483596	-0.00470794	0.0238264	0.0146623	-0.00637418	0.0135594	-0.00120568	0.0116026	-0.00823095	-0.0140288	-0.0157548	0.0155641	0.010021
Paf1	0.00278798	-0.00765505	0.00204047	-0.00216688	-0.00338263	-0.0051332	0.00208364	0.00234454	-0.00219887	0.00243953	0.00507668	0.00361046	0.000383042	-0.00306446	-0.00887162	-0.00219188	0.00511429	0.00504207	-0.000858135	0.0144533	0.0014084	0.00375923	0.000177346	-0.00765609	-0.00619516	-0.0190857	0.0167509	0.000156235	-0.00215671	-0.00670792	-0.00933975	-0.000415307	0.00350368	0.00282023	-0.000110976	-0.0108565	-0.00848018	0.00080789	0.0288498	-0.00929008	-0.00947265	0.00804089	-0.00743738	0.0110165	0.00839586	-0.00511658	0.00012787	-0.0171727	-0.020283
Med29	-0.00628638	-0.0192361	-0.000605035	0.00501867	-0.000363163	0.000199127	0.00213138	0.000463496	-0.000307293	-0.00498083	-0.010116	0.00172927	-0.00643122	-0.00257869	0.00024747	0.00145553	0.0059594	-0.0125257	-0.00149309	0.00684372	0.00900647	0.00962195	0.00145496	0.0125294	-0.0127452	-0.0110987	-0.00269047	0.00269885	-0.00453354	-0.00586296	0.00396741	0.00218218	-0.0120604	0.00343437	-0.00321179	0.00484178	-0.00674231	-0.00460044	-0.00163107	-0.0169377	-0.00355442	0.0168361	-0.0129265	0.00664275	-0.0116272	0.00458752	0.0118159	-0.0106495	0.010722
Zfp36	-0.00478717	-0.00526428	0.00113452	0.0121729	0.0350728	0.00379148	-0.0194174	-0.0196413	0.030874	-0.00359061	0.00131455	-0.00969693	0.00460459	2.21504e-05	-0.0267726	0.00365541	-0.0054187	0.0584061	-0.0384566	0.00743444	0.0154311	-0.00160663	0.00221062	-0.00212797	-0.00836148	0.0130619	-0.000844823	0.00376176	0.00535549	0.00220348	-0.0141678	-0.00645092	-0.00824308	0.00252015	0.00117793	0.0153818	0.00829514	-0.00725182	-0.00893454	0.000920245	-0.00857886	-0.00041656	-0.00408481	0.00214127	-0.0195101	0.0162212	-0.0128917	-0.0113274	-0.00402966
Plekhg2	-0.00024324	0.00352747	-0.000643928	-0.00199094	0.00207846	-0.00348562	-0.0232351	-0.00122805	0.000426868	0.00293807	0.000245893	-0.00401233	0.00193649	-0.00403372	-0.00231361	-0.00312681	-0.000550546	-7.6684e-05	-0.00308157	0.00159256	-0.00291447	8.02675e-05	0.00322262	-0.00202232	0.00826286	0.00175496	0.0334428	0.00357811	0.00865028	-0.00710035	6.36185e-05	0.000143224	0.00602195	-0.00723181	0.00676979	0.0116466	-0.000506904	0.00174822	-0.00742889	0.00212694	0.00383084	0.00318142	4.90293e-05	-0.0112748	-0.00958435	-0.00647637	-0.00932133	-0.0112653	-0.00501669
Rps16	-0.00507333	0.00619845	-0.00594512	0.00366407	-0.00904669	-0.00172822	0.00141799	-0.000247873	-0.00476013	0.00851045	-0.00115091	-0.00194679	-0.0118777	-0.00347835	-0.00373032	0.00658873	-0.0911656	-0.00138648	0.00869332	-0.0025841	0.0116665	0.0103797	-0.0191035	-0.00573178	-0.00723493	0.00359946	0.00379575	0.000734382	0.00486253	-0.0106682	0.00293178	0.00305115	0.000373744	-0.00457191	0.00144799	-0.00809868	-0.0053761	0.00446171	-0.00367178	-0.00844971	0.00291083	-0.00676241	-0.00221208	0.000861858	0.00680886	0.00419121	-0.00265101	-0.0036785	0.000496424
AABR07002792.2	-0.000594753	-6.239e-05	-0.000969608	-0.000639672	-0.000215493	-0.00108146	0.000422161	0.00076691	-0.000317417	-0.000444075	-5.67574e-05	-0.00152512	0.000318472	-0.00129708	0.00190598	-0.000889927	0.000509571	0.000997037	0.00152613	-8.62952e-05	-0.000860514	0.000893231	-0.000385493	-0.000398359	-0.00227396	-0.000245433	0.00160714	-0.000577565	0.000881531	0.00052783	2.50248e-05	-0.00122748	-0.00101432	-0.00318848	0.00146206	-0.000124179	0.00164964	0.0012111	-0.00263159	0.000137548	0.000887884	0.000881987	-0.00101282	0.00194607	-0.00335586	-0.000846023	0.00172079	-0.000959317	-0.00236315
Supt5h	0.00181118	-0.00274565	-0.00452231	-0.00621544	0.000321983	0.00559598	0.000894463	0.00239648	0.00408605	0.00116939	0.00069381	0.00112718	-0.00126485	-0.00202529	0.00671243	0.00560634	0.00461486	0.00614142	0.00198298	-0.0123496	-0.000543395	-0.0345578	-0.00964508	0.00904272	-0.0162125	-0.0143212	-0.00473462	0.0119461	0.000653544	-0.00464455	0.00502704	-0.00609563	-0.00403139	-0.0164705	-0.00384925	-0.000176118	0.0238695	-0.00142529	0.00439198	-0.0121791	-0.00817438	0.022313	-0.0188205	-0.00977997	0.00368448	-0.0090645	0.00608762	-0.00585676	-2.77374e-05
Timm50	0.00220666	-0.00714179	0.0123395	0.00137789	-0.00322845	0.0154018	0.000339067	-0.0012382	-0.00737662	-0.00102474	-0.0029748	0.00211954	-0.00491232	0.00988305	0.00802115	0.00148279	-0.000139524	0.000140229	0.00173003	0.00611875	-0.00265006	0.0109383	0.0082413	0.00699263	-0.0156033	-0.00203665	0.00830972	0.000763221	-0.0164689	-0.00749277	0.00583	0.00162511	-0.0207094	9.41763e-05	-0.00350244	-0.00805179	0.0133838	0.00862856	-0.00884648	-0.0133115	0.00146602	0.0103539	-0.0033176	-0.0127944	-0.00293624	-0.00459296	0.0151171	-0.0160692	0.000221272
Mrps12	-0.00149334	-0.0219633	0.00569657	-0.00159735	0.0043456	-0.0052888	-0.00143025	0.00801086	0.00263688	-0.00215862	-0.0190964	0.001211	-0.00286112	0.00211407	-0.00540775	-0.0154685	0.00118931	0.00270171	0.0181456	-0.00194676	0.000416885	0.00559684	-0.0075896	0.00157829	0.00743409	0.00154373	-4.26328e-05	-0.00216959	0.00598807	0.00156334	0.00669961	-0.00171508	-0.00271006	0.00021656	-0.000914018	0.00749168	-0.00161768	-0.000846954	0.0116284	-0.0077174	0.00198217	0.0101992	0.00751805	-0.00153708	-0.000495596	-0.00027328	0.00163649	-0.0155644	-0.0092335
Sars2	0.00288875	-0.00401817	0.000690941	0.0044356	-0.00246133	0.00301748	-0.00318774	-0.0049698	0.00843541	-0.0012607	-0.00126152	-0.00178671	-0.000718698	-5.34916e-07	0.00760468	-0.000658593	0.000506407	0.0110274	0.0116501	-0.00865241	-0.00485472	0.00387262	-0.013831	0.00388535	-0.012034	0.0118061	-0.00163471	-0.0096703	0.00470608	0.00901644	0.00420004	-0.00210776	-0.00233979	-0.0127718	0.00503758	0.00628535	-0.0112325	0.0127717	0.00227727	0.0132303	0.0116423	0.00272712	-0.00880511	0.0110533	-0.0264469	0.00453976	0.00229768	0.00788206	-0.00955187
Nfkbib	-0.00806072	-0.00871359	-0.00404758	-0.00215482	-0.00433668	0.0118677	0.00220445	0.00154667	-0.00169652	0.00400435	0.00706422	-0.00135427	-0.00996086	0.00427858	-0.00343242	-0.0083742	0.00770271	0.0071599	-0.00292781	0.00488613	0.00559065	0.00164937	0.00499272	-0.0104332	0.00793816	0.00865109	0.0207286	0.0247953	-0.00368619	-0.0123717	0.00174952	-0.0218313	-0.00556041	0.0131541	0.0131908	0.00929253	0.0117806	0.0231352	0.000630542	0.00488882	0.0110566	-0.0196799	0.01779	0.00361877	-0.010677	0.00315562	0.0169441	0.0113599	-0.00428745
Sirt2	-0.00836515	-0.00136775	0.00458724	0.00145934	0.00221112	-0.00861968	0.00253564	-0.00441505	0.00777194	0.00196864	-0.000782391	-0.000643226	0.00799458	-0.00393025	-0.00423045	0.00982763	-0.00427609	0.0171153	-0.00197879	-0.000740992	0.0141537	-0.00595438	0.00265657	-0.0136662	-0.00515884	0.000490904	-0.0102321	0.0257844	0.00791427	0.014289	0.00321458	-0.0131922	0.00226986	-0.00400851	-0.00931594	0.0043996	0.00311503	0.00720375	-0.0196511	0.00803259	0.00529301	0.00962169	9.15858e-05	0.00614982	0.00939234	0.00228388	0.000458531	-0.0111423	0.011376
Rinl	-0.00260592	-0.00678069	-0.00304656	-0.00270839	-0.000442923	0.0172886	0.00422956	0.00810992	-0.00325682	0.000273714	0.00781886	0.00391598	0.00165343	-0.0080454	-0.00358843	-0.00930237	0.00533176	0.0120121	0.00325991	-0.0020855	0.00642173	-0.00731944	-0.00982819	-0.00407865	-0.000890667	-0.00600152	-0.00381305	-0.00343492	-0.00566812	-0.00593858	0.0107041	0.00375489	0.00537827	-0.00171886	-0.00884545	0.00119362	-0.00364569	0.00437416	0.00717243	0.00279041	0.00396972	-0.00193535	0.00171591	0.00823436	0.0162323	-0.0051949	-0.000524965	-0.00180016	-0.00090332
Hnrnpl	-0.00133623	-0.00298291	-0.00103779	-0.00304143	-0.00194602	0.0153148	0.000433467	0.00127159	0.0101944	-0.00064091	0.010036	0.00342477	-0.0079959	-0.00656193	0.00158911	-0.00988797	0.00309746	-9.13739e-05	0.006001	-0.000742702	0.00635393	-0.0259652	0.00148106	-0.0233211	-0.0192278	0.00208642	0.0159851	-0.00489365	-0.0097563	-0.00393591	0.00907734	0.00333546	0.0035532	0.0120335	-0.00684542	0.00150437	-0.00152032	0.000578979	-0.00599616	0.00611147	0.00481852	-0.0132299	0.00705654	0.00512329	-0.00330293	0.00024773	0.0197428	-0.0089189	0.0211068
Ech1	-0.000846475	-0.0268623	0.00305177	0.00468065	0.00241672	0.00819641	-0.00465355	-0.0103952	-0.00921658	-0.00132292	0.012263	0.00461048	0.00144766	-0.00593526	-0.00605858	0.00701357	0.00287031	-0.00879821	0.00175088	-0.00853143	0.00800676	-0.00254299	-0.00579594	0.0086858	-0.00341111	0.00651379	0.00897028	0.00401535	-0.00419823	0.00303103	0.013868	0.00560763	0.0121544	0.0184772	0.000372253	-0.0137201	0.00106031	0.00215351	0.00994388	-0.00254762	0.0109236	0.0043204	-0.0022908	-0.00529722	0.0110611	-0.00825722	0.00695057	-0.00165883	-0.0142859
Actn4	-0.00261419	0.00458453	0.00829172	0.00719412	0.00914687	-0.00468222	-0.0381361	-0.00681684	0.0160331	0.000636039	0.00603688	0.000319065	-0.000432659	0.00307561	-0.0143956	-0.016127	-0.00754883	0.010953	0.0137379	0.000778807	0.0104311	0.00122086	0.0127466	0.0093813	-0.00726203	-0.00672635	0.00668719	0.0145391	-0.00888287	0.00790397	0.000494988	0.000940685	0.00596637	0.012133	0.00686736	-0.000467506	-0.0063034	0.00800709	-0.00163809	-0.00570397	0.00301997	-0.00234294	0.00880731	-0.000986972	0.0121046	-0.00921769	-0.00269573	-0.00918212	0.00366692
LOC100909725	0.0256772	0.00694661	-0.00107484	-0.000428462	3.39157e-05	0.0135913	0.00247881	0.000532461	-0.00454907	-0.00531276	-0.00133548	-0.000983686	-0.00587744	-0.0080559	-0.0101897	0.0095787	-0.0029732	0.0243284	-0.00178906	-0.0155181	0.00859825	-0.0689451	-0.00592801	-0.0405562	-0.000312515	0.0017306	0.00343262	0.0339309	-0.00298682	-0.0259504	-0.0322727	-0.00618843	0.0216887	0.0335593	0.00929273	0.0138526	-0.0215439	-0.00230906	0.0259155	-0.00324365	-0.0221114	-0.00577881	-0.0269058	0.00209964	-0.0129127	-0.016979	-0.022282	0.0119049	0.00605395
LOC103690068	-0.00254873	0.00330382	-0.00106479	-0.00232006	0.00292775	-0.00775937	-0.00297789	-0.00291777	-0.00376399	-0.000605136	-0.0244927	-0.00227111	0.00315009	0.00213225	-0.00174058	-0.00643488	-0.00439688	0.00568182	0.00707324	0.000137039	-0.00357189	-0.000963593	0.0120459	-0.000536773	-0.00258092	-0.00458583	-0.00016354	-0.00234629	-0.00404977	-0.00490369	0.000155136	-0.0260305	-0.00528312	-0.00110952	-0.0170669	0.0177971	0.00625555	0.000644615	-0.0073507	-0.0116872	-0.0105527	-0.00867674	0.00490143	-0.00567493	-0.00398808	-0.00901954	0.00789834	0.00037835	0.00278449
Spint2	0.0161554	-0.0107671	0.0305234	-0.00767944	0.0171516	0.0131755	-0.00708458	-0.00483307	-0.00352327	-0.000732933	-0.0171708	-0.00614804	-0.0298432	-0.0185498	0.00568494	0.00842875	0.00109135	-0.00704472	0.00806533	-0.00865233	0.00976698	0.00143575	0.012099	0.0100878	-0.00671212	0.00627831	-0.0075058	0.00581971	-0.00331351	-0.00673335	-0.00407609	0.0157656	0.00174331	-0.00405875	0.0078219	0.0180268	-0.00303233	0.00779706	0.00167744	-0.0234893	-0.000559348	0.00827127	0.00102508	0.00151978	-0.00339881	-0.00586311	-0.0173311	0.00313451	-0.00131437
Ppp1r14a	-0.0073606	-0.0200225	0.00175593	-0.00984009	0.00825091	0.00318674	-0.0397523	0.00523388	-0.0126818	-0.00497375	-0.003715	-0.000468175	0.00980853	-0.00132783	-0.00388077	0.00622759	-0.00269542	0.00591552	0.0152516	-0.00317215	-0.00219524	-0.0159915	0.0114792	0.0114294	-0.00897437	-0.0111244	-0.00507938	-0.00313752	0.00232372	-2.05648e-05	0.0137597	-0.00623652	-0.00725877	0.00555932	-0.000543971	-0.021924	-0.00557566	0.0123748	-0.0123206	-0.0123718	0.00690432	0.0125513	-0.000866409	0.00972156	-0.00128595	0.0188565	-0.00678058	-0.00248054	0.000653771
Sipa1l3	-0.00156395	0.0084239	0.00010246	-0.001959	0.00130208	-0.00131709	-0.00153434	-0.00035912	-0.00162401	-0.00087156	0.00073032	0.00430883	0.00140317	-0.0137234	-0.0118565	0.00453014	-0.00593135	0.00535217	-0.0024428	-0.00964216	0.00349884	-0.0186889	-0.000286111	-0.00263045	-0.00144463	0.000144044	0.0346404	0.00147171	-0.00202398	-0.00928118	-0.0175431	-0.00622741	0.0059865	0.00530507	0.0047001	0.00486424	0.00300482	0.00603727	0.00247752	0.00446412	0.00677226	0.00226779	-0.0041358	0.0021503	-0.00659841	0.00828402	0.00483795	0.00412908	0.0126245
Zfp84	0.00588933	-0.000979202	0.000524487	0.00555146	0.00264758	0.0140425	0.00168376	-0.00736981	-0.00405279	-0.00217156	-0.00387173	0.0024913	-0.00539911	-0.00181397	0.00413951	-0.00137164	-0.00121261	-0.000860738	0.00881374	-0.0105062	0.0030405	0.0129892	-0.00576759	0.000514249	0.00526127	0.0216941	0.00605767	-0.0133171	0.00419638	-0.0101286	0.00290025	0.00466382	0.00631699	-0.0141528	-0.00453123	0.0164827	-0.00577124	-0.00854396	0.0117652	0.00146123	0.0282268	0.0112442	-0.0167321	-0.0100671	-0.00126006	-0.00670149	0.00986045	-0.000792052	0.00778916
Eif3k	0.00482631	0.00063285	0.00532266	0.00166774	0.00262743	0.00108667	0.00538543	-0.00856427	-0.00270692	0.0037739	-0.0107356	-0.00275204	-0.00510479	-0.0067897	0.00443193	0.00235703	-0.0159715	-0.0016602	-0.00594609	0.0178167	0.000585405	-0.0153166	-0.00260083	0.00382626	-0.0066071	-0.000126738	0.00750804	0.000442889	0.00017201	-0.00732608	0.00342334	-0.00509419	0.00842493	0.0156668	-0.00467987	-0.00655541	-0.00520001	0.00535693	0.00697642	-0.0127044	0.00117554	0.00991326	0.00403393	0.0080076	0.000743879	-0.00366639	-0.00275572	0.0309453	0.0200347
Map4k1	-0.0094897	0.00139258	-0.000744144	-0.0076906	-0.00127048	0.0749379	0.00410474	0.00285092	-0.00565451	-0.0108334	0.00228353	-0.00124633	0.0322575	0.0120186	-0.0129204	0.026083	-0.00536714	-0.00136874	0.000148765	0.0813705	0.0142644	-0.00527829	0.0087346	0.010142	-0.0122343	0.00732784	0.0347173	-0.0119732	0.0317027	0.00313553	0.00863772	0.0205787	0.00384166	0.015707	0.0196189	-0.0353905	0.00475396	-0.0131865	-0.01672	-0.00658165	0.0275661	-0.00794131	-0.00613995	0.0222585	0.00741535	0.0050248	0.00359509	-0.00406286	0.00282139
Ryr1	-0.00112286	0.000959994	0.000476773	-0.000171014	0.00124919	0.00054327	0.00138153	0.000796993	-0.00015648	0.00274641	0.000963462	-0.000299984	-0.00231815	-0.00352996	-0.000874352	0.00103199	0.00108306	-0.00154756	0.00109439	-0.00160414	0.00136918	-0.00114695	-0.000222161	0.00044477	0.00308281	-0.000838101	-0.000512818	-5.71201e-05	-0.000714904	0.000219407	-0.000642266	-0.00313169	-0.000756375	-0.000342932	0.000248335	-0.0005185	0.00214617	-0.00306671	-0.00133841	0.000653712	0.00174059	-0.00296135	-0.00100377	-0.000594231	0.00185767	-0.00201014	0.000485016	0.00129629	0.00367943
Fam98c	-0.00349396	0.00496835	-0.00259954	0.0108959	0.003016	-0.0119637	0.000247452	-0.00982923	-0.00954501	0.000702168	-0.000463008	-0.00596237	0.00373673	0.0096678	0.00644175	0.000550667	-0.00218202	-0.0181459	0.00227446	-0.00751567	0.00752124	-0.00661735	0.00560715	0.00187324	-0.0107843	0.0189675	0.0221908	0.00376534	0.0181412	-0.0210847	-0.018797	-0.00198257	0.00197594	0.00195245	0.00661231	-0.000128878	-0.000419232	0.0132304	0.00627779	-0.0264824	0.00300524	-0.00679088	0.00156424	0.0280608	0.00432609	-0.0210915	-0.0106515	0.00254265	0.0241609
Spred3	0.0013322	0.000377704	0.000324673	0.00154877	-0.000938201	0.000137247	-0.000186388	-0.000733678	0.000818851	0.00016066	-0.000103793	0.000830718	-0.000658503	-0.000144755	0.000108974	-0.00106704	-0.000805758	-6.80849e-06	0.00144905	-0.000421193	-0.000572566	0.00321235	0.000276255	0.000644075	0.000225836	0.000604616	0.000898994	0.000120617	-7.45934e-05	0.000289786	4.93e-05	-4.32744e-05	0.000537	0.000913868	0.00129724	0.000504568	-0.000681063	0.000469147	0.000902316	0.000495937	-0.000313637	-2.86136e-05	-0.000474841	-4.18735e-05	0.00210237	-0.000388106	-0.000183031	-0.000597036	0.000225246
Psmd8	-0.00456159	-0.0157527	0.00112254	0.00271081	-0.00220557	-0.0118268	-0.00119513	-0.00336442	0.0111969	-0.00473871	0.0110003	-0.001862	0.0032422	-0.00172169	-0.00805125	0.00291514	0.00137361	-0.0045788	0.0100298	0.013941	0.00745455	-0.0141179	0.00465098	0.011127	-0.00213013	-0.00198828	-0.00157389	-0.00811199	0.0106493	-1.66203e-05	0.00369827	0.00252286	0.00255518	0.00455233	0.00129179	0.00824633	-0.0041667	0.0089142	-0.00632302	-0.0157068	-0.00119827	0.0041303	-0.00300529	0.0018631	0.0140572	0.00498184	0.00423785	0.00595901	-0.00286682
Catsperg	-0.00191544	-0.00127723	0.000240478	-0.00105423	0.000188974	0.00548684	0.000557979	-0.00250791	-0.00252337	-0.000265891	1.94215e-05	-0.000932701	3.03001e-05	-0.00146413	0.00391697	0.000802047	0.000797321	0.0013266	9.51684e-05	-0.00198021	0.000976202	0.00251204	-0.00121033	-0.00200568	-0.000256608	0.000344479	0.00199488	0.00206592	0.000441288	0.00357781	0.000693438	0.00265388	-5.65059e-05	-0.00219269	0.000358136	0.0010671	-0.00174626	0.0020695	-0.000969146	-0.000331563	0.00274791	-0.000373375	-0.00323202	-0.000984328	-0.00496901	0.000663788	-0.00145055	0.0020425	0.0028329
AABR07002882.1	4.74563e-05	-0.000296553	0.000412234	-0.000379197	-0.000347906	0.000335284	0.000169381	-2.83793e-05	-0.000966664	2.23335e-05	0.000375243	0.000392173	5.43899e-06	-0.000539059	0.000239253	-0.00104288	-0.000352247	0.000680112	0.00153157	-0.000689236	-0.000440443	-0.000589416	0.000176853	-0.000877984	-0.00038008	0.000649737	0.000648025	0.000624359	0.00010141	-0.00018073	0.000262105	-0.000663853	0.000189913	-0.000232633	-0.000161332	-0.00023647	0.00051676	0.000832777	0.000406238	-0.000127095	0.000261959	0.000159036	0.000453304	-0.000682103	0.000520617	0.000418513	-0.000516181	-0.000223137	-0.000630919
Zfp82	0.000973273	-0.000151799	0.000505828	0.000325416	0.00106663	-0.00130151	0.00120543	-0.000378829	-0.000793728	0.00128728	-0.00369045	0.00352187	-0.0026636	6.45608e-05	0.00547597	-0.00309412	-0.00015401	0.00119584	-0.00228	0.00177063	-0.00142317	0.0034757	0.00478567	0.00396915	-0.00283818	-0.00102896	0.0285273	-0.00446554	-0.00320493	-0.000841042	0.00132288	2.33411e-05	0.00437211	-0.000848835	-0.00400238	-0.000298953	-0.00396298	-0.00306309	-0.00338899	0.000139682	0.00370619	-0.00242991	-0.00412856	-0.000911799	0.00128583	-0.00391552	-0.000793159	-0.00191616	0.00127843
AABR07002885.1	5.98953e-05	0.0013285	-0.000172015	-0.000502622	-0.00061225	-0.000438792	0.000381458	-0.000321202	0.000320895	0.001177	0.000625664	0.000483071	0.000566258	0.000195009	0.00270245	-0.000457458	-0.00180344	0.00102752	0.000114972	0.0011598	-0.000243558	0.000752515	0.00162362	0.000100188	-0.000892896	-0.000149261	0.000291384	0.000386492	0.000657328	0.000292108	0.00161098	-0.00206234	-0.00104107	0.000211527	0.000229449	-0.00032082	0.00124672	-0.000615196	0.000303899	-0.00268918	-0.00209507	-0.0033867	-0.000100942	0.00131251	-0.000210826	0.000580825	-0.000193805	-0.000888762	0.00167446
Zfp566	-0.000713439	0.00154905	-0.00113382	-0.000657797	-0.000250158	0.00122944	-0.00308904	-0.00454558	-0.00111015	0.00156435	-0.000780578	0.000659459	0.00140493	-0.00303491	0.00313028	0.000417071	0.000924397	-0.00300473	0.00030587	-0.000561473	0.00122541	-0.000380666	-0.00140291	0.00182804	-0.000886311	-0.000321808	0.00144561	-0.00197575	-0.00141862	-0.00201955	0.000494479	-0.00545679	-0.00162438	-6.59134e-05	0.00168187	-0.00012508	0.000559418	-0.00359657	-0.00122873	0.00359738	0.00358186	0.00137533	0.000796925	0.000577114	0.00221151	-0.00212845	0.00252396	-0.003938	0.00185435
Zfp260.1	-0.00356174	0.00253554	0.00305695	0.00117319	-0.000298967	0.00331661	-0.00505032	0.00130243	0.00923149	0.00154952	-0.00632547	0.00148918	-0.000610062	0.000338682	-0.00528389	0.00633365	-0.00234788	-0.00529413	0.00729616	-0.000603065	0.00331085	-0.00269451	0.0061102	0.00431125	-0.000409138	0.011633	0.03336	-0.00358591	0.00178018	0.000776697	0.00222073	0.00605959	0.0128783	-0.00568963	0.00157931	-0.0119121	0.0053573	0.00862442	0.00621507	0.00570882	-0.016036	-0.00197694	0.00815669	-0.000519775	0.011406	-0.00358132	-0.0161317	-0.0119651	-0.00541124
Zfp382	0.00206167	-0.00211416	-0.00184109	-0.000680731	0.00031879	0.000323479	-0.000243228	-0.00185422	-0.000324117	0.000433498	-0.000475538	-0.000423302	-0.000270565	-0.00102965	-0.00144208	-0.000550135	0.00273097	-0.00147631	0.00169596	0.000397364	-0.00261894	-0.00185367	-0.0016946	-0.00043088	-0.00133923	0.000133517	0.00109911	0.0011203	0.000792002	0.000196847	0.000304826	0.000913722	-0.00104141	-0.000326601	-0.00162717	-0.000395503	0.00151492	0.00137623	-0.000573522	-0.000232208	-0.000228037	-0.000753842	-0.00133827	0.00148397	0.00111588	0.000237037	0.000155035	-0.000714839	-0.00142127
AABR07002898.1	-0.00172127	-0.00170778	-0.00817668	0.000653255	-0.004688	0.00520332	-0.00391588	-0.0266516	-0.00206436	-0.000622155	0.00437537	0.00315263	0.00530512	0.000825854	-0.00108472	0.000855197	0.00287283	0.00303366	0.00611162	-0.00746024	0.00363166	-0.00868668	0.00152625	0.0120243	-0.0152767	0.000231256	-0.00766537	0.00767659	0.00582996	-0.00629361	0.00652152	0.0110358	0.0110055	0.00350627	-0.00456065	-0.00528701	0.0345944	-0.00131097	-0.00398749	-0.00382613	0.00559456	0.000630947	-0.0133707	-0.0104206	-0.00435716	0.0115968	0.00119285	-0.00396112	0.00426886
Tbcb	0.000174687	-0.00566167	0.00105734	0.00407283	0.00203281	-0.00613297	0.00108724	0.000996313	-0.00350743	0.00194276	0.005931	0.00155419	-0.00608001	-0.00922788	0.000118233	0.00153567	-0.000427576	-0.00843933	0.00159788	0.00245398	-0.000468995	-0.00462322	0.00591935	-0.00314405	-0.00167417	-0.00802795	-0.00191544	-0.00101536	0.0148727	-0.00688301	-0.00844229	-0.0412024	0.0148793	0.00474763	-0.0026228	-0.00429002	-0.00228472	-0.0017294	0.007587	0.00740036	0.0016845	0.00158921	-0.00952366	-0.00105309	0.00313428	-0.00234787	0.0110994	0.020551	-0.00305574
Polr2i	0.00654846	-0.00513825	-0.000928051	0.00513606	0.00768698	0.0014805	0.00112563	0.00140496	-0.00471362	-0.00155917	-0.0162618	-0.00562512	0.00531784	-0.000511438	-0.0043873	-0.00173443	-0.00382667	0.00135183	-0.00964307	-0.00342464	-0.00415013	-0.0142492	0.00212324	0.00228845	0.00582647	0.00882191	0.0149346	0.0132094	0.00138696	-0.0122899	0.0180084	0.00138784	-0.00437203	-0.00650786	-0.00679645	-0.0044026	0.00396038	0.00119499	0.000713285	0.00917158	0.00147839	-0.00266307	0.00800339	-0.0064657	-5.54362e-05	-0.00483862	0.00978341	0.000665716	-0.00699656
LOC108348111	-0.00611461	-0.00542611	0.000602137	0.00199309	0.00242715	-0.00915696	-0.00205923	0.00306542	-0.000900961	-0.000890644	-0.00525472	-0.000485771	-0.0130935	0.00205943	0.00605329	-0.00937402	-0.00275604	-0.00403727	0.00352406	0.00640396	0.00944273	-0.00549825	-0.0119164	0.00338262	-0.00247293	0.0129625	0.00339565	0.0121522	0.00242731	0.0111225	-0.00449261	0.00639428	-0.00636758	-0.00276295	0.00289825	0.00354013	-0.00100154	0.0118866	0.0107796	-0.00110804	-0.00572138	-0.00755878	0.00120075	0.0263986	0.000752797	-0.00840569	-0.00463432	0.00378291	-0.00371579
Lrfn3	0.000844593	-0.00359698	0.00230152	0.00187975	0.000623493	0.00192921	-0.00099712	0.00135157	-0.00157821	-0.00199052	0.000337272	-0.00112014	0.00153817	0.000613949	0.00456321	0.00373851	0.00141263	0.00450213	0.00239884	0.00124126	0.000672888	0.00226656	-0.00729896	-0.000507313	-0.0051676	-0.00439162	0.000942647	0.00201525	-0.00490479	0.0026649	0.00333599	0.00168359	-0.00248967	-0.00322171	0.00186806	0.00372251	0.00267013	0.0161262	0.000111544	-0.00108495	0.000401541	0.00433946	0.00553417	-0.0102361	-0.00113184	0.00132763	6.92709e-05	0.00214006	-0.00229954
Tyrobp	0.0748077	-0.00471502	-0.00268755	-0.0164528	0.000554411	0.00541779	0.00501686	0.001174	-0.00185423	0.0699677	-0.0109675	-0.0011375	-0.074881	0.0158589	-0.0111439	0.0229601	-0.00379648	0.00474971	-0.00124425	0.0473451	0.0312269	-0.000356714	0.0426107	0.00342416	-0.00675945	0.0090284	-0.00625552	-0.00273225	0.0206313	-0.00920343	-0.00147999	0.00779861	-0.00422857	0.00559108	0.00194483	0.00392464	-0.00367661	-0.00185896	-0.00593057	0.0121445	-0.00259476	-0.00449997	-0.00831905	-0.00808365	0.00409409	0.00359668	-0.00964888	0.0107176	0.0142002
Hcst	0.0311025	0.00338815	-0.000739254	-0.00816777	0.00345221	-0.00114504	0.0036897	-0.00162561	-0.00267047	0.133233	-0.00295224	-0.00018491	-0.0282644	0.00875438	-0.000466925	0.0128288	-0.0101093	-0.0154904	-0.00421595	0.0185805	0.000447342	-0.00517127	-0.0387613	0.00196304	-0.0108085	-0.00321338	-0.0169546	-3.49769e-05	-0.017463	0.00169957	0.0191016	0.00257785	-0.0086462	0.00679657	-0.00219205	-0.00491136	-0.00988626	-0.0021326	-0.00605191	0.0171058	-0.00855626	0.00695336	0.00466513	-0.00408871	-0.0278924	0.0043104	0.0077684	0.00145161	-0.00652105
Nfkbid	-0.00188424	-0.00277535	-0.00296415	-0.00228753	-0.000995563	-0.00391896	0.00240206	0.000705589	0.000449695	0.00368476	0.00357858	0.00180785	-0.0212718	-0.00868925	-0.00318923	-0.0129169	0.00174685	0.00274759	0.00356632	0.0013808	-0.00107249	0.00151298	0.00462661	-0.0033195	-0.00721422	0.00502269	0.0308301	-0.00711814	0.011637	-0.00285286	0.00105634	0.000351362	-0.00134538	8.05142e-05	0.00533102	0.00107562	0.0036238	0.000400193	0.00458657	0.00359178	-0.00130999	-0.000737863	-0.00255985	0.00586915	-0.000889504	0.00528322	0.00307751	-0.00281513	-0.00182658
Aplp1	-0.00360086	0.00462436	0.00339169	-0.000763447	0.00255408	4.20225e-05	0.00219643	0.001392	-0.00222522	-0.000953802	0.00147797	0.00913642	-0.000854275	-0.00795109	0.00559277	-0.000623459	-0.000896114	0.00388891	-0.00387266	0.00184684	0.00148417	0.00129978	0.00101447	0.00466775	0.00320112	-0.00174946	0.034081	-0.000275623	-0.00247317	-0.00431763	-0.00376946	-0.00429581	-0.00881251	-0.00100873	0.00158845	0.000781455	-0.00187993	-0.00383353	0.000337388	-0.0107519	-0.00131836	0.0025175	-0.00483668	0.00296017	-0.00112924	-0.00205953	-0.0118267	-0.00584932	-0.00432612
Prodh2	-0.00125261	-0.0127	0.0237474	0.0072589	-0.00149483	6.21174e-05	0.00141005	0.00233229	-0.00300115	-0.000512682	0.00209331	-0.0222715	0.00212313	0.00502157	-0.00574557	0.00388962	0.0113055	-0.00425035	-0.00210864	-0.000485109	0.00479238	0.00204949	-0.0169065	0.00299168	-0.000815753	0.0023994	0.0160832	-0.0073422	0.00129673	0.000348683	-0.00142922	-0.00392434	-0.00515741	-0.00402511	-0.0109855	0.00258826	0.00624105	0.00494854	-0.0130573	0.00938925	-0.0114765	-0.000554085	0.00833816	0.0100162	-0.0139733	-0.00153954	-0.0034874	-0.00353158	-0.00490616
Proser3	0.00296751	0.00216975	-0.00356562	-0.000330806	-0.00368994	-0.00371088	0.00278564	-0.00573964	0.000172439	-0.00110312	-0.00109395	-0.0020369	-0.000836535	0.000862998	-0.0099534	-0.0022314	0.00157965	0.00687399	-0.00286189	0.0126099	-0.00693787	-0.0171678	0.00657447	-0.000246201	-0.0152768	-0.000638637	-0.00618468	-0.00686455	-0.0100266	0.00666437	0.0118211	0.0105013	-0.0049273	-0.0137781	-0.00718955	-0.000241839	-0.000100619	0.00586453	-0.00714638	0.00113391	-0.00446518	0.000485073	0.0101834	0.00732108	0.00370599	-0.0145577	-0.00573315	-0.016297	0.0151591
Hspb6	0.000576454	0.00594245	-0.00353078	0.00144314	-0.00156786	0.00449605	-0.00139782	-0.00716256	0.00414255	0.00448166	0.0035856	-0.000652022	-0.000641875	-0.00149723	-0.00705229	0.0040411	-0.00435292	0.00351801	0.00914352	0.00293065	-0.000538478	-0.00039631	0.00934013	-0.0366523	0.00160369	0.00235778	-0.0039577	-0.00117163	-0.00950962	-0.0111649	-0.00100553	0.00719966	0.00144213	-0.0161654	0.0199249	-0.00832366	0.0016087	0.00561509	-0.00178992	0.013653	0.0159185	-0.0102902	-0.012937	-0.00766325	0.0279164	-0.0093033	0.0118323	0.0112315	0.00250471
Lin37	-0.00391403	0.00219017	0.000516215	0.00091681	0.00430715	-0.00494316	0.00056448	-0.0014701	-0.00622144	-0.000246344	-0.000581377	0.000180166	-0.00190127	-0.00321227	-0.0148104	0.00810968	-0.00456159	-0.0322471	0.00215448	0.0193247	0.00365375	0.00420905	0.00338788	0.00595835	0.0198541	-0.000780353	-0.00480062	0.00811086	-0.0131435	-0.0070828	0.0101996	-0.00613264	0.0162593	-0.0044894	-0.00103044	0.0033782	0.00179955	0.0154441	-0.00740751	-0.0111956	0.000165206	-0.00387718	-0.0125371	0.00148235	-0.00534656	-0.019859	-0.00466178	0.00241838	0.00441666
Psenen	0.00927625	-0.0122758	0.0118209	0.00823409	-0.00099571	0.00177848	-0.00307339	-0.00756274	-0.0113529	-0.00119759	-0.0162124	0.0049365	-0.00049316	0.000410406	-0.00535828	0.00883081	-0.00384795	0.0016915	-0.00059053	-0.0120034	0.0100888	-0.00999215	-0.00269325	0.0162846	-0.0116358	-0.00237586	0.00724319	-0.0117021	-0.000392899	-0.00446272	0.000902635	0.00984592	0.00565666	-0.00193045	-0.00757534	-0.00265911	-0.0142714	-0.00227501	0.0129735	-0.00110213	0.0144854	0.00192888	0.00837976	-0.00556921	0.00235003	-0.0113013	-0.00844586	-0.00290623	0.00454777
U2af1l4	0.00392973	-0.00227183	0.00383767	0.00735296	0.00392187	-0.00354655	0.0023051	-0.00700762	-0.0049058	-0.00149212	-0.00903019	0.00217809	0.00198272	-0.00136749	0.0181941	0.000438998	-0.00472995	0.000786637	-0.00101007	0.00735141	0.00337975	-0.0137933	-0.00299598	0.0104103	-8.97718e-05	-0.00850701	-0.000867977	0.007012	-0.00784811	-0.00686427	0.00400556	0.0034308	0.00947244	-0.00239013	-0.00731441	0.0237034	0.00814438	-0.000611647	-0.00601915	-0.0087971	0.00739856	0.00019376	-0.037108	-0.0277453	-0.0112111	-0.00679962	0.00454073	-0.0140054	0.00983821
Igflr1	-0.000134235	-0.00118361	-0.000487095	0.000230116	-9.7082e-05	-0.000166539	0.000384938	-0.00045762	0.000616341	0.00735589	0.00177057	0.000662749	0.000268909	-0.00142216	0.000814997	-0.00111917	0.000721859	0.00283659	0.00161395	4.03194e-05	-5.45786e-05	0.000412279	-0.00342919	-0.0011607	2.86268e-05	0.000463096	-0.000978216	0.000169951	0.000395866	0.00258092	-0.000958697	0.000323556	0.000991994	-0.0011337	0.000575718	0.000217753	-0.000956262	0.000430676	0.00220863	0.000653197	-0.000114224	-0.000634138	-0.00043047	-0.000891883	-0.000445788	0.000610487	-0.000173179	-0.000533717	0.0011006
Kmt2b	1.34937e-05	-0.000864016	0.00125852	0.000903739	-0.00201626	-0.00172197	-0.000972749	-0.00177658	-6.84033e-05	-0.000807633	-0.00399715	-0.00094934	-0.00177425	0.00069965	-0.00352484	-0.00080967	0.00164197	0.00362174	0.000883971	-0.00108826	0.00208305	-0.000301289	-0.000381858	-0.000563672	-0.00407775	-0.00197696	-6.21057e-05	-0.00358321	4.49178e-05	-0.00186395	0.00102604	-0.00212428	-0.00550495	0.0022252	-0.00588629	0.000283331	0.00186377	0.000300822	-0.000143231	-0.0025031	-0.00455928	-0.00233869	0.000695534	-0.00128009	0.00407393	0.00178502	-0.00187914	-0.00335248	-0.000776474
Cox6b1	0.00237443	-0.0552303	-0.00988744	-0.000571258	0.00940196	0.000928088	0.00200024	-0.00272223	-0.0252078	-0.00237688	-0.00189845	-0.000126366	0.00487777	-0.00185125	0.00411948	-0.00463292	-0.0330632	0.00733653	-0.0049741	-0.00112193	0.0132856	0.00205422	0.0304877	0.00153293	0.00707233	-0.0043254	-0.0109772	-0.000528704	-0.0162839	-0.0016938	0.00934165	0.0017698	0.00157484	-0.00565653	-0.0059163	0.0104573	-0.00416658	-0.00495158	0.00101759	-0.00866173	-0.00663993	-0.00179797	0.00313737	0.00273453	-0.00209688	0.00368137	-0.000491622	0.00564034	0.000169472
Rbm42	-0.00676395	-0.0147482	0.00458418	0.00461173	-0.00373001	0.00295243	0.000442257	0.00158528	-0.0033704	-0.00567713	-0.00408659	0.00149338	-0.00320509	0.00304154	0.00269704	-0.00446093	0.00587023	0.0021137	-0.00118138	-0.00150062	0.0161307	-0.0103272	-0.00870424	-0.00348574	-0.0147607	0.0156414	8.98018e-06	-0.00431237	0.00214755	-0.00352797	0.004921	0.00472079	-0.0106243	0.0154718	0.0116373	0.00119078	-0.000138105	0.000635725	0.00423557	0.0243306	0.0217511	-0.0143018	-0.00414852	0.0262058	-0.00720892	-0.0136156	0.00742021	0.00936671	-0.00498031
Tmem147	0.00185301	-0.00435371	0.00615806	0.00202188	-0.00629337	0.00105101	-0.00137031	0.0032515	-0.00364371	-0.00191109	-0.00232841	-0.000775623	-0.00453893	0.00322414	0.00708324	0.000348629	-0.000160335	-0.00867244	-0.00265774	-0.00242176	-0.00340943	-0.0253673	-0.0155525	-0.00252766	0.00124031	-0.00832919	0.00131684	0.0158313	-9.2901e-05	-0.00392333	-0.0028892	0.00876138	0.00344008	-0.0123685	-0.0094752	-0.00313214	0.0117163	0.00939394	-0.00911696	0.0124768	-0.00749362	0.00352953	0.00257687	0.0173724	-0.00746572	-0.00752512	0.0088231	-0.00478928	0.0129397
Gapdhs	0.000742221	-0.00154186	0.00219705	-0.000805488	3.88377e-08	-0.0010529	0.000772896	0.0014846	-0.00253302	-0.000734278	-0.00323905	0.0023199	-0.00281372	-0.000567619	0.000658192	-0.000528917	-0.000854172	0.000483407	-0.000185971	4.2182e-05	-0.0016859	-0.00267612	-0.00370455	-0.000611899	-0.00125701	-0.00140035	-0.00053182	-0.00178043	2.18664e-06	0.00114612	0.000704584	0.00048271	-0.00247453	-0.00121556	-0.00177799	-0.000709317	0.0025006	0.00183342	-0.000146412	-0.00160893	-0.00133047	0.00067855	-0.000828317	0.000222346	0.000534504	0.00261308	0.00276723	0.00223603	0.000385558
Sbsn	-0.00271569	0.00396497	-0.000986044	-0.00175149	0.00198843	-0.00413374	0.00129597	-0.00355103	-0.00343458	0.00225021	-0.000215262	-0.00256074	0.00187379	-0.0437034	0.00294446	-0.0031867	-0.00497948	-0.00292525	0.00728942	-0.000461444	0.000565207	0.00932889	0.00360946	0.0035792	0.00582143	-0.00248421	0.000764097	-0.00565285	0.000878482	0.00149275	6.49844e-06	0.000616231	0.00114118	-0.00500822	-0.0057375	-0.0033469	-0.00260096	0.00107081	0.00309447	-0.00463862	0.00530191	-0.00129967	-0.0033746	-0.00582119	-0.00564012	-0.00349936	-0.000392735	-0.00426959	0.00547806
Cd22	0.00239457	0.00364139	0.000601218	-0.00271784	0.000213595	-0.00227342	0.0016336	-0.000584541	-0.00345909	-0.00023125	0.00139822	0.0011424	0.00257652	-0.000348654	0.00920722	0.000553881	-0.00415075	0.0019973	-0.000734625	-0.00170703	0.00504365	0.00345692	0.000377893	-0.00267628	0.00161514	0.00324197	0.00592996	-0.000756478	0.00102362	0.00208761	0.000599781	-0.00367548	-0.00517746	-0.00702036	-0.00640467	-0.00045716	-0.00151112	-0.00409479	-0.00119612	-0.00218433	0.00348218	-0.000209485	0.00194419	0.00143005	-0.00471611	0.00210091	0.000775126	-0.00475337	-0.00362201
Hamp	-0.00328105	-0.0613298	0.00721596	-0.00801414	0.0640203	-0.00869305	0.00548289	-0.0320009	-0.0574143	-0.000537786	-0.00384033	-0.0140939	0.00350037	0.0101458	-0.00424469	-0.00910217	-0.000427127	0.0113088	0.00765536	0.00151523	-0.0413068	-0.0132584	0.0260016	-0.00964364	0.0139239	-0.0129038	0.00704611	-0.00725127	-0.0113612	-0.0069436	0.00724282	-0.0045505	-8.41766e-05	-0.00164337	-0.00637357	-0.00774677	-0.00286641	0.00700402	-0.00094177	0.0190177	-0.00285096	0.00733289	0.00490309	-0.00789922	-0.0165122	-0.0112302	-0.0147977	-0.00955708	-0.00118151
Usf2	-0.00692183	0.000353348	-0.00173572	-0.0046262	0.00938041	-0.00949836	0.00486397	0.000131639	0.00721634	0.0032265	-0.00899848	0.0047131	0.00520318	-0.00062387	-0.00162792	-0.00141023	-0.00140519	-0.00138997	0.00952432	0.00285592	0.00778175	-0.00742563	0.00762042	-0.015522	-0.00970513	2.34774e-05	0.01045	-0.00474835	0.00931953	-0.00366969	0.0163631	0.000532934	-0.0040819	0.00485466	-0.00315676	0.00371254	0.00807575	-0.00384231	-0.00120345	0.00483055	-0.00473231	0.00188466	-0.000934728	0.00866799	0.000333112	-0.0223105	0.00413527	0.002724	0.0143922
Lsr	0.000477026	-0.00200324	0.0320559	-0.00438724	0.0117482	0.00553338	0.00293739	0.00515756	-0.0167415	-0.000203893	-0.00553591	-0.00207766	-0.000240183	-0.0150449	-0.00127654	0.0062694	-0.00374016	-0.000514427	0.00476016	0.000254389	-0.00812988	-0.0135926	-0.00349598	-0.00140954	-0.00591492	-0.00252659	0.018025	0.00057433	-0.00626184	0.00238157	0.00153913	0.0053143	0.00110059	0.00142502	-0.00943118	-0.00809947	-0.00143632	-0.00227623	0.00728344	-0.0151932	0.000139517	-0.000461212	0.0135335	0.0102136	0.000820838	0.00872831	0.0104874	0.00508584	-0.0105515
Fxyd5	-0.00504676	0.00569507	0.00152492	-0.00410977	0.00332153	0.00526618	0.00557892	0.00279655	-0.00367939	0.0119458	0.00484617	0.00300595	-0.121331	0.0184916	0.0028593	0.0102555	-0.0233285	-0.00739218	-0.00869523	0.0641992	-0.0033976	0.00626982	-0.0675128	-0.0130235	-0.023258	-0.0053309	-0.00253109	-0.00276057	0.0287072	0.00156457	0.0048276	-0.000164234	0.00852951	0.00394295	0.0156457	0.010586	-0.00344653	0.00460515	-0.0074849	-0.00964545	0.0142647	0.018631	0.0178776	0.0142679	-0.00133958	0.00549834	-0.00988671	0.00352431	0.0126109
Fxyd7	-0.000454352	0.000909572	-4.60426e-05	-0.000633434	0.000350903	-0.0038773	0.000514332	-0.000474291	-0.00145152	-0.00466863	-0.000436722	-0.000257324	-0.056559	0.00105946	1.36901e-05	0.00268109	-0.00117852	-0.000929553	-0.00109367	0.00266997	-0.00278165	-0.00172114	0.00233518	0.000734742	-0.000370294	-0.000380484	-0.00346457	-0.000273579	-0.00917266	0.00025029	-0.00095052	0.00228524	0.00127534	0.00223845	-0.00142426	-0.00108969	-0.00104818	0.00362259	-0.000868476	0.00163	0.00338986	-0.00692506	-0.00264584	0.00394198	9.24836e-05	0.000708447	-0.002997	0.00452751	-0.000429627
Fxyd1	0.00346635	-0.0182823	0.0151237	-0.00326452	0.0132694	0.00749774	0.00137593	0.000714268	0.0052549	-0.000594286	-0.0403565	0.0050113	0.0064725	-0.00878237	0.00252504	-0.00130044	-0.000231652	0.00352045	-0.025677	-0.00361909	-0.0145138	-0.0140317	0.00270455	0.00152789	-0.0107073	-0.0102371	0.00806297	-0.00938928	-0.0025393	0.00487777	-0.0041767	0.00034835	0.0075714	-0.00493632	-0.00553343	0.00539916	0.00474335	-0.0147133	-0.00205551	-0.0033422	-0.0176091	0.00431535	0.0105804	0.00606476	-0.0125058	-0.0133969	-0.01052	0.00554044	-0.0199247
Fxyd3	0.000426639	-0.000696764	-0.00399923	-0.0037797	-0.00117625	0.000329166	0.0087366	0.000438234	-0.000127298	0.00196037	0.00138981	0.000719584	-0.00102029	-0.164344	-0.000499822	0.0016391	-5.45435e-05	-0.00551071	0.00223459	0.00173397	-0.00211619	-0.00395723	0.00272549	0.00160945	-0.00417533	0.00452716	-3.36658e-05	-0.000139791	0.00101865	0.0026866	0.00221285	0.00156423	-0.00377774	-0.0030055	-0.0011305	0.0038042	-0.000813859	0.00160536	-0.00253873	-0.0159419	-0.00439292	-0.00144854	-0.00131442	-0.00365526	0.0040468	0.00256076	0.00282018	0.00215917	-0.00167852
Hpn	-0.00745957	-0.00512417	0.0326745	-0.00461772	0.0112791	-0.00385264	0.00422764	-0.017904	0.00573708	-0.00162406	-0.00972501	0.00119076	0.00436817	0.0065566	0.00219294	0.00256878	0.0115671	0.00577058	0.00395034	0.000923239	0.00535808	0.0068154	-0.00216856	0.00498252	-0.0143437	-0.00883569	0.000129945	-0.00220766	0.0127446	-0.00373333	-0.00030044	-0.00445588	0.00698071	-0.00427219	0.00968659	0.00422338	-0.000767349	0.0109556	-0.00179245	-0.00833769	0.00868694	-0.000515558	0.000115527	-0.00690285	-0.00046101	-0.00146574	-0.00349135	-0.00227857	-0.00250629
Scn1b	-0.00247297	0.00874648	-0.0015557	0.00474307	0.00732532	-0.00509968	0.0050921	0.00219146	0.00307338	-0.00117121	-0.00168977	0.00704166	0.00290778	0.00806024	0.0106416	0.00731304	-0.00547195	0.00279686	0.00691634	0.00163914	0.00537897	0.00435972	0.0120412	0.00732981	0.000951861	-0.0101679	-0.00459893	0.0132462	-0.0133433	-0.00170342	-0.00280735	-0.00167769	-0.0238762	0.00833628	0.0055508	-0.0146936	-0.00322254	-0.00957821	-0.00159894	-0.00785966	0.0117913	4.20994e-05	-0.000926375	-0.00142032	-0.00690011	-0.00147883	0.00871064	-0.00296412	-0.00499735
Gramd1a	0.00205752	0.00117478	0.000146999	0.00113979	0.00576582	-0.00868164	-0.00176354	-0.00574355	-0.00261573	0.000702913	-0.00296369	0.00350001	0.00507393	0.00432208	-0.0134117	0.00589143	0.00095618	-0.00256905	0.00101237	0.000521965	0.000149639	-0.0126186	-0.0266828	0.012938	-0.0050711	0.00889957	0.00215101	0.000243133	0.00616204	-7.18824e-05	0.00485619	0.00436441	0.005397	-0.00182514	-0.007073	-0.0042749	-0.0123714	0.00249394	-0.00112671	-0.000717897	-0.000218613	0.00447069	-0.00239515	0.00452505	-0.0029495	0.00222477	-0.0012006	0.00684461	0.00178236
RGD1563307	0.000309146	0.000201909	-0.000309468	0.000221163	0.000208435	0.000163446	0.000242037	-4.06471e-05	0.000218318	-0.000193796	0.000971827	0.000263181	0.000279872	-0.00168148	0.00156768	-0.000817723	-0.000341248	0.000759347	0.000610495	0.00115622	-0.000686027	-0.00048435	2.48124e-05	-0.00149072	0.000921001	0.00174672	-0.00046942	-0.000308897	-6.04255e-05	2.55276e-05	-0.00111614	0.00112376	-0.0013151	-0.000717197	-0.000287137	-5.33572e-05	0.001818	-0.000964579	0.000200844	6.19882e-05	-0.000357178	-0.000738716	-0.00114854	0.00130236	-0.000113629	-0.00117867	0.000737106	0.000438229	-0.000803289
Pdcd2l	-0.00195325	-0.00730745	-0.0031577	0.0011553	-0.00268598	-0.00111816	0.00130987	0.00195955	-0.00240388	-0.00217773	0.0070691	0.00430853	-0.00596981	-0.00343763	0.00266167	0.00358267	0.00548493	-0.0037916	0.00200446	-0.00433032	0.00387925	-0.00678094	-0.0101105	0.00851939	0.00349993	0.00642317	0.00467286	0.00381541	0.0107533	0.0319696	-0.0132388	-0.00770744	0.011638	6.48095e-05	-0.00689277	-0.0021015	0.0033872	-0.00760946	0.00420052	0.00349863	0.00534372	-0.0110405	-0.00843398	-0.0119442	-0.00667245	-0.0122678	0.0111499	-0.00946347	0.0119738
Gpi	-0.00165496	-0.00250494	0.00526837	0.00140413	-0.00574874	-0.00883872	0.00104786	0.00287686	0.00452639	-0.00488178	0.00812871	-0.00758012	-0.00775963	-0.000368858	-0.00586703	0.00159123	-0.00317972	0.0193048	0.00383124	0.0143622	0.0124531	-0.0144559	-0.00853799	-0.00154673	-0.0168969	0.00493109	0.0121137	-0.00629891	0.00161585	0.00174611	0.00412359	-0.00926024	0.00652389	-0.00147734	-0.00428942	0.0068778	0.0104914	-0.0106296	-0.000143425	-0.0109434	0.0186674	-0.01279	-0.000848563	0.00556134	-0.00296005	-0.0109802	-0.00568269	-0.0204195	-0.0144207
RGD1308428	-0.0010307	0.00284677	-0.00165388	0.0211504	-0.000351695	0.0106902	-0.00100072	-0.00742407	0.0107062	0.000581032	-0.0008264	0.000489344	0.00253981	0.00153671	-0.0129356	0.000783323	-0.000549065	0.00780367	0.0012777	0.00195345	0.00306232	-0.0110664	0.0015724	0.00545298	0.00700658	0.00547832	0.0213277	0.00905836	-0.00948769	-0.0149482	-0.0086279	-0.0161376	-0.00195265	0.0087387	0.0135974	0.000960124	-0.00180343	0.00567574	-0.0204028	0.00291277	-0.00707122	0.0105302	0.00662549	0.000120671	0.00586043	0.000354511	0.0039825	-0.0185503	-0.000465118
AABR07002945.2	-0.00296822	0.00212458	-0.00295206	-0.00142946	-0.00418601	-0.000763199	-0.000244332	-0.00291259	0.000698168	-0.00145905	-0.00436638	-0.00103679	-0.00435331	-0.00215062	-0.00120559	-0.00849905	0.00249306	0.00574144	-0.000760491	0.00463349	0.00157078	0.00455637	0.00413275	-0.00135866	0.00222946	0.00819722	0.0288675	0.00462413	-0.00405332	0.00198871	0.00449386	0.00963064	0.00716753	-0.00516726	-0.00886641	-0.002759	0.00985572	0.0103081	-0.00317988	0.0023862	0.000928814	-0.00263524	-0.00232992	0.000321207	0.00152128	0.00775099	0.000548946	-0.000598966	-0.00842405
Lsm14a	-0.00365944	5.74761e-05	0.000262789	-0.00518332	0.00126012	0.0072779	0.00397439	0.00186798	0.00876533	-0.00304224	0.00520526	-0.00346087	0.00388911	0.00180848	-0.00303201	-0.00256541	-0.000598468	0.0101778	-0.00475113	0.00084077	0.0139794	-0.00235905	-0.0114764	0.00969046	0.0152342	-0.00491476	0.00788235	-0.000216706	-0.00486588	0.00440038	-0.0191303	-0.0283469	0.00131909	0.0050865	0.00589335	-0.0276242	0.00241687	0.0126508	0.00443034	-0.000575648	0.0134569	-8.06717e-05	-0.0140979	-0.00685393	0.0113554	-0.00267036	0.0032919	0.00461172	-0.00485848
AABR07002969.1	0.000303737	0.000702932	-0.00215503	-0.000511498	-0.000142435	-0.000843154	0.000764351	-0.00119563	-0.00101436	0.000279141	-8.85507e-05	0.00115956	0.000572144	-0.00092593	-0.000862661	-0.000885132	0.000583231	0.000474182	0.0020778	-0.00091819	-0.000897402	0.00150065	0.000468195	0.000241347	-0.000649526	0.000599854	-0.000366175	-9.19038e-05	0.00333723	0.00194881	8.29014e-05	-0.000162396	9.4842e-05	-0.000190584	-0.00215499	-9.36533e-05	0.00393947	2.1787e-05	0.00139801	-0.000738962	0.00138051	0.000509428	-0.00197395	9.6423e-05	-0.00100564	8.4963e-05	0.000527798	0.000211553	0.000105867
Syne4	0.000538458	-0.00232359	0.00144554	-0.000625652	-0.00184552	-0.00111812	-0.000785335	-0.00222326	0.000275093	-0.00119574	0.000598646	-0.00281398	-0.000659735	-0.00230297	-0.00098767	-0.00212616	0.000865307	0.00141975	-0.000893633	0.0018058	-9.55841e-05	0.00023789	-0.00233801	-0.00310381	0.00300938	0.0007363	0.000694108	-0.000269468	0.000473504	0.00168691	-0.000725158	0.00251303	-0.00168129	0.000274523	-0.000763698	-0.000345579	0.00138854	-0.00225368	-0.00243163	0.000228967	-0.00125249	0.00139478	0.00404489	-0.00135187	-0.00709083	-0.00302907	-0.00325359	0.00127972	-0.00288809
LOC103690005	-0.000253213	-0.00071541	3.48005e-05	-0.000222728	-0.00114312	0.00115579	0.000229903	-0.000532523	-0.000111114	-2.45435e-05	-6.96683e-05	-0.000833909	0.000131266	-0.000989689	0.00215423	-0.000756063	0.000368928	-0.00012093	-6.26847e-05	-0.000997382	0.000565309	-0.000386005	2.3923e-05	0.000650518	0.000292738	0.00108096	0.000729996	0.000415997	0.00221187	0.000426996	0.000857059	-0.00154281	-0.00199955	0.00042458	0.000844608	0.000604631	0.00327599	-0.0014481	0.00205026	0.000308773	7.40442e-05	-0.00361614	2.84622e-05	-0.00172939	-0.00171737	-5.82071e-05	-0.000935373	4.84006e-05	-0.00142779
Pdcd5	-0.00208878	-0.00310103	-0.00146894	-0.00400694	-0.0035183	-0.00109527	-0.00016932	-0.00129064	0.00948894	-0.000638774	-0.0141794	0.00231867	0.00476644	-0.00774985	0.00788923	-0.00228062	0.00292139	-0.000522835	-0.011131	0.00448482	0.000897386	-0.00256153	0.00417936	-0.00673094	-0.0114149	0.000724449	-0.00112085	-0.000482884	0.00644105	0.000260773	0.000767712	-0.00568938	-0.0129584	0.00838626	-0.00759334	0.00896859	-0.00498247	0.000327835	0.00102999	-0.00160862	0.0037026	0.0124906	-0.000166893	0.00315838	0.00304004	-0.000605407	-0.0145535	-0.000950774	-0.00572892
Cebpg	-0.000675287	-0.00614567	0.00267121	0.0031012	0.00365614	-0.00336771	0.00378769	-0.00401916	0.00959063	-0.000727637	-0.00917765	-0.00134512	0.00368257	0.00138803	0.00811096	0.00299454	-0.00121701	0.00324242	0.0166983	0.00496075	0.000818834	-0.00275067	0.00613383	0.0026959	0.00334747	-0.00272907	-0.00150309	0.00980574	0.00555877	0.0297338	-0.00992508	0.00747853	-3.76484e-05	0.00643271	-0.00453207	-5.47751e-05	-0.00482513	0.00181616	0.0112795	0.00788943	0.00376156	0.00262067	0.00289482	-0.00268132	-0.015077	-0.00479739	0.00253955	-0.000309333	0.000334514
Cebpa	0.00226624	0.00807053	0.00492236	-0.000223937	0.0246025	-0.00290792	-0.00013572	0.00473009	0.0502951	-0.00701771	-0.00532116	0.0016816	0.001328	-0.000729955	0.00698366	0.00500912	-0.00862936	0.00852876	0.00621903	4.32229e-05	-0.00780357	0.00533609	0.00211956	0.0020248	-0.00398986	-0.0102735	-0.00366538	-0.0088222	0.00596037	0.00121455	0.00298622	-0.00981404	0.00217221	0.00394291	-0.012455	-0.00409952	-0.0105597	0.00246382	0.00305669	-4.35837e-05	0.00438533	0.0022712	0.0070874	-0.0055215	0.00582452	-0.00201107	-0.0145051	-0.00239607	-0.00403616
Lrp3	-0.00276525	0.00228787	0.0188087	-0.00348732	0.015686	-0.000338792	0.00413346	-0.0134968	0.00326346	0.000682377	-0.00948778	0.00137104	-0.00115586	-0.000479957	0.0071738	-0.00223548	0.00312011	-0.00348194	0.000653181	-0.00495128	-0.000138951	-0.00991909	0.00261364	4.55758e-06	-0.0127656	0.0023144	-0.00101603	0.00584578	-0.00437722	-0.00169754	-0.000933802	-0.00401228	-0.00761481	0.00126036	-0.0112504	-0.0116439	0.00570825	0.0129249	-0.00959629	0.00548038	0.0167305	-0.00522474	-0.00660342	0.00176527	0.00728797	0.00742803	0.00731273	0.00984019	0.0109681
Gpatch1	-0.00359031	-0.00506871	0.000895268	-0.00456316	0.00555837	-0.00366125	0.00245382	-0.00331838	-0.00492196	-0.00531353	-0.00184135	0.00346035	-0.000309577	-0.00437916	-0.00831709	-0.00394826	0.00521572	-0.00844035	0.00400467	0.00184518	0.00300092	-0.00486273	-0.00726189	-0.00301897	-0.00753669	-0.00136407	0.00478297	0.0266402	-0.00343936	0.00109522	0.0076626	-0.00424296	-0.0164143	-0.0184237	-0.00316375	0.0134057	0.0119574	-0.00528342	-0.00316543	0.00306729	-0.014338	0.0110147	0.00421933	-0.00239645	-0.0141866	0.00902492	0.016762	-0.0225289	-0.0241746
LOC687679	-0.000740476	-0.014417	0.00727965	-0.00099811	0.00625474	0.0114969	-0.00118401	0.00292551	-0.00681814	0.00495139	-0.0144774	0.00121789	-0.00873367	0.000584656	-0.00370574	-0.0182399	-0.00742132	0.0084329	0.00902782	0.00593847	0.00146871	-0.00654732	0.00090932	-0.00414904	0.000707822	0.00449552	-0.00952006	0.0132743	0.000136549	-0.00600425	-0.00124716	0.00308239	0.00376794	0.00818828	-0.00106168	-0.0203261	0.0132488	0.00750672	0.0200122	0.00704883	0.0135615	-0.00506894	0.000642039	-0.0146658	-0.017379	-0.000914857	-0.00168264	0.00248389	-0.0095188
Rhpn2	-0.0022027	0.0058923	-0.00571879	-0.00558106	-0.00339481	0.0035574	0.00677904	-0.0019254	0.0055426	-0.0015596	0.00753699	-0.00558848	-0.00184392	-0.030845	-0.00461459	0.000607785	-0.00243603	-0.000495809	-0.000971479	-0.00091014	-0.00265088	-0.00331994	0.00746799	0.000472112	-0.00500908	-0.0174331	-0.00703937	0.0291288	-0.00852354	-0.00169772	-0.00443025	-0.00395476	0.010293	-0.00203492	-0.00199972	-0.00440377	3.5355e-06	-6.8193e-05	0.0108925	0.00238045	0.00386856	0.00133723	-0.00130242	-0.00791393	-0.016926	-0.0148318	-0.0162552	-0.0205882	0.00253266
Faap24	0.000551977	0.000875999	0.00215981	0.000632659	-0.000400373	0.000143383	-0.000374415	-0.0054717	0.00242398	0.00508319	-0.00481597	-0.00105558	0.000879234	-0.00119763	0.00219975	-0.00194619	-0.00467059	-0.00112366	0.00269195	-0.00291837	0.00246504	0.0104186	-0.000374581	-0.00413645	-0.00847418	0.000603048	-0.00166052	-0.00183243	0.0044379	-0.000134581	0.00182429	-0.0257839	0.003471	0.00023208	0.00438906	-0.00216531	-0.00415677	-0.00484315	-0.00325133	-0.00350727	-0.00127106	0.00626286	0.00572672	0.00159966	0.00317566	-0.0017795	0.00411775	0.0052641	-0.00404558
Cep89	0.00778559	0.00533259	-0.00112899	-0.000318197	0.000801367	0.0102521	0.000411213	-0.00102638	0.00204355	-0.00075367	0.000434023	-0.00578777	0.00327504	0.00737106	0.00695879	-0.0263374	-0.00310363	-0.0117319	0.010863	-0.00185819	-0.00954077	-0.0186595	0.00147491	-5.4567e-05	-0.00343094	-0.00117299	-0.0123908	0.047214	-0.0166568	-0.00997394	-0.00207653	0.00739898	0.00150506	0.00143314	0.0131284	0.000615647	0.034622	-0.0121596	-0.000825237	0.000420374	0.00561258	-0.00658486	-0.00566519	-0.00719404	-0.00634178	-0.00993772	0.0101352	0.00871002	-0.00331637
AC136661.1	-0.000973602	0.0020054	-0.000431752	0.000533632	0.000856653	-0.00178018	0.0015555	-0.00135965	0.000189828	4.92305e-05	-0.00283461	-0.000192908	0.000982497	-0.000625886	0.00550661	-0.00187918	-0.00190198	-0.000591821	-0.000166177	-0.00243699	-0.00133596	-0.0013102	-0.00191639	-0.00324236	-0.00085474	-0.000125968	0.00227359	0.000998121	0.00591264	0.000234007	0.00078016	0.00175714	-0.00100335	-0.00676348	0.0036089	-0.00112644	0.00391618	0.0023784	-0.000552114	-0.00321693	-0.00141647	-0.00225226	0.00091481	-0.00620359	-0.00361665	-0.000349305	0.00440133	-0.00950133	-0.00188422
Nudt19	0.00227013	-0.00325424	-0.00436342	0.00200605	-0.00926017	-0.0048079	0.00149625	0.0014652	-0.000872861	-0.000526818	0.002661	-0.000214773	-0.000995351	0.0014081	0.00875901	-0.00522001	-0.00101251	0.0013962	0.00642264	0.000547238	-0.00771403	-0.0117989	-0.00726081	0.00272988	-0.00812007	-0.00351868	-0.00782555	-0.00496529	-0.00306124	-0.00996662	0.00521695	-0.0163089	0.00269102	-0.0186996	0.0046243	-0.00075697	0.020308	-0.00295318	0.00449339	0.00877894	0.00577834	-0.0141025	0.00230334	0.0209915	-0.00629338	-0.0406512	0.00222007	0.00188159	-0.000701006
Rgs9bp	-0.000491796	-0.000758184	0.000693904	0.000108485	0.000912955	-0.000273862	4.45173e-05	-0.000486609	-0.000444367	2.12916e-05	-0.00120745	-0.00051145	-0.000645922	-0.000827126	-0.00065024	-0.000959733	-0.000101664	0.000345684	0.00167808	-0.000920855	2.87815e-05	0.00255988	-0.000989433	-7.58955e-06	-0.000156591	-0.000438297	0.002256	-0.00299033	0.000936041	0.0012043	0.000623366	-0.00151065	-0.000241463	-0.000555035	-0.00017219	-0.00199692	0.000423694	-0.000334147	0.000209401	0.000519334	-0.000502465	0.000438661	-0.000211382	-0.000413052	9.81134e-05	0.00218964	0.00106965	0.000267643	-0.00109521
Ankrd27	-0.00475251	0.00393822	0.00082054	-0.00651976	-0.000790048	-0.00818459	0.00311243	-0.00562358	0.0120394	0.000195377	0.00249299	-0.00864742	0.00476261	-0.00213053	0.000764493	-0.000582024	-0.00237973	-0.00733759	0.0103363	0.0103448	-0.0063547	-0.00279982	0.00752138	-0.002741	-0.0120502	-0.00182126	0.0152626	0.00765579	-0.00104775	0.0204528	0.0108754	-0.000210432	-0.0106904	-0.0201562	-0.00984758	0.00667035	-0.00172624	0.00478321	-0.00900282	0.00759616	0.000304397	-0.00102259	-0.000544006	0.0273443	-0.0254928	0.00768196	-0.0130082	-0.0153742	0.00453325
NEWGENE-1310561	0.000374652	-0.000724066	-0.000849392	-0.000621038	-0.000479891	-0.000402706	-0.00103892	-4.74929e-05	0.000562951	0.000985046	0.000440809	0.00288902	0.000114802	-0.00402877	0.00207554	-0.000672572	-0.000139478	0.00310726	0.00127672	-0.00261193	-0.000498665	0.00108839	8.23934e-05	-0.00359176	-0.00223393	0.000780022	0.00241986	-0.000327375	0.00601173	0.00277935	0.000811684	-0.000471987	0.00499701	0.00341162	4.32637e-05	0.000204581	0.00217099	0.00107037	-0.00429866	-0.00181258	0.0008322	0.00298856	-7.48074e-05	0.000298796	0.00490593	-0.000347632	0.00105662	0.00100156	-0.00397257
Dpy19l3	-0.00537597	0.00330035	0.0191759	-0.00219308	0.0155966	-0.00845445	0.00456155	-0.00131325	-0.0038329	0.00109691	-0.00646289	0.0124262	0.00333775	0.000826475	0.00823825	0.000123439	0.00317463	0.00508529	-0.0136892	-0.00290122	0.00573377	-0.00218856	-0.00382333	0.00548162	-0.01025	0.00172695	0.0134425	-0.000736453	0.000745829	-0.00349361	0.00422981	0.00465762	-0.00481503	0.00274303	-0.00715308	0.0133867	0.019571	0.00355042	0.016532	0.0005828	0.00737744	0.00297953	-0.000698118	0.0103241	-0.00186495	-0.00770307	0.014986	-0.0101789	-0.000591945
Zfp507	0.00268382	-0.00314508	-0.00332667	0.00191766	0.000159865	-0.00364157	0.00264717	-0.00286038	0.0059546	0.0049264	0.00585844	-0.0019322	0.00141913	0.00180417	-0.000251332	0.00353956	0.00558788	0.00274239	0.0083819	0.00459422	-0.00367653	-0.00580048	0.00095099	-0.00789189	-0.00361648	0.000554844	5.11543e-05	0.0179433	-0.000805086	-0.0150111	0.0107995	0.00595526	0.0159082	-0.00253383	-0.00742694	-0.0122009	0.000529865	-9.19854e-05	0.00222479	0.00342232	0.00529931	0.00650587	0.00726556	0.00757195	-0.00667817	-0.00146229	0.000464605	0.0188325	-0.00597054
AABR07002997.1	-0.000365393	-0.000117321	0.000177739	-0.000199446	0.000484182	-0.00112923	0.000626266	-0.0016295	-0.000922713	0.000213158	0.00084072	-0.000301416	-0.000877105	-0.00124896	0.000586734	-0.0014779	-0.000614471	0.00145646	0.000892309	-3.26048e-05	0.000387964	0.000910291	0.00142001	-5.7449e-05	-0.000316051	-0.000987316	0.000142351	0.000628687	0.000955184	0.00115375	-0.000743458	-0.000172032	0.00115682	-0.000837039	-0.00208829	0.00179806	-0.000592636	9.89001e-05	-0.000663085	-0.00103693	-0.000147715	-0.000427583	0.000979897	0.000506564	-0.000511212	0.00061432	0.00101499	0.000355989	-0.00122616
Tshz3	-0.000140015	0.00225653	-0.00147148	0.00598209	-0.00233767	-0.000604673	-0.000578349	-0.000752858	0.00153077	0.000778914	0.000383013	3.52215e-05	0.000610375	-0.0111929	0.00193424	0.00126241	-0.00133364	-0.00224437	0.00070469	-0.00321529	-0.000186747	0.00177771	-0.000236032	0.000123779	-0.00350989	0.000153765	0.000130906	-0.00156334	0.00141195	0.00254266	0.0012801	0.00149243	0.00549177	-0.00519573	0.0057863	-0.0021102	-0.00213512	-0.000863024	0.0212271	-0.0038072	0.00124291	-0.00252678	-0.00220294	-0.00747398	0.0058888	-0.0044102	0.000463665	0.00583143	0.00131356
RGD1562402	-0.00309191	0.00444402	0.00585186	-0.00373139	-0.00487488	0.00444274	0.00154914	-0.00136163	-0.00495577	-0.00459541	-0.0127734	0.000274501	-0.00519718	0.00315021	0.00168674	-0.000199631	-0.00717399	0.0157405	-0.00892585	-0.0126439	0.00271191	0.00435481	-0.00821195	0.00599744	-0.00873867	-0.010657	0.00143102	-0.00358469	-0.00376184	0.00654925	-0.00768043	-0.0084431	-0.012102	0.00785523	-0.0196074	0.00494124	-0.00351739	-0.0022305	0.00611072	-0.00834386	-0.00311643	0.00703849	-0.00387483	0.0103107	-0.00766249	0.00705927	0.000330368	0.00144274	0.00206191
Uri1	0.00211466	0.00390419	-0.00551361	0.00471895	-5.70459e-05	-0.004794	0.00096121	-0.00514126	0.0124362	0.000959866	-0.000771328	0.00509874	-0.0107608	-0.00197477	0.0104104	-0.0114347	-0.000631554	-0.00214863	0.00362565	-0.000482076	-0.00177223	0.00286155	-0.0218041	0.00761992	0.0021798	0.00615207	-0.00216877	-0.000558732	-0.00109983	0.000688041	0.0168888	0.003528	0.00882725	-0.0185371	-0.00882135	0.00263808	0.000681719	-0.0041653	-0.000742067	-0.014219	0.00968922	-0.00546533	-0.0114371	0.00222955	0.0110538	-0.0269	0.000868403	0.0122384	-0.0252932
Ccne1	-0.00191315	-0.00123832	5.67861e-06	-0.000505445	0.000869408	0.00553698	0.000637091	0.00127615	-0.000294855	-0.00270549	0.0019732	-0.00010287	0.000503386	-0.000200485	-0.00122521	-0.0214352	0.00111737	-0.00199353	-0.000537458	0.00174667	0.00237677	0.00152639	-0.00537255	-0.00173536	-0.00124476	0.00044509	-0.00167512	0.0027759	-0.00429107	0.00206976	-0.00175972	1.82831e-05	-0.000896813	-0.00104183	-4.57784e-05	0.00129228	-0.00351811	-0.00199601	0.00271294	0.000176104	0.00219922	-0.00263856	-0.000190893	-0.00555326	-0.000741804	-0.000157562	-0.00057179	-0.00210247	-0.00970596
LOC690000	0.00432585	0.00492527	0.00753097	-0.00352317	0.00433831	0.00348175	0.0014173	-0.00469182	-0.000446644	-0.00448429	-0.00510472	-0.00220356	0.00554119	-0.00283533	0.00955507	-0.00593589	-0.00733557	-0.00454579	-0.00393501	-0.00784876	-0.00306302	-0.0064026	-0.00372105	0.00703769	-0.0110983	-0.00278237	0.0194243	0.00561809	0.00339085	0.01555	-0.00527089	0.00366098	-0.00924455	0.00293752	-0.0226725	-0.00148771	0.00814907	0.0135337	0.0009918	-0.00673639	-0.0122014	0.00248439	0.00708165	-0.00189595	0.00527596	-0.00264664	-0.0141496	-8.96153e-05	-0.00524326
Plekhf1	-0.0023359	0.00484739	0.00181112	-0.000266068	0.0101364	-0.00995367	-0.00207897	-0.00593996	0.00267765	0.014857	0.000455159	-0.00775956	0.00260383	0.00270828	-0.00477444	0.00414255	-0.00456535	-0.00713019	-0.0145795	0.000476339	-0.00398249	-0.000936192	0.00512765	-0.00556559	-0.00464475	-0.00583458	-0.00857511	-0.0209914	0.00570234	-0.00526163	0.000276398	0.00403731	0.000248359	-0.0337357	0.00164413	-0.00443203	-0.00518082	0.00175286	0.00456054	-0.0102552	0.00430499	-0.00389359	0.00344872	0.01775	0.00345289	-0.0132764	0.00251486	-0.00350284	0.00795527
Pop4	-0.00485026	-0.00424951	-0.000667796	-0.00302123	-0.00354855	0.00407078	0.00533448	0.00342047	-0.00227103	0.000404013	-0.00282462	0.00289011	0.00433402	0.0054154	0.0153854	-0.0105249	0.00418272	0.0057011	0.000957325	0.012201	0.00205482	-0.00871685	-0.000410416	-0.0285092	0.00538406	0.00573701	-0.00553243	-0.00833264	0.00368081	0.00368811	-0.00202053	-0.0226539	-0.00763377	-0.0160059	0.00870098	0.00959804	-0.0111365	0.00206732	0.00306442	-0.0119428	0.00942106	-0.00842761	-0.000876361	0.00742053	0.00459958	-0.00351374	0.0114466	0.0204223	-0.0257421
Uqcrb	0.0021344	-0.00531883	-0.00454536	-0.00272144	-0.00558573	0.00104639	0.00222396	0.00175875	0.00345411	-0.00310403	-0.0190997	-0.00168791	0.00180291	-0.00585686	0.00468481	-0.00227369	0.0061901	0.00230847	0.00224896	0.00625214	-0.00675138	0.0151894	0.0004598	0.00144311	0.0115954	0.00225723	0.00172728	0.00118968	0.00792381	0.014867	0.00516384	0.00371625	-7.19176e-05	-0.0117924	0.000381818	-0.00609709	0.0011302	0.00993482	-0.00554721	-0.00941792	0.00195384	0.00100634	-0.00453618	0.00629177	0.000707308	0.00794235	0.000215375	0.000198924	-0.00642921
AC120712.4	-0.006962	-0.000718198	-0.0046794	-0.00183695	0.0211988	-0.0035757	0.00240227	0.00349328	0.00247094	0.00166986	-0.00736533	-0.00311094	0.00440773	-0.000729112	0.0059865	0.00624337	0.00581495	0.00512805	-0.00265944	-0.00519871	0.000289824	0.00619357	0.000191141	0.000192611	0.00649333	0.0053163	0.00791361	-0.0010421	0.0108976	0.00964699	0.00657028	-0.00495307	0.00375843	0.0036152	-0.000233862	-0.000325131	0.00140489	0.014932	0.00236923	-0.0041788	0.00532842	0.0158413	0.00223761	0.00789396	0.00437014	-0.00620108	-0.00630889	0.00764686	0.00360149
AABR07003176.1	0.00828492	-0.00569902	-0.00215873	0.000828064	0.00494829	0.00324571	-0.00402527	-0.00907743	0.0085992	0.00392642	-0.00268022	0.00087399	-0.00110843	0.00234197	-0.0042561	-0.00175576	0.00320904	-0.0093292	0.00510235	0.00523024	-0.0071078	0.0120454	-0.000653597	-0.00697073	0.00437466	-0.00177763	0.000330956	0.00622976	-0.00254829	-0.00617623	-0.014449	-0.0114564	-0.00945149	0.000507641	-0.00685757	0.00442557	-0.00280646	-0.00152801	0.00165263	-0.00553497	-0.00514587	-0.00394537	-0.0108462	-0.00559853	-0.00174821	0.00652171	0.00104118	0.00385934	0.0045875
Etfb	0.00644796	-0.059366	0.000655013	0.00485536	-0.00241781	-0.00223823	-0.00202119	-0.00890184	-0.00259031	0.00773517	0.00987561	-0.00257448	-0.000568542	0.00112537	-0.00884549	-0.00529785	0.00240674	0.00726975	-0.000154534	0.0105447	-0.00451566	0.000599495	-1.79323e-05	0.00990712	0.00563754	-0.00139009	0.00238126	0.00954437	0.00140884	-0.00471892	0.00311949	0.00610002	-0.00543823	-0.00172581	0.00883441	0.00859102	-0.00114272	-0.00585532	-0.00703172	-0.00360318	0.000600258	-0.00142285	-0.000811325	-0.0119538	0.00556186	0.00124728	0.00148185	-0.00536299	-0.00443236
Nkg7	-0.00410169	-0.00203363	0.000228061	-0.00186419	-0.00084312	-0.0130046	0.000335317	0.00133517	0.00131657	0.239661	-0.00174947	-0.000750961	0.0107626	0.00393999	-0.00279976	0.00536835	0.00120954	-0.00156665	-0.00453979	-0.00040242	-3.14871e-05	-0.000550985	0.00356886	0.00421179	-0.0109425	9.8758e-06	-0.000689473	-0.0021819	-0.00697719	-0.00626307	-0.000930961	-0.00311592	-0.000304673	0.000587111	0.000792508	-0.00272353	0.000739382	-0.000543682	-0.00178673	0.000825694	-0.000257594	-0.00317817	0.00235762	-0.00573719	0.000934238	-0.00079413	-0.00331978	0.00214425	0.00367006
Siglec5	0.0407066	0.0011912	-0.00452527	-0.00320134	-0.00642888	-0.00205049	0.00012622	0.000113139	-0.00516028	-0.00207052	0.00715336	-0.00146972	0.00295798	0.00441573	-0.116596	0.00634953	-0.00390356	-0.013963	-0.00316848	-0.00125355	-0.00475416	0.0111848	-0.0104861	-0.0368573	0.0065946	0.00887886	-0.0134004	0.0198713	-0.001839	-0.00848808	0.00248341	-0.00400843	0.0183208	-0.0320007	-0.0283762	0.00662718	-0.00403163	0.0051926	0.00606674	-0.0085932	-0.0097267	0.00102619	-0.00396296	-0.0244502	-0.0123194	-0.00797454	0.0145961	0.0224233	-0.00908634
AABR07003235.1	0.00403485	0.00279748	-0.0009871	-0.000462128	-0.000520317	-7.10093e-05	0.000115863	-0.000988535	0.000657089	-0.000990923	0.000943703	-0.000975003	0.00194481	-0.000564539	0.00217495	-0.00369375	-0.0025271	0.00409868	0.000862986	0.00708744	-0.00282978	-0.00414141	0.0021449	-0.00244971	0.00130922	0.000763479	9.21881e-05	0.000854342	0.00320647	9.48602e-05	0.000699515	-0.0022248	0.00226041	0.000433701	0.00209436	-0.00181898	-0.000400374	-0.000547725	-0.00154872	-0.000145789	-0.0026081	-0.00286561	0.00288037	0.000543955	-0.000524946	-0.000335434	-0.00320289	0.00215144	-0.00298755
Ctu1	0.00045273	0.00275291	0.00224216	-0.00155729	0.0032393	0.00228359	-0.000268907	-0.000213634	0.000353378	-1.96321e-05	-0.001686	-0.00139422	-0.00230186	0.00261124	-0.00318988	-0.0194606	-0.000325913	-0.00592275	0.0051337	0.00295301	-0.00370145	0.00147017	-0.0024938	0.000906665	0.000830195	-0.00690311	-0.0137551	0.00349228	0.00433792	0.0334066	-0.00346896	0.00391319	-0.00803393	0.00955687	0.0012874	0.00469442	-0.00345543	0.0112535	0.0110723	0.00520009	-0.00896422	0.00605369	0.00821807	0.00564206	0.00113255	-0.00787878	-0.00148129	0.0013535	-0.00222153
Fv1	-0.00079723	0.00261182	-0.00153081	0.000108322	-0.00231004	-0.00348723	0.00102829	-0.00425874	-0.00163757	0.0024521	0.000763355	0.0022443	-0.00521573	0.00279656	-0.000735189	-0.00438496	-0.00104508	-0.00443061	0.00150046	0.000920675	-0.00519737	0.00016857	0.00316339	-0.00691217	-0.00134742	-0.00017534	-0.00050029	-0.000137294	0.00106283	0.00597872	0.000237628	-0.00165874	0.0035499	-0.000215889	-0.00394695	-0.0259109	-0.00751099	0.00195465	0.00548539	0.00409607	0.00174303	0.00385776	-0.00132012	-0.00117703	-0.00201042	0.00104942	0.00907984	-0.00509583	-0.00982684
Clec11a	0.00255606	0.00207492	-0.000479831	0.000266157	-0.00139969	-0.00451998	-0.00652369	-0.00131897	-0.00122818	-0.000638526	-0.00169645	0.00090683	0.000320706	-0.0118474	0.0041261	-0.00301653	-0.00270411	-0.00654066	-0.00175599	0.000371046	-0.003812	0.00577146	-0.00118501	0.00211238	-0.0020763	-0.00124631	-0.0050516	-0.000287131	0.00157088	0.0229522	0.00190978	-0.00130295	-0.00335051	0.00709483	-0.00308174	0.000472532	0.00113707	0.000709028	0.00134349	0.00270614	0.0081695	-0.00186727	-0.00224478	-8.79715e-05	0.00141551	0.00185581	-0.000613669	-0.00640689	0.00354066
RGD1309036	0.00226205	0.00193615	-0.000389552	-0.0013487	-0.00157373	0.0010883	0.000953412	0.000315764	-0.00094142	0.00186601	0.00212581	0.000713358	-0.00055208	-0.00628543	0.0058613	0.000406233	-0.000994629	0.00258763	-0.00362854	0.00206034	-0.00190679	-0.00043082	0.00287578	-0.0274189	0.00567574	0.000953895	0.00108923	0.0034599	-0.000285557	-0.000901882	0.00191756	-0.00145266	-0.00507901	-0.0159775	0.0014056	0.00130376	0.00535436	-0.000717557	-0.00121484	0.00498905	-0.00222944	-0.00398852	-0.000618757	0.000102864	0.000220588	0.00506431	-0.00109327	-0.00382582	-0.00344008
Syt3	0.00417895	-0.000660702	0.0021499	-0.000563123	7.92336e-05	0.00303342	0.000843144	-0.00170387	0.000999295	0.000129122	0.00134081	-0.000771742	-0.000234165	-0.00812306	0.00456186	-0.00426149	0.00213085	0.00404593	-0.00101028	-0.00206185	-0.000895885	0.00796558	-0.00558347	-0.00360691	-9.53754e-05	0.00210597	-0.00100881	-0.00255505	-0.00146554	0.0109978	0.0014313	-0.00242696	0.00718104	-0.00392356	0.00318064	0.00227018	-0.00596167	0.00772665	0.00445518	-0.0034462	-0.00336185	0.00357368	-0.0107512	-0.0132571	0.00839295	-0.00631899	-0.000477043	-0.00774532	0.00366418
Aspdh	-0.00232906	-0.02818	-0.00177176	-0.00133665	0.000412732	0.00245446	0.0010313	-0.0171312	-0.000126944	-0.00166786	-0.00616777	-0.00678707	0.000687904	-0.00152466	0.00226195	0.00803247	0.00371757	0.0119869	0.00698267	0.000717811	-0.00601673	0.0102634	0.000361397	-0.00448671	0.00224918	-0.00258013	-0.00134342	-0.0113941	-0.00329169	-0.00514217	0.00597262	-0.0050016	-0.0105013	-0.000325468	0.0138929	-0.00553904	0.00705464	-0.00503516	-0.0103751	-0.00924911	0.00998664	-0.00487828	0.00620044	0.0126167	-0.00503135	-0.0121941	0.00172995	-0.00257235	-0.000713454
Josd2	-0.000234764	-0.01241	0.00332046	-0.000108432	-0.00350903	-0.000729683	0.000120376	-0.000239957	0.00324255	0.00231616	-0.00752894	-0.00170411	0.00703689	0.00536933	-0.00448538	-0.00480429	0.00583079	0.0120292	0.00416055	-0.000559975	0.010961	-0.00298794	-0.00860903	-0.0186262	-0.0083737	0.00999137	-0.00714522	-0.00336999	0.0097299	-0.0084269	-0.00603458	-0.00766575	-0.00648741	-0.00816894	0.00422331	0.0118086	0.00171363	0.0144152	-0.000822181	-0.00617072	0.011602	-0.0165564	-0.00697557	0.00490175	0.0086233	0.0102737	0.00815245	0.00665827	-0.000211324
Emc10	0.0133246	0.00907748	0.0121107	0.00513725	0.00302133	0.00174988	-0.00323674	0.00633971	0.00869011	0.00156689	0.000629324	0.00246195	-0.00848925	-0.00662575	-0.00484451	0.00563788	-0.00287753	-0.00239812	0.000138454	0.00992129	-0.00164744	-0.00209568	0.00560173	0.0157433	-0.0094005	-0.0149591	0.00108195	-0.0091037	-0.00561461	0.0154998	-0.00303375	-0.00167203	-0.00736066	-0.00651711	-0.00502646	0.00302076	-0.00064378	0.0320434	-0.0146543	-0.0178619	-0.000804866	0.00159213	0.00249653	0.00765403	-0.0103009	0.00598753	-0.00354403	0.00552341	-0.00187616
Spib	-0.00378798	0.00196917	-0.000826734	-0.00194529	5.89357e-05	-0.0118878	0.0014614	0.00110112	-0.00172862	-0.00612678	0.000933106	-0.000796534	-0.083392	-0.000993464	0.00171268	0.00678106	-0.00290919	0.00682927	-0.000839466	-0.00463254	-0.00156291	0.00380829	0.00334401	0.000834859	-0.00319177	0.00132373	-0.00077419	-0.00267034	-0.00148553	0.00210016	-0.00192901	-0.00215508	0.000549419	0.00294335	-0.00276187	-0.00136582	0.00113449	0.00456632	0.00250949	-0.000363562	-0.00207451	0.00805631	0.00417295	-0.000895202	-0.00327999	0.000254006	0.00280031	0.0060528	-0.0037517
Pold1	0.00305299	0.0056531	-0.000213859	0.00112973	-0.000206576	-0.00266936	-0.00180758	-0.00352342	-0.000247422	-0.00163264	-0.00154193	-0.00360444	-0.0602926	-0.00590389	-0.00395079	-0.011437	-0.00466872	-0.00288226	-0.00691063	-0.00148755	-0.00643238	-0.00195935	0.00729583	0.00432904	0.000266389	-0.00165262	-0.00315207	0.00268049	-0.00759939	-0.00116711	0.00167829	0.000793626	0.00120922	0.00537177	0.00118951	0.000813275	-0.00268968	0.0128433	-0.0014239	0.00123203	-0.00413284	-0.00165987	0.00322746	0.00151012	-0.00606373	-0.00182095	-0.00588685	0.00595648	0.00898399
Nr1h2	-0.00359776	0.000198318	0.00540552	0.00212232	0.001248	-3.36299e-05	0.00179152	0.00212122	-0.00317746	-0.000224024	-0.00587058	0.000176032	-0.000902568	0.00411597	0.00373794	0.00503781	-0.00622389	0.00854698	-0.00984798	-0.00348641	0.00516871	-0.00257866	0.00178817	-0.0181704	-0.0123398	-0.0246106	-0.00731933	-0.0124191	-0.00732981	0.0157995	-0.000898922	-0.000736283	-0.00411781	0.00610846	0.000967227	-0.0156578	-0.0130921	0.000267523	0.00296784	-0.0107156	0.00032343	0.0089684	-0.0144654	-0.00283676	-0.0218639	-0.0240355	-0.0179184	-0.000489332	-0.00183036
Napsa	0.0360973	-0.00860741	-0.00835057	-0.0141726	0.0012416	0.00770479	0.00692779	0.010199	-0.00247374	-0.0197648	0.0122031	0.00390085	-0.0192914	0.0148332	0.0368825	0.0106581	0.0106525	-0.000523568	-0.008753	0.113731	0.00878578	-0.00214947	0.0120063	0.00256417	-0.0189479	0.00892233	0.00152165	0.0212715	0.0128175	0.000993839	0.00330348	0.0177891	-0.0120513	0.00491268	0.0241403	0.00662498	0.00907082	0.0156328	-0.00934673	-0.0276962	0.00223234	0.0238052	0.0155849	0.0162474	-0.0148216	-0.00910764	-0.000747309	-0.00553522	-0.0103402
Myh14	0.000440123	0.000665191	0.000624489	-0.00147345	-0.00294867	0.00183962	0.00152352	-0.00149305	0.000931829	0.000840926	-0.00267831	-0.00026285	-0.00445391	-0.0172385	0.00135755	-3.26908e-05	-0.000415759	0.0033846	0.000762749	-0.00326648	-0.000537128	0.000256864	0.000919426	-0.000765741	-0.00122639	-0.00260701	9.76974e-05	-0.00215307	-0.00162566	0.00105174	-0.00172176	-0.000596118	-0.000721198	-0.00255637	0.00159586	-0.00231685	-0.000365442	-0.00410169	-0.00129582	-0.00404517	0.00117837	-0.00123414	0.000578415	-0.000146119	0.000338088	0.000279112	-0.0029982	-0.000926008	0.00121411
AABR07071905.1	-0.00579812	-0.000924625	0.00134204	-0.0019082	-0.00473515	-0.00538505	0.00272171	0.00228985	-0.00101845	-0.00258721	-0.000927872	0.0020253	-0.00659951	0.000105458	0.00438308	-0.00733659	0.00130177	-0.000215746	-0.00196139	-0.00530478	0.0075449	-0.0112272	-0.00427221	0.00850348	-0.00298836	0.006563	0.0459308	-0.00324284	0.00829086	-0.00413562	-0.00248261	0.0106391	-0.00448856	-0.00452484	-0.0020462	-0.00143228	0.0108103	-0.00598932	-0.00354261	0.00390571	0.00562016	0.00557472	-0.0104786	0.00772336	0.0120505	0.00543508	-0.00787426	0.00144204	-0.00657032
Vrk3	0.00327383	-0.00109458	0.00358186	0.000327094	0.000797506	0.0109457	0.000781915	-0.0107722	-0.00440966	0.00461873	-0.00645405	-0.0012285	0.00227362	-0.00599491	0.00739651	0.00828357	-0.00328236	-0.00165926	0.00787952	-0.00160252	-0.00983969	0.0041308	-0.00905015	-0.0088868	-0.00682295	0.00598842	0.00598985	0.00532492	0.000818084	-0.00369888	0.0105119	-0.0146445	-0.000613503	-0.0170504	-0.0138017	-0.0101347	0.000690258	-0.00369214	-0.00405239	-0.00152122	0.00237689	0.0101322	0.00986218	-0.000752372	-0.0166923	-0.00716644	-0.00404951	-0.00946824	0.00123681
Atf5	-0.00274793	-0.00785341	9.63113e-05	-0.00508859	-0.00750329	-0.000783081	0.00325165	0.00391215	0.000224125	-0.00455474	-0.0133943	-0.00270454	0.00171534	0.00402306	-0.00664974	0.00770425	0.00420305	0.00253156	-0.00429085	-0.00947787	0.00413766	-0.0107389	-0.00508797	-0.00753754	-0.00410663	-0.00533191	-0.00318842	0.00556459	-6.62058e-05	-0.0074584	-0.00510886	-0.00699272	-0.00325694	0.00802773	-0.00448138	0.000294987	0.00400896	-0.00649116	0.00650411	-0.0108755	0.00800846	0.00655039	0.0117957	-0.0128689	0.00585862	0.00254353	-0.00664335	0.00186511	0.00352601
Nup62	0.00223905	0.00150902	-0.00052813	0.00099421	0.00795128	-0.0119164	-0.00270019	-0.00191065	0.00485476	0.00676097	-0.00548352	0.00105757	-0.00416269	-0.00725349	-0.00113141	-0.0113408	-0.000446242	-0.0175014	0.0114227	0.0141655	-0.0112163	0.00895875	0.00495266	0.0023183	-0.00639075	-0.0107993	-0.0105065	-0.0106278	0.0056874	0.000319398	-0.00230984	-0.0241145	-0.0167368	-0.00537173	0.0276084	-0.0299287	-0.00562986	0.0258961	-0.0109339	-0.014778	-0.00839243	0.0167193	-0.00703965	0.0136589	-0.000156787	-0.0101157	-0.0175725	-0.00677979	-0.0223425
Tbc1d17	0.0034612	-0.00830775	0.00280495	-0.00390937	-0.00186971	0.0266571	0.00453745	-0.0147333	-0.00162204	-0.00298876	0.00253429	-0.0018748	-0.0311798	0.00335822	-0.000132573	0.014324	0.00512419	-0.00851393	0.00952885	0.0204295	-0.00772479	-0.00155018	-0.000870388	0.00919536	-0.0175402	0.00693952	0.0130711	0.0366957	-0.00697802	0.00476655	-0.00190835	0.000947006	5.33524e-05	-0.00572008	0.0137302	-0.0176077	-0.01352	-0.0107575	0.00941641	-0.00956266	-0.00348528	0.00110115	0.0126258	0.00757108	0.00917473	-0.000842476	0.00786506	-0.00128901	0.00810544
Akt1s1	0.00125856	-0.00502379	0.000341896	-0.000355518	0.00293386	0.0016155	0.000965869	0.0045898	0.00381256	-0.000859701	0.00100588	0.000234408	-0.00128841	-0.00629567	-0.00370534	-0.000892814	0.00158431	0.00180391	0.0145978	-0.00643983	-0.00612731	-0.0119685	0.00347398	0.000821124	0.0029659	0.00636912	-0.000406956	0.0236402	-0.00141281	0.00133881	-0.00306718	-0.00133879	-0.00616718	-0.000751648	-0.00340141	-0.00111609	0.000796593	0.00144498	0.00581454	0.00967585	0.00918159	-0.00315221	-0.00744344	0.00755687	-0.0139068	-0.016379	-0.00388149	0.000902979	0.00912761
Pnkp	-0.00127281	-0.00444541	-0.00202988	-0.00218506	0.00318597	-0.00697251	-0.00454238	-0.00135751	0.00177829	-0.00405616	-0.000652678	8.10564e-05	-0.0104897	0.00314545	0.00590045	0.00181985	0.00533755	0.00153495	-0.00121037	-8.11039e-05	0.00513641	-0.0215322	-0.00667356	0.00358071	-0.00671072	-0.00405514	-0.00108682	0.0167205	0.00182844	-0.0047594	0.00280035	0.00496933	-0.00217027	0.00198897	0.00111278	0.010078	0.00893035	0.00718742	-0.0136882	-0.0166969	-0.0117165	0.0029304	-0.000701308	0.000681501	-0.00643793	-0.00538084	-0.00775557	-0.00131604	-0.0210276
Ptov1	-0.00642934	-0.00440919	0.00360636	0.00429707	-0.00617134	0.0103199	-0.00278366	-0.00219012	0.00511576	0.00146548	-0.000624172	-0.00724459	-0.000431505	0.00203356	-0.00162596	-0.00170095	0.000806011	-0.00559858	-0.0100823	-0.00474633	0.00733435	-0.00220627	0.0036635	-0.00791614	-0.0100794	0.00441842	0.00996929	0.00455213	-0.00580269	-0.00232992	0.00803073	-0.00794275	0.00768523	-0.00147745	-0.00749257	-0.0118678	0.00205508	0.00199469	-0.00593851	0.00767504	0.0143806	0.0196472	0.002214	0.00708304	-0.00195923	-0.00530429	0.00954951	0.0206599	0.00839203
Med25	-0.00644341	-0.00740732	0.00784015	-0.00464956	0.0017619	0.010341	-0.0019138	-0.000629171	-0.00245382	0.00470885	-0.00226261	-0.00446119	0.00620629	-0.00971582	-0.00411062	-0.0043119	-0.000221205	0.0139689	0.00967566	-0.00628483	0.0109254	0.00353117	0.00153958	-0.00485078	-0.00212302	-0.0165285	0.00957956	-0.00949734	-0.00345846	-0.000521004	-0.000553276	-0.00172396	0.00233937	-0.00284708	-0.00351478	-0.00958271	0.00159046	-0.00135701	-0.00147719	0.0171527	0.00619013	-0.00958337	0.00975998	0.00281874	-0.00674114	0.00969268	-0.00355804	0.00322075	0.00637868
Fuz	-0.00348196	1.86262e-05	0.00434927	-0.00244101	0.00259031	-0.00149926	0.000811988	-0.000843527	-0.00772951	-0.00338237	-0.000565858	-0.00412716	0.00432995	0.00394134	0.00194572	-0.00649452	-0.00258702	-0.00706997	0.000116279	0.0035016	-0.000195144	-0.00287916	0.00138898	-0.00183774	-0.00315	-0.00115419	0.00672419	-0.00365027	0.00242319	0.00640565	-0.00168432	-0.000826585	-0.00286837	-0.00168584	0.00460568	0.000910612	0.00929185	-0.00755609	0.00728636	-0.00745309	-0.00180407	0.00544087	0.000646801	-0.000798914	-0.000540535	-0.00855479	0.00724476	0.0140251	0.0103468
Ap2a1	0.000232334	-0.00139683	-0.000378395	0.00221096	-0.000933551	-0.00120535	-0.000622913	-0.00143148	0.000429163	0.000157718	-0.0028505	0.000184179	-0.00234273	-0.000442319	-0.000549181	-0.00082326	0.00125969	0.000331919	0.0028444	0.00207653	-0.000357809	0.00419274	-0.000116299	-0.00439705	0.00160356	0.00248872	0.00180038	-0.00119443	0.00191452	-0.000140247	-0.00318937	-3.20197e-05	-0.00121536	-0.00242222	0.00298196	0.000149726	0.000935037	-0.000574963	-0.00169334	0.00199093	-0.0015776	-0.00325645	-0.00100537	5.7146e-05	-0.0010068	-5.10775e-05	-0.000779875	-0.00103699	-0.00427991
Cpt1c	0.000189189	0.000260733	-0.00124449	0.000571159	0.0021858	0.0011323	-0.000667805	-6.61078e-05	-0.000894216	-0.000757612	0.00057277	0.000695031	-0.00037292	0.00064681	5.00786e-05	-0.00209941	0.00167105	0.00090707	0.000908043	-0.000419506	-0.00137541	-0.000500962	-0.00210889	-5.37028e-05	0.00208123	-0.00089113	4.02811e-05	-0.000337005	0.00107106	-9.53211e-05	0.001005	-0.00259461	-0.000864797	0.00165715	-0.00284012	2.65503e-05	-0.000464927	0.000250904	0.00236436	0.001241	8.80159e-05	-0.0057695	0.00249541	-0.00440975	-0.00438119	-0.00454337	0.000486789	-0.00449655	0.00125902
Prmt1	0.00661151	-0.000750639	-0.00193024	-0.0012275	-0.00222894	0.00191996	-0.00223285	-0.00138772	-0.00235057	-0.00231781	-0.00798189	-0.00359852	0.00300088	-0.00555205	0.0116087	-0.00143053	-0.00273228	-0.00439696	-0.00211473	-0.0110445	-0.00227633	9.1924e-05	0.000363443	-0.0411375	-0.00408522	-0.0205542	-0.00414928	-0.0112371	0.00319433	-0.00306343	0.00919013	0.0114866	0.00132292	0.00660676	0.0207909	-0.000495854	-0.0036933	0.024644	0.0059788	-0.0115987	0.000117394	-0.0119345	0.00932923	-0.0109652	0.0139824	-0.00535763	0.0157525	0.00749804	0.0180967
Bcl2l12	-0.00568007	-0.0205304	-0.00653692	-0.00289409	-0.00430672	-0.00682264	0.000533522	0.00813513	-0.000707975	-0.00933376	0.014426	0.00535592	0.00588785	-0.0011012	-0.00853092	-0.0273452	0.0125455	0.00789195	0.00105971	0.0146412	0.0202023	0.00131912	-0.020897	-0.00600663	-0.0192609	0.0029792	3.86884e-05	-0.0170255	0.0174213	0.000883427	-0.00806379	0.00118674	0.00204303	-0.0186555	-0.0106766	-0.00737	0.0049148	0.0157577	0.0077098	-0.00930955	-0.000299725	-0.0121002	-0.00627464	-0.00469389	0.0101861	0.00746276	0.00881684	-0.00643881	0.00308627
Irf3	-0.00271492	-0.00928533	0.00231932	-0.00533528	-0.00292977	0.00363082	0.00175149	-0.0712946	-0.0125622	-0.00220801	-0.00167354	-0.00330547	0.00305173	-0.000502454	-0.00227245	0.00528708	0.00960404	-0.00240568	0.00216167	-0.00491091	0.00329065	0.00715444	-0.0135361	0.000999689	-0.0203854	0.00129655	0.00174512	0.00822434	0.00585938	-0.00369061	0.00616559	0.00375041	-0.00105118	-0.00411647	-0.00667452	-0.00137569	0.00233274	5.93207e-05	0.00826968	-0.000849302	0.00923212	0.00700515	-0.00664077	0.00215488	-0.0107656	-0.00290487	-0.00251684	0.00871013	-0.00307005
Scaf1	-0.00135371	0.000780834	0.00424012	0.00265707	0.00257005	-0.0115838	-0.00260599	-0.000489785	0.00118916	0.0027836	-0.00382053	-0.00497618	-0.0024238	-0.0043081	-0.00187774	0.00488086	-0.00337801	0.0215385	0.00539102	0.00668791	-4.34131e-05	-0.00417781	0.00657981	-0.0140678	-0.0134712	0.0054972	-0.00881038	-0.0081183	-0.00338101	-0.00199755	-0.0026111	-0.00226257	0.00149287	-0.00585782	0.00765559	0.00224396	0.00243744	0.00758629	-0.00699703	-0.0149406	0.000441906	0.0118338	-0.00614583	0.0341085	-0.00118504	-0.00395727	0.00627	-0.00509448	-0.00256833
Rras	-0.00141998	0.00247068	-0.00171213	0.0128155	0.00400932	-0.00503912	-0.00107673	0.00115731	0.00210891	-0.00151562	-0.00484589	-0.00137082	0.00714755	0.0036664	0.00706949	0.00630041	0.00185015	-0.0163918	-0.00476907	0.0235517	0.0119294	0.018827	0.00673923	0.00711321	-0.00659174	-0.00529117	0.00825674	0.0142374	-0.0172186	-0.0113495	-0.00940676	0.00971065	0.0106507	0.00343064	-0.00607011	-0.0176686	-0.00519882	0.0192869	0.0213186	-0.00187363	0.0230375	0.0297639	0.00888567	-0.0121221	0.0238468	-0.0147668	-0.00317453	-0.00671805	-0.000865881
Prr12	0.00161934	0.00476229	0.00261314	0.00132368	0.0030881	-0.00756675	-0.00613564	-0.00229229	-0.00610341	0.00430075	-0.00483395	-0.00912403	-0.002402	0.00549966	-0.00926315	0.0100129	-0.00312533	0.00481948	0.00391766	0.0151701	-0.00387732	-0.0140899	0.0132344	0.00926545	-0.00257577	0.004473	0.0118704	-0.00488577	-0.00323073	0.000365463	-0.00821446	-0.00961878	0.00172129	-0.00527105	0.010008	0.00462298	0.00234384	0.00180548	0.0301729	0.00510248	-0.000306218	0.0105166	0.00296866	0.0170881	-0.00771418	0.0113462	-0.00549913	-0.0183178	-0.0121427
Prrg2	-0.00319515	-0.00332207	0.00972962	0.00461275	0.00233438	0.00160065	0.0027509	0.00586922	-0.00100056	0.000238912	0.00177304	0.00122392	0.00266446	-0.002478	-0.00540827	0.010336	0.0035946	-0.0066259	0.0087475	-0.00860883	0.00514199	-0.0117539	-0.00354494	0.00408245	-0.00256519	0.00365339	0.027133	-0.0103596	-0.000955094	0.00805337	2.41237e-05	0.0057476	-0.0217865	0.00175184	-0.0105966	0.00790548	-0.00951342	-0.00984383	-0.00322368	0.00936802	0.00851619	0.0112061	-0.00612518	0.00495703	-0.00213255	0.000721032	-0.00307055	-0.00120976	0.00232778
Nosip	0.00324092	-0.00893704	0.00485789	0.00689059	-0.00124771	-0.0069369	-0.00254663	-0.00837925	-0.000421274	0.0146505	-0.00634213	-0.00424334	-0.0081262	-0.00233259	-0.0050235	-0.00455612	0.00266412	-0.00933209	0.00139572	-0.00216573	0.0126797	-0.0114054	0.00836313	0.0020529	0.00449079	0.000505983	-0.00937581	0.0119482	0.00194877	-0.00922456	-0.00110303	-0.0275891	0.0068465	0.00685615	0.00844922	0.0188856	-0.0242029	-0.000574955	-9.9672e-05	0.00185386	0.0130522	-0.00627907	-0.00815599	-0.0028831	0.00477354	0.0103003	-0.00120253	0.00279337	-0.00279042
Rcn3	0.00259052	0.00380682	-0.00291182	-0.000979492	0.00277382	-0.00749658	-0.0187493	0.000101388	-0.0080759	-0.000550693	0.000479971	0.00274611	0.00163365	-0.0050279	-0.00735051	-0.00410888	0.000263758	-0.0160789	0.00443673	-0.000484516	0.00821897	0.0119378	0.00742225	0.0100536	0.00324248	-0.00328165	-0.00154637	-0.00295034	-0.00471135	0.00471894	-0.0109356	0.0047634	0.00723081	0.00978351	0.00526214	0.00513517	-0.00383894	-0.00656039	0.0347224	-0.00166475	0.0291962	-0.00221231	0.00305542	0.0233223	0.00210014	-0.0141056	-0.00460715	0.00147499	-0.00200985
Fcgrt	0.0669435	-0.0101088	0.0109628	0.0475065	0.00206131	-0.00175855	0.00518	0.00448685	0.00265259	-0.00458035	0.00252547	0.00584919	0.00875744	-0.00102795	-0.00151726	0.00402017	0.0077011	-0.0115594	-0.00316061	-0.0172582	0.00730875	0.00118658	-0.00884994	0.000841666	-0.0210697	0.00259782	-0.0106773	-0.00666272	0.00148136	-0.00733502	-0.00495047	0.00596998	-0.00385011	0.0070063	0.0102696	-0.0030267	-0.00184628	-0.00787592	-0.00205767	-0.00524315	0.0142813	-0.00557876	-0.00849103	-0.00375331	-0.000462732	-0.00516978	0.000596327	0.00333544	-0.014449
Rps11	0.00158181	0.000555174	-0.000703406	0.00107178	-0.00476119	-0.0130755	0.00317232	-0.00590094	-0.00371577	0.00855214	-0.0034459	-0.00177441	-0.0035289	-0.00484256	-0.000826442	0.00507119	-0.0888753	-0.00126331	-0.000621454	-0.0117667	0.0186911	0.00783246	-0.0339928	-0.00374164	-0.00810051	0.00256137	0.00169679	-0.000848689	0.0132574	0.00711262	-0.00165388	-0.00204149	-0.000237478	-0.00133001	-0.002027	-0.00115056	-0.00501384	-0.00748832	-0.00413037	0.00327044	-0.00253629	0.00300276	-0.0114234	-0.00315586	0.00431404	0.00426033	0.00716925	-0.00160978	0.00336065
Rpl13a	-0.00391497	0.00138363	0.0077722	0.00524327	0.00865331	0.000789973	-0.00164747	-0.000663811	0.00336832	-0.0105246	-0.0138766	-0.00649146	-0.00188852	-0.00587852	-0.0171055	-0.0112007	-0.0244364	-0.000156839	0.0146406	0.00871833	0.0130905	0.00502942	-0.038602	0.00263468	0.0106109	0.00335887	-0.00696054	0.00224466	0.00553103	-0.00609846	-0.00581051	-0.00162777	0.00660379	0.00238424	-0.00364284	0.00589461	0.00126481	0.0162111	-0.010317	-0.0165607	0.0188191	0.00224418	-0.00424465	0.00105964	0.0157569	0.00285973	-0.0184517	0.00323698	-0.00791637
Flt3lg	-0.00370479	0.00328986	0.00342755	0.00116993	0.00332488	0.00120174	-0.00364414	-0.001063	-0.00629898	-0.00101972	0.00100771	0.00263746	-0.0013041	-0.00547472	0.000946089	-0.00676857	-0.00523572	-0.00233834	-0.00695225	-0.00893283	0.00506306	-0.00813029	-0.0283615	0.00165416	0.00248747	0.00432571	0.00332809	-0.0204784	0.000253977	0.00577266	0.00342534	-0.0040031	0.00378079	0.0065137	-0.010276	-0.00199845	-0.0109253	0.0140587	0.00825842	0.0144488	-0.00558997	0.00971276	-0.00053454	0.0232712	-0.0112079	0.01356	0.00922451	-0.0025924	-0.0163115
Aldh16a1	-0.0013847	-0.00737136	0.00442894	-0.00139337	0.00145268	-0.00115387	0.000813237	-0.00135472	-0.000409818	-0.00133304	0.00731824	-0.000426725	-0.000612717	-0.000394224	0.00680452	-0.00959819	0.00442605	0.00375318	0.00550813	-0.0121092	0.0110789	-0.0170518	0.00411836	0.00996311	0.000621823	0.0113056	-0.00576917	0.0130902	0.0141329	0.0129143	0.00438585	-0.00607434	0.00309765	-0.00196318	0.00800758	0.00194642	-0.00115885	0.00863836	-0.0191428	-0.000265891	0.00373744	0.00760111	-0.0123063	-0.000118737	-0.0018381	-0.00893183	0.000881783	0.009943	-0.00716102
Pih1d1	-0.000796281	-0.00189488	0.00373558	0.00134235	-0.00168836	-0.00263081	0.0030345	-0.00343303	-0.00102302	0.00173112	-0.00185928	0.00112184	-0.00283061	0.0027929	0.00887441	0.00072014	-0.0047708	0.00401221	0.00102053	-0.00185594	-0.000151034	0.0107139	0.00519733	0.0122786	0.00417401	-0.0356935	-0.00325413	-0.0014085	0.0042063	-0.0104963	0.00769538	-0.015346	-0.00209454	0.0100232	0.00369538	-0.00946676	-0.00377329	-0.0161459	0.00410571	-0.0161156	-0.0106135	-0.00823661	-0.00874639	0.0143287	0.00655432	-0.00155967	0.0103572	-0.00575721	0.00999236
Tead2	0.00128484	-0.000634918	0.000318213	-0.000248757	0.0019877	-0.000334816	-0.00214759	-0.00124764	0.00127897	-0.00197814	-0.00254668	-0.00788996	-0.00573559	0.000229775	0.000256504	-0.00622343	-0.000169524	-0.00449123	-0.00385389	0.00135361	-0.00415871	0.00189809	0.000314489	-0.00244383	-0.0026615	0.000184176	0.0387157	-0.000350886	-0.00391127	-0.00145195	-0.00903716	-0.000130186	0.000945706	-0.00157643	-0.00296105	0.00562523	0.00517627	-0.000287548	-0.00104134	-0.00179908	-0.00381354	-0.00366791	-0.0072822	0.000838661	0.00537908	0.00408146	0.00046608	0.00311147	0.00192372
Cd37	0.015108	0.0136004	0.000163227	-0.00991633	0.00863442	0.02151	0.00115595	-0.00229738	-0.00639795	0.0148196	-0.00223778	-0.00189719	-0.0292206	0.0126499	-0.00242614	0.0172281	-0.0186385	-0.00918162	-0.000357006	0.0227298	0.00271457	-0.00835311	-0.0388244	0.00264126	0.00435019	-0.0145166	0.00365813	0.00127249	0.00478557	0.00341768	0.0289648	-0.0103419	0.0102623	0.0236137	0.0147471	-0.0132479	0.00216913	-0.0260653	-0.0118226	-0.00890593	0.00776689	0.0131125	0.0360874	-0.0149721	-0.00433152	0.0155613	-0.00182838	0.00467979	-0.026437
Trpm4	0.00309711	6.06276e-05	0.00550078	0.0057758	0.000921068	-0.00138961	-0.00264666	-0.0030187	-0.00461778	-9.01387e-05	-0.00203759	-0.000379517	-0.000951535	-0.000738271	-0.00176433	-0.000569505	-0.00281015	0.00752621	0.00632327	0.00219117	-0.00377328	-0.00594343	0.00268504	0.00630301	-0.00325139	-0.00106211	-5.01971e-05	-0.000286852	-0.00645881	0.00596025	-0.00373977	-0.00470841	-0.000566975	-0.00466673	-0.00758988	-0.00105253	0.00364518	0.00201505	-0.00801273	0.00151654	0.00241446	0.000877216	0.00657898	8.79561e-05	0.00813929	0.00759071	0.0132519	0.00180329	-0.0110722
Hrc	-0.00138769	0.00140412	0.000940118	-0.00602295	-0.00204057	0.00216283	-0.0294901	-0.000317634	-0.00360089	-0.00159611	0.000819169	-0.000899042	0.00387686	0.0055578	0.00552224	0.000832068	-0.00283477	-0.00486284	-0.0026744	-0.000109573	-0.0015959	-0.00490772	0.00242533	-0.00649377	-0.000630103	-0.0290722	0.00294489	0.0252391	-0.0021346	0.00239775	0.00105262	0.00253723	0.00940908	0.00327157	-0.00422774	-0.0153987	-0.000729926	-0.00194615	0.00483545	0.00238322	-0.00842124	-0.0128173	-0.00239779	-0.00682537	0.021416	-0.00805285	-0.00685597	-0.00541199	-0.00283876
Snrnp70	-0.00505907	-0.00139366	0.00582287	-0.00495329	-0.0135624	-0.00233925	0.00179158	-0.0714242	-0.00950655	-0.000254183	0.0064262	-0.00665982	-0.00349998	0.00420307	0.00316915	0.000473704	0.00557661	0.00107438	0.0127101	-0.00216377	0.0119684	0.0075489	0.00276236	0.0103881	-0.0215337	0.00530709	-0.00784496	0.00124061	-0.000806677	0.00850094	0.0207873	-0.00726419	-0.011884	0.0106527	0.00184356	-0.0102269	-0.000689122	0.00367257	0.0069236	-0.000982827	-0.000569534	-0.00343396	0.00783031	0.00173054	-0.00278239	-0.011558	-0.0120101	0.0126885	0.0129791
Ruvbl2	-0.00489961	-0.00184068	-0.00220534	-0.000420743	-0.000742398	0.014789	-0.0042418	0.00300532	-0.00144077	-0.00647889	0.00646702	-0.00242911	0.00314704	0.00724202	-0.00366976	-0.0134376	0.00151523	-0.00807443	-0.011921	0.00905739	0.00568982	-0.0226075	-0.016633	-0.00843868	0.00233736	-0.00412792	-0.00460196	-0.00713694	-0.0081856	-0.00181922	-0.0127504	0.0103163	-0.00926468	-0.00620658	-0.0125562	0.00202131	0.0244494	0.00381525	-0.00598924	0.00170683	-0.00727907	-0.0034766	-0.0114004	0.00858439	0.0133673	0.0151329	0.00899197	-0.00452463	0.0157734
Gys1	-0.00101663	-0.00215337	-0.00147699	-0.00282811	-0.000430185	-0.000929418	-0.000561268	0.00077865	0.00251531	0.00542843	-0.00118449	-0.00293882	0.0019566	-0.0125946	-0.00385999	-0.00499365	0.00509651	0.0012815	0.000593139	0.00152006	6.22026e-05	0.00421995	0.00359349	-0.000673684	-0.00229687	-0.000764117	0.0313581	-0.00131035	0.0108311	0.000601997	0.000666978	-0.00297832	-0.0049537	-0.000156414	0.00383708	0.00621741	-0.00103592	-0.00418935	0.00330828	0.00207363	0.000239183	0.00388423	0.00509787	-0.00154735	-0.0077502	0.00293582	-5.56028e-06	0.00175166	0.00133009
LOC100360087	0.00459316	0.0126148	-0.0206935	-0.0105966	-0.0190836	-0.0207497	0.00761679	0.0129434	0.0137105	-0.00431585	-0.146818	-0.00317507	0.0117258	0.00681678	0.00954726	0.00207763	0.00931623	-0.00605248	-0.0134581	-0.0124801	0.0152419	0.0126442	0.0198356	-0.00305655	-0.0194746	9.26651e-05	-0.00440395	-0.00341835	0.00158649	-0.00163118	-0.000921014	-0.00287975	-0.00562232	0.00322344	0.00272404	-0.006045	-0.0053756	-0.0045398	0.000990517	0.00733352	-0.00830625	-0.00474803	0.000677938	0.00282657	-0.00881147	0.00363334	-0.00805907	0.00701951	0.000112002
Bax	0.000115887	-0.0057656	0.000789731	0.0129671	-0.00271824	-0.00150437	0.000479886	-0.00541107	-0.00150794	-0.000460623	-0.000750018	-0.00266673	-0.00130103	0.00180254	-0.00250956	0.000206168	-0.00268859	-0.0123986	0.000149111	0.00817383	0.01281	-0.00386177	0.00221597	-0.0147552	0.00105141	0.000649169	-4.08098e-05	-0.0178368	0.00227646	0.00583851	0.00967329	0.00755006	-0.00650107	0.00476686	0.00152869	-0.00613853	0.0174701	-0.0081414	0.0228386	0.00714431	-0.00453321	-0.00481928	0.004158	-0.00213888	0.00203799	-0.00178227	-0.00232338	0.00824473	0.0149268
Nucb1	0.0108826	0.00356059	0.0255492	0.0103431	0.0197499	0.00922991	-0.00889808	0.00576347	-0.00153206	-0.000271522	-0.00429311	-0.00518717	0.00257852	0.00164013	-0.00822108	0.00266514	-0.00217216	-0.00637781	0.0124539	-0.00208689	0.000220836	0.0053869	-0.00257074	0.011468	0.0124117	0.0135082	-0.00509253	-0.00482583	-0.0116555	-0.00568974	0.0190867	-0.0213184	0.00802626	-0.0145407	0.00165884	0.000438955	-0.00217646	-0.0190844	0.0110987	-0.0107988	0.00433086	0.00657989	0.00276953	0.00231512	0.00154139	-0.00499752	0.0150742	0.00558046	0.0114794
Ppp1r15a	-0.0023277	-0.0027319	0.00614961	0.00267201	0.0368698	-0.00251031	-0.00601472	-0.0265188	0.000680746	-0.00189542	0.0166196	-0.0039827	0.00494082	0.0058829	0.00371432	0.000431535	-0.0085973	-0.00108642	-0.0185081	-0.00232986	0.00264793	0.00782765	-0.00531415	0.0107763	-0.00133583	0.00511197	0.00018981	-0.000573382	0.00567931	-0.00666694	0.00313063	0.00783557	0.00162645	0.0118545	-0.0046777	-0.0100712	-0.00572953	0.00154059	0.0173465	-0.00888749	0.00179165	0.0104575	0.00482485	0.00263694	-0.00977287	-0.00514019	0.00397605	0.00127768	0.000824695
Plekha4	-0.00347357	0.000414166	0.000981817	-0.00357579	0.00348185	0.00384107	-0.00386687	-0.00592968	0.000490989	0.000520656	0.00191364	0.0045133	0.00170748	-0.00269249	-0.0058308	-0.00165271	-0.00303284	0.0028094	-0.00255478	-0.00215574	0.000402786	0.00984019	0.0115035	-0.00312873	-0.0118029	-0.000863576	-0.00216726	0.00468262	0.0001298	-0.00766669	0.00539258	-0.00103525	-0.00137103	-0.0021814	0.00186672	0.00473647	0.0344011	0.00903926	-0.0029895	0.00336576	0.0135078	0.00147982	0.00720589	0.00814948	-0.000791796	-0.00406458	0.00149352	-0.00637017	0.0080203
Bcat2	-0.00590377	-0.00386781	-0.00140468	-0.00649114	-0.00175812	0.0211606	-0.00345383	0.00238371	-0.00259343	0.00176104	0.00313189	0.00655279	-0.00161797	-0.00164192	-0.00466118	0.00544705	0.00453338	-0.0113333	-0.00352732	-0.000370698	0.0110471	0.00308673	-0.00372569	-0.000379771	-0.0049901	0.00286902	-0.00536821	0.0345249	-0.00556709	0.000706525	0.0129269	0.00426459	-0.019303	0.003727	0.00636562	-0.00598842	0.0359613	0.0173929	0.00244623	0.00225805	0.000248994	0.00109245	-0.00404175	-0.00395717	-0.0106855	0.015141	0.0167307	0.0189427	-0.0125703
Fgf21	0.000405727	-0.00450735	0.00456074	-0.0018251	-0.0151897	0.0056436	0.00259715	-0.00853566	-0.00882438	-0.00319848	-0.00199871	-0.0126177	-0.000701045	0.00241261	-0.00397061	0.000524099	0.00352712	0.00984146	0.0138432	0.00371456	-0.00722204	-0.0115977	-0.00466657	0.00497926	-0.00080782	-0.000670339	0.00319613	0.00604832	-0.00626211	-0.000938117	-1.5407e-05	-0.00773494	-0.0132653	0.00462365	0.00425507	0.00265839	0.000529893	0.00671635	0.00889225	0.00633076	-0.0039013	0.00650653	0.00131749	-0.00327034	-0.00671094	-0.000164856	-0.00288559	0.000904297	-0.0100383
Rasip1	-0.00647737	0.00275428	-0.00114579	0.0533802	0.00442817	-0.00100972	0.0141035	0.0050309	-0.0103055	-0.00358519	-0.00351768	-0.00190236	0.00671495	0.00704121	-0.00107498	-0.000133836	0.00180802	-0.0165338	0.00348267	0.00545029	-0.00902982	0.0164788	0.000632705	-0.0178323	0.0147637	-0.0213601	0.00732679	0.0131619	-0.00400271	0.0188137	0.0187858	0.00948591	0.00764289	0.00371224	-0.0158169	0.00728377	0.00545671	-0.000827966	0.0114101	-0.0116826	-0.00513357	0.00030886	-0.00318189	0.00614204	0.00697718	-0.00322282	-0.00189106	-0.017307	-0.00221074
Ca11	-0.000318757	-0.000472769	0.000139272	-0.000885107	0.000665896	-0.00165099	-0.00142602	-0.000431387	-0.000963213	-0.00039781	0.0010876	0.00168363	0.000928291	0.00025407	-0.00130947	-0.00142481	-0.00100481	-0.000177126	0.00201631	0.00275547	0.000873503	0.000543642	0.000239957	0.000127397	0.000619311	0.000595702	-0.000119578	0.000802572	0.000952402	0.000333157	-0.00270497	-0.00319892	-0.00119666	-0.00112954	-0.00161005	-0.00381867	-0.000306768	-0.00160003	0.00132139	-0.00324899	0.00174015	-0.00709561	-0.000883357	0.00100859	0.00160494	0.00232264	-0.00230302	-0.000891856	-0.000431485
Dbp	-0.00120533	0.00682047	0.00460293	0.00443959	-0.0562397	0.00197594	-0.00138716	-0.00277648	0.00507	-0.00024673	-0.0439278	-5.25225e-05	-0.00678075	-0.00629849	-6.31482e-05	0.00260407	0.00747384	-0.00253584	-0.092489	-0.00228022	0.00880709	0.00144042	-0.00470572	-0.0182523	0.00144187	0.00928972	0.00456578	3.28357e-05	0.00810957	1.96321e-05	-0.00982953	0.00457907	-0.00568919	-0.00556722	-0.0180343	-0.00157125	0.00790008	0.00976624	0.00082088	0.000851716	0.0131402	-0.0146982	0.0149326	-0.0121769	-0.00122955	-0.0113506	-0.00641039	0.0170489	0.0103045
Sphk2	-3.13984e-05	-0.00366788	0.00328117	-0.00242741	0.00248717	-0.00730296	0.000178903	0.00381679	0.00581832	-0.000311887	-0.00345381	-0.00924505	0.00159971	0.00730321	0.0131389	0.00390484	-0.000371705	0.00336637	0.00571739	-0.00188746	-0.00229224	0.0110599	-0.0139073	-0.00768659	-0.0190359	0.000574564	-0.00440845	0.0206014	0.00671301	-0.00396251	0.0136833	0.00584414	-0.0243814	-0.00427547	-0.0196996	-0.00485999	0.000574629	0.0069844	-0.00475122	-0.0035112	-0.00322274	-0.00823081	-0.00329536	-0.00434507	-0.00779006	-0.0207429	0.00256198	-0.00445651	0.0130892
Rpl18	0.0100797	-0.0140354	0.0199455	0.00514633	-0.0064331	0.00518027	-0.00321838	-0.00506314	-0.0114657	0.00502566	-0.0143647	-0.000574727	-6.37836e-05	0.00220729	-0.00639315	-0.00195163	-0.0498383	-0.000979462	0.00152124	0.0226341	0.0168148	-0.00189541	-0.0212947	0.002388	-0.0125003	0.0017585	-0.00183068	0.00425585	0.0105226	-0.00206927	-0.00224685	0.00111844	-0.00438521	0.00936028	0.0011067	-0.00194968	-0.00419175	-0.00465995	-0.0137371	-0.00257524	-0.000976127	-0.00782087	-0.0123483	-0.00390854	0.0122974	0.00366806	-0.00906938	-0.00485264	0.00745718
Sult2b1	-0.00335783	-0.00266969	0.00624777	-0.00107665	0.00490201	0.00498621	-0.00280901	-0.00294374	-0.00135965	0.00263817	-0.00311042	-0.00757504	0.00478281	0.00276541	-0.00176709	0.000280382	-0.00686077	0.00222216	0.00187542	-0.00584405	-0.000853626	-0.00333059	0.0108555	0.0113628	0.00732371	0.00628106	-0.00300006	0.00284719	0.00181141	0.00409405	-0.0047436	0.00327181	-0.00563825	-0.0258156	0.0188406	-0.00592213	-0.00169455	0.00673663	-0.000493329	0.00733913	-0.00808747	0.0138611	-0.00178783	0.0139176	-0.00790449	0.0071572	0.0114247	-0.0185206	-0.00506293
Cyth2	0.00562136	-0.0139857	0.00582206	0.00137221	0.00566262	0.0011143	-0.00230972	-0.000987643	-0.000220284	0.00528327	-0.00915714	0.00131372	-0.000431743	0.00142457	0.00656756	-0.00309182	0.00342192	-0.000280847	0.00503974	0.0100947	-0.00130651	-0.00520421	0.0072297	-0.0061594	-0.0120891	0.00232794	0.00823107	-0.00961792	0.012438	0.00325575	0.00556838	0.00999306	0.00405456	0.00559458	0.000143268	-0.00141532	-0.00309133	-0.00638987	-0.00127189	-0.00664784	0.00990019	-0.0111338	-0.019992	0.00790585	0.0130255	0.0042627	-0.0139636	-0.0165875	0.0123305
Grwd1	0.00112161	-9.94901e-05	-0.00155327	0.000125904	-0.00111582	-0.00098708	0.000133938	0.000280915	0.00291714	0.00184374	-6.07624e-05	-0.00133825	0.00107838	-0.000291971	0.00498807	-0.000388405	0.000148916	0.00246338	0.000267718	0.00263742	-0.000369388	0.00464739	0.00109239	-0.00470333	0.00387554	0.00236899	0.00227089	0.000333275	0.00264299	-0.00462453	0.00151676	0.00227462	-0.000304699	0.000967934	-0.00391044	0.0024149	0.00482876	-0.000335937	0.00208833	0.00226555	-0.00124173	0.00277427	-0.000283387	0.00295648	0.00140204	0.00308389	0.00460434	0.00318452	-0.00195946
Kdelr1	0.00273259	0.0055434	0.0160914	0.00340857	0.00379922	0.00410009	-0.00463533	0.000287559	0.013717	-0.00311811	-0.0112556	-0.00191159	-0.00213565	-0.0125762	6.16642e-05	0.00452355	0.00530663	-0.0103132	-0.00354322	0.00782839	0.00289614	0.00132218	0.0019412	0.0096844	-0.00465692	-0.00315173	-0.00168794	0.00861156	-0.0110882	-0.00724094	0.00754099	-0.00426091	-0.0140685	0.00366097	0.00674945	-0.0165387	0.0090293	-0.00698383	-0.00531304	0.00782946	-0.000687934	0.0113912	0.001536	0.000622903	-0.0103842	0.00106135	0.00659166	-0.00507078	0.00227143
Tmem143	-0.00145488	0.000407399	0.00146322	0.000340681	0.000237205	-0.00338802	-0.00152657	0.00101853	0.00159373	-0.00116033	-0.00129076	-0.00111051	0.00341396	0.000301767	0.00643426	-0.00134039	-0.00252959	0.000912801	-0.00182037	0.00144007	-0.000180606	0.00349512	-0.00158012	-0.00178845	-0.000831079	0.0015679	0.00225353	0.00219518	0.00749111	-0.00215696	2.68145e-05	0.00515591	0.00307188	-0.000966383	0.00324796	-0.00256985	-0.00327598	-0.00131933	-0.000342246	0.000601217	-0.0035189	0.00239871	-0.00190112	-0.000161259	-0.000262002	-0.00867759	0.00838045	-0.0027038	0.000815811
Emp3	0.00947449	0.00833566	0.00384696	0.000234442	0.0031848	-0.0193968	-0.019485	-0.00342564	-0.00452791	0.00327468	-0.0044617	-0.00226558	0.0263385	-0.0224756	0.0253393	-0.0264194	-0.00982019	-0.010215	-0.00328241	0.088776	0.0141856	-0.0105391	-0.0298408	-0.0219933	0.00536049	-0.0133054	-0.00832686	0.00982071	0.0064828	-0.0315049	-0.00872753	-0.0159939	0.0241756	0.0215665	0.011541	-0.0138598	-0.0120178	-0.0140037	-0.00798918	0.00843917	-0.00037505	-0.0196363	0.0123545	-0.0109513	-0.0086813	-0.019111	0.00297739	-0.0246458	0.006192
Abcc6	-0.00371397	0.00486922	0.0214714	-0.00574369	0.000526278	0.00065748	0.00659313	-0.0661592	-0.0130288	-0.00443585	-0.0177783	0.000483581	0.00305794	0.000487834	-0.00141198	0.0011831	0.00830314	-0.0030988	-0.000291544	0.00360132	-9.88382e-05	0.00669839	-0.000821998	-0.00511312	-0.00658812	0.00197045	-0.000105914	0.00238177	-0.0105132	0.00126134	0.00493937	0.000837616	4.55445e-05	0.0069549	-0.0103977	-0.00789059	0.00759609	0.00192283	-0.00140144	-0.00962298	-0.00783246	0.0025177	0.00529334	0.00988951	-0.000742584	-0.00682563	-0.0051842	0.00425028	0.0108701
Nomo1	-0.000530061	0.00811702	0.011939	-0.00327986	0.00321059	0.0100219	-0.00708515	0.00536304	-0.0046222	-0.00293803	-0.000120272	0.0125495	0.00385673	0.00278708	-0.00324213	0.0018076	0.000685006	-0.0139812	0.00462487	0.00137686	-0.00186286	0.000328802	-0.00652022	-0.000426974	0.0082684	0.00998142	-0.00504857	-0.000521982	-0.00326742	0.0175762	0.000851801	-0.022407	-0.00118526	0.0140873	-0.00495068	-0.00511082	-0.00344843	0.0103611	0.00779421	-0.00894801	0.00957076	-0.0244936	0.000800809	0.00749542	-0.0137793	0.00473181	0.0050529	-0.00866842	0.0155819
Abcc8	-0.000684693	-0.000480179	0.00225096	-0.000925952	-0.000496098	7.78804e-05	-0.000522824	-0.00556937	-3.99408e-05	0.00116998	-0.00212513	-0.00288013	-0.000207507	-0.000966827	-0.00168911	-0.000639551	0.00186547	8.2751e-05	-0.00156651	-0.00138027	0.000888965	0.000183115	-0.000861468	0.000500722	0.00241843	0.00292825	0.00283276	0.00159688	0.000833651	0.000704651	0.000809235	0.00168763	-0.00157689	-0.000724942	0.00244416	-0.000398635	0.00106721	0.0048952	0.000715117	0.00023237	-0.00210567	0.00138628	-0.00229098	-0.000592524	0.0020691	0.000180111	-0.000428775	-6.66212e-06	0.00141732
Sergef	-0.00471505	-0.00222371	-0.00116407	-0.00225538	0.00324066	-8.51346e-05	0.00119003	0.000149314	-0.00229251	0.000818152	0.00197864	0.00272352	0.00595497	0.00354258	-0.00671708	0.00222859	-0.00161748	-0.00260177	-0.00498855	-0.00332661	0.00982691	-0.00475037	0.00110705	0.0143143	-0.00686267	-0.000385653	0.00570673	-0.000550739	0.00186746	0.0103004	0.00518066	-0.00947463	0.00417481	-0.00826895	0.00831685	0.0116279	0.0229962	-0.00781035	-0.016708	-0.0172877	0.0319876	0.00571053	0.014275	-0.00286757	0.0281719	-0.00953896	0.0129719	-0.0139122	0.0280506
LOC691143	-0.00133105	9.49898e-05	-5.82851e-05	-0.00342288	0.00518715	-0.0135225	0.000469794	-0.00010564	-0.00505935	-0.000382566	0.00651688	-0.00419762	0.00543852	-0.00387734	-0.00484725	0.00510159	-0.00330841	-0.00475463	0.00664411	0.00863907	-1.83971e-05	0.0021349	-0.000432754	-0.00703766	0.00960462	0.00565958	0.0014503	-0.000501457	0.013027	-0.00212797	-0.000348808	-0.015853	0.00611606	0.0141732	0.00277662	-0.000427343	0.00351467	0.034807	0.0155998	-0.00850237	0.00644324	-0.0163857	0.0179626	0.000146593	0.00681362	0.0115713	0.0232492	-0.0131531	0.000266646
Saa4	-0.00569772	0.0113221	0.0575206	-0.00476926	0.000534052	-0.00119905	0.00325701	0.0127061	0.0320913	0.00203783	-0.00900043	-0.00936402	-0.00157142	0.00320659	0.00853415	-0.00791069	0.00816062	0.00388943	-0.0310179	-0.0062314	0.00608454	0.00698152	0.00616244	-0.00312186	0.00494609	0.000568455	-0.00090824	0.0108062	0.00139346	-0.00209818	-0.0106972	-0.00146816	-0.00794237	0.0013542	4.19937e-05	-0.00195425	0.00347817	-0.00525955	0.00691961	0.0163158	-0.00603494	-0.0182932	-0.0112628	-0.00472742	0.00214808	0.00677786	0.00984957	0.00876347	-0.00214818
Gtf2h1	-0.00311061	0.00619267	-0.00187224	9.17028e-05	-0.00696039	-0.00456768	-0.000604393	-0.00577921	0.00170082	0.00348135	-0.00307392	-0.00828538	-0.00462014	0.00462615	0.00058411	0.0123329	-0.00431952	0.00291389	0.00394737	0.00907581	0.00208946	-0.0150404	0.00565609	0.00472463	0.00261167	-0.00509127	-0.0137702	-0.00255739	-0.0114315	0.00556024	-0.0237377	-0.00110331	0.00151928	-0.0118388	-0.0044189	0.0110029	0.0283101	-0.00417467	0.00451541	-0.0155749	0.0274518	-0.0109099	-0.0040031	-0.0120196	-0.00475479	-0.0287175	-0.00717481	0.00566393	-0.0124394
Ldha	0.0028548	-0.00834282	0.0251751	0.00205776	-0.0274923	0.00191676	0.00691604	0.00730653	0.0485818	0.0040247	0.0352472	-0.0458863	0.005511	0.00331871	0.00552033	-0.00714309	-0.0156731	-0.00816566	-0.0292295	0.00462923	-0.00502067	0.0102576	0.0040733	-0.0013779	-0.00386972	0.00278748	0.00286305	0.0108173	0.00485989	0.0102157	-0.00672781	-0.00925546	0.00466755	-0.00993647	0.0123423	0.00192381	0.0031384	-0.00618643	-0.00362031	-0.00397461	0.00220171	0.00182845	0.00692733	0.00329153	0.0156427	0.00455106	0.0080508	-0.00219575	0.00605524
Tsg101	-0.00189179	-0.00695045	-0.00546833	-0.000505105	-0.00640259	-0.00517348	0.00205237	0.00364978	0.00956917	0.000727174	0.00881853	0.00398159	-0.00392908	0.00559343	-0.00600743	-0.00238813	0.00697766	-0.00749887	-0.00388495	-0.00362034	0.0247809	-0.0238792	0.00917004	-0.0226626	-0.0066271	0.00277447	0.00273048	-0.00720094	-0.000472854	0.00220452	0.000288832	-0.0110906	0.00877181	0.0159782	0.00667608	-0.0128087	0.00525554	-0.0110456	0.00509739	-0.0106894	-0.0155831	-0.00560238	0.00296683	0.00725868	-0.00418577	-0.00481579	-0.00708982	0.0100846	-0.00218051
Uevld	0.00128103	0.000715632	0.000778124	-0.000428684	-0.00036612	0.00152937	0.000569913	-0.00107394	-0.00178063	0.000493344	0.0013535	-0.000405582	0.000901966	-0.000696262	0.00151855	9.66258e-06	-0.000791343	0.000475011	-0.000889587	-0.00263402	0.000341714	-0.000571219	0.000119228	-0.00115767	0.00325708	0.00246854	0.00105433	0.00238529	0.00196427	0.00156525	-0.00331017	-0.00150707	0.00151823	0.00056759	0.000552472	-0.00398979	-0.00267037	0.00325164	-0.00197509	-0.00212654	6.43416e-07	-0.000855141	0.000454017	0.00141812	0.00205058	0.00158359	0.000238077	0.00326876	-0.00271141
Spty2d1	-0.00220831	-0.00698808	-0.00140827	0.00103039	-0.00481358	7.57796e-05	0.00302833	-0.0034694	0.000283047	0.00136423	-0.00199187	-0.00485161	0.000455843	0.00647057	0.00725206	0.00711494	-0.00220713	-0.0031997	0.00711159	0.00157797	0.000994372	-0.0185292	-0.0137981	0.00658407	-0.00527503	-0.0331046	-0.0055733	0.00428538	-0.00761554	-0.0158314	0.00835115	0.00658801	-0.00546641	-0.0126461	-0.00481039	-0.00739581	0.0107337	-0.00396233	0.00659384	0.00824923	-0.0168458	0.0119484	-0.00767669	0.0085044	0.00942422	0.00843024	-0.00240882	-0.0182962	-0.0195841
AABR07003273.1	-0.000156415	0.0011961	-0.000131278	-0.000378188	-0.000514345	-0.00278409	-0.000189294	-0.00066086	0.000698595	-0.000879421	-0.000276694	-0.000841831	0.00107413	-0.00067336	0.00129459	-0.00133435	-0.00278565	-0.00115699	0.00318085	0.00096085	0.00148857	0.00425495	-0.00816752	-0.00329612	0.00131842	0.00108487	-0.000787171	-0.00409729	-0.00184649	0.000220972	-0.00156642	-0.000312201	-0.00272955	-0.00144897	-0.00158668	-0.00327562	-0.00338079	-0.000886972	0.000207519	5.6615e-06	0.00153643	-0.00103732	-0.00368726	-0.00145144	-0.00138918	-0.000317674	-0.00297378	0.002211	0.00274912
Tmem86a	0.0294818	0.00550338	0.00445935	-0.00468009	-0.00130635	-0.00187363	-0.000401597	-0.00566009	-0.00638688	-0.00294407	0.000937424	-0.00334917	-0.013847	0.00559876	-0.00651734	-0.00763767	-0.00175373	-0.00843832	0.00902177	0.0081829	0.00479755	0.00871196	0.00890274	0.00414888	0.00554608	0.00762814	0.0196878	0.000779367	-0.00725155	-0.0095519	-0.00162073	0.0149327	-0.00309967	0.000625431	-0.0254893	-0.00213685	0.0138307	-0.000992274	0.00507395	-0.0123402	-0.0127873	0.0251904	-0.0211395	0.0108354	-0.0248627	0.0100903	-0.00474443	0.00923862	0.00524049
Zdhhc13	0.00532425	-0.00247284	-0.00010879	-0.00462968	0.00184948	0.0077372	0.00126611	0.00374954	0.000650584	-0.000409471	-0.000211162	-0.00380605	-0.010411	-0.00773724	0.00166995	-0.0221677	0.00109252	0.00700866	-0.000550484	-0.00796293	0.000176734	-0.00484719	-0.000174707	0.000165014	-0.000737623	0.000362304	0.0411449	0.00370993	0.00643325	0.00344009	0.0171524	0.00091198	0.00363681	0.00613221	0.0158393	0.00303048	-0.00143153	-0.00583375	-0.012008	-0.00359893	-0.00178124	-0.00672309	-0.00902509	0.0188499	-0.00191931	0.0140945	-0.00693989	-0.026576	-0.00494363
Nav2	-0.00318504	0.0032595	0.00292757	-0.00302121	0.00802545	0.0015617	0.00240217	-0.010762	0.0127753	0.000277672	0.00294372	-0.0174162	0.00231629	-0.00134741	0.000905696	-0.00199453	-0.00369434	-0.00929823	-0.00503908	-0.00856119	-0.00315882	-0.00320144	0.00224868	-0.0032241	-0.00610739	-0.00593777	-0.00871626	0.00338535	0.000627722	-0.00663014	0.00696657	-0.0199588	-0.00303174	-0.0161052	0.0013825	-0.00241263	0.00374195	0.00120153	-0.0067559	-0.0050717	-0.00505537	0.00459366	0.0045475	-0.00311303	-0.00577176	-0.00322904	0.00109173	-0.00351908	-0.015044
Htatip2	-0.0034777	-0.000376094	-0.00109994	-0.00136285	0.00322877	-0.00474967	0.00232172	0.00555688	-0.0015277	-0.00301411	0.00409542	0.00330085	-0.0072102	0.00593298	-0.00841481	0.0074473	-0.000827633	-0.00250244	0.0018565	-0.00840953	0.0105668	-0.00719545	-0.00902952	-0.000684477	0.00144012	0.00323151	0.0123152	0.0045243	-0.00215828	-0.0106969	0.00519629	0.0127844	0.00730072	0.00119144	-0.0104098	-0.0221939	-0.00510714	-0.011189	-0.00647778	-0.0199954	0.0210116	0.0105919	0.0032418	0.0045253	-0.0124342	0.00862412	-0.0183483	0.00733607	0.00549476
Prmt3	-0.0046951	0.00333092	0.00027514	-0.000300727	0.00154461	0.00146849	0.00178169	-0.00109821	0.00506891	0.000838271	-0.00137975	-0.000837955	-0.00676874	0.000516925	-0.00079638	0.00184082	-0.00143873	-0.00308273	0.00224564	-0.00864451	0.00686917	0.00555675	0.00784491	0.0117631	0.000262245	0.00234793	-0.00397014	0.0305435	-0.00651454	0.00449359	-0.00798759	-0.00194813	-0.00294317	-0.00366829	0.013992	-0.00718664	-0.00424915	-0.0151117	0.00838291	0.0126675	0.00797856	0.0116977	-0.000295363	0.00651352	-0.00403478	-0.0182796	-0.00598015	-0.00360368	0.00772279
AABR07003344.1	-0.000402823	-0.00219659	-1.14893e-06	-0.000576987	-0.000824055	0.00050941	0.000199586	0.000773352	0.00193737	0.00179877	-0.00126486	-0.000712272	0.00100421	-0.000343476	-0.00137379	-0.000250776	0.00163291	0.00155061	-0.000280292	-0.00110287	0.00196804	0.00017687	-0.00174287	-0.000661278	0.000641709	0.00178397	-0.000607608	0.000193198	0.000233616	0.00270912	-0.000608545	0.00238986	0.00204665	-0.00160243	-0.00157043	-0.00172541	0.000238412	-0.000515025	9.99236e-05	0.000178396	-0.00102263	0.00159591	-0.00133034	0.000678064	0.00661234	0.0012682	0.000303753	0.00187082	0.0011076
Gas2	-0.00147343	-0.00285017	0.0060512	-0.00199588	0.0058063	-0.00159374	-0.000454239	0.000704578	0.0166564	0.000425495	0.0101525	-0.000146342	-0.000426021	0.00318994	0.00775386	-0.00487605	0.00104777	-0.00674523	0.00763495	0.00153002	-0.000151577	0.00114208	0.00612741	0.00255593	0.006964	-0.012457	0.00156355	0.0018179	-0.00864204	-0.00233813	-0.00127141	0.0119992	-0.00796243	0.00300972	-0.00208681	-0.00699652	-0.00345199	-0.0108872	-0.00189813	0.00324252	0.0143443	-0.00242437	0.0063414	0.00451284	-2.45746e-05	-0.00461047	-0.000515318	-0.00756661	0.0217157
Svip	-0.000566141	-0.0114051	0.00318293	-0.00571424	0.00710738	0.00103737	0.00190995	0.00449576	0.0135155	-0.0010646	-0.0230977	0.00054859	-0.00569029	0.00502094	-0.000447115	0.00704258	-0.00553683	-0.00475779	-0.00448662	-0.000628423	-0.00761186	0.00818296	0.00851705	0.00396813	0.00525592	-0.00247238	0.000255719	0.00631729	-0.00315045	-0.00293327	-0.00668884	-0.004124	-0.00258836	-0.00641654	-0.000589848	-0.00525689	0.0109567	0.0134814	0.00450372	-0.0132196	0.00135184	-0.00257385	-0.00112905	0.0172704	-0.000426886	-0.00771295	-0.00356483	0.00124821	-0.0146049
Siglech	-0.00442247	-0.00169216	0.00024057	-0.00332776	4.31465e-05	-0.0162404	0.00123093	0.000940057	-0.00107723	-0.0104088	-0.00281946	0.00174773	-0.175928	0.00335684	0.00302773	0.010483	0.000800671	-0.00253352	0.000786815	-0.010991	-0.00321039	0.00301492	0.0128627	0.0029752	0.000923461	0.00129935	-0.00266837	-0.00159382	-0.00938922	0.00177625	0.00286033	-0.00119766	-0.0039659	-5.80745e-05	-7.01544e-05	-0.000459668	-0.00160527	-0.0012757	-0.00231734	0.00494258	-0.00543005	0.00133187	-0.00570902	0.000454064	-0.000433641	0.00250815	-0.0032105	0.00950539	0.00119266
Tubgcp5	-0.00412892	0.004328	0.00254698	-0.000336941	-0.00219039	-0.0165034	-0.00454915	-0.00435748	-0.00782893	0.00260866	-0.00334346	-0.00158508	-0.041671	0.0082658	0.00714819	-0.000161233	-0.00469669	0.00774251	0.0053172	-0.0057721	0.00478175	0.0035237	0.0094741	-0.00834527	0.00549374	0.00629163	-0.00866964	0.000664925	0.00117541	-0.00835904	0.00995594	0.00950069	-0.0454633	0.0047546	0.0103799	0.00163923	-0.00615352	0.00118062	-0.00249836	-0.0175547	-0.00364726	0.0159819	0.0114283	0.00710485	-0.00339118	0.0107441	-0.00750393	-0.0183444	0.00961276
Cyfip1	0.0114214	-0.00375045	-0.0060027	0.00330025	0.00692924	-0.0115018	0.00257597	0.00582129	0.00303638	-0.00941969	0.017121	0.00163887	0.00493958	0.00142855	-0.0168515	0.00183035	0.00784143	-0.003005	-0.00339314	0.00759311	0.0185328	-0.0121043	-0.005568	0.00483355	0.0187044	-0.00999851	-0.00282057	-0.00995951	0.0107259	0.0176878	-0.00816417	-0.0029774	-0.00823749	-0.0064494	-0.00648353	-0.00376474	0.0102642	0.0198599	-0.00934209	-0.00203753	0.00522674	0.00612337	0.00386043	-0.0042947	-0.00100372	0.00130405	0.000194392	0.00875102	0.0124995
Nipa2	-0.00260714	0.0021787	-0.000792597	-0.00375112	-0.00459777	-0.00517851	0.00184736	0.000393496	-0.00106094	-0.00146333	-0.000590449	-0.000645869	-0.00331555	0.00885422	0.00906624	0.00958058	-0.00267585	-0.0120753	-0.00564578	-0.00339792	0.00499375	-0.00351685	0.00815263	0.00436087	-0.00287532	-0.00172145	0.00780314	-0.00841585	0.000865404	0.013334	0.00855994	-0.00556162	-0.00726555	0.00146947	0.000605693	0.00283098	0.00269463	-0.0010479	0.00745949	-0.0301412	-0.00483737	-0.00163505	0.0035169	-0.00532279	0.00154998	0.00909825	0.00415884	0.0028779	0.00234825
Nipa1	0.00238805	-0.000187237	-1.96996e-05	0.000761501	-0.00022621	-0.000229953	-0.000148982	-0.000320396	0.000574442	0.00182091	0.000590358	-0.000340112	-0.000741056	-0.00164077	-0.000362489	-0.000653341	-0.00073454	-2.20872e-06	0.00178433	0.000911462	-0.00331797	-3.51952e-05	0.00198368	-0.000842087	-0.000589214	0.00148928	0.000319981	0.000661915	0.000819704	0.00200026	-0.00192028	-3.55325e-05	0.000446903	0.000707333	0.000100629	4.37693e-05	0.00367653	-0.00155185	0.00179078	0.00276383	0.00157882	-0.000736254	0.00226076	0.00216693	0.000538325	-0.000987908	-0.000566442	9.94404e-05	-0.00191796
Herc2	0.00964778	0.00793516	0.00288853	0.00155561	0.00244947	0.0102787	-0.0048593	-0.00476606	-0.00261794	-0.000898522	-0.00416717	-0.00270958	-0.00558776	-0.000566091	0.0104633	0.000766286	-0.00425463	-0.00632457	0.0003341	-1.42549e-05	-0.0112933	-0.0130892	-0.00156559	0.00218228	0.00933687	0.0103203	0.0278904	0.00595227	-0.000502559	-0.00223336	-0.00265088	0.00190541	-0.0261377	-0.00236335	-0.00165816	-0.000890982	0.00590198	0.00115237	-0.00589756	-0.00209477	0.0104962	0.0233569	-0.00298291	-0.0181341	-0.00406235	-0.00748829	-0.000278077	0.0123331	0.00655799
Oca2	-0.000270336	-0.000510857	-0.000855493	-0.000988143	-0.00274565	0.000810794	-0.0018211	0.00113967	-2.07946e-05	-0.000253538	0.000491191	0.00157745	-0.000448199	0.000966314	0.00349678	-0.00139589	0.000858409	-0.000816088	-0.00183507	-0.000896377	-0.000931651	-0.000228637	-0.00051514	-0.0016244	-0.00242309	-0.0019357	0.0252186	0.000394359	-0.000259382	-0.000200519	-0.00102873	-0.000100322	-0.00048578	0.000645097	-0.00164582	-0.000112902	0.00064261	-0.000662658	-0.00204825	0.000378926	-0.00218284	-0.00129563	-0.000537317	-0.000988429	-0.00123354	0.00189583	0.00146502	-0.000645019	0.000254004
Ube3a	-0.000503902	-0.0037331	-0.00438516	0.000463115	-0.00251283	0.00592638	0.00267249	-0.00654373	0.00476148	-7.54092e-05	0.000776363	0.00370617	-0.00126736	-0.00356417	-0.00753118	-0.00184026	0.00323521	-0.00434617	0.00296227	0.0104047	-0.000347762	0.00347348	0.0066569	-0.0238476	-0.00950187	0.0089618	-0.00331802	0.000353972	-0.00462361	-0.00306982	-0.000519006	0.00329175	0.0017351	-0.0167196	0.00520291	0.00752263	0.0148039	0.0145631	0.000731623	-0.0108604	0.0111271	0.00567338	-0.0147981	-0.0188214	0.00901752	-0.00277005	0.0044286	-0.00793873	0.000573117
Ndn	-0.000105689	0.00439898	0.00177543	-0.00139689	-0.00170685	0.000243041	-0.0107626	-0.00160717	-0.00303068	0.000507215	-0.00180419	0.00146124	0.00088105	7.44645e-05	0.00289882	0.000461478	-0.00444815	0.00188439	-0.000535975	0.00344884	-0.00300893	0.00690026	0.00145974	-0.0278207	0.000863564	-0.00337383	-0.000247825	0.00207743	-0.00359009	-0.000604633	-0.00124359	-0.00277942	-0.00149406	-0.0203998	0.00402166	-0.0056958	0.00634399	-0.0050155	-0.00202767	-0.000313577	0.00822157	-0.00277244	-0.0173854	-0.00892394	0.00873166	-0.00436114	0.000575814	-0.00585861	-0.00461802
Peg12	0.000427186	6.18236e-05	0.00040676	0.000176023	0.00074677	-0.000407812	0.000840413	0.000481856	-0.000874557	-0.000331302	0.00158286	-0.000175825	0.000852405	-0.00151598	0.00368009	-0.000628261	-0.00199008	0.00382399	0.00180853	-0.000926554	0.000765528	0.000445976	0.000989676	-0.00194398	-0.00166566	0.00252791	-0.000686231	0.020321	0.000739932	0.00333681	-2.02151e-05	0.000604676	-0.000702247	0.000301122	-0.00150593	0.000956779	0.00144117	-0.00314553	-0.000417811	-0.00203494	-9.09231e-05	0.00454173	-0.00490419	0.000925529	-0.000897612	0.00179432	-0.00317203	-0.000665015	-0.00420806
Hmgn5b	0.000876435	-0.000727726	-0.00147833	0.000373335	-0.00233563	0.0010042	-0.000708707	-0.000177043	0.00142972	0.000741678	0.0011204	-8.77889e-05	-0.000600148	-5.18659e-05	0.000415443	-0.00181236	0.000923523	0.00165944	-0.00229733	-0.000152347	-0.000820073	0.00171228	0.000129727	0.000638959	0.00335886	0.00028333	0.00186648	0.000832271	-0.000776783	0.00157961	-0.000866449	0.000954473	-0.000703952	-9.6306e-05	-0.000349485	-0.00234733	-0.00253203	-0.000801687	-0.000575273	0.00202789	0.0016082	0.000355397	-0.00037273	0.000588058	0.00117191	0.00167902	0.00192102	0.00112912	-0.00176559
Klf13	8.82142e-05	0.00189931	-0.002407	0.00207785	0.0133658	0.00131241	0.00490901	-0.00485959	-0.00661099	0.00289436	-0.0153204	-0.00142797	-0.00639647	0.0105703	0.00515329	0.00328909	-0.00118573	-0.00434295	0.00577479	0.0160949	-0.0020707	-0.0275905	-0.013243	-0.0267966	-0.0145691	-0.0201032	-0.00503204	0.0129632	-0.00495313	0.00882014	0.0123972	-0.000412236	0.0128395	-0.00168301	-0.00565934	-0.00695308	-0.00858062	0.00249921	-0.0144636	0.016386	-0.00484986	0.0130665	-0.00635507	0.00908374	-0.00411223	-0.00121543	-0.00520315	0.0145154	-0.00822048
Mtmr10	0.00162511	-0.00241575	-0.00221365	-0.00501089	0.00144124	-0.00141928	0.00160433	0.0034415	0.00170494	-0.00479426	0.00699313	0.00273324	0.00388746	0.00480606	0.00444617	-0.00300707	0.00371703	0.0143822	-0.00207471	-0.00388878	0.00861456	-0.0074508	-0.00304008	-0.0100182	0.001237	0.0012201	0.00484489	-0.0159897	0.00218538	0.013235	-0.0112694	0.00609602	-0.0121556	-0.00146079	-0.011905	-0.00672455	0.000103055	0.00118996	-0.000339172	0.00782981	0.00594257	0.0063535	0.00305875	-0.00877015	0.00359894	-0.010706	0.0257566	-0.00153668	0.00962791
Fan1	-0.000866258	-0.0026982	-0.00108189	-0.00107911	-0.00618538	0.00471591	-0.00159007	-0.00221411	0.000841914	0.000676125	0.00339383	0.00146093	0.00130903	0.00291931	-0.000998079	0.00603971	0.00347852	0.00100392	6.84989e-05	-0.00241169	0.000609771	-0.000533344	-0.00787123	-0.00292439	-0.0108032	-0.00257198	0.00271341	0.00391674	-0.00577596	-0.00384407	-0.00351822	-0.00645556	-0.00373636	-0.0028356	-0.0106057	0.00412942	0.00127074	0.0222041	-0.0122181	0.00213556	0.00950125	-2.40111e-05	0.00585092	-0.001526	-0.00306537	0.00264991	-0.0017151	0.00769153	0.00385509
Mphosph10	-0.00246704	-0.00715723	-0.00679467	-0.0038775	0.00195337	0.00817961	-0.00271286	-0.0082345	-0.000960169	0.00246419	0.0101981	-0.00614383	0.00647449	0.00258255	0.0226644	-0.0105822	0.00745599	-0.00319432	0.0100065	-0.00776634	0.00398847	-0.00833401	-0.00835084	0.00358549	0.0164396	0.00219217	3.84684e-05	-0.0151133	0.00682151	0.00879386	-0.000193713	-0.00997811	-0.0140394	-0.000697834	-0.00543052	-0.00849377	0.0118426	-0.00740578	0.0027777	0.000463231	-0.0118086	0.00231629	0.000729402	-0.00182856	0.00339654	-0.0142415	0.0177887	-0.00292636	-0.00828531
Mcee	-0.000539962	-0.0288242	-0.00213684	-0.0034536	0.00660728	0.00276234	-0.000247995	0.00593253	0.000374957	0.000706515	-0.00604213	0.000235784	-0.00598526	-0.00166677	-0.00364275	-0.00342374	0.00629176	-0.00837757	-0.0012105	-0.0107478	0.00147386	-0.0118231	-0.00473154	-0.00165299	0.00370539	-0.00556986	0.00393896	0.00466745	0.00319974	0.00682071	-0.0132859	-0.0040769	0.00215941	-0.00464193	-0.0008607	-0.0104181	0.000236666	-0.0024709	0.00199908	0.00586785	-0.00325097	0.00527984	0.000279223	-0.0166508	0.00866393	-0.0162586	0.00167493	0.000463362	0.000326301
Tjp1	-0.00584464	-0.000938212	0.00123001	0.0232058	-0.00210489	-0.0122022	0.00178461	0.00205486	0.00890119	-4.38345e-06	0.00497871	-0.0004158	0.0106407	-1.43723e-05	-0.00353929	0.00904896	-0.0054693	0.00711001	-0.00239824	0.000928709	0.00426078	-0.00691984	-0.0013707	0.00600147	-0.0175401	-0.0266238	0.00818582	-0.00597558	0.00372704	0.00988673	0.00529942	-0.0224913	-0.00478961	0.0117068	-0.012449	-0.00176909	-0.0103237	0.0180581	-0.00182133	0.000214172	-0.00360793	0.000427388	0.0111394	-0.0017098	0.0221535	0.00702504	0.0134925	0.00898113	-0.00511722
Tarsl2	-0.000741646	-0.00102679	0.000126967	-0.00124657	-0.0018154	-0.00381422	0.000409206	0.00199177	-0.00179374	0.00223241	0.00182435	0.00199526	-0.0013651	-0.00200703	0.00506449	-0.00285734	-0.000688858	0.00184241	0.00101745	-0.0002744	0.000560402	-0.00232106	-0.00155523	-0.00164028	-0.00168915	0.00180946	0.000980703	-0.00228114	0.00550892	-0.00142574	0.00243082	-0.00308829	0.000839619	-0.00506663	-0.00359241	0.000562728	-0.00233589	0.000337413	0.00306402	0.0021258	0.00150986	-1.85295e-05	-0.00422677	-0.00314995	-0.00100603	-0.00122117	0.00157757	0.00169371	0.00343674
Pcsk6	-0.00561565	0.00519855	0.00928381	-0.00385264	0.00433154	-0.0126512	0.00300201	0.00546819	0.00381959	1.9813e-05	0.00322285	-0.00872759	-0.000743413	-0.0258216	-0.00178289	-0.0100812	0.00257763	0.0037293	-0.00150806	0.00721046	-0.000791936	-0.00489504	0.00764049	-0.00310153	0.00242002	-0.0290642	-0.000351657	-0.00348749	0.0021665	-0.0075807	0.0021399	0.0187699	-0.00755344	-0.00705077	-0.00277216	0.00257375	-0.0102303	0.0107683	0.00329861	0.0017015	0.00684637	-0.0124726	0.00565712	0.0149988	-0.00793465	-0.000154787	0.0100666	-0.00592219	-0.0104675
Snrpa1	-0.00383809	-0.00278168	0.000159098	-0.000678375	0.000481641	-0.000407314	0.000306882	0.000153454	-0.00512169	0.00218003	0.00286595	-0.00270844	7.96199e-05	0.00671845	-0.0055183	-0.00721337	0.00010041	-0.0036689	0.0098159	0.00100202	0.00339475	0.0026386	-4.8602e-05	0.00865717	0.0103143	-0.000812597	0.000131783	0.00921279	6.09638e-05	-0.0188236	0.00552428	0.000395511	0.00414136	0.00950681	0.00192126	-0.0149212	0.00479325	0.00293621	0.0288898	0.00741868	0.00991388	0.015017	-0.00109933	-0.00130637	-0.00365312	-0.00918484	0.0143727	-0.0182435	0.00391597
Selenos	0.00406173	-0.00192456	0.00908038	0.00146488	0.000732703	0.00943642	-0.00969516	-0.0100875	-0.012122	-0.00174819	0.00168157	-0.0035587	-0.0139985	-0.00261998	0.00617017	0.00135031	0.00367261	0.00314161	0.00700539	-0.00495272	0.0019331	-0.0198068	-0.0098575	0.00618039	0.00818978	0.00471678	-0.00118734	-0.00256052	-0.00529314	-0.00586132	0.0115268	0.00522168	-0.000194614	0.0075801	0.00414423	-0.00947342	0.0113262	0.000587958	0.00651417	-0.0106645	-0.00174032	0.00797181	0.0138284	-0.0087746	-0.0137134	0.000849613	-0.00278614	0.000886785	0.00882482
Chsy1	0.00275296	0.000873642	-0.0018468	0.000757363	-0.00452997	0.0180524	-0.0145793	0.00166961	-0.00193821	0.019846	0.00131484	-0.00383323	0.00768808	0.00745074	0.00147669	0.0100914	0.00190829	0.021758	-0.00249	-0.00947458	0.00915464	0.00974421	-0.000939374	-0.0360721	-0.00501638	0.0159844	-0.0116467	-0.0119052	-0.0173076	0.00367655	0.0352446	0.00276028	0.00703991	-0.00568183	-0.00705047	0.0190392	-0.00615164	0.00864891	0.0302797	-0.0101815	-0.00160202	0.0124246	0.0136256	0.0141253	-0.00714413	0.016736	0.0051383	-0.0466868	-0.0117075
Lrrk1	-0.00575734	0.000388622	-0.00461308	-0.00300512	-0.0045781	0.007932	-0.00181387	0.00570907	-0.000237381	-0.00172795	0.00218633	0.00775776	-0.0164887	0.00317948	0.00600608	-0.00395208	0.00672998	0.0095695	-0.00631682	0.00251855	0.0128737	-0.00098875	0.00973408	-0.00351073	0.00358209	-0.00149583	0.0256965	-0.00623644	0.00916809	0.0309168	0.023337	0.0169838	-0.00166021	0.00169349	0.0140886	0.00353441	-0.0068821	-0.0102987	-0.00369675	0.00467795	-0.0111393	-0.0447609	-0.00796953	0.00894844	-0.0125462	-0.0122361	0.0148717	-0.0164886	0.00843051
Aldh1a3	0.00477426	-0.00593613	-6.63364e-05	-0.00390368	-0.00398109	-0.00203502	-0.0385546	0.00194554	0.00904982	-1.12108e-05	-0.00542427	0.0047972	-0.00253252	-0.0247309	-0.00493406	0.000808837	0.00231814	0.000866546	-0.00819429	-0.00776086	-0.001258	0.0065469	-0.00130813	0.00713053	-0.00967318	-0.0209882	0.00303609	-0.0047464	0.0133208	-0.00912911	0.0366024	-0.00629139	-0.000402471	0.0055237	-0.00314888	0.0163313	0.00839453	0.0118213	0.00366711	0.0141684	0.00402464	-0.00899471	0.0193693	-0.0101121	0.00599623	0.0123777	0.00555517	0.0156101	-0.0026875
Asb7	-0.000749257	-0.000993113	-0.00156633	-0.00150413	-0.00102651	0.00447966	-0.00379384	-0.00480033	0.00824966	-0.000569596	-0.00460042	-0.0011247	-0.00653535	0.00170891	-0.00763842	-0.00502941	0.0056377	-0.0129331	0.00382323	0.00352957	0.00435201	0.00945232	0.00622646	-0.0202024	0.000862404	-0.00635937	0.0251226	-0.0124227	-0.00684187	0.00375636	0.00714024	0.00251179	0.00649391	0.00351956	-0.0100266	0.0107523	-0.00156796	-0.0149421	0.000976685	0.00697046	-0.0246303	0.00446491	-0.012299	-0.00813047	-5.84506e-06	-0.00428605	0.0249215	0.00283314	-0.00431094
Lins1	0.00265125	0.00037304	0.00147988	-0.00109192	0.000331023	-0.00072645	0.000887085	-0.00206131	0.00179355	9.0113e-05	-0.00249821	-0.00345653	0.00040884	-0.000541448	0.00264535	-0.00360532	0.00121477	0.00216685	0.000314635	0.00144218	-0.00391736	-0.000387757	-0.00434865	-0.000194752	0.002458	-0.000261538	-0.0044536	0.00202587	0.000108229	0.00255088	-0.00222385	-0.0265057	-0.0029321	0.0028853	0.00130135	-0.00347118	-0.00432754	0.00163522	-0.000164574	0.00357693	0.000608923	-0.00126538	0.0063174	-0.00471456	-0.00234518	-0.000287586	-0.00084828	-0.000640117	-0.00420541
Cers3	-0.000906315	0.000293838	0.00131072	-0.000527059	-0.00214615	-0.000608504	0.000323334	0.00054305	-0.000752453	-9.0841e-05	-0.000536639	-0.000115835	-0.000539276	-0.00151551	-0.000186595	-0.000525802	-0.00038179	0.00233461	0.000152624	-0.000577776	0.00020366	0.000669521	0.000313217	-0.000845931	0.00144541	-0.00112669	0.00138248	0.00081093	0.000708787	-0.000317639	0.000201771	0.000583382	6.09608e-05	-0.000619931	-0.000591117	-0.00075865	0.00071416	0.000660768	-0.00113141	0.00104361	-0.000135515	-0.00060488	4.35039e-05	0.00069297	-0.0016926	-0.00149483	-0.00153791	-0.000575331	0.000453013
Lysmd4	-0.00251958	-0.00251012	-0.00473124	-0.00311025	0.00231897	-0.00362415	0.00229337	0.00201824	0.00112825	0.00384847	-0.00928117	-0.00210217	0.00206235	0.00650935	-0.0138883	-0.00327821	0.00304336	-0.00497156	-0.00729027	-0.00187241	0.00174374	-0.00705728	0.00415882	0.00663485	-0.00444043	-0.00163046	0.000205041	-0.00404301	0.00056721	-0.00182682	-8.91972e-05	-0.0114662	0.00429527	-0.00623014	-0.0124776	0.00316226	-0.00848735	-0.010322	-0.00879195	-0.00695669	0.0229353	-0.0122615	0.00359981	-5.36707e-06	0.0137573	-0.00433814	-0.00527521	-0.0217741	-0.00312125
Mef2a	0.00533509	0.00736824	-0.00285895	0.0134139	-0.00747045	-0.0130644	-0.00207427	-0.0141603	0.00390318	0.00539475	-0.00116275	0.00374937	-0.0267651	0.000929358	-0.00940264	0.0090561	-0.000347061	0.00478284	0.00246634	0.00602107	0.0145484	-0.0117226	0.0153225	0.0126686	0.011107	-0.00747149	-0.00517334	0.00551077	0.000210351	-0.00875168	-0.0106391	-0.0015354	-0.00240523	-0.0103324	-0.00532034	0.0118945	-0.0191557	0.0187616	-0.0123878	-0.00559018	-0.00252272	0.0164488	0.013366	0.0189545	0.0269043	-0.0114497	-0.0206596	0.000615978	-8.83254e-05
LOC103691157	0.00170518	0.00176403	-0.0007462	-5.45044e-05	-0.000769768	0.00148543	0.000674441	-0.000422846	-0.000876777	0.00173801	0.000250583	0.000132982	-9.48021e-05	-0.00128225	0.00769777	-0.00219164	-0.000484038	0.00185209	-0.000946187	-0.000458034	-0.000591242	-0.00134273	0.00284481	0.000751479	0.00167822	0.000953619	7.10043e-05	0.00169663	-0.0011208	-0.00208506	0.000163486	0.00112395	-0.00185393	-0.00166954	-0.00206254	0.00181654	-0.00446318	-0.000351202	-0.000331285	-0.00334348	-0.000726768	-0.000250391	-0.0011535	0.00653014	-0.00677875	-0.0019576	0.0018878	0.00750767	0.00249036
Lrrc28	-0.00588042	0.000987216	0.00451941	-0.0037757	-0.00381496	0.011807	-0.00232289	-0.00142603	0.00689534	-0.00100387	-0.00247018	0.00610883	-0.000539809	0.00783109	-0.00216292	-0.00312502	-0.00524462	0.00192972	-0.00730762	-0.00123919	0.00438947	0.00126988	0.00481743	0.00514844	-0.00947935	0.000950984	0.0160688	-0.00866557	-0.00782969	-0.0020257	0.0017296	-0.00935923	-0.00192556	-0.00912475	-0.00197673	-0.00648393	0.00930663	-0.00895756	0.00911679	0.0115268	-0.00339986	-0.00159561	-0.0104879	-0.00556586	-0.00454506	0.00296668	-0.00462018	-0.029864	0.00971696
Ttc23	-0.00678633	-0.00255229	0.00461665	0.00104972	0.00464981	-0.00552678	-0.00550133	-0.00722244	0.000666457	-0.00120666	-0.00595214	0.0089306	0.00313915	0.00600693	0.00366035	-0.00225295	-0.00293853	0.00662298	0.00044752	-0.00125607	0.00595066	0.00860014	0.0049318	0.0040043	-0.00618925	0.00136299	0.0205202	-0.0105374	-0.00379245	-0.00882678	0.0229751	-0.00712995	-0.00369983	0.0131753	-0.000877806	-0.00576022	0.0065293	-0.0117742	0.00439389	-0.00253649	0.0129787	0.0058907	0.0078626	-0.00512108	-0.00432388	0.00651836	0.0148359	0.00948951	-0.0138631
Synm	0.00443108	0.00485338	-0.00137235	0.00990381	-0.00186153	0.00759736	-0.0286669	0.00389113	-0.00402275	-0.00032514	0.000243683	0.0055657	-0.00103352	0.0139055	-0.00132715	0.00216176	-0.00839794	0.046922	-0.00891858	0.00268232	-0.00919247	0.0193409	-0.00316376	-0.0152344	0.00305889	-0.0210995	0.0245766	-0.0100326	-0.0145545	0.0288058	-0.0059495	-0.0193457	-0.0174151	0.0146711	0.0262583	0.000437782	-0.0239871	0.0119105	0.0266335	-0.0316648	0.00467832	0.0106423	-0.0279484	-0.0165909	0.0144701	-0.0162576	0.0144134	0.0343793	0.0262208
Fam169b	7.27615e-05	-0.00153862	0.0015262	-0.000292597	0.00238448	-3.35249e-05	0.000767817	-0.00115431	-0.00221759	-0.000250308	-0.000185482	-0.000833782	-0.00343945	-0.000823861	0.00136392	-0.00176798	0.000529682	0.000178811	0.00253373	-4.82114e-05	0.000485262	0.00325873	-0.00118456	-0.000487957	0.000764322	-0.000916617	0.00350653	-2.26084e-05	0.00100022	0.00217011	-0.00233426	0.000624749	0.00164549	-0.000310895	0.00163073	0.000661759	0.0026827	-0.00121226	0.00145584	-0.000836818	0.00232039	-0.000817206	-0.00445337	0.000951343	0.00133007	-0.000995511	-0.00100913	1.22282e-05	-0.0025043
Arrdc4	0.00168916	0.0116741	0.000942301	0.00311494	-0.00203705	-0.00500703	0.0028412	-0.00276519	-0.00597101	-0.00202841	-0.00102253	0.00923686	0.00682156	-0.00424117	-0.0205608	0.00190464	-0.0113922	0.00929556	-0.00238084	-0.00588458	0.0021577	-0.00215423	0.00434316	-0.0284404	0.00955158	-0.00505322	-0.0109234	-0.00562851	0.0147234	0.0316703	0.00327753	0.00969692	-0.0402333	-0.0180272	-0.0145738	0.0112967	-0.00747293	-0.0110682	0.0183414	-0.014786	-0.0349164	-0.00085074	-0.00823174	0.0111412	-0.00957411	-0.00564674	0.00687089	0.0222756	-0.00519595
AABR07004228.1	-0.00110254	-0.00109414	0.000287334	0.000375758	0.000554471	0.000595574	-0.000916169	0.00103239	0.000182523	0.00594308	-0.00155656	0.000825666	-0.00409409	-0.00111167	0.000803602	0.00103446	0.00110142	-5.43551e-05	-0.000523933	-0.000107591	-0.00033471	-0.000803516	-0.000409	-0.00113997	-0.000268897	-0.000346812	0.00301606	0.000173066	-0.000155134	0.000367922	0.000674071	-0.000376729	-0.000402142	0.0028861	0.00163872	0.00169957	0.00298212	-0.000935432	-0.000483599	0.000874356	0.00232896	0.0034785	-0.00240167	-0.000545864	-0.000691824	0.0014976	-0.000724468	0.00108639	-0.000973478
Nr2f2	-0.00280664	0.00222612	-0.000924015	0.0229812	-0.00125933	-0.00789988	-0.0190044	0.00104473	-0.00236728	-0.00013349	-0.00106677	0.000630364	0.001955	-0.00450563	-0.000474847	-0.00436407	-0.000946958	-0.00729702	0.00486998	0.0018373	-0.00758413	0.00488841	0.00491466	0.00694379	0.00669536	0.00399205	-0.00284536	0.0240114	0.00703558	-0.0147637	0.0163606	-0.0203232	0.0053094	-0.00670027	-0.0184719	-0.0120015	-0.00471612	-0.00950593	-0.0136834	-0.0128902	-0.0115264	0.00693776	-0.00808433	-0.00198356	-0.0194529	0.000251616	0.0103339	-0.00184937	-0.000119875
AABR07004232.1	-0.0004251	-0.00139927	-0.00190229	0.00161769	-0.00225283	-4.6316e-05	-0.000812451	-0.00809348	-0.00132666	0.00267148	0.00228892	0.000403714	2.54337e-05	-0.000549761	-0.00160781	0.00047737	0.00430633	0.00515279	0.000579562	0.0036494	-0.000565658	-0.00242239	0.000898549	9.16405e-05	0.00634876	0.0039166	-0.000393428	0.00146858	0.00313406	-0.00325752	0.000965995	0.000881639	-0.000895209	-0.00341718	0.00129025	-0.00147767	0.00283723	0.00204078	-0.0033663	0.000639289	0.00401209	0.0021937	0.00522848	-0.00127638	-0.00223042	-0.000468571	0.00279445	-0.00362047	-0.00495377
Mctp2	-0.0025961	0.00442346	0.000335615	-0.00303105	0.00677667	-0.00496252	0.00208861	-0.00636222	-0.00200008	0.0109831	0.000684794	3.89795e-05	-0.0028363	0.000880643	-0.00115087	-0.0113666	0.00016508	-0.00277463	-0.00439721	0.00424802	0.000852925	-0.0080513	0.0113132	-0.000500541	0.00204682	-0.0025662	-0.00487052	-0.00497471	-0.00402702	0.00740926	0.00183192	0.00126919	-0.00612226	-0.00885473	-0.0117008	0.00174323	-0.00478113	0.00547816	-0.00732756	-0.00211645	0.000653026	0.00629332	0.00729271	0.010264	0.00313197	0.00571452	-0.00859994	-0.00894991	0.00380078
AABR07004259.1	-0.00138837	-0.00227845	0.00163825	-0.00142167	0.00520152	-0.000895123	0.00173193	0.002569	-0.00318131	-0.000389418	-0.000423897	0.00269412	0.000418893	-0.00104522	-0.000895441	-0.00156749	0.00137378	0.00356023	-0.00109283	0.004255	-0.00029627	0.000816052	0.00106118	0.000797537	0.00166285	-0.000564917	-0.00211296	-0.000939054	-0.00389516	-0.000263812	0.00040042	-0.00133851	-0.00552142	0.000613727	0.000355454	-0.0282199	0.00257257	0.000664511	0.00095059	0.0001009	-0.00245267	0.0055478	0.00432897	-0.00243117	0.000625962	0.0011201	-0.000978129	0.00182834	0.0018851
Chd2	0.0025843	0.00294873	0.00395239	0.00134015	-0.00265166	0.00143049	-0.000229277	-0.0224842	0.000198873	0.000735004	-0.0036752	-0.00313725	-0.00624798	1.56641e-05	-0.0206752	-0.00509746	-0.00712155	0.00291199	0.0139336	-0.00179654	0.000274945	0.0109777	0.000327514	-0.0129546	-0.00125268	-0.0122508	-0.00608311	-0.0055982	-0.00994004	-0.0029807	-0.00595464	0.00440788	0.00964879	0.000581178	-0.000149944	0.0054506	0.00187394	0.00103228	0.00447687	-0.00261042	0.0141006	0.00772107	-0.0247585	0.00566325	0.010832	-0.00165187	0.00181257	-0.0175829	-0.0146306
LOC108349594	-0.00212946	-0.00489722	-0.00855837	0.00286656	4.28349e-05	0.00820489	-0.00382307	-0.0144112	0.0003819	-0.000109707	-0.00734632	0.00644584	0.0065689	0.00514328	0.00145359	0.0100911	0.00674539	-0.00973472	0.00123024	0.0168327	0.00438245	-0.0109958	-0.0283078	-0.0169271	-0.00987666	-0.000439197	-0.000511895	0.0019621	0.00884182	0.0108296	-0.00364257	0.00797926	-0.0293261	0.00440896	0.00524778	0.0114487	0.00288556	0.00926168	0.00767948	0.00463679	-0.0214892	0.00419814	0.000904683	-0.00260851	-0.00993488	-0.00872965	0.00163853	0.0140992	-0.00113173
AABR07004269.3	-0.000212177	-0.0144957	-0.00120009	-0.000625704	-0.00574352	0.00795874	-0.00219898	0.000103777	-0.00402694	-0.00277353	0.000984666	-0.000420199	0.000580165	0.00260587	0.0032647	-0.00752718	-0.00183871	-0.00461308	0.020342	-0.00438679	0.00138048	-0.0182141	0.00961912	0.0140282	0.00179118	-0.0197201	-0.00951644	-0.00186284	-0.00636188	0.000630692	-0.0134249	-0.0325297	0.00425354	0.00492832	-0.0124602	-0.00660142	-0.00333784	0.00953338	0.00336779	-0.00843713	0.00621152	0.00479594	0.000111812	0.0098915	0.0272233	-0.0061331	-0.00956125	-0.0136871	-0.000676272
Fam174b	0.000251718	0.00131117	0.00055927	0.00406873	-0.00163606	-0.000824895	-0.000347389	-0.000774498	-0.000362787	0.000985081	-0.00171793	0.00091154	0.000986443	-0.000244172	-0.0018302	-0.000979712	-0.000832711	-0.00645321	-0.00178039	-0.00208492	0.00160402	0.00110265	0.00150925	-0.00147346	0.00123033	-0.00267218	0.0295604	-0.0011185	-0.00042385	-0.000149936	-0.000767193	0.00196041	0.00368805	0.000174898	0.00816167	0.00107342	0.000120058	-0.0014161	0.000880392	0.00551577	-0.00429399	-0.00164963	0.0024003	0.00288368	0.00193648	0.00273273	-0.00449804	-0.00204964	-0.00584088
AABR07004276.1	-0.000336215	0.00241451	0.000511777	-0.000286741	0.00082706	-0.00232233	0.00141472	-0.00064647	-0.00169841	-0.00147905	-0.000502864	-0.00103875	0.00145468	-0.000432461	0.00303996	-0.00236945	-0.00365375	-0.00178163	-0.000563555	-0.00219702	0.00013196	-0.00216715	-0.0016509	0.00120272	-0.00312583	0.00138943	-0.000459338	-0.00114467	0.00153154	0.00292867	0.000840258	-0.00349006	-0.000232603	-0.000773103	-0.00141639	-0.00338699	0.00551156	-6.21314e-05	0.00153539	-0.00516302	-0.00376177	-0.000460246	0.000694818	-0.00341684	0.000792005	0.00260786	0.0011974	-0.00515121	-0.00272849
Slco3a1	-0.000465158	0.00182325	-0.000756999	0.00411033	0.000569397	0.0236917	0.00104949	0.000367253	-0.00232614	0.013023	-0.000593622	-0.000966009	-0.00232617	-0.00609753	-0.000254923	-0.000859362	-0.000357339	0.00149587	-0.000466137	-0.0007407	-0.00411962	0.00953069	0.00505922	0.00539667	0.0027479	-0.0015931	-0.000989342	-0.0011238	-0.000159087	-0.00528194	0.000746947	-0.00673842	-0.00834258	-0.0055955	0.000107898	-0.021746	0.00322047	0.00627513	-0.000827541	-0.00563121	0.00359082	-0.00780052	0.0011904	0.00343436	0.00117641	0.00318405	-0.0026824	0.00276158	0.000694415
Akap13	0.0118128	0.00906862	0.000296817	-0.00649075	0.0110343	-0.00317642	-0.00206918	-0.0064367	0.00466122	0.00239275	0.00505814	-0.0028591	-0.00585995	-0.00687337	-0.0036917	-0.00321336	-0.00902913	0.0017535	-0.00838454	0.00981499	0.00546204	-0.00999577	0.00401256	-0.0148762	0.00771406	-0.00990324	0.021017	-0.000615317	0.00749109	0.00420941	-0.00396149	0.00212479	0.0186241	-0.0110232	0.00528936	0.00812689	-0.00201441	-0.011365	0.00392297	-0.0065713	0.0110311	-0.0091813	0.00065978	-0.0180413	0.00786866	-0.0182668	0.00291021	-0.0238429	-0.0172629
Klhl25	0.00228092	-0.000408877	0.00562975	0.00151657	-0.0225054	0.012394	0.00261502	-0.00183364	0.0125593	-0.000813533	0.001509	0.00115659	0.003948	0.00796947	0.00424392	-0.00301041	-0.00269431	-0.0136448	0.00772859	-0.0102106	-0.00772266	0.0102538	-0.00338171	-0.00959482	-0.02321	-0.000759403	0.0106999	-0.00570391	-0.00413985	0.00518595	-0.000601241	-0.0006152	0.0067739	0.00231827	-0.0217123	-0.0117933	-0.00109139	-0.0136699	0.00549317	-0.00732672	0.0115293	0.00443526	-0.0100637	-0.00252944	-0.00272892	-0.0145105	-0.0022679	-0.000942279	-0.00524198
Mrpl46	-0.00355288	-0.00573541	-0.00648863	-0.00202351	0.00342129	0.00970679	0.000485681	0.00502646	0.00413051	-0.00358868	0.00759657	-0.00555673	0.00656688	0.00499467	0.00336896	0.0067689	0.00417256	-0.00629761	-0.0035125	-0.00547242	0.00837174	0.000765871	-0.00765367	0.00532023	0.00912921	-0.00878637	0.000945659	0.0235723	-0.0112514	0.0115434	-0.0111668	-0.00999782	0.00529908	-0.0047779	-0.0211292	0.00469524	0.0107693	-0.00681706	0.00579858	-0.00724149	0.0136661	-0.0070628	0.0131471	-0.0124076	-0.00336043	-0.0116586	-0.00309681	0.00496673	0.0158868
Mrps11	-0.00519006	-0.0139337	0.00286534	-0.00221502	-0.00181657	-0.00197857	-0.00230513	-0.00313624	0.0071189	-0.00112414	-0.00873121	-0.00672267	-0.00212901	0.00823335	-0.00657249	0.00382827	0.00211985	0.00847322	0.0042887	-0.0106776	0.00869593	-0.00587355	-0.0107812	0.000923327	-0.00208735	0.00750954	-0.00397214	-0.00695238	0.0041726	0.0010282	0.00738448	-0.0190546	0.00156511	0.0158429	-0.00987563	0.000327802	0.000366421	0.00102485	0.0105483	0.00261664	0.00142093	-0.00411043	0.0110725	0.00395754	-0.0109702	0.00735781	0.00862857	-0.00920549	-0.0110013
Det1	0.00321748	0.00366811	-0.000710619	0.00152356	0.00345748	0.00614893	-0.000240887	-0.00205275	0.00155889	0.0037097	-0.00391344	-0.00360506	0.000543651	-0.00360247	-0.00338978	0.00246307	-0.00446574	0.00161599	0.00452272	0.00125051	-0.00626614	0.00646688	0.00276689	0.00278363	0.00195944	0.0139672	0.000292551	0.000500855	-0.000196847	-0.00320796	0.0081497	-0.00133407	-0.00344449	-0.00346874	-0.00346571	0.00285161	0.00195702	0.0214195	-0.0014744	-0.0114614	-0.00336538	0.0126069	-0.00543042	0.013311	0.00407307	0.00380784	-0.00531326	0.00603908	0.00885356
Aen	0.00307274	-0.00184098	-0.000138956	0.00409892	0.000204773	0.00177608	-0.00129241	-0.00372032	0.00857439	0.00320846	-0.00200772	-0.00842557	-0.00805392	0.00572589	0.00622311	7.12073e-05	-0.00137793	-0.0030946	0.00598734	0.00259021	-0.00898965	-0.00842429	0.00655326	0.00328832	0.00187917	0.00178529	-0.0104485	-0.0104522	0.00133949	-0.0043671	0.00181248	0.00386453	0.00358498	-0.017201	-0.00286781	-0.00357615	-0.00689666	0.00782431	-9.85094e-05	-0.00671108	-0.0108774	-0.0150513	-0.000189427	0.0125848	0.00181472	-0.00905524	0.0108081	0.00415683	-0.00400352
Isg20	-0.00539908	-0.00207738	0.00298381	-0.00139729	0.00796112	0.0143087	0.00404418	-0.00899175	-0.00506254	0.00542113	-0.00171867	-0.0131831	0.00619604	-0.0102506	-0.00366996	0.00304996	-0.00498444	-0.0218368	-0.0044188	-0.0107067	0.00798865	-0.0107192	-0.0178699	-0.00518711	-0.000197854	-0.0258292	-0.00329894	0.00332722	-0.00586973	0.0137263	-0.00664324	-0.00956438	-0.00369662	0.00212192	-0.00265129	0.000667225	-0.0142485	0.0069575	-0.00197339	0.0145119	-0.0014112	-0.00413711	-0.0162943	-0.000296333	-0.00401044	0.023579	0.0036074	0.000338138	-0.00433714
Mfge8	0.00189167	-0.00642757	-0.00033769	0.0642586	0.000550643	0.000471981	-0.0699958	0.0105476	-0.0013093	-0.00316529	0.00514937	-0.00321008	0.00210824	0.0134361	0.00470814	0.00331882	0.00669976	-0.00859893	0.00530639	0.00349333	-0.0116195	0.0128728	-0.000342809	0.000675906	-0.0108179	0.00135187	0.00253819	-0.0049758	0.00211388	-0.00399787	-0.00811404	-0.00679621	0.00657823	0.00976176	-0.00547894	-0.011472	0.006902	-0.00560082	0.00806587	-0.0095834	0.00192441	-0.0039911	-0.000727249	-0.00145122	-0.00476546	-0.0110853	-0.0118424	-0.00995976	-0.000311434
Abhd2	-0.00218678	0.000330879	0.0169063	-0.00455274	-0.0120117	-0.0114251	0.00199935	0.00590392	-0.0043733	5.38087e-05	-0.00343786	-0.0122151	-0.00362016	0.00140215	0.00200845	0.000747209	-0.000879442	0.00887755	-0.00158392	0.00178659	-0.000797153	-0.0112866	0.00608972	-0.0191189	0.00160898	-0.0075431	0.00102248	0.000434648	0.0113898	-0.0100484	0.00965857	0.00109716	-0.00597363	0.0112534	0.00358978	0.00439188	-0.00588559	-0.00214453	0.00637962	-0.00867666	0.00576044	-0.00443714	-0.0111445	-0.00168442	0.00599562	0.00241778	0.00205664	0.00166353	-0.0102683
Polg	0.000557786	-0.000946437	0.0042934	-0.00163989	0.00104103	-0.00227738	-0.000951147	-0.00128899	0.000289097	0.00211614	-0.0139703	-0.0020342	0.000488377	0.00509143	-0.000227274	0.000701043	-0.00317416	-0.000473701	0.0145184	-0.00451879	-0.00442883	0.00118018	0.00599875	-0.000262981	-0.0151514	-0.00817735	0.00296442	0.0148667	0.0030879	-0.00283995	-0.00595218	-0.00442451	-0.00241348	-0.0115777	-0.0337317	0.0038844	-0.00880714	-0.00246207	0.00208334	-0.00445021	0.00230513	-0.0181895	-0.00995998	0.00227001	0.0103646	-0.0125552	0.00206451	-0.00440445	0.00046917
AABR07004397.2	0.000712045	-0.000729532	0.00104225	-0.000899677	-0.00850245	-0.004673	0.0021027	0.00030064	5.19047e-05	0.00221102	-0.00790214	-0.00357591	0.0011312	0.00451982	-0.00257977	0.00595688	-0.0102035	-0.00283342	0.019201	0.000945655	-0.00679245	0.00612886	0.00620553	0.00437059	0.0047741	0.00548262	-0.00147041	0.00202256	-0.00421961	0.000902571	0.00392319	0.00626518	0.00689277	0.00494938	-0.000608295	-0.00420204	0.0165826	0.0137595	0.0103341	-0.00140217	-0.00408724	-0.00349959	-0.00388683	0.00957922	-0.00072981	0.00968781	0.00936392	0.00405564	0.00580127
LOC691427	-0.00049513	-0.0382039	0.00564295	-0.00672544	0.0204639	-0.00432351	-0.000358842	0.00321229	-0.00654916	-0.0043609	-0.0230658	-0.00321387	0.00489473	0.00249531	-0.00314739	-0.00262546	-0.00542177	0.00292409	0.0310264	0.00778512	0.000730067	0.0127127	0.00700205	-0.000601558	0.0165376	0.00309972	-0.0050581	0.00951402	0.000750141	0.00013579	0.00190618	-0.0099365	-0.00760634	-0.00471668	0.000785119	0.00215583	9.52292e-05	0.00545962	0.00694577	0.00184678	-0.0144746	0.00922916	-0.00147238	-0.00216491	0.00259982	-0.00662712	0.00435195	0.00610914	0.00266954
Pex11a	-0.0029181	0.00320428	0.00206589	-0.00102552	0.00798719	-0.00140525	-0.00139012	-0.0133802	0.00222751	0.000175399	0.00502987	-0.00401721	0.000599511	0.00192905	-0.0102082	0.00131949	-0.00218495	-0.0134633	-0.000982134	-0.000954066	0.00135144	0.00315068	0.00448101	0.00250357	0.00681559	0.00949384	0.00327225	0.00320875	0.00117076	-0.00251839	-0.0056248	-0.00180143	0.00235595	0.000513086	-0.0116256	-0.00453299	-0.00123068	0.00364854	0.0012983	-0.00290789	-0.0122011	0.00727537	-0.00679863	0.00143794	-0.0035911	-0.0150727	0.00782345	0.00208528	0.00589325
Anpep	-0.00400971	-0.000334481	0.0203076	-0.00393419	0.00289216	0.0157707	0.00139189	0.00766159	0.00282946	-0.00245998	-0.00256223	-0.0159592	0.00850647	0.00299509	-0.00633944	0.00110837	0.00266991	-0.00331212	0.00255701	0.000390667	0.00257967	-0.00928184	-0.00229527	-0.00640856	-0.00441109	0.00325986	-0.00052557	-0.0164059	-0.00854953	-0.000828541	0.00909447	-0.00264661	0.00511048	-0.00142783	-0.00456941	-0.00553635	-0.00357836	0.00227008	0.00404508	-0.0141877	-0.00949924	0.00311753	0.00670278	-0.0233804	-0.00788049	0.00549471	0.00587086	-0.00217225	-0.00023617
Ap3s2	0.00340319	-0.00830623	0.00158102	0.000474072	-0.00134449	0.00648969	0.00434793	0.00364194	0.00175302	-0.00225812	-0.00661229	-0.00487186	-0.00317165	-0.00511282	-0.00059363	0.00414805	0.0028915	0.000781403	0.00820515	0.00294614	-0.0078791	-0.0125705	0.00362428	0.0103536	-0.0119678	0.00168975	0.0182471	0.0199068	0.00258474	-0.00956548	4.9175e-05	0.0158594	-0.00039976	-0.00851583	0.00110458	-0.00798909	0.0116325	-0.000173285	0.00724039	0.00283556	0.00351944	-0.00205435	-0.00244406	0.00845059	-0.00699346	-0.00271001	-0.00728568	0.0020449	0.00186826
Arpin	-0.00504643	-0.00847205	-0.0063779	-0.000451149	0.00231372	0.02651	0.00102849	0.00213738	0.00104682	-0.00505856	0.0078501	-0.000340181	-0.00134852	0.00489321	0.0109629	0.00903726	0.00777966	0.0156724	-0.00425673	-0.0141404	0.0187964	-0.00642227	-0.00455571	0.00264954	-0.00336277	0.00579494	-0.0113785	-0.0311325	-0.0110141	-0.000153577	0.00611255	0.00144048	0.00131869	-0.000244559	-0.00459025	-0.00163665	0.0060451	0.0294793	0.00668599	-0.0133262	-0.00434152	-0.00394741	0.0136308	-0.00193203	0.0110695	-0.0234864	-0.00503465	-0.0190312	0.0124512
AABR07004404.1	0.000718598	-0.000111185	0.000410297	0.000119199	0.000169518	-0.00236548	-0.00115095	-0.00100733	-7.15588e-05	0.0012602	-0.0018815	0.00116366	0.00157328	-0.00068287	0.000584206	-0.00169223	-0.000557351	0.0024358	-0.000186862	-0.00026496	0.00244428	0.00195984	0.00258792	-0.00415898	-0.002808	0.000851163	-0.00224674	9.8747e-05	0.000830016	-0.00130352	-0.000590761	0.00145498	-0.000354756	-0.00203893	-0.0001579	0.00193884	-0.00356509	-0.00435845	5.68428e-05	-0.000532992	-0.000521262	0.00145319	0.00508595	0.00299307	-0.00167624	0.000575738	0.0021361	-0.00153547	0.00511956
LOC100911186	-0.00099221	-0.00289931	-0.00117115	-0.00367991	0.00606066	-0.00218452	0.0023278	0.00206408	-0.000208517	-0.00279264	0.00100927	-0.0012353	0.00192852	0.000400157	-0.000589118	0.000824054	-0.000840848	0.00198707	-0.00208701	0.00486623	-0.00344054	-0.00801354	0.00123901	-0.000461773	-0.00332563	-0.00177426	-0.00598723	0.0192714	-0.000378351	-0.00484905	0.0303859	-0.003984	-0.00384329	0.00276883	0.0038765	-0.00501311	0.00446298	0.000617539	0.00803684	-0.0024134	-0.00670546	-0.00573131	0.00327024	0.00674504	0.0116481	-0.00209245	-0.00118007	-0.00281701	-0.0120861
Idh2	-0.00349722	-0.00903399	0.00263206	-0.0025591	-0.00749918	-0.000594605	-0.000339893	0.00195296	-0.00298104	-0.00259011	0.000925991	0.000895561	-0.00498254	0.001106	-0.00956173	-0.00345886	-0.00314003	-0.0262466	0.00960602	-0.00805379	0.0146468	0.00108017	0.0127053	-0.00930471	0.0079077	0.0116045	0.0117525	0.00118417	0.000964165	0.0196372	0.0105695	-0.00607357	0.00927458	0.0151304	-0.0160718	-0.000633896	0.000486174	-0.0169827	-0.00258984	-0.0169855	-0.0106827	0.000852951	-0.0126035	0.00244177	0.000128834	-0.0134375	-0.0121684	-0.0171179	0.00336879
LOC102548818	-0.0020366	-0.004916	0.000741059	-0.0043568	0.0051863	-0.00120056	-0.000528565	-2.25278e-05	0.000854125	-0.00239708	-0.00374262	0.00365019	0.00398305	-0.00378002	-0.00583417	0.00588008	0.002	-0.00468911	0.00970806	0.00273288	0.00205221	-0.00179798	0.00355727	-0.00115872	0.00413547	-0.00337185	-0.00293673	0.00725499	-0.00375841	-0.000218457	0.00441083	-0.0094432	-0.00362802	-0.00351186	0.000439809	-0.000451188	-0.00265555	0.00341608	0.000126771	-0.00305083	-0.0116333	0.00845119	0.0170419	0.00460398	0.00127365	0.00300126	0.00864402	0.00686716	-0.00123921
Sema4b	0.029308	0.0047501	0.00493022	0.0008568	0.00436001	-0.00265863	-0.00787959	-0.00398211	-0.00345083	-0.00185596	-0.00197914	-0.00971203	-0.00918561	-0.0142667	0.002058	0.000937214	-0.00229975	-0.00380175	0.00305926	-0.0129246	-0.00439915	0.00398933	0.00405237	0.00531286	0.000204388	0.00839794	0.00602943	0.00470391	-0.00243742	0.0248774	-0.0129533	0.0203393	-0.0137692	0.00858529	-0.0236205	-0.00112478	0.0146208	0.0258751	0.00617038	-0.00518225	0.000141491	0.0198897	0.0329743	0.0177148	0.0105511	0.00896928	-0.00793925	0.0167334	-0.00388459
Cib1	-0.00380091	-0.0129444	-0.00407739	0.00111069	-0.00345846	-0.0125723	0.00265843	0.00209662	0.00386635	-0.00664813	-0.00415528	-0.00317247	-0.0230589	-0.0148078	0.00170687	0.0118109	0.0084272	-0.00236332	-0.00866175	0.00725324	0.0365134	-0.00440158	0.00197504	0.00729756	-0.00769751	0.0081037	-0.00984661	0.00173613	-0.0039177	0.00138813	0.0194528	0.0067295	0.00452714	0.00261066	0.00102993	-0.0138179	0.0146496	0.013519	-0.0115382	0.000662944	0.00460028	0.000280412	0.0180126	0.0156379	-0.00882279	0.00712764	-0.0236453	0.0366113	-0.000316947
Ngrn	-0.00107193	-0.00180402	-0.00222416	0.00169465	-0.000780772	-0.00099895	0.00124982	-0.00546999	0.00074742	-0.00136502	0.00363386	0.00884566	0.00142842	0.00192657	0.000404609	-0.00960274	-0.00302956	-0.00364908	0.0143988	0.00229574	0.0052769	0.0139599	0.00978979	0.000930381	0.00685419	0.0112617	0.0247245	0.00259671	-0.00542634	-0.00570261	0.00539003	-0.00528188	-0.000468265	-0.00850033	-0.0073273	0.00151964	0.00700063	-0.00618427	-0.00297584	-0.0092879	0.00487742	-0.00220109	0.0105468	0.0118889	0.00835449	0.00866299	-0.000396361	0.00467131	0.00484404
Vps33b	-0.0018479	-0.00201726	0.00194187	-0.00225085	-0.00116912	0.00262607	-6.45447e-05	-0.00259661	-0.000720764	0.000100185	-0.00456601	0.00422585	0.0100278	0.00306445	0.0110213	0.00243386	0.00112905	0.00782531	-0.00378324	-0.0104315	0.0134363	-0.00559449	0.00371701	0.00751397	-0.00464192	-0.0355063	-0.00314938	0.00314693	0.013082	-0.00703727	-0.0247955	-0.0140123	-0.0104394	-0.0041619	-0.00857656	0.00606904	-0.00832319	-0.000647075	0.00121328	-0.00444001	-0.00285617	-0.00702633	0.0132304	-0.00641876	0.00119846	-0.0104956	0.000583619	-0.00881877	-0.000213878
Prc1	0.000382877	0.000578471	-0.000788369	-0.0012354	-0.00099224	-0.00204516	-0.000444753	0.000289836	0.00189216	-0.00382448	0.000583825	-0.0011223	-0.000692443	-0.0020293	0.000495303	-0.0646886	0.000292014	-0.0001157	-0.00262019	0.00284685	0.00103983	0.00256994	-0.00196664	-0.000886296	-0.00551555	0.00129146	-0.000187818	-0.00227577	-0.00349379	-0.00151257	-0.00168138	0.00473837	-0.00222003	0.0071022	-0.000550152	-0.00021577	0.00333279	0.0029358	-0.00162932	-0.000963313	0.000701144	-0.000227849	0.00218803	0.00224228	-0.00338578	0.00397803	0.00048032	0.00289469	-0.00220454
Unc45a	-0.00193003	-0.0025996	0.00477316	-0.00316076	0.000412269	0.00237527	-0.00100999	-0.00218384	0.00206663	0.00364363	-0.00287945	0.00269646	-0.000967645	-0.000821922	-0.00894698	-0.00232289	0.00247548	0.0236104	0.00288499	0.00177246	0.00686597	0.00397695	0.00131501	0.00139787	-0.00861566	-0.0108161	0.0258248	0.0322602	-0.005642	0.00115221	0.00173076	0.00542445	-0.0018237	-0.00350181	0.00102439	0.00539686	-0.0103259	0.0112225	-0.00900218	0.0125534	0.00478724	-0.00298947	0.0103697	0.00662774	-0.0073281	0.00477433	0.00600282	-0.0297987	-0.00473776
Hddc3	0.000229361	-0.00278479	-0.00213199	6.40018e-05	-0.00205869	0.0105511	0.000311064	0.00440128	-0.000674428	-0.000366811	-0.00557589	-0.00356779	-0.00297934	0.00675633	0.00819961	0.00163432	0.000688244	0.00592634	-0.00440132	0.00314067	-0.0103723	-0.00699649	0.00252549	-0.00251477	-0.00019444	0.000284647	-0.00750597	0.0166266	-0.00644035	-0.013971	-0.000555848	-0.00863096	-0.00251776	0.00222837	-0.00771238	-0.00446151	0.019885	0.0113307	-0.00200474	-0.0124396	0.00537063	0.00151212	-0.00991969	0.0096413	-0.0180193	0.00186151	-0.000197984	0.00523397	0.00542222
Fes	0.0127921	-0.00570598	-0.00405959	-0.00815423	0.00232147	0.00453372	0.0010328	0.00458423	-0.00874949	-0.00720213	0.0102197	0.00492005	-0.0129136	0.00920372	0.0124543	0.00782091	0.00719558	0.000181724	0.00929704	0.0180357	0.0156362	-0.00342356	0.000873576	0.00823303	-0.00661354	0.0083285	0.00449706	0.00596429	-0.0206647	-0.003449	-0.0215332	-0.00899752	-0.0253654	-0.0291416	-0.00719242	-0.0335035	0.0473103	-0.0190533	-0.0108646	0.0281254	-0.0041615	0.0314789	-0.0335918	0.0210814	-0.0183473	0.0127258	0.00183228	-0.00780811	0.0216161
Furin	0.00393937	0.00721445	0.0296366	-5.39867e-05	0.0140124	0.0053956	0.00020591	0.00216368	0.0129006	-0.00165787	-0.0138848	0.0108484	0.00452657	-0.00358234	0.00558538	0.00361065	-0.00213763	0.00408743	0.00850761	0.00418855	-0.0110127	-0.0085159	-0.0067894	-0.0116708	-0.0171454	-0.00548931	0.0063551	-0.00497157	-0.00242337	0.00680771	0.00970999	0.00913344	0.000939671	0.000983875	-0.012375	-0.0108649	-0.00213946	0.00885644	0.0044834	0.00487675	-0.00731199	-0.00478477	0.00252841	-0.00925238	-0.0169098	0.00975694	0.00548453	-0.0167949	-0.00417514
Blm	0.000413304	-0.000659175	-0.000488825	-1.88589e-05	-0.00121552	-0.00024726	-0.000461903	-0.00134908	0.001126	0.000674609	-0.000279149	0.00353231	-0.00434515	0.000829709	0.00231917	-0.00265267	0.000973927	0.00152173	-0.000893012	-0.00171382	8.76211e-06	-0.00162394	-0.00148923	-0.00336276	-0.00144311	0.00191749	0.000106776	0.00226754	0.00240584	-0.000281664	0.00294718	-0.00170592	0.00236013	-0.00231949	0.00165111	0.00260935	0.00149217	-0.00253536	0.00102252	0.00253876	0.0011325	-0.00209793	-0.000757591	0.000933242	0.00242341	0.0015402	0.00299045	0.00165446	-0.00209814
Crtc3	0.000985203	0.00194086	-0.000744445	-0.000378488	-0.00057831	-0.000914056	-0.000607467	-0.0111419	-0.00375932	-0.00190971	0.00276262	0.000275665	0.000483972	-0.00038941	0.000682943	-0.00394371	-0.0027755	-0.000834191	-0.000922525	-0.000310632	-0.00143925	-0.00211924	-0.000701649	-0.0016166	0.00229702	0.00212585	0.00143462	0.000763838	0.001513	0.004578	-0.0026046	0.00452421	-0.00151299	-0.00279219	-0.00459571	-0.00238277	0.000561493	-0.000383966	-0.00215675	-0.00236957	-7.44394e-05	0.00370344	-0.00126834	-0.00154481	0.00263941	0.00165786	0.0011462	-0.00174256	0.00011738
Iqgap1	0.0315939	0.00267139	-0.00491209	-0.00183421	0.0015336	0.0112307	0.000380017	0.00177547	-0.00468986	0.0106594	0.00578022	-0.000539591	-0.0164041	0.00268538	0.0233359	-0.000510282	0.00323611	-0.00961725	0.000260507	0.0150668	-0.00324325	-0.0273877	0.0108157	0.0101937	0.000273138	0.0181239	-0.0089142	-0.00633401	-0.0178714	-0.00238856	0.0228316	-0.0173818	0.0128969	-0.00573228	0.00252803	-0.00315304	0.0218304	0.00179355	-0.00198682	0.00180495	0.014299	0.00391053	-0.0203883	-0.0111973	0.0138276	-0.00324217	-0.0120873	-0.0291382	-0.00118423
Wdr73	-9.02849e-05	-0.00968205	-0.0032076	-0.00143117	-0.00514694	-0.000211815	-0.0018497	0.000964035	0.0122888	-0.00109461	0.00135794	-0.00768197	0.000439258	0.00115563	-0.00539806	-0.00938819	0.0078909	0.00737322	-0.00451339	-0.00249453	0.00475138	-0.00541788	-0.0072433	0.00585934	-0.00698578	0.0051676	0.00525667	0.0083627	0.0094686	-0.001064	-0.0030329	-0.0129702	0.0106492	-0.00984633	0.00127004	0.000732354	-0.00555257	-0.00301173	-0.0052611	-0.000843704	0.00194349	0.00131825	0.000128114	-0.00995362	0.0042928	0.0142231	0.00696307	-0.00117196	0.00985037
Sec11a	0.0013888	0.00426661	0.0122887	0.00499313	0.00542821	-0.00325974	-0.000407528	-0.00192578	-0.00210351	-0.00197084	-0.00747826	-0.00400815	-0.00793353	-0.00688498	0.00652923	-0.00444113	-0.0050926	-0.0262546	0.00594582	0.0107152	0.000478762	-0.0118896	-0.00175365	0.0133154	0.00160871	0.00568134	0.00602322	0.00774872	0.00493863	0.0158113	0.00699954	-0.0117715	0.00178561	-0.00165321	-0.00909871	0.0056821	-0.0157449	0.00177197	-0.0121123	-0.00415987	0.0131916	-0.0164239	0.00430059	0.00324154	0.0126507	-0.0195993	-0.0107511	-0.00243698	0.00382079
Zfp592	-0.000644187	0.000759292	0.00558899	0.000346503	0.00489364	-0.00670768	-0.00213218	-0.00826925	0.00242845	-0.000908951	-0.00707609	-0.000257811	0.00450469	0.00195034	-0.00744416	0.00458043	-0.00153953	0.00278654	-0.000902002	0.00763069	0.00388805	0.006027	0.00464555	0.00785753	-0.00861577	-0.00193326	-0.00778448	-0.00103197	-0.00206602	0.00307345	-0.0137741	-0.0139123	0.00269387	8.19378e-05	-0.0250637	-0.00707929	-0.000280851	0.0116964	-0.00891936	-0.0225778	-0.0019323	-0.00427921	0.0118243	0.00138567	0.000559316	0.00232966	0.0123875	0.00377007	-0.010842
Pde8a	0.00559638	-0.00154579	-0.00515234	0.00174811	-0.00742424	0.00228589	0.00203379	-0.000947401	0.00599392	0.000445011	0.000181313	-0.00497046	-0.000879334	-0.00541216	0.0128814	-0.00988039	0.00762319	0.00355021	-0.00448947	0.00523747	-0.0071941	-0.0178922	0.00172238	0.000406672	0.0126535	-0.00191449	-0.00124425	0.00290341	0.00359416	-0.00600126	0.00453682	0.00977379	0.00804211	-0.00354117	-0.0121948	0.00472864	0.00413214	0.0160114	-0.00323092	0.00768966	0.00193737	0.0184613	-0.0169917	-0.00811672	0.00475321	-0.00021076	-0.0127693	0.00308487	-0.00274031
Rps17	-0.00247328	-0.0125238	-0.0049809	-0.00248562	-0.00282232	-0.00253439	0.00175381	0.00610812	-0.00908876	0.00339972	0.00349599	0.00702512	0.00348276	-0.00153755	0.00282773	0.00165418	-0.0854577	-0.00214146	0.00225523	0.00493042	0.00375857	-0.0022646	-0.01849	-0.000306832	0.00367113	-0.00126496	-0.00352055	0.00428166	0.00575429	0.000305479	0.000816057	0.00445805	-0.000290483	-0.00148382	0.00635991	-0.00181365	0.00220029	0.00102411	-0.0043216	-0.00259041	0.00108496	-0.00220674	0.00153756	0.0031962	-0.00214127	-0.00773152	-0.00169263	-0.000242425	-0.00449408
Whamm	-0.00146411	-0.00539261	0.00235183	-0.00321089	0.00512616	-0.00175146	0.00174907	0.0018892	0.000249139	-1.55745e-05	-0.00130572	0.00502274	-0.00154407	0.00489333	0.00768563	0.00426117	0.0101544	-0.00153554	-0.00169854	-0.000489386	0.00739265	-0.00642463	-0.00451785	-0.0162224	-0.00604886	-0.00267654	0.02449	0.00523871	0.00716976	0.0136306	-0.00347048	-0.00208631	-0.0017476	-0.00555901	-0.0292222	0.0109861	-0.00507125	0.0225748	-0.00322898	0.00514957	-0.00622503	-0.0148023	-0.00589084	-0.0014684	0.0041451	-0.00506485	9.20619e-05	0.012153	0.00858055
Homer2	0.00381089	-0.000973271	0.0044722	0.000300368	0.00245455	0.000628049	0.000434901	-0.00427645	-0.000513534	0.000405568	-0.00723435	-0.000924129	0.00287718	-0.00299951	0.00199698	5.17378e-05	-0.00301567	-0.00411272	0.00574515	0.00216882	-0.00672913	0.00284252	0.00201285	-0.00323164	0.00291275	-0.00468898	0.00638122	-0.000998501	0.00335876	-0.00126716	-0.00119867	0.00257108	0.00170522	-0.00856791	0.00853409	-0.00158584	0.00539136	-0.00348298	-0.000179833	-0.00108037	0.00356304	0.00460141	-0.00270375	-0.00254971	0.00234539	0.00467361	-0.00744513	-0.00726577	-0.00706074
Ramac	-0.00546086	-0.000842343	0.000633232	0.001376	-0.00449078	-0.00704313	-0.00129371	-0.000218896	-0.00215825	-0.000497244	-0.005804	-0.00020119	-0.00493451	-0.000270337	-0.00847774	-0.00423672	-0.00869621	-0.0144562	-0.00208824	0.000637825	0.00880686	0.00481573	0.00204413	-0.0142877	0.00447856	0.0177393	0.0039692	-0.00998162	0.00292011	0.00124103	0.00149446	-0.00601179	0.0115599	-0.0096039	-0.0154165	-0.0013707	0.0156184	-0.00677247	-0.00555412	-0.0219292	0.000869959	-0.000616085	0.0114032	-0.00929484	-0.00495653	-0.00671245	-0.0109508	0.00361729	-0.010492
LOC100363116	9.92182e-05	1.77097e-05	0.000922673	0.000475197	-0.00144356	3.37705e-05	-0.002079	-0.00176375	0.000750147	0.000445201	-0.00842072	-0.00222634	0.00525148	0.00183112	-0.0108109	0.0036848	-0.00575586	-0.00976196	0.00507853	-0.00825667	0.00868255	0.0148317	0.000231643	-0.0148127	0.0118333	-0.00329562	-0.00445478	0.00186288	-0.00886646	-0.00838472	-0.00737374	0.00758951	-0.019133	-0.00909643	0.00946579	0.0143014	0.00276426	0.00300517	-0.00464645	-0.0121443	0.0180701	0.00322123	2.22525e-05	0.0127429	0.0102947	-0.00142463	0.00458899	0.0103084	-0.00124071
Btbd1	-5.28582e-05	-0.000992654	-0.00227943	0.00228232	-0.0020701	-0.0015072	-0.00311894	0.000422285	0.00573508	0.000464288	0.000694388	0.00124459	0.000496172	0.000398409	-0.0091893	-0.000575201	0.00216024	0.00351811	-0.0140923	-0.00211007	0.00317967	-0.00953377	-0.0107237	-0.00108417	-0.00341249	0.00219097	0.00938215	-0.00870689	0.00463845	-0.00870816	-0.00544733	0.0176164	-0.0251599	0.000134938	-0.0105125	-0.0171497	0.0197178	-0.00558028	0.00429451	-0.00238793	0.00248893	-0.00937877	0.0130643	0.0148426	0.0160505	-0.0152327	0.00458461	-0.0111498	0.00302534
Tm6sf1	0.00358011	0.0117353	-0.00388013	-0.00533304	0.000629756	0.0266267	0.0043565	0.00202876	-0.00813344	-0.00892095	0.0051375	0.00131544	0.013386	0.00617139	-0.0165436	-0.0132952	-0.00545725	-0.00459259	-0.00927016	0.0177077	0.0030226	-0.00382366	0.0116384	-0.0302841	-0.00401546	0.000687572	-0.0078766	-0.00310531	0.00869035	-0.00363455	0.000634995	0.0113579	0.00850004	-0.0477715	0.0126473	-0.0277907	-0.00943067	-0.00669444	-0.0114681	0.000802789	0.00782176	0.0195154	0.0189687	0.00917894	0.00551549	-0.0273113	0.014501	-0.00546717	-0.00520859
Hdgfl3	-0.00260773	0.000252471	-0.000279798	-0.000679141	-0.000950207	-3.20583e-05	-0.005498	0.00251523	-0.000600915	-0.000638815	4.71879e-05	-0.00315784	-0.00901124	-0.00822829	-0.00190522	0.000750047	0.0014474	-0.00290604	-0.00287828	-0.00109876	0.00180536	0.00139145	-0.000759825	-0.000992314	0.00218787	-0.00362541	-0.0046438	-3.29771e-05	-0.00161285	0.000947962	-0.00214502	-0.00191066	-0.000150918	-0.017466	0.000546287	-0.000895824	-0.00192111	-0.000324139	0.00154271	-0.000368838	-0.00472375	0.0133012	9.11229e-05	0.00735752	-0.00126895	0.00162491	-0.00334844	0.00218081	-0.00582141
Sh3gl3	-0.00217256	-0.00140637	0.00179804	0.000936864	-0.00238513	-0.00194983	-0.00158563	0.000966945	0.0151682	0.00265956	-0.0119665	0.00833589	0.00754941	0.00651812	0.0067942	-0.000554131	-3.30319e-05	-0.00673695	9.87745e-05	0.00984532	-0.00468657	0.000449347	0.00295517	-0.0226125	-0.00144884	0.00151038	-0.0115019	-0.00300102	0.00191269	-0.00529394	-0.0035887	0.00599269	-0.00787327	-0.00226478	-0.0185464	-0.00315293	0.000799936	-0.00951847	0.00230953	-0.0115441	-0.00101044	0.00390258	-0.0132088	0.0018053	-0.000860845	-0.0030811	0.0157547	0.00350844	0.00782665
Adamtsl3	-0.000943915	-0.000678419	0.000574607	-0.00241132	-0.000752517	-0.000934722	-0.0130939	-0.00185419	-0.00136922	-0.000550217	-0.000371042	0.00216065	-0.000330839	-0.00936291	-0.00477513	4.16435e-05	0.000342479	-0.00598225	-0.000195285	-0.0016194	0.0028206	0.000738592	0.000587062	-0.00149682	-0.00103734	-0.000929545	-0.00641476	0.00272639	0.00178119	0.00257207	-0.00223455	-0.00234447	0.0016953	0.00127248	0.00563024	0.00536132	-0.00166419	-6.0171e-05	0.0261254	0.00174382	-0.00547457	-0.00196805	0.000212384	-0.00405942	-0.00210472	-0.00157421	0.00200659	0.00741219	-0.0012591
Efl1	-0.00900338	-0.0102519	-0.00397103	-0.00522921	0.000848033	-0.00407047	0.000630839	0.0084669	0.000866686	-0.00150403	0.00482765	0.00716717	0.00437899	0.0070251	0.00709156	0.00962756	0.0099084	-0.00229456	-0.0100174	0.00108919	0.00843739	-0.0030395	-0.00300901	-0.00653417	-0.0061204	-0.00499082	-0.00106247	0.00708261	0.011749	-0.00251132	0.00342969	-0.00135209	-0.00310602	0.000300992	0.00519281	-0.0260521	0.000620358	-0.00163081	0.00534252	-0.0144735	-0.00089762	0.0224646	0.00250694	-0.00886555	0.00902576	-0.00029409	0.00892036	-0.00436181	0.00680589
Mex3b	0.00141557	0.000422356	-0.000813903	0.00529827	-0.00284487	0.000942561	0.00143584	0.000171246	0.000141308	-0.00163016	-0.000424566	0.00375372	0.00246832	-0.00680915	0.000592477	1.30153e-05	-0.000810083	0.00919349	0.00228902	-0.00237353	-0.000843139	-3.69693e-05	-0.0024744	-0.00122292	-0.00106306	-0.000200327	-0.0077379	-0.00285952	-0.00125197	-0.000604081	-0.00638467	-0.00812538	-0.000142334	0.00255454	0.00227523	0.00149953	-0.00297702	-0.00973177	0.00208706	0.000453029	0.00562336	0.00306039	-4.30519e-05	0.00101272	-0.00675975	-0.00688438	0.00387094	-0.00297025	0.0018964
Tmc3	0.000667762	-0.00156057	0.000957071	-0.000754365	-0.00392691	0.000280647	0.000815734	0.000145402	-0.000202754	0.000393513	-0.000523114	-0.000938112	-0.00233027	-0.000463014	4.38646e-05	-0.00197425	0.00171927	0.00365546	-0.00162692	-0.00264696	-0.00187171	-0.00117915	-0.00211792	-0.00196871	-0.00345391	-0.00217602	0.00370216	0.000464596	0.00548019	0.000528613	0.00132248	0.000272516	0.00334982	-0.00437368	0.000975215	-0.000328184	0.000413888	0.00152318	0.00256246	0.00074131	-2.36561e-05	-0.00292918	-0.00278708	-0.0023165	-0.0017254	-0.00182155	-0.00194934	0.000710515	-0.000801863
Stard5	-0.00223859	0.00105026	-0.0028549	-0.00395912	-0.00815516	-0.00459247	-0.000135936	-0.00281697	0.00769277	-1.10223e-05	-0.0025504	-0.00342013	0.000882712	-0.00348019	-0.0013439	0.0037888	-0.000721255	-0.0100372	-0.0178746	-0.00262105	0.00357889	-0.00377344	0.00592156	-0.00745596	-0.00799202	-0.00146219	-0.00928793	0.00550316	0.00867304	0.00532747	-0.00163622	0.00234937	0.00356221	-0.00141438	-0.000731304	0.00747148	-0.00998755	-0.00487359	0.012428	-0.00892678	0.0139783	-0.00322061	-0.00160647	0.00670492	0.00887969	0.0100493	0.00713088	-0.00505544	-0.00540705
Il16	-0.00992718	0.00801983	-0.00137179	0.0081357	0.00135018	0.0343715	0.00679173	0.00142214	-0.00687358	-0.0062345	0.00336568	-0.000913378	-0.0187974	0.00950208	-0.000544763	0.0175053	-0.0107711	-9.72169e-06	-0.00599879	-0.00593588	0.0024483	-0.00160507	-0.0338943	0.00299891	0.00279257	-0.00470522	-0.00589572	0.00802835	0.00438619	-0.00428884	0.00142014	-0.00393698	0.00619865	0.00595645	0.0014677	-0.0208852	0.0253956	-0.00108461	-0.00701321	-0.011648	0.0157155	0.00733399	0.00577085	-0.000438214	-0.00878843	-0.00872985	-0.0253651	-0.000463999	0.0145592
Tlnrd1	-0.000987825	0.00734536	-0.00046735	0.0378144	-0.00106032	0.0121919	0.00474193	-0.0033735	0.00222254	-0.00853465	-0.00285629	0.00155483	0.00014067	-0.00274225	-0.0121986	-0.0197196	-0.00263099	-0.0152038	0.0050963	0.00133429	0.0126994	-0.0146395	0.00392367	-0.0102756	0.00837413	-0.00303381	0.0258012	0.00801496	-0.0156665	-0.00581826	-0.0122074	0.00878809	-0.000990009	0.000390595	0.0217043	0.0217125	0.0138711	-0.0326931	0.0103779	-0.0190644	-0.0347611	0.0261492	0.00021277	0.0183009	0.00276905	0.00795175	-0.0104419	0.00742736	0.0122034
Mesd	0.0121879	0.0053722	0.00597847	0.0178694	-0.00241713	0.0070066	-0.00863376	-0.000399726	-0.00414448	0.00204182	-0.000232539	-0.00269087	-0.00264802	-0.00997878	0.0117978	-0.0124623	0.00120201	-0.00434351	-0.00602427	0.00507399	-0.00903241	-0.00945431	-0.00104762	0.00464935	-0.00311383	0.00303789	-0.00948806	-0.000621338	-0.0133443	0.00368257	0.0118295	0.0217198	-0.00305279	-0.0218705	-0.00917446	-0.0275804	0.000816904	0.00311477	-0.0117231	-0.00813086	0.0137418	0.00144605	0.00203925	-0.0256009	-0.0161059	0.0065968	0.0143192	0.0264765	-0.00534915
Cemip	-0.000915911	-0.00173452	-0.000446347	-0.000980006	-0.00188079	0.00568914	0.00177503	0.00330617	0.000404227	0.00964944	0.00194481	0.000370736	3.96453e-05	-0.00135391	-0.000398016	-0.000747231	0.00443522	0.00234706	-0.000850591	-0.00290883	0.000947557	0.00354612	0.0016188	-0.00226711	0.00222228	-0.00152385	0.00373318	0.000291283	0.00193076	-0.00246822	0.001793	-0.00257287	0.000614047	-0.00124201	-0.0045734	-0.00090688	-0.00174623	0.000683332	0.00119813	-0.00415528	7.01286e-05	-0.000917202	0.000716496	-0.00200387	-0.00378894	-0.000534865	0.00114271	0.0029517	0.00149024
Abhd17c	-0.00376998	0.00435385	0.00349918	-0.00120776	0.00758929	-0.000229342	0.00143093	0.00986117	0.0256448	-0.00286479	0.00155808	-0.00500445	-0.000126458	0.00157141	0.00269385	0.00366311	0.00523807	-0.00954222	-0.000862402	-0.000756398	-0.00667001	-0.00790918	-0.0118166	0.00148507	-0.00434066	-0.00778773	-0.0090767	0.00315827	0.00611233	0.0116609	-0.00260665	-0.0166997	0.0125989	-0.00366606	-0.00286341	-0.00418223	0.00490838	0.00576996	0.00378089	-0.00345264	0.00668154	0.00318824	-0.00346612	0.000909784	-0.0147315	-0.00528413	0.00972098	0.000301198	-0.00670011
Fah	0.00264297	-0.0550736	0.00493044	-0.00145134	0.000713099	0.000931731	0.00117976	-0.00555153	0.0104885	0.00249441	0.0092735	-0.00254091	-0.00235922	-0.00163188	-0.00901834	0.00453709	0.0144537	0.00495212	0.00117898	-0.00547624	0.00356932	0.0171008	-0.0113284	0.00199835	-0.022292	0.0126387	0.00226661	0.00472137	0.00666204	-0.0034588	0.000133106	-0.00527522	-0.00714406	0.00506617	-0.00624485	0.00233665	0.00366688	-0.0106254	0.00200552	0.00362644	0.00174178	-0.00351836	-0.016476	0.00813053	0.0124261	-0.0103301	0.0104583	0.00247563	0.0105283
Zfand6	-0.000124673	0.0024187	-0.000527951	0.000688333	-0.00958126	-0.000180733	-0.00121348	-0.0101543	0.0242951	-0.00200859	-0.00430011	0.0047989	0.00269576	0.00310859	0.00864524	0.00344036	-0.0107301	-0.0182952	0.0070264	-0.00933356	0.00641803	-0.00932836	0.000287136	-0.0101487	-0.00627482	0.00917332	-0.0101314	0.00445014	-0.00922076	-0.000650898	-0.00546906	0.0118692	-0.00308281	0.00881498	-0.00400213	0.00212291	-0.000924521	0.00217499	0.00339322	-0.0109354	-0.00430265	0.00715023	0.00458306	0.000401195	-0.00867885	-0.00289225	0.00239172	-0.00336883	-0.00441241
F8a1	-0.00308024	-0.000896684	0.00218081	0.000879627	-0.00685275	-0.00303693	0.00331735	0.000932512	0.0114014	-0.00445062	-0.0050115	0.00465041	0.0080011	-0.00354609	-0.00410047	0.00686432	-0.00175065	0.00315498	-0.00933583	0.000127637	0.00323952	0.00245274	-0.00886878	0.00268778	-0.00471608	-0.00613409	0.0144911	-0.00902809	0.00707404	-0.00602924	0.0199974	-0.00362994	0.0120865	0.0188095	-0.00433737	-0.00974276	-0.00926437	0.00858237	-0.00407509	-0.0268103	0.0117553	-0.0146228	-0.00275443	0.00872026	-0.00117909	-0.00682019	0.0036817	0.0235588	-2.55797e-05
AABR07004530.1	0.000570279	-0.0105548	-0.0103279	-0.00268845	-0.00852665	0.00417191	0.00386023	-0.0263689	-0.00231386	-0.00117686	-0.00521408	0.0239517	0.000727818	0.000333637	-0.00417402	-0.000591543	0.015914	0.020725	0.0120152	0.00419562	-0.00079724	-0.00964718	-0.00849107	-0.00126809	0.00755228	0.00139395	-0.000932052	-0.00103341	0.00657867	0.00158248	-0.000801531	0.000843535	0.000229233	-0.00939322	-0.00355745	-0.00242579	-0.00558064	0.00825806	0.00795469	0.00627007	0.00246827	-0.00756715	-2.29975e-05	-0.0069227	0.00251412	-0.00153394	-0.00914786	0.000249812	-0.00815848
AABR07004549.1	-0.00680251	-0.0359105	0.0558381	-0.00895678	-0.0443328	-0.000653715	0.00588203	0.00659463	-0.00187719	-0.00256696	0.0521586	-0.156738	0.00600651	-0.000607616	-0.00124836	0.00320643	-0.0103828	0.00601871	-0.0043234	-0.00876454	-0.0132362	-0.00191525	0.0129885	0.00277096	0.0353005	-0.00447441	0.00552933	-0.00364718	0.00168848	0.00259151	-0.000598201	-0.00243787	-0.00532237	-0.000476703	0.00389447	0.00478739	0.00318534	0.00410876	-0.0040167	0.00525692	-0.0171089	-0.000762937	-0.0100984	-0.000521943	0.00257862	-0.00822911	0.00514228	0.00934577	-0.00287756
AABR07004572.1	-0.00303027	0.00402325	-0.00542267	-0.00218224	0.00964533	0.00522105	0.00173638	-0.00302016	0.0116219	-0.000503192	-0.0207244	0.0267167	0.00499612	-0.000385855	0.00313174	0.00435729	0.00232643	0.0093029	-0.0167086	-0.00068526	-0.00394539	-0.0172514	-0.00287042	-0.015511	-0.00247362	0.00348541	0.000616139	0.00134871	-0.00162033	-0.00213556	0.0118092	-0.0064873	0.000351865	0.00910481	-0.00260943	0.00209482	0.000518258	-0.0145116	-0.0086455	0.000931656	-0.00258236	0.00730913	0.0008336	0.00518269	-0.0044763	-0.00401714	0.00767744	-0.0059062	-0.00634892
Cyp2c6v1	-0.00122729	-0.0263715	0.0400861	-0.00383818	-0.105556	0.000660625	0.00439681	-0.0205596	-0.00876872	-0.00394461	0.042907	0.0588972	0.00320701	-0.00277808	0.00149612	0.00777955	-0.0101485	0.00947429	0.00355186	-0.00456995	-0.0139589	0.00265051	-0.00210572	-0.00231001	0.0239898	0.00455231	0.00488841	-0.000663228	0.00696515	0.000505114	0.00151699	-0.00650761	-0.00654001	0.00182174	0.00400922	0.000317735	-0.00730653	0.00551035	0.00712473	-0.0025268	-7.81595e-05	-0.000865328	-0.010604	0.00224227	-0.00316962	-0.00553884	-0.00937864	-0.00503963	-0.00652424
Cyp2c7	-0.00178465	-0.00951134	0.0196421	-0.00181946	-0.0551445	-0.00191106	0.00295403	-0.0178966	-0.00717938	-0.000569452	-0.0164874	-0.0515369	0.00364234	0.00418931	0.00330239	0.00313098	0.00563212	0.00641806	-0.0170174	0.00797555	-0.00474992	0.0046686	-0.00103753	-0.0067444	0.0290663	-0.00922327	-0.00309016	-0.00204398	0.000838198	0.00254083	0.00219206	0.0105698	-0.00717758	-0.00137947	-0.0013657	-0.00355757	0.00274422	0.00413506	0.00166005	-0.00606598	-0.0116799	-0.000964	0.0014752	-0.00332149	-0.00139499	-0.00580297	0.00140785	-0.00847929	-0.00625863
LOC100361547	-0.00034529	-0.000266898	-2.90996e-05	-0.000305431	-0.000308061	-6.55257e-05	0.000175863	0.00029048	-0.000151356	-9.94006e-06	0.000640114	-0.000342018	-0.000219761	-0.000703702	0.000722109	-0.000877378	9.29111e-05	-6.47349e-05	0.00101517	-0.000680827	0.000503868	0.002176	-0.000202895	-0.000379601	0.000547565	-0.000150806	0.000405927	-0.0010091	0.000158127	0.00102537	0.000250048	-0.000407463	0.000736703	-0.000656897	-0.00107319	0.000216478	0.00078641	0.000394282	0.000687392	-0.000472377	0.00037335	-0.000286301	-0.000758945	-0.000273435	-0.000894826	0.000357288	-0.00013648	-0.000927037	-0.000292552
Vbp1	-0.000337091	-0.00511425	0.000240667	-0.00213725	0.00340438	0.00660991	-0.00157072	-0.00141067	-0.00359418	-0.00626364	-0.0364289	-0.00158926	0.000432871	-0.00335126	0.0106477	-9.57655e-06	0.000562672	0.00749024	-0.00572772	0.0163947	0.0096291	-0.0076713	-0.0132891	0.000591976	-0.00438068	-0.00661581	-0.000763128	0.0230401	0.0025811	0.00719587	0.0021124	-0.00284625	0.00374812	0.00778195	0.00137615	-0.000489626	0.00310379	-0.0091009	-0.0170525	0.0122166	0.00382337	0.00612439	0.00887442	-0.010316	-0.0119358	0.000202702	0.0069183	0.0245222	-0.00304482
[truncated: 12,375 more rows]
[truncated: 1 more columns]

## Sheet: ImmuneEnriched_varimax_loadings
	varPC_1	varPC_2	varPC_3	varPC_4	varPC_5	varPC_6	varPC_7	varPC_8	varPC_9	varPC_10	varPC_11	varPC_12	varPC_13	varPC_14	varPC_15	varPC_16	varPC_17	varPC_18	varPC_19	varPC_20	varPC_21	varPC_22	varPC_23	varPC_24	varPC_25	varPC_26	varPC_27	varPC_28	varPC_29	varPC_30	varPC_31	varPC_32	varPC_33	varPC_34	varPC_35	varPC_36	varPC_37	varPC_38	varPC_39	varPC_40	varPC_41	varPC_42	varPC_43	varPC_44	varPC_45	varPC_46	varPC_47	varPC_48	varPC_49
[truncated: 13,728 more rows]
[truncated: 1 more columns]

[truncated: 3 more sheets: snRNAseq_varimax_loading, Spatial_A_pca_loading, Spatial_B_pca_loading]
