# Supplementary material for: A rat liver cell atlas reveals intrahepatic myeloid heterogeneity
Source: iScience. 2023 Oct 14;26(11):108213. doi: 10.1016/j.isci.2023.108213 (PMC10651689; doi:10.1016/j.isci.2023.108213)
Supplement: Table S8. Differentially expressed gene lists - Immune-enriched map, related to Figure 6 [file mmc8.xlsx]

## Sheet: cluster-0
	p_val	avg_log2FC	pct.1	pct.2	p_val_adj	avg_exp
Fabp1	1.12448e-229	3.00002	0.998	0.749	1.54594e-225	4.83735
Ttr	4.06019e-168	2.29351	0.998	0.796	5.58196e-164	4.65115
LOC680406	4.99147e-174	2.2839	0.998	0.797	6.86228e-170	4.81706
Apoc1	7.38836e-191	2.28132	0.998	0.789	1.01575e-186	4.52647
Apoc3	8.80316e-168	2.26417	0.998	0.763	1.21026e-163	4.61982
Rup2	5.47615e-178	2.25194	0.993	0.757	7.52861e-174	4.48083
Rida	2.10535e-204	2.1839	0.995	0.689	2.89444e-200	3.25748
LOC108348061	7.00111e-208	2.05258	0.998	0.674	9.62513e-204	2.76929
Cyb5a	3.19823e-193	1.94262	0.995	0.774	4.39693e-189	2.82652
Ddt	5.66068e-198	1.92825	0.993	0.699	7.78231e-194	2.39788
AABR07048474.1	1.90845e-122	1.88506	0.993	0.85	2.62374e-118	4.56433
Aldob	1.31528e-171	1.8549	0.993	0.641	1.80824e-167	2.97291
Dbi	4.21922e-181	1.82415	1	0.779	5.80058e-177	2.90218
Bhmt	8.87984e-144	1.81612	0.986	0.642	1.2208e-139	2.86175
Rgn	2.62431e-136	1.71045	0.937	0.453	3.6079e-132	1.74168
Gstm1	1.74578e-157	1.67739	0.993	0.581	2.40009e-153	2.10479
Sult2a6	4.72341e-120	1.65172	0.94	0.494	6.49374e-116	1.8381
Pecr	1.20922e-160	1.62415	0.921	0.436	1.66243e-156	1.50391
Serpina1	3.54272e-141	1.59897	0.998	0.817	4.87054e-137	4.0917
Scp2	1.01478e-157	1.59352	0.993	0.808	1.39513e-153	2.47481
Mt1	4.46977e-101	1.56136	0.935	0.685	6.14504e-97	2.32203
Uqcrq	7.61664e-162	1.54465	0.998	0.749	1.04714e-157	2.2176
Prdx1	1.77511e-147	1.53114	0.991	0.782	2.44042e-143	2.1583
Etfb	9.2547e-152	1.52978	0.872	0.393	1.27234e-147	1.37304
Hamp	3.72527e-109	1.52473	0.972	0.519	5.1215e-105	1.9537
Apoa2	1.19364e-102	1.52103	0.97	0.655	1.64101e-98	2.66839
Ptms	1.38014e-153	1.51019	0.998	0.769	1.89741e-149	2.24362
Sult1a1	2.65401e-151	1.50035	0.94	0.45	3.64874e-147	1.48981
Apoc2	3.28549e-122	1.49908	0.991	0.635	4.51689e-118	2.69034
Phyh	8.36199e-128	1.49582	0.988	0.618	1.14961e-123	2.30382
Akr1c12	2.9896e-147	1.47749	0.96	0.489	4.1101e-143	1.60153
Fabp7	7.94477e-122	1.47511	0.853	0.384	1.09225e-117	1.33776
Tst	2.47743e-148	1.45563	0.94	0.489	3.40598e-144	1.49544
Cox7b	1.56385e-119	1.45526	0.977	0.74	2.14998e-115	1.85991
Ass1	7.78591e-130	1.45442	0.981	0.548	1.07041e-125	1.94793
Pebp1	4.462e-138	1.44409	0.97	0.668	6.13436e-134	1.64231
Comt	4.73823e-127	1.43185	0.979	0.61	6.51411e-123	1.80278
Gnmt	3.03784e-110	1.39237	0.684	0.261	4.17643e-106	1.09066
Fbp1	4.5216e-117	1.3715	0.795	0.354	6.2163e-113	1.21912
Rbp4	5.22292e-96	1.3694	0.991	0.729	7.18046e-92	3.35283
Atp5mc1	1.59706e-119	1.36261	0.979	0.755	2.19564e-115	1.92802
Grhpr	1.79635e-129	1.36217	0.967	0.511	2.46962e-125	1.57036
Gamt	7.5728e-135	1.36183	0.916	0.459	1.04111e-130	1.36996
Sod1	8.72191e-128	1.35353	0.993	0.764	1.19909e-123	2.09999
RGD1307603	1.71492e-98	1.33872	0.765	0.353	2.35767e-94	1.18007
Otc	5.20772e-120	1.32907	0.933	0.474	7.15958e-116	1.42471
Ca3	5.44953e-110	1.31985	0.993	0.6	7.49201e-106	2.35301
Apoa1	1.33306e-83	1.31386	0.972	0.682	1.83269e-79	2.54683
Pcbd1	5.50999e-122	1.31045	0.807	0.365	7.57514e-118	1.19983
Cox5b	9.91389e-125	1.31026	0.977	0.761	1.36296e-120	1.82209
Sult1c3	1.96841e-116	1.30467	0.842	0.419	2.70617e-112	1.24821
Prdx5	3.88309e-128	1.30228	0.96	0.546	5.33847e-124	1.47917
Hpd	1.97788e-116	1.2984	0.977	0.565	2.71919e-112	1.82672
Apoc4	4.68668e-113	1.29514	0.963	0.525	6.44324e-109	1.67737
Arg1	6.01113e-116	1.28285	0.958	0.514	8.2641e-112	1.63323
LOC100363502	6.42139e-123	1.27611	0.937	0.601	8.82813e-119	1.44344
Atox1	4.13028e-113	1.27141	0.995	0.8	5.6783e-109	2.0078
Mgst1	3.86291e-100	1.27003	0.995	0.696	5.31073e-96	2.93007
Acadl	2.78371e-81	1.25195	0.653	0.353	3.82704e-77	1.01221
Ndufa4	2.78451e-115	1.25052	0.988	0.823	3.82815e-111	2.23923
Tf	1.55548e-100	1.23598	1	0.914	2.13848e-96	4.57042
Ftl1	7.27468e-114	1.23537	0.998	0.945	1.00012e-109	3.11283
Uox	8.41684e-113	1.23307	0.933	0.462	1.15715e-108	1.36911
Hp	1.54141e-94	1.22854	1	0.811	2.11913e-90	3.43247
Eci3	3.7325e-113	1.21591	0.926	0.534	5.13145e-109	1.32522
Sult1e1	9.82842e-49	1.21094	0.565	0.278	1.35121e-44	1.04457
Mpc1	6.92931e-111	1.20861	0.958	0.66	9.52642e-107	1.54013
LOC689574	2.55914e-106	1.19044	0.963	0.63	3.5183e-102	1.52056
LOC100360095	6.25211e-78	1.18906	0.923	0.533	8.59541e-74	2.20287
Uqcr10	9.56553e-92	1.18093	0.974	0.739	1.31507e-87	1.67406
Atp5mf	1.44801e-104	1.17344	0.974	0.769	1.99072e-100	1.69592
Rarres2	1.78e-79	1.16732	0.919	0.533	2.44715e-75	1.59233
Fth1	3.1948e-120	1.16693	1	0.989	4.39221e-116	3.82532
LOC684797	9.35359e-69	1.16633	0.623	0.329	1.28593e-64	0.950109
Sult1b1	4.82124e-110	1.16439	0.951	0.509	6.62824e-106	1.51958
Nme2	3.73271e-93	1.16397	0.979	0.737	5.13173e-89	1.66313
Atp5f1b	1.03258e-99	1.15775	0.977	0.831	1.41959e-95	1.93766
RGD1309350	2.67372e-79	1.15552	0.598	0.264	3.67583e-75	0.866483
Thrsp	1.0343e-82	1.1425	0.76	0.357	1.42196e-78	1.1066
Atp5pd	3.63119e-96	1.14138	0.977	0.758	4.99216e-92	1.63304
Rbp1	5.14749e-96	1.1369	0.865	0.464	7.07676e-92	1.28945
Acaa2	3.78342e-91	1.13607	0.716	0.347	5.20144e-87	1.03347
Taf3	1.74651e-105	1.12761	0.902	0.566	2.40111e-101	1.29528
Adh1	1.75431e-55	1.10159	0.579	0.308	2.41183e-51	0.910709
Sec61b	8.46958e-91	1.0977	0.944	0.68	1.1644e-86	1.46047
Ttc36	2.70223e-78	1.09709	0.581	0.239	3.71503e-74	0.82472
Stard10	1.63283e-105	1.09528	0.947	0.524	2.24481e-101	1.44584
Uqcrb.1	2.0656e-92	1.09067	0.93	0.616	2.83978e-88	1.35457
Atp5mg	4.15006e-95	1.08119	0.993	0.844	5.7055e-91	1.93295
Spink1l	1.19996e-77	1.07755	0.928	0.516	1.6497e-73	1.71754
Gsta4	1.46672e-79	1.0622	0.526	0.189	2.01644e-75	0.708128
Krt18	9.13695e-67	1.03784	0.542	0.225	1.25615e-62	0.768093
Cth	5.54359e-77	1.0365	0.919	0.485	7.62133e-73	1.31523
Atp5po	1.37834e-92	1.03446	0.926	0.628	1.89494e-88	1.32361
Aldh2	2.55392e-84	1.03411	0.87	0.519	3.51112e-80	1.18312
Baat	4.59924e-86	1.03047	0.93	0.504	6.32304e-82	1.40243
Elob	2.21574e-83	1.0288	0.942	0.726	3.0462e-79	1.45115
Atp5me	4.43535e-79	1.02121	0.9	0.619	6.09773e-75	1.26506
Ldha	4.4082e-77	1.01479	0.97	0.791	6.06039e-73	2.05531
Atp5f1e	6.77101e-82	1.01265	0.986	0.881	9.30879e-78	2.23508
Hsd17b10	7.84261e-64	1.01063	0.674	0.414	1.0782e-59	0.95195
Cox7c	1.06276e-84	1.00257	0.986	0.846	1.46108e-80	1.91403
Ndufa11	9.17097e-78	0.993977	0.886	0.564	1.26083e-73	1.19336
Ndufa6	5.92902e-78	0.977687	0.916	0.626	8.15122e-74	1.23281
Igf1	5.97514e-74	0.976115	0.965	0.611	8.21462e-70	1.85501
Gc	7.03013e-76	0.974318	0.998	0.786	9.66503e-72	3.30657
Uqcr11	1.76488e-76	0.970321	0.93	0.69	2.42636e-72	1.37057
Atp5f1d	3.91436e-79	0.970111	0.895	0.605	5.38147e-75	1.21079
Ndufb7	2.27432e-75	0.963708	0.847	0.534	3.12673e-71	1.13727
Suclg1	5.32678e-42	0.96302	0.572	0.394	7.32325e-38	0.842775
Gsta5	1.62395e-52	0.957523	0.488	0.219	2.23261e-48	0.671273
Gpx4	1.8675e-76	0.95615	0.963	0.731	2.56744e-72	1.45487
Tmem205	6.89415e-64	0.955912	0.921	0.591	9.47808e-60	1.40873
Atp5pf	7.18358e-77	0.948648	0.947	0.719	9.87599e-73	1.46954
Adi1	3.64825e-60	0.938418	0.695	0.422	5.01562e-56	0.935002
Rps27l	1.29425e-78	0.937135	0.933	0.616	1.77934e-74	1.25663
Cdo1	2.25764e-73	0.920723	0.972	0.529	3.10381e-69	1.57461
Apoe	5.88181e-57	0.919182	0.993	0.9	8.08631e-53	3.67001
Acadm	2.34423e-74	0.904103	0.914	0.523	3.22284e-70	1.1713
Hagh	1.31242e-46	0.902354	0.57	0.342	1.80432e-42	0.800453
Cat	4.03761e-61	0.899815	0.995	0.785	5.5509e-57	2.76119
Hint1	4.73058e-69	0.897788	0.974	0.787	6.5036e-65	1.50627
Lap3	6.78736e-53	0.894731	0.686	0.439	9.33126e-49	0.911851
Decr1	7.82666e-60	0.891846	0.472	0.189	1.07601e-55	0.605197
Fah	2.1831e-47	0.8915	0.542	0.29	3.00132e-43	0.75823
AABR07000398.1	8.86629e-85	0.889224	0.998	0.828	1.21894e-80	2.75017
Ndufb2	5.27445e-66	0.887448	0.888	0.613	7.25131e-62	1.15299
Gpx1	9.06325e-68	0.887006	0.988	0.83	1.24602e-63	2.25146
LOC259244	6.41273e-58	0.882176	0.93	0.602	8.81622e-54	1.80059
Orm1	3.76671e-57	0.878622	0.87	0.478	5.17848e-53	1.30653
Rpp21	3.98801e-49	0.87731	0.647	0.42	5.48272e-45	0.886201
Akr7a2	3.12907e-43	0.876749	0.505	0.282	4.30184e-39	0.68297
C8g	5.51614e-61	0.876663	0.874	0.504	7.58359e-57	1.18543
Txndc17	4.58699e-37	0.874083	0.542	0.371	6.3062e-33	0.763474
Cox8a	3.39987e-65	0.872099	0.993	0.874	4.67414e-61	1.93544
Ndufa2	6.34543e-55	0.86951	0.805	0.547	8.7237e-51	1.02503
Cox6c	1.90402e-67	0.867301	0.991	0.858	2.61765e-63	1.92027
Ifi27	8.17819e-83	0.860518	0.995	0.844	1.12434e-78	2.43822
Ifi27l2b	8.41431e-77	0.842345	0.998	0.827	1.1568e-72	2.50215
Ndufb3	2.26589e-49	0.831256	0.7	0.473	3.11515e-45	0.92289
Mt2A	6.20042e-49	0.830805	0.7	0.388	8.52433e-45	0.951214
Ccl9	1.97799e-59	0.825276	0.87	0.473	2.71934e-55	1.15152
Cox7a2l2	1.59017e-54	0.823527	0.933	0.76	2.18616e-50	1.40681
Vkorc1	4.89048e-53	0.819428	0.867	0.557	6.72343e-49	1.14528
Tbca	1.60779e-53	0.799743	0.891	0.641	2.21039e-49	1.14566
Dpys	2.52076e-55	0.797612	0.753	0.415	3.46555e-51	0.929255
Cox6b1	2.44965e-61	0.797413	0.94	0.697	3.36778e-57	1.29429
Ndufab1	8.07e-33	0.794574	0.509	0.333	1.10946e-28	0.684538
Slc25a5	1.35533e-56	0.79454	0.947	0.742	1.86331e-52	1.34599
Ndufa7	2.73085e-34	0.791528	0.633	0.466	3.75437e-30	0.841611
Gapdh	9.55593e-36	0.788324	0.505	0.307	1.31375e-31	0.676757
Aldh9a1	2.38052e-61	0.78403	0.879	0.509	3.27274e-57	1.09337
Grpel1	4.51866e-24	0.772262	0.467	0.337	6.21225e-20	0.64189
Pxmp2	2.0877e-33	0.772111	0.493	0.296	2.87017e-29	0.657704
Apom	7.79719e-40	0.771993	0.688	0.383	1.07196e-35	0.897508
Angptl3	1.4782e-51	0.770672	0.767	0.429	2.03223e-47	0.96604
LOC100360828	6.91466e-25	0.770344	0.526	0.415	9.50627e-21	0.748238
Cox5a	3.45445e-44	0.762657	0.849	0.598	4.74918e-40	1.07297
Hmgcs2	1.96036e-54	0.761802	0.937	0.522	2.6951e-50	1.38087
Smim14	1.45392e-29	0.758198	0.542	0.397	1.99885e-25	0.771047
Gabarapl2	1.66409e-56	0.750465	0.902	0.649	2.28779e-52	1.13038
Fdx1	1.2835e-30	0.749661	0.451	0.271	1.76456e-26	0.589835
Ndufs5	6.28586e-29	0.743242	0.528	0.378	8.6418e-25	0.714742
Dhrs4	8.44221e-37	0.736283	0.423	0.211	1.16063e-32	0.525727
Psmb5	3.72443e-33	0.733148	0.558	0.384	5.12034e-29	0.765327
Sdhb	1.24342e-31	0.731058	0.507	0.324	1.70945e-27	0.661452
Dcxr	1.22673e-30	0.73063	0.447	0.258	1.68651e-26	0.579546
C4bpb	7.25104e-37	0.729562	0.602	0.365	9.96873e-33	0.785658
Cyp2c6v1	7.96647e-54	0.729376	0.947	0.613	1.09523e-49	1.90443
Hsd17b4	1.32374e-43	0.724524	0.742	0.479	1.81988e-39	0.897393
Ndufv2	1.63e-24	0.724392	0.479	0.337	2.24093e-20	0.644452
Eci1	1.13661e-28	0.723812	0.456	0.273	1.56261e-24	0.594368
Apcs	8.97133e-45	0.72234	0.87	0.521	1.23338e-40	1.19844
Gcdh	1.57641e-26	0.719535	0.488	0.338	2.16725e-22	0.664788
Serp1	5.19155e-47	0.718461	0.877	0.604	7.13735e-43	1.09164
Atp5mc3	2.0818e-44	0.712859	0.923	0.665	2.86205e-40	1.17994
Cmbl	2.15177e-25	0.71057	0.481	0.319	2.95825e-21	0.651428
Micos13	4.06672e-40	0.706718	0.874	0.639	5.59092e-36	1.13178
Adk	1.51121e-27	0.705459	0.5	0.336	2.07762e-23	0.667295
Ndufa5	9.49622e-25	0.705141	0.516	0.376	1.30554e-20	0.722395
Aldh7a1	6.28868e-25	0.704952	0.409	0.245	8.64567e-21	0.535937
LOC100910944	4.45117e-21	0.702025	0.481	0.361	6.11947e-17	0.644406
Alb	4.00972e-47	0.697316	1	0.963	5.51256e-43	4.89698
Uqcrfs1	3.72005e-22	0.692712	0.512	0.409	5.11432e-18	0.697744
Hyi	1.918e-35	0.692485	0.4	0.19	2.63686e-31	0.486046
Mdh1	5.39142e-28	0.692297	0.498	0.34	7.41212e-24	0.649117
Timm13	1.45523e-34	0.691471	0.712	0.537	2.00065e-30	0.873506
As3mt	6.76106e-19	0.69066	0.472	0.354	9.2951e-15	0.665992
LOC100360087	1.04253e-20	0.689074	0.505	0.388	1.43327e-16	0.722423
Ndufb9	1.76487e-42	0.688317	0.907	0.662	2.42634e-38	1.1612
Ndufb11	4.53455e-43	0.687856	0.84	0.601	6.2341e-39	1.02416
Park7	5.19071e-29	0.686812	0.56	0.411	7.13619e-25	0.765127
Haao	2.5492e-30	0.686263	0.47	0.281	3.50464e-26	0.600189
Atp5mc2	1.43875e-35	0.685177	0.944	0.785	1.97799e-31	1.33791
Etfa	6.88322e-20	0.684555	0.484	0.368	9.46306e-16	0.643874
Ndufb10	1.58983e-18	0.681938	0.474	0.369	2.1857e-14	0.655343
Carhsp1	1.02735e-38	0.680727	0.744	0.538	1.4124e-34	0.908911
Gcsh	1.1542e-28	0.6773	0.44	0.258	1.58679e-24	0.552008
Akr1c14	1.82456e-51	0.674994	0.837	0.456	2.5084e-47	1.04069
Ndufa12	2.05039e-23	0.671883	0.479	0.332	2.81888e-19	0.623068
Acnat2	1.09046e-41	0.671532	0.723	0.414	1.49917e-37	0.898796
Hgd	9.95495e-26	0.670042	0.423	0.251	1.36861e-21	0.550389
Ndufv3.1	3.4612e-26	0.669075	0.458	0.296	4.75845e-22	0.569616
Akr7a3	4.29044e-28	0.668015	0.377	0.187	5.8985e-24	0.482416
Atp5f1a	4.15644e-17	0.666911	0.514	0.437	5.71427e-13	0.71382
Ppdpf	1.84665e-21	0.666395	0.519	0.413	2.53878e-17	0.730558
Uqcrh	3.72502e-40	0.663048	0.967	0.845	5.12116e-36	1.44091
Lamtor2	9.36921e-40	0.658934	0.874	0.661	1.28808e-35	1.08683
Fdps	1.89217e-18	0.657996	0.447	0.312	2.60135e-14	0.621918
Ghitm	2.10935e-20	0.65707	0.481	0.369	2.89994e-16	0.637753
Ugp2	4.86577e-35	0.656748	0.709	0.469	6.68946e-31	0.836939
Akr1d1	2.90852e-49	0.65586	0.958	0.553	3.99863e-45	1.47731
Ndufs3	7.45701e-28	0.655666	0.416	0.234	1.02519e-23	0.502517
Tdo2	1.00487e-48	0.651229	0.937	0.528	1.3815e-44	1.33845
Timm23	1.07878e-23	0.650818	0.612	0.486	1.4831e-19	0.774993
Ndufb8	8.4042e-27	0.649633	0.665	0.514	1.15541e-22	0.873324
Hspd1	1.86688e-38	0.647322	0.777	0.522	2.56658e-34	0.904378
Alad	2.55227e-26	0.646124	0.416	0.237	3.50886e-22	0.523839
Apoh	5.58533e-39	0.641277	0.963	0.658	7.67871e-35	2.13412
Mrpl15	5.8565e-22	0.63942	0.393	0.25	8.05151e-18	0.494807
Sem1	2.56548e-41	0.638381	0.909	0.696	3.52703e-37	1.1635
Glrx5	5.88366e-18	0.637823	0.47	0.374	8.08886e-14	0.63726
Amacr	5.80617e-50	0.637474	0.77	0.416	7.98232e-46	0.934271
Tomm7	3.38648e-32	0.634722	0.814	0.619	4.65573e-28	0.97291
Cd302	6.65564e-32	0.632828	0.907	0.626	9.15017e-28	1.16391
LOC108348287	2.39432e-37	0.632815	0.974	0.822	3.29171e-33	1.48295
Hibadh	6.6668e-19	0.630274	0.488	0.371	9.16552e-15	0.65655
Dnaja1	1.92399e-18	0.628878	0.488	0.391	2.6451e-14	0.660192
Rcl1	1.3656e-23	0.627543	0.453	0.3	1.87743e-19	0.58015
Cyp4f6	1.21331e-19	0.626919	0.384	0.238	1.66806e-15	0.487158
Cdk2ap2	3.98829e-22	0.620629	0.519	0.384	5.4831e-18	0.687314
Bphl	1.15777e-32	0.620352	0.356	0.159	1.5917e-28	0.409443
Hadh	7.50986e-38	0.617583	0.733	0.434	1.03246e-33	0.843072
Mdh2	1.07845e-13	0.61495	0.456	0.385	1.48265e-09	0.625532
Cox4i1	1.43186e-44	0.610485	0.986	0.912	1.96853e-40	1.95956
Gsto1	2.351e-19	0.607642	0.402	0.265	3.23215e-15	0.508736
Hao2	5.70566e-45	0.606664	0.9	0.505	7.84414e-41	1.19709
AC095947.1	3.4069e-16	0.604855	0.407	0.297	4.68381e-12	0.525914
Azgp1	2.23794e-36	0.604544	0.86	0.515	3.07672e-32	1.08347
Hint2	7.12959e-21	0.596643	0.444	0.305	9.80175e-17	0.561567
Hist1h2ao.2	2.722e-14	0.584895	0.409	0.307	3.7422e-10	0.531011
Cmpk1	4.73159e-11	0.583794	0.442	0.404	6.50499e-07	0.597861
Esd	1.41316e-20	0.583036	0.395	0.249	1.94282e-16	0.476754
Bhmt2	2.04429e-35	0.576283	0.744	0.434	2.81048e-31	0.866366
Txn1	1.04182e-38	0.572864	0.93	0.655	1.4323e-34	1.31524
Pck1	1.21049e-36	0.564056	0.974	0.67	1.66418e-32	2.55753
Ndufb5	9.86143e-17	0.562926	0.537	0.437	1.35575e-12	0.679902
Ndrg2	5.19272e-35	0.562222	0.774	0.444	7.13896e-31	0.890616
Blvrb	5.37434e-19	0.561765	0.419	0.266	7.38865e-15	0.536527
Iscu	1.01807e-10	0.560629	0.46	0.446	1.39965e-06	0.639026
Aspdh	5.95858e-33	0.560474	0.333	0.138	8.19186e-29	0.374635
Msrb1	4.33219e-21	0.560435	0.444	0.296	5.9559e-17	0.55331
Ndufa3	1.0505e-12	0.560183	0.4	0.308	1.44423e-08	0.507764
Pemt	4.49468e-16	0.559788	0.409	0.272	6.17929e-12	0.547386
Ndufa8	2.31908e-14	0.558576	0.481	0.394	3.18827e-10	0.65425
Agxt	2.52586e-23	0.55639	0.337	0.174	3.47255e-19	0.401004
AABR07047899.1	2.18655e-13	0.555748	0.419	0.292	3.00607e-09	0.600935
Fam162a	1.16919e-16	0.555651	0.391	0.269	1.60741e-12	0.476686
LOC103693430	1.15178e-14	0.552468	0.451	0.366	1.58346e-10	0.584254
Sod2	3.35887e-17	0.547388	0.44	0.316	4.61777e-13	0.593676
Smlr1	2.09018e-13	0.547286	0.386	0.272	2.87358e-09	0.496748
Glyat	4.02212e-15	0.543325	0.416	0.302	5.52961e-11	0.53797
Eif5a	9.38491e-30	0.541653	0.809	0.596	1.29024e-25	1.00956
Rtraf	4.27564e-12	0.541194	0.477	0.435	5.87816e-08	0.62896
Slc25a3	3.5555e-27	0.539714	0.779	0.61	4.8881e-23	0.925171
Hao1	1.28373e-20	0.536835	0.323	0.17	1.76487e-16	0.375879
Hoga1	6.88386e-19	0.534114	0.309	0.166	9.46393e-15	0.368065
Gstt3	9.52417e-30	0.533607	0.691	0.427	1.30938e-25	0.840411
Qprt	2.65285e-22	0.533424	0.347	0.188	3.64713e-18	0.398093
Mrpl54	1.41035e-11	0.529981	0.412	0.345	1.93895e-07	0.528627
Ak2	3.57443e-11	0.527932	0.379	0.305	4.91413e-07	0.477945
Sar1a	7.38395e-09	0.52446	0.467	0.454	0.000101515	0.614602
Mpc2	2.32591e-15	0.524334	0.367	0.249	3.19767e-11	0.441614
Pah	1.24098e-35	0.523132	0.833	0.473	1.7061e-31	0.981179
Asgr1	1.23091e-27	0.522079	0.719	0.446	1.69226e-23	0.833694
Nit2	6.25788e-12	0.521831	0.365	0.274	8.60334e-08	0.454191
Ech1	9.1568e-15	0.520104	0.365	0.247	1.25888e-10	0.452232
Ambp	1.33716e-39	0.513994	0.949	0.671	1.83832e-35	2.08148
Aldh8a1	5.86548e-31	0.513513	0.784	0.45	8.06386e-27	0.882761
Ndufs7	1.00425e-12	0.508889	0.44	0.356	1.38065e-08	0.555278
Gchfr	6.42275e-13	0.505464	0.386	0.289	8.83e-09	0.481245
Timm8b	8.90419e-09	0.503411	0.407	0.356	0.000122415	0.526432
Ift20	4.52774e-11	0.497383	0.353	0.265	6.22474e-07	0.427768
Psma7	8.75734e-13	0.495884	0.521	0.452	1.20396e-08	0.728144
Ftcd	4.73387e-13	0.49324	0.421	0.308	6.50813e-09	0.545672
Hsd3b5	6.62241e-34	0.49033	0.84	0.472	9.10449e-30	0.97316
Cisd1	1.4949e-09	0.489055	0.512	0.455	2.05519e-05	0.631659
Serf2	5.31276e-30	0.484939	0.995	0.939	7.30398e-26	2.12864
Mgst3	1.93438e-11	0.483815	0.379	0.277	2.65938e-07	0.4805
Mrpl27	1.56531e-08	0.483617	0.363	0.304	0.000215199	0.458261
Ggct	5.57346e-13	0.482995	0.314	0.205	7.66239e-09	0.368557
Lonp2	3.37091e-10	0.479601	0.402	0.321	4.63433e-06	0.51263
Nit1	4.64289e-08	0.479089	0.347	0.288	0.000638305	0.432459
Krt8	1.96897e-16	0.478789	0.337	0.201	2.70693e-12	0.399102
Ahcy	4.70408e-32	0.475802	0.833	0.499	6.46717e-28	0.928052
Khk	1.40421e-11	0.475763	0.447	0.351	1.93051e-07	0.586177
Akr1a1	2.05745e-19	0.474324	0.626	0.463	2.82858e-15	0.793749
Rps2	5.62014e-33	0.465278	0.998	0.931	7.72657e-29	2.40872
Nop10	1.60946e-05	0.464155	0.379	0.357	0.221269	0.499335
Ndufs8	7.74238e-12	0.463731	0.358	0.263	1.06442e-07	0.423253
Zbed5	4.38669e-16	0.463189	0.335	0.207	6.03082e-12	0.37783
Fxyd1	5.65892e-15	0.46304	0.34	0.21	7.77988e-11	0.398604
Eif2s2	4.98403e-09	0.462711	0.409	0.347	6.85205e-05	0.52245
Ubl5	1.44439e-18	0.459613	0.747	0.582	1.98575e-14	0.884595
AABR07057436.1	2.94861e-29	0.453992	0.779	0.459	4.05374e-25	0.877101
Kyat3	5.841e-20	0.453296	0.281	0.137	8.03021e-16	0.31253
Gabarap	1.35528e-20	0.453169	0.942	0.78	1.86324e-16	1.19723
Ss18l2	5.27544e-08	0.451586	0.321	0.259	0.000725267	0.395942
Eny2	3.49818e-08	0.45126	0.351	0.292	0.00048093	0.434911
Agmat	9.3262e-15	0.450631	0.274	0.151	1.28217e-10	0.311263
Sdhd	1.06064e-06	0.449765	0.412	0.396	0.0145817	0.528319
Decr2	5.41992e-10	0.448898	0.333	0.244	7.45131e-06	0.40549
Cavin3	2.43102e-10	0.447295	0.365	0.255	3.34217e-06	0.474019
Slc25a47	1.69243e-08	0.447285	0.388	0.31	0.000232675	0.520436
Gstz1	1.41627e-09	0.444488	0.374	0.287	1.94708e-05	0.470754
Sephs2	0.000188592	0.444387	0.365	0.362	1	0.498911
Micos10	4.90592e-14	0.442716	0.66	0.548	6.74465e-10	0.763656
Fgl1	1.64998e-20	0.441143	0.665	0.428	2.26839e-16	0.758613
Mtch2	1.82972e-09	0.44078	0.33	0.247	2.51551e-05	0.390508
Txnl1	1.50335e-09	0.440404	0.337	0.254	2.0668e-05	0.393895
Lactb2	2.7202e-20	0.4399	0.281	0.136	3.73973e-16	0.30364
Mgst2	1.28106e-08	0.437795	0.295	0.207	0.00017612	0.368992
Gnpnat1	1.53429e-10	0.437432	0.288	0.193	2.10935e-06	0.333654
Fh	8.40664e-14	0.435399	0.291	0.173	1.15575e-09	0.332206
Ndufb6	2.4247e-10	0.433662	0.34	0.251	3.33348e-06	0.392301
Cox6a1	1.36835e-16	0.433597	0.923	0.804	1.88121e-12	1.20865
Nedd8	3.67797e-13	0.430626	0.635	0.537	5.05647e-09	0.788998
Glud1	8.27266e-25	0.42928	0.872	0.577	1.13733e-20	1.00869
Rpl41	3.71112e-30	0.428424	1	0.984	5.10204e-26	3.08125
LOC108348144	1.62891e-10	0.427897	0.591	0.514	2.23943e-06	0.678031
Mrps34	1.7679e-10	0.427061	0.326	0.233	2.43051e-06	0.371825
Clpx	1.80645e-05	0.423097	0.356	0.327	0.24835	0.455933
Ndufs2	2.2999e-07	0.422577	0.4	0.361	0.00316191	0.499253
Apoa4	4.84283e-31	0.422237	0.805	0.467	6.65792e-27	1.02303
Csad	1.50158e-09	0.420892	0.395	0.293	2.06438e-05	0.52954
Qdpr	4.61559e-08	0.420335	0.398	0.326	0.000634551	0.513538
Hal	1.98016e-11	0.418257	0.288	0.179	2.72232e-07	0.333596
Pbld1	5.22045e-12	0.415053	0.298	0.189	7.17708e-08	0.337455
Eno1	0.000152904	0.415008	0.407	0.413	1	0.544258
Hsd11b1	1.59218e-22	0.413658	0.884	0.572	2.18894e-18	1.18587
Idi1	2.90822e-09	0.412904	0.251	0.15	3.99822e-05	0.325496
Mpp6	1.86585e-08	0.410822	0.293	0.214	0.000256517	0.340084
Sec61g	8.58753e-18	0.40916	0.821	0.664	1.18061e-13	0.926905
Kynu	1.6717e-08	0.408522	0.381	0.302	0.000229826	0.473004
Ccs	1.53024e-10	0.408316	0.3	0.204	2.10377e-06	0.336994
Pgk1	1.36572e-11	0.40673	0.626	0.53	1.87759e-07	0.723091
Gclm	5.57038e-08	0.4065	0.333	0.261	0.000765816	0.39788
Edf1	7.41167e-07	0.406051	0.495	0.484	0.0101896	0.692128
AABR07034632.1	1.26548e-07	0.405887	0.37	0.303	0.00173978	0.477766
LOC108351137	3.02123e-09	0.402847	0.293	0.209	4.15359e-05	0.340576
Skp1	4.27672e-05	0.402445	0.398	0.394	0.587963	0.506726
Ndufv1	1.42399e-06	0.40236	0.298	0.236	0.019577	0.354771
Sap18	6.91809e-07	0.402325	0.391	0.338	0.00951099	0.479237
Sqstm1	1.1041e-08	0.401628	0.512	0.434	0.000151791	0.592728
Cald1	3.25454e-12	0.401417	0.581	0.44	4.47435e-08	0.65676
Psma3	4.4248e-05	0.401217	0.395	0.381	0.608321	0.533895
Kng1	2.13987e-27	0.401188	0.835	0.513	2.94189e-23	1.02535
Fetub	8.7338e-25	0.399315	0.921	0.667	1.20072e-20	1.81036
Hhex	2.67733e-16	0.399101	0.623	0.433	3.68079e-12	0.673388
Hes6	4.5134e-06	0.398164	0.305	0.249	0.0620502	0.364819
Mpst	9.87414e-07	0.39755	0.34	0.287	0.013575	0.402763
Txn2	1.25084e-05	0.395068	0.328	0.284	0.171966	0.389144
Sord	3.14792e-09	0.394307	0.419	0.34	4.32776e-05	0.544056
Abhd14b	1.43215e-06	0.394286	0.372	0.32	0.0196893	0.47396
Ndufc1	1.23294e-08	0.389589	0.247	0.167	0.000169504	0.283814
Sdc2	3.57187e-22	0.388226	0.814	0.492	4.91061e-18	0.90837
Wfdc2	4.17107e-05	0.38448	0.277	0.226	0.573439	0.348837
Depdc7	2.55055e-14	0.383236	0.258	0.139	3.50649e-10	0.277762
Cox17	0.00107352	0.383197	0.386	0.391	1	0.510527
Cyp2e1	1.0398e-42	0.38286	0.874	0.464	1.42951e-38	1.12653
Bloc1s1	0.00233301	0.382594	0.384	0.408	1	0.520965
Psmb2	1.19934e-05	0.379454	0.384	0.345	0.164885	0.486207
Cpb2	4.36297e-21	0.379112	0.756	0.459	5.99821e-17	0.808781
Spryd7	7.82272e-11	0.376909	0.286	0.188	1.07547e-06	0.313104
Hmgn1	0.000139441	0.37624	0.36	0.344	1	0.454755
Mrps21	0.000113874	0.374922	0.351	0.329	1	0.432246
Psma4	0.000178796	0.373326	0.377	0.362	1	0.483629
LOC108349548	1.61373e-24	0.371608	0.949	0.784	2.21855e-20	1.30126
Mrps16	5.82693e-08	0.371576	0.267	0.189	0.000801086	0.297491
Gpd1	4.3828e-17	0.370564	0.637	0.409	6.02547e-13	0.702008
Mat1a	2.59434e-31	0.369205	0.933	0.511	3.5667e-27	1.22907
Atp6v1g1	5.43453e-18	0.366916	0.944	0.749	7.47139e-14	1.17715
Hdhd3	5.11231e-22	0.36548	0.223	0.085	7.0284e-18	0.23019
Eif4a1	1.74125e-15	0.364873	0.772	0.608	2.39387e-11	0.89956
Fgb	7.18009e-23	0.364633	0.947	0.683	9.87119e-19	2.19128
Gadd45gip1	2.59221e-07	0.363894	0.307	0.237	0.00356377	0.35167
Fkbp8	0.0229043	0.363778	0.377	0.43	1	0.506394
Tmem256	0.000149846	0.362208	0.391	0.379	1	0.49301
Mrps28	1.72107e-06	0.360196	0.251	0.187	0.0236613	0.287179
Cyp2d2	1.28456e-22	0.354069	0.795	0.496	1.76602e-18	0.936083
Scand1	0.000402289	0.353834	0.402	0.399	1	0.509569
Hspe1	2.88853e-06	0.353514	0.26	0.195	0.0397115	0.295944
Masp2	0.000107141	0.353247	0.305	0.261	1	0.382935
Mrpl35	1.95053e-10	0.352635	0.258	0.159	2.68159e-06	0.275207
Ivd	8.35909e-06	0.351913	0.286	0.228	0.114921	0.321891
Atp5md	0.00156999	0.351227	0.3	0.277	1	0.361161
Vdac1	1.07663e-07	0.349889	0.323	0.25	0.00148015	0.35216
Bckdhb	9.52131e-08	0.346359	0.258	0.181	0.00130899	0.280533
Rab5if	0.000126157	0.346354	0.488	0.491	1	0.592913
Mrps12	4.5103e-06	0.34457	0.295	0.237	0.0620075	0.330338
Slc25a39	8.6289e-07	0.344337	0.558	0.512	0.011863	0.634887
Ost4	1.97746e-14	0.3431	0.872	0.68	2.71861e-10	0.978124
Rab9a	2.25284e-07	0.341796	0.284	0.211	0.00309721	0.310944
Mrpl52	0.00414247	0.340659	0.377	0.398	1	0.478738
Acat1	0.000394664	0.340227	0.288	0.256	1	0.338319
Hrg	1.2301e-20	0.340163	0.784	0.503	1.69114e-16	0.921929
LOC501233	7.67436e-33	0.340059	0.902	0.534	1.05507e-28	1.18789
Acadvl	8.25516e-05	0.339604	0.26	0.208	1	0.299413
Mrpl50	2.31364e-08	0.339544	0.223	0.141	0.00031808	0.242088
Nudt4	1.31639e-15	0.339467	0.8	0.622	1.80977e-11	0.844207
Cabp2	3.82119e-08	0.339102	0.272	0.187	0.000525337	0.306053
Cyp2d5	5.95749e-20	0.33901	0.702	0.434	8.19036e-16	0.752291
Snrnp25	3.01078e-06	0.338843	0.263	0.2	0.0413921	0.292591
Dap	0.000679291	0.337982	0.342	0.322	1	0.417222
Chpt1	2.09567e-06	0.337557	0.293	0.227	0.0288113	0.329042
Mrps14	0.000152223	0.335598	0.3	0.263	1	0.341327
Bola1	6.85026e-06	0.332117	0.26	0.198	0.0941773	0.290081
AABR07025010.1	4.96481e-07	0.331612	0.293	0.223	0.00682563	0.325304
Mcee	1.93924e-08	0.33156	0.244	0.161	0.000266607	0.261244
Ubxn1	0.00041102	0.331551	0.37	0.351	1	0.45996
Aldh6a1	1.3767e-21	0.329385	0.788	0.472	1.89268e-17	0.847635
Upb1	1.89456e-13	0.327508	0.205	0.099	2.60464e-09	0.214315
Uqcrc2	0.0176409	0.326717	0.342	0.361	1	0.412286
Mrps18c	2.22644e-07	0.326171	0.272	0.198	0.00306091	0.296136
Bri3	2.05694e-13	0.325184	0.714	0.541	2.82788e-09	0.798949
Cyp2c13	1.69089e-24	0.324969	0.967	0.6	2.32464e-20	1.86122
Gcat	2.10938e-15	0.324867	0.207	0.091	2.89997e-11	0.209685
Uba52	1.69847e-18	0.32324	0.995	0.983	2.33506e-14	2.50467
Mrps35	5.60593e-05	0.323202	0.23	0.176	0.770703	0.256472
Akr1e2	5.98595e-08	0.322707	0.219	0.139	0.000822948	0.238524
Ssr4	3.28963e-12	0.321	0.721	0.586	4.52259e-08	0.811934
Timm10	2.43725e-07	0.320754	0.242	0.167	0.00335074	0.259508
Phyhd1	0.000102907	0.320712	0.267	0.221	1	0.304493
Mrpl12	1.96863e-05	0.32005	0.281	0.231	0.270648	0.311339
Fahd1	1.78496e-05	0.316506	0.256	0.199	0.245396	0.282021
Serpinf1	2.53498e-15	0.316318	0.651	0.426	3.48509e-11	0.724
Asl	2.66958e-06	0.316293	0.316	0.249	0.0367014	0.367018
Higd1a	0.000518998	0.314835	0.305	0.275	1	0.358295
Ubl4a	6.86002e-08	0.314773	0.237	0.158	0.000943115	0.251846
Pmvk	2.6286e-10	0.313909	0.221	0.126	3.6138e-06	0.232745
Polr2k	0.041763	0.313108	0.284	0.287	1	0.34326
Creb3l3	0.000426126	0.312528	0.374	0.342	1	0.4802
Nipsnap1	0.00022308	0.312174	0.286	0.243	1	0.327609
Uqcrc1	0.00148322	0.311049	0.298	0.278	1	0.3492
RGD1563941	0.000518192	0.310872	0.235	0.195	1	0.268975
Pgrmc1	5.59652e-16	0.310727	0.916	0.656	7.6941e-12	1.39345
LOC100912026	1.03481e-05	0.310214	0.207	0.141	0.142266	0.238469
Gstm2	2.12228e-10	0.308353	0.2	0.107	2.91771e-06	0.21129
AABR07071876.1	2.75287e-06	0.308022	0.249	0.182	0.0378464	0.273318
Adh5	0.000550964	0.306605	0.249	0.213	1	0.284028
Serpina4	3.03406e-18	0.305754	0.798	0.503	4.17123e-14	0.928183
Tpt1	1.18043e-25	0.305718	1	0.994	1.62286e-21	3.46191
Ppcs	9.12501e-07	0.305199	0.214	0.144	0.0125451	0.233633
Synj2bp	0.0130612	0.30499	0.258	0.244	1	0.303178
Bdh1	0.000383274	0.30411	0.242	0.197	1	0.277222
Mrps7	1.09311e-06	0.302781	0.235	0.164	0.0150281	0.251638
Galk1	5.70623e-07	0.302486	0.253	0.179	0.00784493	0.27119
Abat	5.28083e-12	0.301649	0.2	0.1	7.26008e-08	0.207649
Gsta2	2.8224e-15	0.301561	0.184	0.076	3.88024e-11	0.188661
LOC100361854	1.76818e-26	0.301314	0.972	0.832	2.43089e-22	1.80022
Acot13	2.32644e-10	0.301143	0.184	0.094	3.19838e-06	0.191569
Ghr	0.00187725	0.300041	0.34	0.317	1	0.42334
Dnajc19	0.000973533	0.299789	0.3	0.272	1	0.340136
Got2	0.0735516	0.298815	0.351	0.394	1	0.456524
Sptssa	0.00436074	0.298255	0.326	0.315	1	0.388859
Vcp	2.13035e-08	0.295748	0.74	0.61	0.000292881	0.763962
Phb	0.00109902	0.293873	0.312	0.285	1	0.350209
Bet1	0.00157601	0.293655	0.228	0.194	1	0.260093
Pygl	0.0107532	0.29246	0.258	0.239	1	0.30172
Hypk	0.0245181	0.292256	0.291	0.293	1	0.345201
Vtn	1.09349e-18	0.292012	0.926	0.646	1.50333e-14	1.68072
Ufc1	0.00521029	0.287937	0.291	0.274	1	0.337376
Ak3	0.00665361	0.287272	0.281	0.264	1	0.319276
Fkbp2	0.187263	0.28704	0.344	0.39	1	0.454307
Bola3	9.03828e-05	0.286625	0.249	0.198	1	0.268172
AABR07026424.1	0.0224144	0.285479	0.274	0.265	1	0.322916
Saa4	7.83524e-17	0.283855	0.872	0.545	1.07719e-12	1.10433
Cyc1	0.176327	0.28342	0.302	0.335	1	0.365014
Tmem86b	1.83866e-07	0.2834	0.509	0.396	0.00252779	0.568899
Echdc2	1.2911e-08	0.283244	0.209	0.125	0.0001775	0.212759
Crem	0.00741491	0.281004	0.286	0.267	1	0.336054
Mrpl22	3.2566e-07	0.280554	0.235	0.159	0.00447718	0.246218
Psma5	0.00572424	0.279283	0.307	0.287	1	0.362744
Hmgcs1	2.96902e-30	0.278461	0.833	0.489	4.08181e-26	0.948069
Hebp1	0.00525619	0.277911	0.253	0.224	1	0.300319
Rnf5	0.000753597	0.277869	0.237	0.198	1	0.259198
Csnk2b	0.00308346	0.277769	0.328	0.309	1	0.3849
Ppp1r14a	1.9465e-12	0.277625	0.2	0.096	2.67605e-08	0.203698
Aasdhppt	3.81112e-06	0.275879	0.226	0.159	0.0523952	0.236612
Psme1	1.42365e-13	0.274098	0.737	0.538	1.95724e-09	0.921462
NEWGENE-619861	0.00010579	0.273251	0.577	0.529	1	0.617737
Tufm	7.10698e-06	0.272859	0.228	0.164	0.0977068	0.238279
Ptgr1	1.79416e-10	0.272529	0.184	0.094	2.46661e-06	0.188181
Psmb7	0.00298182	0.272488	0.279	0.255	1	0.315206
Cyp2c22	2.48771e-23	0.272165	0.874	0.532	3.4201e-19	1.11006
Mrpl20	0.146281	0.270376	0.314	0.349	1	0.382843
Serpinc1	3.85904e-18	0.269685	0.849	0.555	5.30541e-14	1.0538
Mrps23	0.00301352	0.268999	0.277	0.251	1	0.313839
St13	0.000563243	0.268858	0.179	0.134	1	0.200543
Yeats4	0.00212706	0.267541	0.247	0.215	1	0.273321
Pfdn2	0.0421382	0.267465	0.307	0.319	1	0.364424
Psma2	0.00165401	0.265471	0.353	0.329	1	0.421807
Mocs2	0.0236834	0.263976	0.235	0.222	1	0.270858
Tma7	1.86369e-05	0.26316	0.616	0.551	0.25622	0.686894
Chmp5	0.131746	0.262457	0.3	0.314	1	0.376248
Rpl4	6.13967e-12	0.26243	0.944	0.809	8.44082e-08	1.21784
Prdx6	0.214517	0.261987	0.358	0.413	1	0.458083
Sdhc	0.472947	0.261631	0.333	0.397	1	0.41297
Apoc1.1	7.14306e-05	0.26162	0.233	0.173	0.982027	0.251628
Polr2j	0.12373	0.26066	0.272	0.283	1	0.32524
Psmd8	0.0239108	0.260464	0.251	0.239	1	0.28348
Pcyt2	0.0357818	0.2579	0.281	0.277	1	0.337603
Map2k2	0.165593	0.257176	0.337	0.383	1	0.414687
Uqcc2	0.000225314	0.257071	0.265	0.219	1	0.282871
Insig2	0.0262623	0.256545	0.279	0.271	1	0.34075
Bckdha	0.00599434	0.255989	0.212	0.181	1	0.234628
Npm1	1.27946e-19	0.255396	0.856	0.614	1.759e-15	1.02504
Psmc3	0.0371578	0.255168	0.291	0.288	1	0.343023
Echdc3	5.38427e-05	0.255113	0.188	0.133	0.74023	0.197666
LOC288913	0.00764726	0.254475	0.258	0.239	1	0.288922
Mrpl16	9.27256e-06	0.253794	0.174	0.114	0.127479	0.184204
Fahd2a	6.4018e-05	0.252399	0.188	0.132	0.880119	0.198683
Commd1	0.0452863	0.252292	0.244	0.234	1	0.280683
Ubc	4.60581e-06	0.250845	0.933	0.842	0.0633206	1.25
Pipox	0.00157997	0.250755	0.226	0.188	1	0.244698
Gk	7.48319e-12	0.249539	0.658	0.437	1.02879e-07	0.685477
Ndufa13	1.42195e-10	0.2494	0.753	0.598	1.9549e-06	0.810645
Ndufb4	0.000532162	0.249243	0.258	0.215	1	0.279703
RGD1560242	1.08253e-08	0.247449	0.156	0.079	0.000148826	0.161236
Ptges3	0.402353	0.246912	0.37	0.446	1	0.467639
Pklr	0.00706913	0.246063	0.291	0.267	1	0.353517
Lect2	0.211771	0.245793	0.279	0.292	1	0.368418
AABR07026311.1	1.13733e-13	0.245294	0.84	0.638	1.5636e-09	0.979464
C1qbp	0.0326182	0.24522	0.26	0.251	1	0.300849
Pgls	0.0273186	0.244818	0.314	0.31	1	0.368317
Bnip3	0.0213603	0.244051	0.198	0.176	1	0.220176
Adtrp	0.0180115	0.244019	0.358	0.344	1	0.464216
Gch1	5.34691e-06	0.243308	0.188	0.123	0.0735093	0.191311
Pnkd	0.0521042	0.242416	0.314	0.326	1	0.355985
Stoml2	0.000190582	0.240486	0.219	0.169	1	0.228062
Mreg	0.00812546	0.240131	0.323	0.298	1	0.388896
Psmb3	0.021222	0.23927	0.405	0.411	1	0.520225
Stac3	0.000119881	0.239132	0.219	0.158	1	0.250601
RGD1310587	0.12141	0.237699	0.23	0.23	1	0.269763
Ppia	0.00447511	0.237699	0.284	0.254	1	0.317679
Ran	0.0672122	0.236713	0.386	0.42	1	0.498635
Cfhr1	2.41644e-14	0.236626	0.786	0.494	3.32213e-10	0.849008
Ndufa9	0.0067958	0.235239	0.249	0.22	1	0.275028
Mrps24	0.0965829	0.235145	0.279	0.283	1	0.313329
Tcp1	0.00751189	0.234188	0.249	0.223	1	0.267937
Ube2d3	0.358187	0.234008	0.374	0.454	1	0.472335
Pfdn1	0.109434	0.232366	0.321	0.342	1	0.381384
Nnmt	0.0545865	0.231355	0.193	0.175	1	0.229943
Nipsnap3b	0.000368673	0.23122	0.221	0.171	1	0.226937
Ppa2	6.10384e-07	0.231153	0.186	0.114	0.00839156	0.182676
Dhfr	0.0120657	0.23111	0.179	0.15	1	0.199049
Anapc13	0.470004	0.230602	0.274	0.309	1	0.330164
Pold4	0.0592952	0.230339	0.244	0.239	1	0.275997
Churc1	0.912645	0.230293	0.277	0.344	1	0.351302
Psmc6	0.376827	0.230072	0.26	0.285	1	0.307388
Eef1b2	5.90407e-15	0.229751	0.933	0.719	8.11692e-11	1.12939
Hmgcl	4.76496e-05	0.229047	0.205	0.145	0.655086	0.207923
Ntpcr	6.61186e-05	0.2287	0.186	0.129	0.908998	0.188785
Lage3	0.0399655	0.227992	0.244	0.234	1	0.267532
Cltb	0.00766015	0.227889	0.2	0.169	1	0.220255
Fmo3	0.0198381	0.227787	0.277	0.26	1	0.324261
Mlf2	0.786381	0.22767	0.293	0.355	1	0.358814
Mup4	0.0432768	0.22762	0.291	0.284	1	0.373274
Tpmt	1.74654e-05	0.227202	0.165	0.106	0.240114	0.172581
Auh	0.000805473	0.227149	0.191	0.148	1	0.200956
Alas1	0.00206087	0.227029	0.207	0.166	1	0.225837
Psmg1	0.000151212	0.226883	0.2	0.149	1	0.207406
Ahsa1	0.0172575	0.226741	0.237	0.214	1	0.256709
Poldip2	7.45119e-06	0.225588	0.172	0.11	0.102439	0.173126
Sdha	0.748384	0.225081	0.265	0.31	1	0.316842
Urod	0.000273668	0.223878	0.177	0.127	1	0.183317
LOC685963	0.189711	0.223359	0.412	0.468	1	0.540959
Psmb1	0.0039512	0.222561	0.553	0.523	1	0.658462
Tmem176a	1.58976e-14	0.222346	0.83	0.597	2.18561e-10	0.996659
Cela1	6.22624e-08	0.220649	0.16	0.081	0.000855984	0.209776
Nlrp12	0.00433075	0.219864	0.191	0.154	1	0.205339
Tstd1	6.11268e-09	0.219703	0.151	0.075	8.40372e-05	0.147972
Selenok	0.817178	0.219299	0.367	0.466	1	0.471805
Phpt1	0.0440029	0.218791	0.226	0.213	1	0.250327
Myl6	8.30829e-16	0.218379	0.984	0.874	1.14222e-11	1.81105
Cisd3	0.00267949	0.215367	0.198	0.158	1	0.203124
Suclg2	0.621087	0.21496	0.293	0.336	1	0.34944
Gjb1	2.78095e-12	0.214748	0.758	0.477	3.82325e-08	0.805987
Pigr	3.83651e-10	0.214671	0.674	0.484	5.27443e-06	0.722052
Gng10	1.16656e-08	0.214373	0.565	0.463	0.000160378	0.693597
Ssna1	0.00439417	0.213447	0.198	0.164	1	0.20649
Aamdc	7.46513e-05	0.21308	0.151	0.098	1	0.1561
Ufm1	0.195657	0.212646	0.237	0.243	1	0.263402
Etfdh	0.000894995	0.2125	0.177	0.133	1	0.183319
Psma1	0.094519	0.21099	0.277	0.282	1	0.317471
Rpl27	3.46693e-15	0.210471	0.958	0.804	4.76634e-11	1.42478
Ccdc58	0.0116354	0.209556	0.165	0.135	1	0.177238
Bsg	1.45133e-06	0.208751	0.865	0.739	0.0199529	0.978783
Ndufs4	0.295107	0.208686	0.242	0.254	1	0.27444
Fkbp4	0.275098	0.208418	0.251	0.264	1	0.278184
Cryl1	0.0182533	0.208282	0.158	0.129	1	0.174815
Slc10a1	2.54093e-11	0.207847	0.74	0.473	3.49327e-07	0.759421
Mien1	0.117484	0.207256	0.267	0.277	1	0.297653
Mcts1	0.0724596	0.206478	0.251	0.245	1	0.276487
Dynll2	0.609964	0.206384	0.23	0.254	1	0.26522
Dnajc3	0.530562	0.206201	0.235	0.295	1	0.296403
RGD1564804	0.00143252	0.205832	0.179	0.137	1	0.184402
Apof	0.0537306	0.203122	0.358	0.358	1	0.455325
LOC691807	0.16446	0.202931	0.326	0.35	1	0.401821
Mrps15	0.229672	0.202865	0.228	0.229	1	0.252814
Idh2	0.0568598	0.202757	0.193	0.174	1	0.214013
Sra1	0.104761	0.202068	0.2	0.19	1	0.217263
Rex1bd	0.0074576	0.201357	0.177	0.145	1	0.18575
Chchd3	0.25886	0.201251	0.242	0.252	1	0.273563
Amy1a	0.103874	0.20098	0.305	0.302	1	0.392769
Dstn	7.38734e-05	0.200726	0.667	0.585	1	0.680936
Cox20	0.00260299	0.200372	0.191	0.151	1	0.195272
Ybx1	0.34873	0.200224	0.314	0.341	1	0.38627
Rpl10	1.36849e-18	0.200064	0.998	0.918	1.8814e-14	2.09468
Pid1	0.305013	0.199602	0.228	0.232	1	0.25766
Cops9	0.528466	0.197419	0.3	0.35	1	0.350298
Timm8a1	0.0096921	0.196567	0.165	0.133	1	0.173305
Gckr	0.067671	0.193819	0.26	0.254	1	0.295367
Spp2	0.00248549	0.193171	0.167	0.125	1	0.17448
Trappc6a	0.0145075	0.192687	0.179	0.15	1	0.184902
Cfi	7.74844e-10	0.192566	0.779	0.524	1.06526e-05	0.849111
Rpa3	0.021473	0.191952	0.207	0.18	1	0.213428
Ostc	0.572879	0.191851	0.247	0.311	1	0.299166
Pon1	4.34946e-11	0.191619	0.779	0.502	5.97964e-07	0.833939
Krtcap2	0.746386	0.190029	0.323	0.405	1	0.401083
RGD1565641	0.069038	0.189485	0.205	0.189	1	0.215501
Glyctk	0.11479	0.189465	0.214	0.204	1	0.230461
Sub1	0.0180732	0.189308	0.426	0.431	1	0.565335
Pccb	0.00253543	0.189002	0.191	0.149	1	0.192169
Mrpl38	1.03928e-06	0.188413	0.126	0.065	0.0142881	0.122122
Mrpl30	0.00492264	0.187883	0.195	0.16	1	0.196544
Ppial4d	0.0254475	0.185704	0.184	0.158	1	0.192293
Id4	0.000310921	0.185187	0.153	0.104	1	0.153629
AABR07021871.1	0.00340759	0.184863	0.565	0.529	1	0.666115
Mrpl34	0.179199	0.183256	0.24	0.243	1	0.253187
Gsta3	5.9614e-09	0.183007	0.105	0.042	8.19573e-05	0.107096
Cox16	0.573764	0.182111	0.205	0.223	1	0.227907
Pin4	0.791178	0.180543	0.216	0.24	1	0.251336
Gstk1	0.186591	0.180471	0.207	0.202	1	0.225049
Mrpl13	0.0420341	0.179587	0.205	0.184	1	0.20963
Sar1b	0.197905	0.179573	0.281	0.382	1	0.354334
Commd3	0.108377	0.179062	0.226	0.217	1	0.242841
Shmt2	0.321566	0.178504	0.193	0.196	1	0.211363
Asrgl1	4.63652e-07	0.176975	0.112	0.054	0.00637428	0.110225
Copz1	0.6936	0.176926	0.274	0.345	1	0.326034
Trap1	0.030825	0.176513	0.149	0.123	1	0.156553
Pet100	0.445572	0.1761	0.216	0.228	1	0.237608
Psma6	0.71206	0.176009	0.353	0.403	1	0.457943
Mkks	0.231049	0.17544	0.221	0.226	1	0.238524
Glo1	0.859074	0.174878	0.26	0.3	1	0.30255
Ecsit	0.00627476	0.173097	0.13	0.097	1	0.138029
Crym	5.76136e-05	0.172652	0.13	0.078	0.792072	0.126987
Gadd45g	1.37988e-08	0.170986	0.509	0.375	0.000189706	0.568712
Dpt	7.74518e-09	0.170828	0.644	0.431	0.000106481	0.66523
Ugdh	0.751542	0.170156	0.26	0.291	1	0.303822
Ssbp1	0.0615224	0.169114	0.151	0.13	1	0.156609
Rexo2	0.244102	0.168745	0.253	0.262	1	0.288706
RGD1565989	3.0561e-05	0.168668	0.123	0.071	0.420152	0.120718
Tomm5	0.959641	0.168558	0.209	0.241	1	0.232161
Naca	8.05621e-10	0.168219	0.974	0.841	1.10757e-05	1.56545
Coa3	0.397208	0.167112	0.212	0.222	1	0.230011
Srp9	0.97227	0.166812	0.253	0.296	1	0.295784
Rbks	0.00168857	0.166521	0.128	0.088	1	0.131552
Aadat	0.633492	0.166394	0.263	0.288	1	0.309272
Sdsl	9.74148e-06	0.16618	0.112	0.059	0.133926	0.109556
Ethe1	0.117157	0.1654	0.193	0.18	1	0.203972
Pdap1	0.753589	0.165035	0.191	0.207	1	0.214247
Copz2	0.000342267	0.165006	0.105	0.063	1	0.108039
Hspa9	7.38403e-07	0.16419	0.119	0.059	0.0101516	0.111808
Psmb6	0.256617	0.163917	0.205	0.205	1	0.218511
Aldh3a2	4.61565e-05	0.163828	0.584	0.443	0.63456	0.586354
Cct8	0.604519	0.163605	0.226	0.244	1	0.251204
Mtx2	0.0923792	0.163572	0.179	0.165	1	0.182092
Tmem183a	0.335845	0.163263	0.207	0.211	1	0.219423
mrpl11	0.0445789	0.16306	0.17	0.147	1	0.172947
Iqcg	0.000118549	0.162972	0.102	0.058	1	0.105758
AABR07053687.1	0.693725	0.162633	0.195	0.214	1	0.216162
Polg2	0.000661728	0.161588	0.142	0.096	1	0.139272
Cfl2	0.0803017	0.161578	0.184	0.168	1	0.189124
Cnbp	0.00324849	0.161284	0.653	0.622	1	0.679326
Rpl21.3	1.88394e-16	0.160654	0.956	0.707	2.59004e-12	1.33022
Pank1	0.472361	0.160572	0.195	0.204	1	0.214832
Snx3	0.0769319	0.160412	0.579	0.574	1	0.612271
Hsd17b8	0.00136415	0.159795	0.128	0.087	1	0.125375
Tpm1	0.0541411	0.159759	0.174	0.152	1	0.181131
Glrx2	0.0462046	0.159668	0.165	0.144	1	0.168714
Dynlrb1	0.4758	0.158949	0.305	0.344	1	0.36287
Ndufc2	0.929178	0.158503	0.319	0.386	1	0.39241
Pdhb	0.500379	0.158222	0.2	0.212	1	0.217566
Hadhb	0.392979	0.158054	0.226	0.284	1	0.260672
Rab11a	0.400527	0.157998	0.272	0.286	1	0.313979
Acads	0.27907	0.156566	0.158	0.153	1	0.167344
LOC298111	0.002463	0.155903	0.135	0.094	1	0.14341
Hadha	0.160297	0.155211	0.195	0.261	1	0.232809
Malsu1	0.0476057	0.154786	0.147	0.122	1	0.147124
Lcat	0.249642	0.153646	0.291	0.297	1	0.364013
Slc25a13	0.00414946	0.153608	0.123	0.086	1	0.121962
Nme1	0.810946	0.153607	0.2	0.22	1	0.216747
Hsbp1	0.303316	0.152251	0.251	0.326	1	0.305776
Ndufaf2	0.00125785	0.151015	0.119	0.078	1	0.116344
Acadsb	0.0724863	0.150667	0.114	0.094	1	0.121841
Mrpl55	0.120345	0.149916	0.156	0.141	1	0.157891
Sirt3	0.0402443	0.149674	0.142	0.117	1	0.142467
Gtf2h5	0.589861	0.149485	0.2	0.211	1	0.214192
Rheb	0.665251	0.149212	0.253	0.304	1	0.298065
Zadh2	0.013484	0.148423	0.13	0.1	1	0.131212
Snf8	0.55931	0.148071	0.216	0.23	1	0.232168
Mea1	0.749265	0.147757	0.193	0.228	1	0.216718
AABR07004549.1	3.39334e-19	0.147677	0.874	0.52	4.66517e-15	1.28722
Dnph1	0.00189511	0.147287	0.126	0.085	1	0.121877
Dcaf11	0.763396	0.147277	0.3	0.359	1	0.360141
Aldh1a1	0.580937	0.146445	0.207	0.215	1	0.240924
Mrpl18	0.475926	0.146347	0.233	0.245	1	0.242264
Etnk2	0.59995	0.145959	0.237	0.253	1	0.262909
Ube2m	0.377076	0.145948	0.272	0.345	1	0.329166
Mlx	0.365133	0.144888	0.137	0.134	1	0.146513
Ppib	0.000211315	0.144419	0.812	0.68	1	0.889786
Ca5a	0.00769236	0.143799	0.098	0.066	1	0.0999211
Gstt1	0.419175	0.14322	0.195	0.198	1	0.209843
Aamp	0.476759	0.143205	0.207	0.255	1	0.23544
Slc22a18	0.772249	0.142857	0.216	0.248	1	0.250076
Thoc7	0.433327	0.142627	0.233	0.244	1	0.245385
Gemin6	0.00247461	0.142399	0.137	0.097	1	0.128778
Tuba4a	0.0185574	0.142197	0.142	0.111	1	0.142317
Pfdn6	0.32063	0.142055	0.186	0.184	1	0.189549
Nadk2	0.419916	0.142014	0.24	0.292	1	0.296395
Rnf181	0.706198	0.141824	0.163	0.172	1	0.172154
Lamtor5	0.894564	0.141339	0.258	0.301	1	0.300601
Idh1	0.510444	0.140882	0.258	0.319	1	0.314785
Taldo1	0.015314	0.140267	0.393	0.372	1	0.491665
Tmem14c	0.461423	0.139961	0.309	0.391	1	0.368551
Hacl1	0.10318	0.139933	0.186	0.169	1	0.193686
Pcbd2	0.342491	0.139915	0.158	0.157	1	0.167745
Cops5	0.443953	0.139725	0.153	0.155	1	0.16273
Cope	0.467055	0.138997	0.26	0.279	1	0.286638
Use1	0.776142	0.13894	0.253	0.284	1	0.289931
Rpl36	2.23567e-11	0.138884	0.972	0.818	3.0736e-07	1.38559
Manf	0.128252	0.138636	0.3	0.414	1	0.378147
Tusc2	0.34883	0.13802	0.156	0.153	1	0.159927
Stk16	0.338209	0.137636	0.163	0.161	1	0.166773
Vps29	0.199875	0.137152	0.272	0.274	1	0.298377
Rhod	0.0176701	0.137076	0.109	0.081	1	0.108982
Mrpl32	0.49235	0.136939	0.179	0.184	1	0.184354
RGD1565784	0.102205	0.136387	0.147	0.129	1	0.146239
Mrpl58	0.397563	0.136273	0.158	0.158	1	0.16583
Cideb	0.926463	0.136188	0.193	0.219	1	0.211882
Cacybp	0.78159	0.136154	0.228	0.249	1	0.240642
AC105531.1	0.425929	0.135882	0.153	0.19	1	0.180404
Tmem150a	0.403898	0.135756	0.307	0.33	1	0.377892
Adrm1	0.631888	0.135337	0.177	0.186	1	0.185268
Phb2	0.342506	0.135129	0.235	0.299	1	0.268296
March5	0.127949	0.135054	0.135	0.12	1	0.136322
Mrps33	0.422615	0.134493	0.207	0.255	1	0.232866
Fam241b	0.0189938	0.13428	0.121	0.091	1	0.116918
Rpl22l1	3.06854e-05	0.134056	0.681	0.594	0.421863	0.760781
Igfbp4	6.15692e-07	0.133509	0.877	0.615	0.00846453	0.998013
Gfer	0.0393118	0.133428	0.114	0.089	1	0.113818
Hint3	0.103012	0.133336	0.137	0.12	1	0.138029
Prdx3	0.630461	0.132984	0.158	0.164	1	0.16318
Fggy	0.000301404	0.131614	0.098	0.056	1	0.0942263
Lamtor4	0.733231	0.13158	0.365	0.44	1	0.478057
Trappc2b	0.272221	0.131453	0.181	0.177	1	0.187267
Abhd17a	0.521805	0.13075	0.242	0.298	1	0.277694
Acox2	0.245511	0.130156	0.144	0.134	1	0.14754
Cyb5r3	0.751142	0.129259	0.247	0.267	1	0.268783
Rab7a	0.106831	0.12755	0.335	0.465	1	0.42461
Mrps5	0.26125	0.127516	0.114	0.104	1	0.11957
Taf10	0.573392	0.127473	0.235	0.288	1	0.273471
Ephx2	0.178914	0.126968	0.107	0.094	1	0.11248
RGD1564865	2.25467e-06	0.126046	0.107	0.052	0.0309972	0.0939524
Chchd1	0.815761	0.125804	0.2	0.233	1	0.214334
Spr	0.284597	0.125708	0.126	0.117	1	0.127714
Rpl36al	3.1104e-15	0.12461	0.826	0.604	4.27618e-11	0.942641
Gmppa	0.142887	0.124482	0.123	0.108	1	0.123368
Enpp2	0.0635632	0.124289	0.119	0.097	1	0.120418
Fxn	0.0409882	0.123627	0.13	0.105	1	0.125554
Glyatl1	0.611328	0.123597	0.172	0.178	1	0.182184
Ndufaf6	0.000810581	0.122949	0.095	0.057	1	0.0912763
Mospd3	0.413677	0.122829	0.163	0.161	1	0.164518
Psmd11	0.809061	0.122638	0.177	0.19	1	0.183014
Cks1b	0.29049	0.122589	0.116	0.107	1	0.119596
Zc3h15	0.436584	0.122064	0.216	0.266	1	0.237874
Tmem37	0.653649	0.121963	0.184	0.215	1	0.210143
Ccnl2	0.808859	0.121832	0.242	0.28	1	0.272686
Ndufa10	0.273888	0.121832	0.119	0.109	1	0.120963
Lyrm2	0.118108	0.121556	0.128	0.109	1	0.124677
Mdp1	0.243933	0.121167	0.137	0.126	1	0.137178
Nabp2	0.344214	0.120662	0.165	0.161	1	0.162237
Mtfr1l	0.483581	0.12063	0.153	0.155	1	0.15512
Marc2	0.0518696	0.120383	0.214	0.303	1	0.257507
AABR07052458.1	0.00479826	0.120339	0.084	0.053	1	0.0856213
Tcea3	1.21137e-07	0.120332	0.084	0.033	0.00166539	0.075399
Prkd3	0.10198	0.120276	0.102	0.084	1	0.102505
Trmt112	0.85076	0.120215	0.274	0.316	1	0.309612
Mrps11	0.153528	0.119957	0.149	0.132	1	0.139978
Cbr4	0.026511	0.119954	0.102	0.076	1	0.101222
Smim1	0.0488153	0.119887	0.105	0.082	1	0.10472
Tmem160	0.57308	0.119694	0.251	0.302	1	0.286156
Tkfc	0.627577	0.119609	0.144	0.166	1	0.158737
Mvb12a	0.288001	0.119571	0.186	0.179	1	0.188785
Cyp2d1	7.07188e-05	0.119007	0.558	0.434	0.972242	0.577018
Ybx1-ps3	0.940294	0.11879	0.207	0.233	1	0.227209
Pigp	0.339889	0.118504	0.147	0.183	1	0.1637
Glrx3	0.563968	0.118438	0.202	0.211	1	0.20698
Eif1	0.00148364	0.118277	0.974	0.906	1	1.48816
Rcbtb2	0.102882	0.117469	0.135	0.116	1	0.1324
Cox6b1.1	0.770351	0.116581	0.153	0.164	1	0.160325
Mecr	5.72155e-05	0.116417	0.072	0.034	0.786599	0.0707158
Ugt2b	6.44376e-10	0.116378	0.914	0.669	8.85888e-06	1.87405
Fbxo31	0.231775	0.116017	0.126	0.114	1	0.12498
Slc25a11	0.187461	0.115877	0.114	0.1	1	0.11461
Fdx2	0.458866	0.115642	0.119	0.114	1	0.122246
Psmd7	0.612344	0.115616	0.205	0.242	1	0.222647
Ube2l3	0.472837	0.114725	0.281	0.346	1	0.320408
Smim8	0.263837	0.114609	0.149	0.139	1	0.145117
Paics	0.800824	0.113736	0.184	0.212	1	0.191951
Acaa1a	6.69031e-06	0.113397	0.086	0.04	0.0919784	0.0766159
Cyp2f4	0.119038	0.113266	0.109	0.092	1	0.109435
Mlycd	0.489145	0.112831	0.135	0.134	1	0.136567
Cfap298	0.160632	0.112367	0.133	0.116	1	0.131183
Sf3b5	0.858728	0.112335	0.209	0.227	1	0.220092
Eprs	0.385204	0.112128	0.237	0.296	1	0.272618
Cidec	0.220785	0.11185	0.107	0.094	1	0.107067
Mgll	0.0512374	0.110902	0.086	0.065	1	0.0869593
Mrpl23	0.582428	0.110795	0.207	0.246	1	0.223684
Znrd2	0.0842989	0.110576	0.114	0.093	1	0.109801
Anp32a.1	0.716374	0.110469	0.27	0.291	1	0.305052
Tars	0.633847	0.109551	0.184	0.216	1	0.194421
Zfand6	0.304978	0.108152	0.235	0.301	1	0.263428
Vdac3	0.133472	0.107997	0.263	0.352	1	0.305946
Mrps36	0.607602	0.107838	0.151	0.177	1	0.159975
RGD1309534	0.996671	0.10782	0.142	0.156	1	0.149039
Swi5	0.954028	0.107716	0.319	0.363	1	0.38224
Hras	0.674864	0.107104	0.209	0.242	1	0.236965
Afmid	0.36773	0.106941	0.184	0.226	1	0.21125
Mrps9	0.474846	0.106621	0.105	0.101	1	0.109558
Lgals8	0.78565	0.10648	0.177	0.187	1	0.180214
Tecr	0.643933	0.105983	0.179	0.208	1	0.192349
Lcmt1	0.855507	0.105968	0.13	0.137	1	0.13338
C9	1.60656e-08	0.105774	0.816	0.527	0.000220871	0.873087
Apoa5	5.87923e-08	0.105761	0.726	0.478	0.000808277	0.729312
Coq9	0.274113	0.105691	0.102	0.092	1	0.102439
Psmc4	0.945861	0.105491	0.13	0.14	1	0.135814
Rab17	0.0555914	0.10544	0.114	0.09	1	0.106727
AC114343.1	0.874006	0.105136	0.147	0.156	1	0.157457
Dad1	0.0727203	0.104971	0.326	0.446	1	0.423783
Psmd9	0.256141	0.104962	0.112	0.101	1	0.110349
Pycr3	0.111489	0.104318	0.091	0.073	1	0.0885424
Mrpl21	0.376078	0.104316	0.147	0.14	1	0.146484
Clpp	0.0215739	0.104292	0.091	0.064	1	0.0871094
Naa38	0.474649	0.103842	0.284	0.354	1	0.32694
Ap3s2	0.276213	0.103651	0.105	0.094	1	0.104296
Acot4	0.0101812	0.103611	0.091	0.061	1	0.0852235
Sucla2	0.975376	0.103516	0.179	0.199	1	0.182798
Clybl	0.00164332	0.102671	0.067	0.037	1	0.0666701
Cwc15	0.627672	0.102145	0.223	0.259	1	0.243207
Dnaja3	0.351233	0.102089	0.119	0.111	1	0.11558
Nags	0.0840693	0.101872	0.116	0.095	1	0.109556
Psmc5	0.932172	0.101365	0.207	0.229	1	0.220885
Maob	0.305934	0.101215	0.23	0.282	1	0.269518
Zbtb8os	0.845477	0.101019	0.149	0.159	1	0.152141
RGD1559909	0.129723	0.100626	0.116	0.099	1	0.111442
LOC100360791	0.556526	0.100277	0.253	0.303	1	0.312676
Acox1	2.85986e-07	0.100049	0.686	0.461	0.00393174	0.653605
Smdt1	0.793671	0.0999805	0.137	0.143	1	0.13584
Cyp2c7	0.259705	0.0998544	0.23	0.222	1	0.268812
Afp	0.000996542	0.0996263	0.084	0.048	1	0.0756729
Ebpl	0.686102	0.0993192	0.163	0.189	1	0.172183
Psmb4	0.136176	0.0987029	0.291	0.39	1	0.359775
Nudcd2	0.803827	0.0986904	0.107	0.111	1	0.111566
Mrpl57	0.459075	0.0985779	0.188	0.227	1	0.198314
Pnpo	0.583363	0.098574	0.102	0.1	1	0.104965
Fkbp3	0.48555	0.0982695	0.17	0.2	1	0.184165
Phlda3	0.0832189	0.0979423	0.093	0.074	1	0.0924932
Mycbp	0.453322	0.0979363	0.116	0.111	1	0.114242
Nfs1	0.308629	0.0977687	0.181	0.224	1	0.196853
Timm10b	0.980861	0.0975664	0.13	0.141	1	0.133833
Pgam1	0.0916002	0.0973569	0.277	0.378	1	0.324138
Mrps18b	0.959026	0.0972657	0.14	0.153	1	0.140281
Ebp	0.391493	0.0969265	0.207	0.25	1	0.225075
Akr1c3	0.0526146	0.096574	0.063	0.044	1	0.0643891
Mrps17	0.614075	0.0964352	0.16	0.189	1	0.16613
AABR07017046.1	0.169682	0.0962325	0.084	0.069	1	0.0831876
Tmem126a	0.501901	0.0961641	0.167	0.167	1	0.163001
Morf4l2	0.139389	0.0952987	0.219	0.291	1	0.252916
RGD1310507	1.01066e-07	0.0944906	0.677	0.467	0.00138945	0.680167
Rbx1	0.81856	0.0944466	0.186	0.2	1	0.187267
Chchd5	0.859034	0.0942672	0.121	0.126	1	0.12282
Dnajc15	0.392297	0.0941575	0.128	0.158	1	0.137057
Exosc5	0.848904	0.0941575	0.135	0.152	1	0.141008
Lactb	0.34254	0.0940032	0.151	0.187	1	0.161294
Acy1	0.0401041	0.0938655	0.093	0.069	1	0.0865616
Mrpl40	0.404889	0.0935136	0.1	0.093	1	0.0968762
Echs1	5.36803e-05	0.0933816	0.07	0.032	0.737996	0.0615603
RGD1306063	0.632085	0.0929991	0.151	0.176	1	0.156922
Sec11c	0.182538	0.0929788	0.207	0.273	1	0.233835
Avpi1	0.576955	0.0925085	0.128	0.127	1	0.128383
Coq3	0.10473	0.0924535	0.091	0.072	1	0.0866854
Pmpca	0.683895	0.0922912	0.095	0.094	1	0.0964522
Dctn3	0.647007	0.0919219	0.153	0.177	1	0.162446
Lyplal1	0.206743	0.0918959	0.086	0.073	1	0.0845545
Ube2l6	0.315533	0.0916186	0.133	0.123	1	0.129995
Cnpy2	0.0296102	0.0912062	0.244	0.35	1	0.295112
Maoa	0.211969	0.0909295	0.095	0.082	1	0.0924643
Isca2	0.543505	0.0907969	0.151	0.177	1	0.152442
Clca2	0.0418307	0.0907352	0.065	0.045	1	0.065606
RGD1309730	0.193812	0.0906482	0.1	0.086	1	0.0969051
Mrpl14	0.21225	0.0898147	0.198	0.255	1	0.220216
Aven	0.410163	0.0892601	0.088	0.08	1	0.0855531
Mrpl41	0.756007	0.0890014	0.163	0.186	1	0.166952
Mterf4	0.379546	0.0885994	0.093	0.085	1	0.0920692
Wdr61	0.757061	0.0884949	0.116	0.117	1	0.114421
Atp6v1f	0.345563	0.0880821	0.295	0.369	1	0.360031
Perp	0.366358	0.0879717	0.167	0.203	1	0.178328
Arf3	0.291593	0.0879016	0.188	0.235	1	0.202719
Grb14	1.43546e-05	0.0877904	0.056	0.021	0.197347	0.0518885
Eif4g2	0.119787	0.087288	0.765	0.678	1	0.749355
Spink1	0.031823	0.0872109	0.1	0.074	1	0.108982
Endog	0.117358	0.0869179	0.081	0.064	1	0.0778327
LOC100360841	2.69909e-05	0.0868482	0.949	0.828	0.371071	1.29247
Ifitm3	2.34866e-30	0.0865161	0.895	0.546	3.22894e-26	1.16492
Cuta	0.362367	0.0859007	0.242	0.298	1	0.26538
Acsm2	0.281729	0.0858858	0.223	0.275	1	0.262438
AABR07019442.2	0.0404859	0.0857838	0.056	0.037	1	0.0566878
Higd2a	0.164842	0.0854879	0.174	0.228	1	0.188548
Reep6	0.862836	0.0850716	0.126	0.138	1	0.131278
Mrps18a	0.82863	0.0845446	0.133	0.149	1	0.134955
Timm9	0.436568	0.084241	0.107	0.101	1	0.101891
Aox3	0.186428	0.0837989	0.109	0.094	1	0.105634
Pink1	0.200505	0.0837067	0.144	0.187	1	0.155062
Mrfap1	0.445255	0.0836901	0.33	0.407	1	0.410495
Scrn2	0.292033	0.0834721	0.081	0.071	1	0.0815756
Gatd3a	0.181909	0.0833226	0.177	0.229	1	0.190378
Bag1	0.480198	0.0832414	0.179	0.213	1	0.185721
Hdlbp	0.0405374	0.0826787	0.319	0.438	1	0.374758
Adhfe1	0.455283	0.0826619	0.195	0.234	1	0.209619
Afm	2.31076e-08	0.0826387	0.751	0.5	0.000317683	0.772731
Nr1h4	0.523544	0.0825094	0.1	0.095	1	0.099705
Lrpprc	0.4685	0.0824319	0.149	0.178	1	0.160296
LOC691921	0.989026	0.0824118	0.107	0.114	1	0.108463
Guf1	0.23908	0.0815559	0.079	0.067	1	0.0781066
Ssu72	0.772424	0.0813789	0.16	0.182	1	0.168016
Dld	0.0156149	0.0812734	0.181	0.266	1	0.210597
Tmem70	0.77035	0.0800879	0.091	0.091	1	0.0904283
AC111831.1	5.62524e-05	0.0799715	0.051	0.02	0.773358	0.0467786
Prxl2b	0.101904	0.0794098	0.151	0.129	1	0.151198
Nr0b2	0.135275	0.0789862	0.088	0.071	1	0.0814518
Lipc	0.179037	0.0787966	0.205	0.261	1	0.240623
Polr2f	0.97437	0.0787129	0.153	0.164	1	0.149708
Ccdc167	0.22772	0.0782159	0.079	0.066	1	0.0752778
Cops4	0.867058	0.0780311	0.137	0.151	1	0.137386
Apol9a	0.447574	0.0779507	0.098	0.091	1	0.097848
Hmbs	0.677436	0.077757	0.105	0.104	1	0.101496
Rab3ip	0.291855	0.0775486	0.114	0.103	1	0.110349
Sin3b	0.537805	0.0769252	0.158	0.186	1	0.163001
Sec13	0.938946	0.0767938	0.116	0.124	1	0.115487
Glyatl2	0.719486	0.076607	0.119	0.12	1	0.116825
Cpped1	0.766732	0.0762356	0.088	0.089	1	0.0862614
Lsm7	0.736732	0.0756964	0.135	0.153	1	0.136567
RGD1305347	0.245772	0.0754343	0.067	0.056	1	0.065851
Hsd17b2	0.780793	0.0754249	0.172	0.177	1	0.192686
Mrpl42	0.913309	0.0748114	0.144	0.152	1	0.142986
Tmem125.1	0.242454	0.0744519	0.077	0.065	1	0.0739397
LOC684270	0.436959	0.0743056	0.1	0.093	1	0.0921904
Mrpl2	0.744013	0.0741084	0.088	0.088	1	0.0872044
Itpa	0.376527	0.0740759	0.126	0.154	1	0.131062
Ncl	0.711621	0.0739759	0.288	0.332	1	0.337621
Mrps25	0.830242	0.0737068	0.135	0.149	1	0.133464
Golt1a	0.149769	0.0736385	0.074	0.059	1	0.0694989
Trappc13	0.964025	0.0736284	0.116	0.125	1	0.113997
Idh3b	0.904278	0.0728182	0.102	0.106	1	0.0998551
Vapa	0.0508477	0.0725613	0.288	0.396	1	0.343236
Arhgap8	0.012009	0.0723609	0.063	0.038	1	0.0564505
Gabarapl1	0.133711	0.0717319	0.244	0.321	1	0.275475
Rps19bp1	0.528807	0.0716974	0.123	0.144	1	0.126044
Dctpp1	0.0582674	0.0715324	0.091	0.068	1	0.0823947
Nudt7	0.285886	0.0714742	0.077	0.066	1	0.0729968
Larp7	0.445297	0.0703829	0.086	0.079	1	0.0826686
Commd5	0.784077	0.0702004	0.086	0.086	1	0.0819707
Ldhd	0.0671223	0.0700834	0.051	0.034	1	0.0486356
Psmc1	0.626578	0.0699991	0.163	0.187	1	0.16102
Anapc11	0.143491	0.0697717	0.174	0.227	1	0.184531
Srp14	0.136887	0.0697533	0.293	0.382	1	0.361197
Dnajc21	0.610209	0.0696629	0.1	0.115	1	0.102929
RGD1311251	0.077602	0.069484	0.051	0.035	1	0.0514934
Dcaf13	0.955848	0.0692059	0.098	0.105	1	0.0985459
Cdkn1a	0.697305	0.0691287	0.065	0.063	1	0.0697729
Med29	0.954216	0.0691084	0.128	0.137	1	0.12513
Rmnd1	0.867289	0.069087	0.107	0.116	1	0.104691
Sult1c2a	0.0757202	0.0690101	0.074	0.055	1	0.0666701
Hpx	3.17447e-12	0.0687162	0.928	0.652	4.36427e-08	1.73127
Slc25a1	0.418036	0.0685811	0.191	0.229	1	0.199955
Txndc9	0.618234	0.067904	0.14	0.159	1	0.14095
Spg21	0.0998107	0.0678176	0.17	0.226	1	0.183562
Mtfp1	0.217095	0.0674093	0.07	0.057	1	0.0653321
Cct6a	0.0691658	0.0670756	0.214	0.287	1	0.235656
mrpl24	0.750093	0.0670062	0.105	0.117	1	0.103353
Amdhd1	0.680463	0.0666876	0.098	0.096	1	0.0950192
Atf5	0.000178929	0.0659598	0.04	0.015	1	0.0368329
Tm4sf4	0.0685421	0.0654817	0.172	0.234	1	0.196729
LOC100911516	0.00101778	0.0653567	0.04	0.017	1	0.0377759
Cyp2a1	4.89444e-06	0.0652672	0.73	0.49	0.0672887	0.724755
Pnpla5	0.190585	0.0650479	0.047	0.035	1	0.0489941
Prkar1a	0.918437	0.0647258	0.149	0.157	1	0.146239
Fmo5	2.25952e-08	0.0646561	0.042	0.009	0.000310639	0.0353421
Gbe1	0.0758287	0.064574	0.242	0.321	1	0.291932
Prdx4	0.131599	0.0641259	0.188	0.246	1	0.213388
Mrpl46	0.9634	0.0640255	0.1	0.105	1	0.0961122
Ddrgk1	0.0037609	0.0638493	0.193	0.297	1	0.230978
Med31	0.949652	0.0637936	0.107	0.114	1	0.103627
Taf13	0.944099	0.0635589	0.081	0.085	1	0.0806615
Apool	0.828121	0.0633276	0.088	0.096	1	0.0871094
C4bpa	3.71522e-06	0.0632697	0.784	0.514	0.0510769	0.804225
Mrps26	0.763481	0.0628219	0.121	0.135	1	0.120049
Zmat2	0.470592	0.0626584	0.156	0.187	1	0.162909
Tmem134	0.141998	0.0625606	0.226	0.293	1	0.249929
Mrpl53	0.499483	0.0625606	0.126	0.146	1	0.122915
Adam28	0.164248	0.062219	0.072	0.057	1	0.0660011
Spc24	0.0731462	0.0621604	0.04	0.025	1	0.0480616
Spa17	0.00883317	0.0621483	0.049	0.027	1	0.0439498
Ciao2a	0.182059	0.062093	0.181	0.236	1	0.192498
Lonp1	0.539294	0.0620363	0.119	0.139	1	0.117221
Pgm1	0.0435716	0.0618198	0.133	0.187	1	0.145088
Ninj1	0.726133	0.0615948	0.319	0.356	1	0.413848
Slc25a10	0.14061	0.0615801	0.142	0.184	1	0.151489
Ube2k	0.0480559	0.0615022	0.202	0.279	1	0.224475
Tpi1	0.00787311	0.0613239	0.051	0.028	1	0.0448928
Tmem126b	0.746946	0.0610279	0.091	0.101	1	0.0885713
LOC100360057	1.4692e-05	0.0609662	0.937	0.811	0.201986	1.29147
Ciao2b	0.6275	0.0607471	0.123	0.141	1	0.124066
Dcakd	0.0565888	0.0605	0.044	0.028	1	0.0426118
Naprt	0.914417	0.0603258	0.095	0.099	1	0.0924932
Mrps22	0.264277	0.0600624	0.074	0.062	1	0.0673391
Lgals2	8.89082e-05	0.0600502	0.037	0.013	1	0.0335801
Cdc34	0.216691	0.0599681	0.128	0.164	1	0.133069
Ufsp2	0.399388	0.0599528	0.1	0.12	1	0.101807
Znhit6	0.682315	0.0598411	0.084	0.081	1	0.0799636
Acp1	0.115326	0.0597959	0.133	0.176	1	0.138395
Aifm2	0.128199	0.0595782	0.049	0.035	1	0.0460807
Rpusd3	0.437254	0.059291	0.06	0.053	1	0.0581863
Timm17a	0.151369	0.0592135	0.114	0.15	1	0.120813
Dgcr6	0.427757	0.059075	0.049	0.042	1	0.0496075
Hikeshi	0.177613	0.0589951	0.147	0.187	1	0.149953
Rbfa	0.754978	0.0588883	0.091	0.1	1	0.0859771
Me1	0.135153	0.0587878	0.112	0.149	1	0.118098
Crb3	0.338416	0.0585784	0.058	0.049	1	0.0553863
Rab18	0.57828	0.0584518	0.109	0.127	1	0.111566
Ssx2ip	0.526673	0.0583495	0.084	0.098	1	0.0843755
Pex16	0.772629	0.0582662	0.098	0.107	1	0.0926144
Aldh1l1	0.204589	0.0580118	0.063	0.05	1	0.0569694
Tmbim6	0.000446622	0.057983	0.263	0.415	1	0.338378
Mrpl4	0.60203	0.0577995	0.105	0.121	1	0.103656
Nars	0.0655144	0.0577504	0.135	0.187	1	0.145022
Palmd	0.000961643	0.0577123	0.035	0.014	1	0.032666
Tysnd1	0.826021	0.0575946	0.079	0.079	1	0.0762207
Nudt8	0.570305	0.0574287	0.098	0.114	1	0.096236
AABR07015057.1	0.110973	0.0573661	0.07	0.052	1	0.0631723
Nme3	0.0972902	0.0569902	0.151	0.204	1	0.158713
Uba5	0.934556	0.0567509	0.109	0.113	1	0.101467
Ap2s1	0.0716362	0.0562926	0.205	0.273	1	0.239351
Mrpl44	0.979433	0.0562799	0.088	0.092	1	0.0841305
Pgpep1	0.430018	0.056269	0.133	0.159	1	0.1324
Fn3k	6.37321e-05	0.0562052	0.037	0.012	0.876189	0.0321182
Eif3j	0.0171933	0.0560051	0.181	0.262	1	0.208081
Pyurf	0.903542	0.0558261	0.095	0.101	1	0.0884186
Denr	0.899574	0.055631	0.067	0.072	1	0.067463
Nrep	0.098372	0.0555662	0.047	0.032	1	0.0435547
Mrpl19	0.888341	0.0551507	0.067	0.068	1	0.0653032
Sult2b1	0.000697517	0.0547872	0.04	0.016	1	0.0337302
Smim22	0.278103	0.0546407	0.063	0.052	1	0.0583364
Pam16	0.00998512	0.0545711	0.142	0.216	1	0.159258
Cyp4f1	7.82539e-06	0.0545448	0.698	0.47	0.107583	0.681179
Ttpa	0.65976	0.0544586	0.128	0.145	1	0.126497
Ttc32	0.661563	0.0544512	0.077	0.074	1	0.070837
Oaz1	0.12336	0.0544367	0.274	0.36	1	0.320284
Plekhb1	0.922827	0.0543896	0.077	0.082	1	0.0736658
Gfm1	0.841169	0.0542393	0.072	0.078	1	0.0725728
Polr3k	0.526464	0.0541536	0.123	0.144	1	0.12218
Fdxr	0.120435	0.0540539	0.063	0.047	1	0.0548385
Fam89a	0.969221	0.0535155	0.072	0.076	1	0.0704419
Snrpc	0.448882	0.0533693	0.163	0.194	1	0.163454
Prelid2	0.777201	0.0531235	0.074	0.073	1	0.0706869
Cops6	0.628509	0.0531214	0.16	0.182	1	0.156429
Txnrd1	0.0266122	0.052991	0.133	0.193	1	0.144993
Hmox2	0.484845	0.0525722	0.114	0.135	1	0.113601
Alkbh2	0.441582	0.0525395	0.06	0.053	1	0.0560554
Sh3gl3	0.821717	0.0525345	0.077	0.083	1	0.0745799
Nutf2	0.555966	0.0523888	0.133	0.154	1	0.129995
Ube2a	0.429346	0.0515396	0.128	0.151	1	0.127082
Ift27	0.845379	0.0507467	0.063	0.062	1	0.0596744
Cpt2	0.319655	0.0504775	0.098	0.122	1	0.100158
Psmd4	0.245107	0.0503833	0.2	0.248	1	0.21258
Mrpl37	0.787589	0.0503091	0.098	0.107	1	0.0938312
Gss	0.762721	0.0498075	0.063	0.061	1	0.0611652
Syap1	0.307934	0.0496091	0.147	0.179	1	0.146484
Morn2	0.183086	0.0494873	0.033	0.023	1	0.0333351
Galm	0.172235	0.0494243	0.119	0.153	1	0.121359
LOC100911238	0.186302	0.0494228	0.047	0.035	1	0.0435547
Atxn7l3b	0.0713635	0.0491766	0.167	0.222	1	0.179911
Coa8	0.0246528	0.0489907	0.163	0.233	1	0.178423
Ggact	0.386037	0.0488405	0.051	0.043	1	0.0486645
Rnaseh2c	0.869331	0.0487477	0.105	0.111	1	0.0999763
Mrps31	0.75527	0.0483373	0.072	0.07	1	0.0657272
LOC108350502	0.334703	0.048055	0.135	0.164	1	0.134652
Psmd12	0.336272	0.0479847	0.167	0.203	1	0.170421
Gstt2	0.269304	0.0476484	0.119	0.148	1	0.11987
Cox19	0.262899	0.0470379	0.126	0.156	1	0.123763
Mpv17l	0.496413	0.0469727	0.042	0.036	1	0.0415187
Tatdn1	0.723778	0.0468317	0.042	0.039	1	0.0426118
Oplah	0.44756	0.0463948	0.093	0.111	1	0.0948691
Apba3	0.748199	0.0461684	0.098	0.108	1	0.0910024
Sumo3	0.0257277	0.0459382	0.165	0.235	1	0.17964
Nqo2	0.0906538	0.0457572	0.047	0.031	1	0.040452
Hspb11	0.952758	0.0457258	0.056	0.056	1	0.0531976
Rnf126	0.873749	0.045696	0.077	0.082	1	0.0720539
Trappc1	0.14157	0.0456086	0.114	0.151	1	0.11676
LOC108349244	0.782627	0.045438	0.072	0.079	1	0.0694989
Ddc	0.687676	0.0451789	0.067	0.075	1	0.0655771
Ramac	0.482522	0.0451516	0.095	0.112	1	0.0943502
Snrpd3	0.129787	0.0449457	0.198	0.254	1	0.209722
LOC500956	0.386315	0.0449001	0.091	0.109	1	0.0920403
Mcrip2	0.348706	0.0447925	0.067	0.057	1	0.0587315
Serf1	0.604121	0.0447909	0.072	0.067	1	0.0631723
Dpcd	0.707473	0.0447909	0.058	0.065	1	0.0586103
Akr1c2	0.237644	0.0446637	0.037	0.028	1	0.0368329
Nubp2	0.587154	0.0446537	0.086	0.099	1	0.0848284
Asna1	0.2467	0.0446522	0.086	0.11	1	0.0890902
Magoh	0.312747	0.0446418	0.149	0.182	1	0.149491
Nudt19	0.399313	0.0445267	0.06	0.074	1	0.0625982
LOC684988	1.93684e-10	0.0443228	0.877	0.665	2.66277e-06	1.09213
LOC691083	0.657084	0.0442615	0.065	0.061	1	0.0585814
Miox	0.00453294	0.0442492	0.04	0.019	1	0.0321182
Nol7	0.0642557	0.0442467	0.235	0.311	1	0.276732
Cebpg	0.146536	0.0441802	0.142	0.184	1	0.143684
Srp54a	0.367417	0.0441512	0.093	0.113	1	0.0923142
LOC691427	0.487991	0.0441396	0.074	0.088	1	0.0729679
Uxt	0.212077	0.0436364	0.074	0.098	1	0.0787205
Ankrd24	0.42948	0.0435908	0.063	0.055	1	0.0545646
Elof1	0.278745	0.0433415	0.135	0.167	1	0.131183
Acot8	0.556307	0.043321	0.058	0.053	1	0.0522836
Lias	0.910738	0.0432068	0.067	0.068	1	0.0611363
Ccdc25	0.318739	0.0428935	0.091	0.112	1	0.0894854
AABR07032520.1	9.59873e-06	0.0426954	0.023	0.005	0.131963	0.0208344
Fabp5	0.047785	0.042683	0.165	0.134	1	0.17885
Nudt22	0.139396	0.0426106	0.047	0.033	1	0.0397829
Immp1l	0.429101	0.0424924	0.086	0.103	1	0.0831876
Polr2e	0.0940916	0.0421046	0.202	0.263	1	0.226314
Nsfl1c	0.224074	0.0419462	0.102	0.131	1	0.103627
Chchd6	0.661883	0.0418256	0.049	0.045	1	0.0458357
AABR07006025.1	0.179197	0.0417902	0.044	0.032	1	0.0391139
Pkig	0.534208	0.0417722	0.149	0.145	1	0.150953
Coq6	0.470859	0.0416784	0.049	0.042	1	0.0442237
Snrpd2	0.385935	0.0415883	0.36	0.436	1	0.456797
Neurl2	0.468349	0.0415299	0.044	0.038	1	0.0409998
Psmd6	0.41001	0.0409672	0.135	0.16	1	0.13024
Tfb2m	0.583882	0.0409582	0.058	0.068	1	0.0582152
Wdr45	0.959326	0.0409582	0.065	0.066	1	0.0599483
Bdh2	0.147538	0.0409468	0.037	0.026	1	0.0340041
RGD1559960	0.00338131	0.0407429	0.026	0.01	1	0.0233893
Mthfd1	0.344136	0.040704	0.105	0.128	1	0.102958
Eif4e	0.122544	0.0407012	0.121	0.161	1	0.12218
Mrpl45	0.41734	0.0406836	0.079	0.095	1	0.0768898
AABR07036855.1	0.350189	0.0406117	0.053	0.044	1	0.0474477
Coq7	0.703968	0.0406117	0.049	0.046	1	0.0458357
Tmem106b	0.0523108	0.0405667	0.109	0.156	1	0.115034
Acy3	0.765618	0.0404645	0.065	0.071	1	0.0632961
Wdr74	0.850839	0.04036	0.051	0.05	1	0.0479666
Mturn	0.319815	0.04025	0.033	0.025	1	0.031997
Adh7	0.0252402	0.0402216	0.035	0.019	1	0.0298372
Erp44	0.021191	0.0402073	0.17	0.245	1	0.184505
Dus1l	0.576001	0.0401809	0.086	0.099	1	0.0806326
Tomm6	0.843769	0.0399574	0.047	0.05	1	0.0470526
Nubp1	0.0762782	0.0397877	0.151	0.199	1	0.153177
Macrod1	0.733063	0.0396506	0.086	0.095	1	0.0794447
LOC100912405	0.0519531	0.0395832	0.044	0.028	1	0.037228
Fmc1	0.150768	0.0394153	0.137	0.176	1	0.138271
Ywhae	0.120056	0.0393919	0.388	0.489	1	0.441878
Marc1	0.0645555	0.0393318	0.253	0.334	1	0.295781
Cutc	0.778469	0.0392338	0.081	0.088	1	0.0740609
Nudt6	0.170222	0.0390108	0.037	0.026	1	0.0333351
Cript	0.0157313	0.0389253	0.153	0.223	1	0.167648
Psmd14	0.167025	0.0388136	0.112	0.144	1	0.109677
Thnsl2	0.875647	0.0387985	0.037	0.036	1	0.0370779
Rab38	0.926524	0.0387872	0.056	0.058	1	0.0515857
RGD1562987	0.0627275	0.0387035	0.153	0.209	1	0.161784
Tsta3	0.0962895	0.0387035	0.109	0.148	1	0.109896
Dpy30	0.234113	0.0386405	0.156	0.192	1	0.156674
Ubd	0.011044	0.0386368	0.03	0.014	1	0.0322131
Dhdds	0.193797	0.0382677	0.105	0.135	1	0.104296
Emc4	0.183849	0.0380524	0.121	0.155	1	0.119775
Dnajc22	0.104102	0.0379828	0.121	0.161	1	0.122546
Sec14l3	0.133218	0.0379391	0.04	0.027	1	0.0356161
Eif4ebp3	0.0271883	0.037891	0.133	0.19	1	0.141791
Timd2	0.066896	0.0378761	0.153	0.209	1	0.173218
Angptl8	0.155033	0.0377816	0.086	0.115	1	0.0897593
AABR07048487.2	0.676991	0.0375332	0.098	0.108	1	0.100195
C2cd4d	4.76416e-06	0.0373397	0.026	0.005	0.0654977	0.0205605
Sdhaf4	0.301906	0.0371904	0.03	0.023	1	0.0294421
Prelid1	0.00399468	0.0371308	0.207	0.31	1	0.232232
Smagp	0.260453	0.0370281	0.156	0.192	1	0.162087
Mrps30	0.945057	0.0369072	0.056	0.056	1	0.0516146
Dph5	0.53447	0.0368085	0.049	0.043	1	0.0442237
Sat2	0.978659	0.0367728	0.067	0.07	1	0.0627772
Mmaa	0.245709	0.0367072	0.042	0.032	1	0.036559
Bccip	0.239625	0.036692	0.105	0.133	1	0.105787
Papola	0.0294763	0.0365532	0.147	0.209	1	0.157193
C3	5.10124e-09	0.0362299	0.921	0.731	7.01318e-05	1.90584
Dcun1d5	0.285871	0.0360406	0.149	0.181	1	0.14341
Mrps10	0.0662152	0.0360111	0.028	0.016	1	0.0250013
Cenpm	0.399537	0.0360047	0.037	0.03	1	0.034278
Lyrm7	0.164353	0.0358911	0.026	0.016	1	0.0250013
Tfam	0.13128	0.0358581	0.095	0.127	1	0.0958383
Net1	0.0103401	0.0358204	0.158	0.234	1	0.183672
Tmem218	0.529936	0.0358191	0.06	0.071	1	0.0579124
Cdc37	0.0294169	0.0357804	0.16	0.224	1	0.17206
Phf5a	0.166233	0.0354995	0.17	0.217	1	0.176105
Eif4e2	0.190109	0.0354959	0.153	0.193	1	0.152017
Pon2	0.645222	0.0353969	0.449	0.495	1	0.462254
Mrpl10	0.157784	0.0353733	0.067	0.092	1	0.0695939
Chac2	0.347457	0.0352489	0.06	0.051	1	0.0503977
Vdac2	0.0508214	0.0352458	0.293	0.397	1	0.37129
Acyp2	0.58419	0.0350664	0.037	0.033	1	0.0342491
Eid1	0.110693	0.0343097	0.212	0.27	1	0.231375
Aldh16a1	0.654053	0.034197	0.067	0.076	1	0.0641152
Bloc1s3	0.727908	0.0340876	0.047	0.044	1	0.0426118
Ung	0.582591	0.0340456	0.079	0.091	1	0.0727229
Czib	0.543532	0.0339386	0.077	0.089	1	0.0729968
Txnl4a	0.199309	0.0339186	0.147	0.185	1	0.146663
Gatc	0.0824494	0.0338172	0.079	0.113	1	0.0832164
Ube2d2	0.0930428	0.0338031	0.095	0.131	1	0.097669
Ak4	0.000175361	0.0337814	0.019	0.004	1	0.0163936
LOC100911558	0.201949	0.033507	0.079	0.104	1	0.0854423
Mccc2	0.200601	0.0334774	0.079	0.104	1	0.0798135
AABR07058498.1	0.863214	0.0334602	0.047	0.05	1	0.0442237
Ddx49	0.560836	0.0332747	0.056	0.065	1	0.0548385
Mtx1	0.383593	0.033235	0.095	0.114	1	0.0903045
Chchd7	0.0867436	0.0332007	0.088	0.123	1	0.0910973
Rassf7	0.121502	0.0330911	0.028	0.017	1	0.0243034
Ttc1	0.0701372	0.0330021	0.102	0.141	1	0.104625
Rpp38	0.014468	0.0325949	0.026	0.011	1	0.0215034
Serhl2	0.915391	0.0325766	0.042	0.042	1	0.0403308
Dnpep	0.237315	0.0324598	0.128	0.159	1	0.126592
Cdc20	0.217767	0.0323392	0.021	0.014	1	0.0239083
Magix	0.00262405	0.0322879	0.026	0.009	1	0.0205605
Serbp1	0.297203	0.0322782	0.344	0.419	1	0.42928
Erh	0.251213	0.0322579	0.298	0.369	1	0.348594
Asgr2	0.00618165	0.0322196	0.179	0.266	1	0.207193
Atp6ap1l	0.1198	0.0321755	0.021	0.012	1	0.0201654
Msrb2	0.791676	0.0320885	0.063	0.068	1	0.0576673
Ugt2b35	0.000769249	0.0320358	0.742	0.523	1	0.740526
LOC683897	0.259113	0.0318157	0.035	0.026	1	0.0307801
Anks4b	0.731228	0.0317982	0.058	0.064	1	0.0539905
Bnip1	0.750452	0.03167	0.07	0.076	1	0.0634462
Gtf3a	0.243364	0.0316371	0.098	0.124	1	0.0928883
Uchl5	0.266666	0.0314849	0.056	0.073	1	0.0568482
Wdr46	0.758847	0.0312536	0.049	0.046	1	0.0432808
Mpnd	0.071505	0.0312321	0.123	0.17	1	0.124735
AABR07036007.1	0.122538	0.0312069	0.035	0.023	1	0.0288943
Med28	0.271875	0.0311302	0.109	0.136	1	0.10472
Eif4ebp1	0.158444	0.0311062	0.13	0.169	1	0.134681
Stap2	0.332565	0.0310734	0.063	0.079	1	0.0623531
Mbl1	0.010663	0.0309674	0.205	0.293	1	0.24016
Mmadhc	0.166583	0.0307542	0.07	0.095	1	0.0713848
Msra	0.01083	0.0302962	0.021	0.008	1	0.0182795
AABR07032097.1	0.326143	0.0301935	0.067	0.085	1	0.0653321
Tubb2a	0.608508	0.0300126	0.163	0.184	1	0.16598
Hsdl2	0.421902	0.0299858	0.077	0.092	1	0.0732418
Gkap1	0.113916	0.029713	0.128	0.168	1	0.132097
Ndufaf8	0.0600464	0.0296902	0.153	0.208	1	0.154968
Gne	0.049029	0.0296352	0.116	0.164	1	0.122604
Ppox	0.704411	0.0296306	0.058	0.055	1	0.0497287
Dnlz	0.259421	0.0295962	0.081	0.103	1	0.0783516
AABR07018269.2	0.855317	0.029545	0.03	0.032	1	0.0299321
LOC103690477	0.0424975	0.0294552	0.019	0.009	1	0.0176105
Erg28	0.104311	0.029449	0.14	0.184	1	0.139338
Pir	0.868562	0.0293346	0.042	0.045	1	0.0403308
Pald1	0.0324611	0.0290991	0.142	0.201	1	0.149858
Nelfe	0.138786	0.029027	0.058	0.081	1	0.0604306
Tmem208	0.0404945	0.0289299	0.153	0.212	1	0.158286
Rbm8a	0.0664402	0.0288599	0.235	0.309	1	0.272196
Preb	0.338541	0.0287399	0.084	0.103	1	0.0803876
Gatad1	0.346703	0.0286284	0.04	0.051	1	0.0416688
Aldh1l2	0.0116211	0.0286147	0.023	0.01	1	0.0189485
Ubfd1	0.998822	0.0283409	0.067	0.069	1	0.0608913
Kdf1	0.0260697	0.0280916	0.026	0.012	1	0.0205605
Fam32a	0.0424745	0.0280336	0.158	0.218	1	0.171825
LOC100360413	0.0868732	0.0280104	0.307	0.395	1	0.368391
Lhpp	0.598815	0.0278341	0.051	0.059	1	0.0493336
Lin7a	0.0117053	0.0277747	0.023	0.01	1	0.0189485
Sarnp	0.0150591	0.0275297	0.181	0.259	1	0.200748
Cfap126	0.506954	0.0270529	0.021	0.017	1	0.0211083
LOC102546716	0.0796766	0.0270359	0.016	0.008	1	0.0159985
Arl6	0.371781	0.0269531	0.026	0.019	1	0.0233893
Bcs1l	0.050049	0.0268351	0.026	0.014	1	0.0205605
Nsdhl	0.0482649	0.0268351	0.23	0.304	1	0.268542
Lsm12	0.0028176	0.0267613	0.167	0.26	1	0.181157
Hsp90ab1	0.154026	0.0267576	0.963	0.886	1	1.47084
Odf3b	0.0763636	0.0267353	0.026	0.014	1	0.0215034
Ipo4	0.951432	0.0267154	0.047	0.048	1	0.0435547
Borcs8	0.928418	0.0266765	0.035	0.035	1	0.032666
Litaf	0.0141268	0.0265711	0.147	0.215	1	0.152903
Inava	0.0163228	0.0263936	0.014	0.005	1	0.0134436
Ccdc124	0.0269546	0.0263177	0.126	0.181	1	0.13043
Nop16	0.0995966	0.0262808	0.102	0.139	1	0.103108
Aarsd1	0.194349	0.0261733	0.098	0.125	1	0.098093
Bud23	0.5638	0.0260794	0.063	0.073	1	0.0586103
Psmg4	0.00592253	0.0258885	0.119	0.186	1	0.127411
Lyrm1	0.270769	0.025706	0.028	0.02	1	0.0237844
F8a1	0.142574	0.0257043	0.079	0.106	1	0.0778327
Eif2s1	0.13138	0.0256031	0.116	0.152	1	0.113968
Bcl7c	0.172185	0.0254899	0.126	0.162	1	0.127045
F10	0.038504	0.0254218	0.202	0.27	1	0.233957
Mgat4b	0.00787583	0.0253544	0.167	0.248	1	0.18569
Tuba1c	0.565194	0.0253253	0.077	0.087	1	0.0760129
Cct4	0.0249919	0.0252873	0.223	0.308	1	0.248409
Svip	0.0507972	0.0252655	0.06	0.092	1	0.0636912
Cldn14	0.536308	0.0252604	0.033	0.039	1	0.0329111
AABR07030091.1	0.621787	0.025195	0.026	0.022	1	0.0236343
Pzp	2.021e-06	0.0249804	0.863	0.61	0.0277848	1.17527
Vps28	0.086818	0.0245583	0.17	0.221	1	0.178492
Akap5	0.0633042	0.0245144	0.019	0.009	1	0.0166675
Nsmce2	0.201746	0.0244582	0.063	0.083	1	0.0618053
Pus7	0.720922	0.0242314	0.019	0.016	1	0.0192224
Timm21	0.502394	0.0242134	0.047	0.056	1	0.0444977
Mtfmt	0.775323	0.0241804	0.03	0.028	1	0.0275562
Cfap410	0.644098	0.0241723	0.051	0.047	1	0.0420639
AABR07039218.1	0.955314	0.0240394	0.04	0.041	1	0.03589
Psmd13	0.0767089	0.0238784	0.165	0.221	1	0.168809
Abitram	0.0675257	0.0238619	0.014	0.006	1	0.0134436
Nfu1	0.11094	0.0236851	0.079	0.11	1	0.0835853
Tubb4b	0.755407	0.0235766	0.14	0.151	1	0.136838
Xpa	0.729783	0.0235382	0.026	0.023	1	0.0243323
Optn	0.0327617	0.0235366	0.13	0.184	1	0.132218
AABR07019061.1	0.558253	0.0231369	0.037	0.044	1	0.0361639
Asmtl	0.0309787	0.023031	0.147	0.204	1	0.157164
Pdk1	0.284033	0.0229405	0.06	0.077	1	0.0572433
AABR07012795.1	0.110492	0.022745	0.023	0.014	1	0.0189485
Utp11	0.0960887	0.0226444	0.086	0.119	1	0.0853474
Cyb5b	0.0274466	0.022563	0.142	0.203	1	0.147972
Rwdd1	0.061315	0.0225428	0.13	0.177	1	0.134776
RGD1566265	0.613608	0.0225004	0.035	0.041	1	0.033609
Mrpl39	0.489613	0.0224694	0.042	0.051	1	0.0403308
Dusp19	0.621533	0.0223856	0.026	0.022	1	0.0231154
Iah1	0.205771	0.0223385	0.235	0.286	1	0.250627
Cbs	0.0822862	0.0222968	0.179	0.236	1	0.194205
AABR07004397.2	0.84894	0.0222676	0.033	0.035	1	0.0310541
Mapk9	0.129975	0.0222438	0.093	0.125	1	0.0920692
RGD1302996	0.662087	0.0221802	0.03	0.035	1	0.0310541
Slc25a23	0.646136	0.0220867	0.012	0.009	1	0.0131697
Flad1	0.560511	0.0220406	0.051	0.06	1	0.0477216
Ttc23	0.645047	0.0220066	0.035	0.04	1	0.034278
Fads6	0.157586	0.0219974	0.019	0.011	1	0.0166675
AABR07042821.1	0.0505276	0.0219697	0.195	0.264	1	0.214484
Crot	0.121121	0.021905	0.198	0.25	1	0.215622
Crip2	0.127802	0.0217818	0.181	0.234	1	0.198551
Wipi2	0.625372	0.0217721	0.033	0.038	1	0.0312991
Mettl26	0.666385	0.021686	0.044	0.04	1	0.0362851
Slirp	0.48916	0.02158	0.079	0.092	1	0.0698941
Tom1l1	0.416097	0.021515	0.035	0.044	1	0.0352209
Trnau1ap	0.444741	0.0211775	0.044	0.054	1	0.0413949
LOC100361934	0.55251	0.0210565	0.03	0.026	1	0.0253964
Bbs2	0.868377	0.0210565	0.023	0.025	1	0.0236632
Fbxo4	0.313694	0.0209563	0.028	0.039	1	0.029961
Sec14l2	0.076071	0.0209532	0.107	0.147	1	0.106577
Rpl23a	2.25572e-06	0.0207966	0.944	0.779	0.0310117	1.17737
Pomc	0.593019	0.0207405	0.016	0.013	1	0.0157246
Ctf1	0.573698	0.0206433	0.03	0.026	1	0.0256703
Gimd1	0.415154	0.0206323	0.04	0.032	1	0.0330611
Bbox1	0.276703	0.0205688	0.023	0.016	1	0.0198915
Farsb	0.335603	0.0205389	0.037	0.049	1	0.0373519
Lrrfip2	0.746185	0.0202055	0.058	0.064	1	0.0525575
Morf4l1	0.150648	0.0201828	0.079	0.106	1	0.0764658
Eapp	0.0455631	0.0200044	0.119	0.166	1	0.120718
Nr2f6	0.00131365	0.0199854	0.137	0.223	1	0.1498
Zfp326	0.676463	0.0199766	0.037	0.042	1	0.0352209
AABR07051507.1	0.273604	0.0199629	0.065	0.083	1	0.0614102
Tmed2	0.0404123	0.019937	0.391	0.492	1	0.414066
Aifm1	0.0395885	0.0199361	0.116	0.165	1	0.116768
Erlec1	0.00480521	0.0198428	0.165	0.253	1	0.184626
Sectm1b	0.899275	0.0197354	0.019	0.018	1	0.0182795
Mapk8ip1	0.938906	0.0197344	0.028	0.028	1	0.0259442
Pla2g12b	0.126659	0.0196521	0.074	0.102	1	0.0727229
Dnajc4	0.586534	0.0196521	0.044	0.051	1	0.0403019
Rxrg	0.59387	0.0196521	0.044	0.051	1	0.0407259
Grtp1	0.259682	0.0196521	0.014	0.009	1	0.0134436
Mrpl43	0.847128	0.01957	0.035	0.034	1	0.0298372
Veph1	0.2967	0.019315	0.012	0.007	1	0.0118316
AABR07040855.1	0.368764	0.0192586	0.058	0.072	1	0.0544434
Cdadc1	0.0761735	0.0190265	0.051	0.077	1	0.0533215
Pelo	0.221455	0.0189498	0.06	0.08	1	0.0586103
Mrpl3	0.0635417	0.0188481	0.098	0.138	1	0.099215
Plekha4	0.177967	0.0188116	0.016	0.009	1	0.0141126
Ntan1	0.11225	0.0188116	0.247	0.311	1	0.274536
Dtd2	0.221432	0.0187791	0.049	0.066	1	0.0477216
Exosc4	0.11694	0.0186963	0.1	0.134	1	0.0969051
Gmppb	0.810467	0.0186593	0.023	0.026	1	0.0227203
Snapin	0.0611807	0.0186249	0.14	0.191	1	0.142196
Thap3	0.233674	0.0185599	0.06	0.079	1	0.0586103
Ces2i	0.993629	0.0184728	0.007	0.007	1	0.00952173
Myo1b	0.352501	0.0184593	0.049	0.062	1	0.0467786
Cdip1	0.111857	0.0184471	0.081	0.111	1	0.0799636
Wdr83os	0.0536599	0.0184116	0.221	0.295	1	0.240652
Alkbh7	0.341559	0.0183479	0.077	0.094	1	0.0711109
Mipep	0.68913	0.0182766	0.042	0.047	1	0.0375019
Cul4a	0.202057	0.0182154	0.084	0.108	1	0.0794447
RGD1304567	0.112752	0.0182006	0.072	0.1	1	0.0702629
Mnat1	0.337978	0.01817	0.063	0.078	1	0.0588553
Pi4k2b	0.370599	0.0181498	0.021	0.015	1	0.0182795
Acat2l1	0.420125	0.0180519	0.012	0.008	1	0.0118316
Wfdc3	0.287264	0.0179716	0.016	0.011	1	0.0138387
Urad	0.00792244	0.0178714	0.007	0.001	1	0.00766474
Fam136a	0.432062	0.0177803	0.07	0.083	1	0.0608624
Cdv3	0.0901639	0.0177581	0.126	0.167	1	0.125404
Zfp593	0.114768	0.0177267	0.067	0.094	1	0.0657272
Kif21a	0.440076	0.0177109	0.009	0.006	1	0.0102196
Acsm5	0.194355	0.0175526	0.086	0.111	1	0.0836116
Irx1	0.156116	0.0175518	0.016	0.009	1	0.0141126
Polr3gl	0.215241	0.0175092	0.077	0.099	1	0.0720539
Srr	0.556229	0.0174728	0.016	0.013	1	0.0150556
Prrg4	0.842034	0.0174728	0.014	0.013	1	0.0143865
Bola2	0.000797198	0.0174305	0.298	0.454	1	0.376447
RGD1308147	0.407621	0.0173923	0.04	0.05	1	0.0375019
Smim12	0.197503	0.0172959	0.102	0.131	1	0.0973291
Deptor	0.491548	0.0172892	0.009	0.006	1	0.0102196
Cdc123	0.266597	0.0171005	0.072	0.091	1	0.0657272
Tcf24	6.47092e-05	0.0170243	0.014	0.002	0.889622	0.00967182
AABR07004572.1	0.734485	0.016857	0.06	0.057	1	0.0602222
Acot12	0.0523956	0.0167346	0.126	0.173	1	0.128599
Tmem251	0.668611	0.0166354	0.016	0.014	1	0.0150556
Ddx1	0.233012	0.0166044	0.081	0.104	1	0.0750039
Rpl35	6.48173e-11	0.0165209	1	0.934	8.91108e-07	2.19915
Nln	0.0484511	0.0163939	0.091	0.131	1	0.0896643
Guk1	0.0195108	0.0163804	0.17	0.241	1	0.181007
Abhd11	0.778264	0.0163676	0.03	0.033	1	0.0272823
Samm50	0.0440117	0.0161928	0.093	0.135	1	0.0936811
Mmachc	0.892751	0.0161412	0.016	0.016	1	0.0159985
Oxnad1	0.137563	0.0161146	0.053	0.076	1	0.0528314
AABR07034767.1	0.209913	0.0161011	0.009	0.005	1	0.00927671
Cdk1	0.0306199	0.0158839	0.028	0.014	1	0.0272823
Stard5	0.457465	0.0158418	0.03	0.024	1	0.0237844
Mtmr7	0.424298	0.0157986	0.019	0.014	1	0.0157246
Reg4	0.0390808	0.0157545	0.009	0.003	1	0.00833376
Metap1d	0.693395	0.0157239	0.019	0.016	1	0.0166675
Lims2	0.253709	0.015694	0.065	0.084	1	0.0614102
AABR07044551.1	0.107935	0.015679	0.012	0.005	1	0.00994574
Zfp637	0.152441	0.0155986	0.072	0.097	1	0.0704419
RGD1562699	0.156508	0.015529	0.016	0.009	1	0.0131697
Ergic1	0.737828	0.015529	0.012	0.01	1	0.0118316
AABR07072356.1	0.070854	0.0154758	0.112	0.153	1	0.109132
Pwp1	0.574811	0.015475	0.03	0.036	1	0.0284991
AABR07006627.1	0.921653	0.015475	0.033	0.034	1	0.0288943
Tbcb	0.917931	0.0154545	0.012	0.012	1	0.0127746
Gtf3c6	0.135515	0.0152605	0.056	0.079	1	0.0540194
Spryd4	0.818492	0.0151163	0.044	0.047	1	0.037228
Arl6ip4	0.072636	0.0151098	0.088	0.124	1	0.0869593
Nrbf2	0.0399201	0.0150793	0.123	0.172	1	0.121877
Aox2	0.173594	0.0149086	0.007	0.003	1	0.00766474
AC109891.1	0.729364	0.0148894	0.019	0.016	1	0.0166675
Thop1	0.729364	0.0148894	0.019	0.016	1	0.0166675
Rad23b	0.000570268	0.0148735	0.202	0.32	1	0.229969
Kctd5	0.124635	0.0148691	0.056	0.08	1	0.0547173
Rcan2	0.933754	0.0148527	0.042	0.041	1	0.0346731
Phlda2	0.161432	0.014835	0.012	0.006	1	0.00994574
Tma16	0.742879	0.0146729	0.026	0.023	1	0.0215034
Mrm2	0.744081	0.0146729	0.026	0.023	1	0.0215034
Syngr1	0.766655	0.0146729	0.021	0.024	1	0.0201654
RGD1311345	0.0175651	0.0146598	0.091	0.141	1	0.0941051
Sh3yl1	0.661199	0.0146573	0.04	0.036	1	0.0311753
Rbp7	0.705442	0.0144009	0.016	0.019	1	0.0166675
Map1lc3b	0.00597649	0.0143771	0.151	0.229	1	0.160896
AABR07002065.2	0.174367	0.0143411	0.014	0.008	1	0.0115577
AABR07000411.1	0.422838	0.0143411	0.012	0.008	1	0.0108887
Wfdc21	0.00204581	0.0142871	0.156	0.11	1	0.177425
Sfxn5	0.227896	0.0141976	0.019	0.012	1	0.0147816
N6amt1	0.961671	0.0141018	0.049	0.05	1	0.0413949
Gnl3	0.143374	0.0140719	0.074	0.1	1	0.0701391
LOC688754	0.00768157	0.0140632	0.014	0.004	1	0.00967182
AABR07056415.1	0.335907	0.0140632	0.007	0.004	1	0.00766474
Kmo	0.0590732	0.014058	0.079	0.115	1	0.0827924
Zfp770	0.834578	0.0140555	0.019	0.017	1	0.0166675
Hcn3	0.6512	0.0139204	0.009	0.007	1	0.0102196
Sgf29	0.514943	0.0137645	0.053	0.063	1	0.0471738
Tmem258b	0.299686	0.0137578	0.07	0.087	1	0.0631723
Fkbpl	0.996651	0.0137059	0.028	0.028	1	0.0240584
Ap1s1	0.0173915	0.0136793	0.1	0.152	1	0.104391
Xrcc6	0.576486	0.0136351	0.037	0.044	1	0.0327872
Iqgap2	0.0592066	0.0136179	0.116	0.16	1	0.116249
Nr1h3	0.613721	0.0136015	0.198	0.198	1	0.214916
Nudc	0.600758	0.0135691	0.016	0.02	1	0.0169414
Fam13a	0.544332	0.0134998	0.016	0.021	1	0.0171865
Lsm1	0.0467152	0.0134998	0.084	0.123	1	0.0819996
Rdx	0.109883	0.013439	0.105	0.139	1	0.0998551
Dnajc24	0.254318	0.0133675	0.049	0.064	1	0.0454117
Rnd2	0.396636	0.0133658	0.037	0.047	1	0.0371068
Setd3	0.967985	0.0133622	0.026	0.026	1	0.0224464
Comtd1	0.108912	0.0132462	0.074	0.103	1	0.0716299
Ccl27	0.135942	0.0130794	0.016	0.009	1	0.0122267
Zfp771	0.430301	0.0129638	0.042	0.052	1	0.0384449
Cdkn3	0.116662	0.0129566	0.028	0.017	1	0.0263394
Ribc1	0.710662	0.0129418	0.016	0.014	1	0.0141126
Acmsd	0.00234315	0.0129341	0.005	0	1	0.00510982
Dtnbp1	0.126559	0.0127862	0.056	0.079	1	0.0563293
Ccnb1	0.852823	0.0127378	0.014	0.013	1	0.0153006
Epb41l5	0.11667	0.0126591	0.016	0.009	1	0.0122267
Pcgf2	0.996133	0.0126591	0.009	0.009	1	0.0102196
Polr2i	0.775807	0.0126269	0.044	0.048	1	0.038171
Tsfm	0.459336	0.0125235	0.019	0.014	1	0.0147816
Flacc1	0.252869	0.0123738	0.009	0.005	1	0.00833376
Phactr4	0.635208	0.0123381	0.028	0.033	1	0.0259442
Lhx8	0.300497	0.0123062	0.012	0.007	1	0.00994574
Thnsl1	0.695523	0.0122389	0.012	0.01	1	0.0108887
Mars	0.0558127	0.0122107	0.06	0.092	1	0.0602222
Fads2	0.599425	0.0121052	0.016	0.013	1	0.0141126
AC127887.1	0.0412645	0.012086	0.005	0.001	1	0.00510982
Galt	0.203726	0.0120267	0.07	0.091	1	0.066275
RGD1559600	0.0670722	0.0119518	0.012	0.005	1	0.00900279
Pdk2	0.344403	0.0119518	0.009	0.006	1	0.00833376
Pex11g	0.778065	0.011907	0.019	0.021	1	0.0176105
Birc5	0.202261	0.0118637	0.033	0.023	1	0.0282252
Casp12	0.442651	0.0118189	0.014	0.01	1	0.0115577
Zfp688	0.787182	0.0118189	0.012	0.01	1	0.0108887
Apex1	0.153371	0.0117634	0.063	0.086	1	0.0614102
Plgrkt	0.199355	0.0117583	0.037	0.053	1	0.036135
Arf1	0.674121	0.0117115	0.023	0.027	1	0.0217774
RGD1561113	0.750033	0.0116871	0.016	0.014	1	0.0141126
Aebp2	0.404976	0.0113989	0.014	0.01	1	0.0115577
LOC102548682	0.469318	0.0113989	0.012	0.008	1	0.0108887
Aknad1	0.742251	0.0113989	0.012	0.01	1	0.0108887
Gtf2h4	0.431614	0.0113283	0.033	0.041	1	0.0301111
Dimt1	0.831266	0.0112991	0.026	0.028	1	0.0224464
Pum3	0.598361	0.0112355	0.026	0.031	1	0.0233893
Plin5	0.106858	0.0111731	0.009	0.004	1	0.00739082
Nrg1	0.106858	0.0111731	0.009	0.004	1	0.00739082
Tex49	0.444214	0.0111081	0.009	0.006	1	0.00833376
Mrpl28	0.548404	0.0110463	0.03	0.036	1	0.0275562
RGD1359508	0.330739	0.0110168	0.04	0.051	1	0.0368329
Shroom1	0.90396	0.0109791	0.009	0.01	1	0.0102196
Tceal8	0.115321	0.0109582	0.147	0.19	1	0.146908
rnf141	0.854113	0.010915	0.014	0.013	1	0.0122267
Tex261	0.0363559	0.0108712	0.128	0.181	1	0.125404
Plekha8	0.33775	0.0108596	0.033	0.043	1	0.0310541
AABR07013746.1	0.137958	0.0107504	0.009	0.004	1	0.00739082
Rhou	0.137958	0.0107504	0.009	0.004	1	0.00739082
Fst	0.279318	0.0107504	0.007	0.004	1	0.00672179
Igf2bp3	0.706745	0.0106996	0.03	0.034	1	0.0266133
AC099453.1	0.496068	0.0106865	0.009	0.006	1	0.00833376
Osgin1	0.149702	0.01068	0.119	0.153	1	0.119351
Gsr	0.461958	0.0104538	0.033	0.041	1	0.0310541
Bmf	0.348016	0.010413	0.021	0.029	1	0.0220513
Saysd1	0.707817	0.010413	0.026	0.029	1	0.0233893
Itgae	0.439146	0.010393	0.033	0.041	1	0.0312991
AABR07001435.1	0.874341	0.010371	0.019	0.018	1	0.0157246
Trim80	0.460332	0.0103279	0.007	0.004	1	0.00672179
Gpx2	0.394653	0.0102649	0.009	0.006	1	0.00833376
Lyrm9	0.220073	0.0102549	0.049	0.066	1	0.0451667
Jmjd7	0.810777	0.0102022	0.009	0.008	1	0.00927671
LOC103690002	0.133052	0.0101752	0.093	0.123	1	0.0903334
Acad11	0.00289824	0.0101728	0.172	0.264	1	0.198654
Ccdc158	6.99045e-05	0.0100304	0.005	0	0.961047	0.00416688
Insc	0.596571	0.0100019	0.026	0.031	1	0.0233893
LOC680875	0.349721	0.00992872	0.033	0.043	1	0.032666
Cars2	0.362227	0.00991648	0.049	0.061	1	0.0442237
Mob2	0.323761	0.00978181	0.005	0.009	1	0.00613734
Ucma	0.0362167	0.00972039	0.012	0.004	1	0.0108887
Ankrd42	0.386423	0.00972039	0.016	0.011	1	0.0122267
Mcu	0.965895	0.00972039	0.012	0.011	1	0.0108887
Ddo	0.00234688	0.00960611	0.005	0	1	0.00416688
Prepl	0.488811	0.00959839	0.012	0.016	1	0.0125006
RGD1359290	0.377135	0.00954453	0.005	0.002	1	0.00510982
Cks2	0.690659	0.00950719	0.06	0.057	1	0.0597982
Dnal4	0.445513	0.00947196	0.028	0.036	1	0.0259442
Stx17	0.983973	0.00941748	0.021	0.021	1	0.0180056
Efl1	0.477874	0.00940841	0.042	0.051	1	0.0375019
AABR07046628.1	0.689302	0.0092955	0.037	0.042	1	0.0314492
AABR07009105.1	0.692959	0.0092409	0.012	0.014	1	0.0118316
Gtf2f2	0.132916	0.00923544	0.04	0.059	1	0.0393878
Dnah6	0.224892	0.00918197	0.002	0.001	1	0.00322394
AABR07005618.1	0.773721	0.00918101	0.014	0.016	1	0.0131697
Proser2	0.345819	0.00918007	0.023	0.032	1	0.0224464
Emc6	0.0050205	0.00917079	0.123	0.194	1	0.128204
Ren	0.174612	0.00912139	0.007	0.003	1	0.00577885
Gapdhs	0.462138	0.00912139	0.005	0.003	1	0.00510982
Borcs7	0.129899	0.0090672	0.079	0.107	1	0.0736658
Rem2	0.58827	0.00906109	0.007	0.005	1	0.00672179
Obp1f.1	0.549986	0.00900107	0.009	0.007	1	0.00833376
Ca6	0.295305	0.00894417	0.016	0.025	1	0.0171865
Tjp3	0.63113	0.00894417	0.021	0.025	1	0.0192224
Mtrf1	0.717431	0.00888563	0.023	0.026	1	0.0208344
Ccdc68	0.835529	0.00888186	0.012	0.011	1	0.0108887
Taco1	0.950021	0.00888186	0.012	0.012	1	0.0108887
Ptges3l1	0.206395	0.00884057	0.053	0.072	1	0.0500026
Ltc4s	0.907247	0.00876934	0.026	0.027	1	0.0233893
Frs3	0.65587	0.00858003	0.009	0.007	1	0.00833376
Zfp955a	0.9907	0.00846278	0.012	0.012	1	0.0108887
Glrx	0.0724685	0.00844896	0.14	0.186	1	0.145815
Prkaca	0.0779857	0.00844362	0.102	0.141	1	0.098272
Hebp2	0.533157	0.0084158	0.023	0.029	1	0.0215034
Cox14	0.21916	0.00833859	0.058	0.077	1	0.0535004
Serpina11	0.0757712	0.00833566	0.13	0.175	1	0.133614
AC125920.1	0.00798879	0.00833407	0.007	0.001	1	0.00483591
Ubxn4	0.000549173	0.00830992	0.195	0.314	1	0.220092
Agpat2	0.279888	0.00827548	0.007	0.004	1	0.00577885
Elf3	0.279888	0.00827548	0.007	0.004	1	0.00577885
Eefsec	0.237645	0.00825879	0.037	0.051	1	0.034523
Mthfs	0.0125094	0.00822982	0.088	0.139	1	0.0890613
Dao	0.0871798	0.00821716	0.012	0.005	1	0.00805985
AABR07018321.1	0.217801	0.00820332	0.037	0.052	1	0.03589
Lsm10	0.342995	0.00820332	0.042	0.054	1	0.037228
Aaas	0.838846	0.00817431	0.021	0.023	1	0.0182795
Phykpl	0.14565	0.00816273	0.049	0.069	1	0.0463546
Desi1	0.431692	0.00814809	0.044	0.054	1	0.0391139
Tle5	0.606587	0.00811741	0.021	0.025	1	0.0192224
Tmem82	0.745673	0.00810133	0.012	0.01	1	0.00994574
Fam133b	0.447884	0.0080931	0.044	0.054	1	0.0400569
Eif2d	0.0791893	0.00803835	0.037	0.059	1	0.0380209
L3hypdh	0.914807	0.00798656	0.014	0.015	1	0.0125006
Uroc1	0.00826061	0.00791588	0.184	0.263	1	0.208136
Hpdl	0.145409	0.00791031	0.005	0.001	1	0.00416688
Mccc1	0.106532	0.00787554	0.044	0.066	1	0.0435547
LOC103690068	0.107427	0.00785271	0.009	0.004	1	0.00644788
Ropn1	0.338304	0.00785271	0.007	0.004	1	0.00577885
Pradc1	0.0746352	0.00784105	0.056	0.083	1	0.0537455
Klhdc8a	0.715422	0.00779538	0.007	0.006	1	0.00672179
Mrpl47	0.316447	0.00778133	0.028	0.038	1	0.0268872
Tmem53	0.104891	0.0077042	0.074	0.103	1	0.068801
LOC689959	0.0858385	0.00749978	0.077	0.108	1	0.0733919
AABR07038766.1	0.216261	0.00748668	0.005	0.002	1	0.00416688
Gpt2	0.820858	0.0074569	0.016	0.018	1	0.0150556
Shmt1	0.922286	0.0074569	0.019	0.019	1	0.0157246
Vapb	0.954335	0.0074569	0.019	0.019	1	0.0157246
Caps2	0.338618	0.00743007	0.007	0.004	1	0.00577885
RGD1564937	0.338618	0.00743007	0.007	0.004	1	0.00577885
Tefm	0.925134	0.00740139	0.021	0.022	1	0.0173366
Vxn	0.34688	0.00737373	0.009	0.006	1	0.00739082
Rpl7l1	0.896628	0.00737373	0.007	0.006	1	0.00672179
Uap1	0.211643	0.00734703	0.04	0.055	1	0.0375019
Rnls	0.814608	0.00734613	0.026	0.024	1	0.0196176
Cmc1	0.0173623	0.00732724	0.126	0.185	1	0.125159
Dars2	0.455137	0.00731951	0.033	0.041	1	0.0291682
LOC103694328	0.864199	0.00731765	0.009	0.009	1	0.00833376
Abhd17c	0.0222975	0.00727533	0.088	0.134	1	0.0872044
Glod5	0.257234	0.00720625	0.019	0.012	1	0.0128958
Isg20l2	0.934573	0.00720625	0.014	0.014	1	0.0115577
Abcb7	0.877742	0.00715094	0.014	0.015	1	0.0125006
Nthl1	0.1793	0.00711362	0.053	0.073	1	0.0528314
Ube2d4	0.216479	0.00706316	0.005	0.002	1	0.00416688
Sowahb	0.294834	0.00706316	0.005	0.002	1	0.00416688
Prss21	0.294834	0.00706316	0.005	0.002	1	0.00416688
Ears2	0.890167	0.00704108	0.019	0.02	1	0.0157246
Timm50	0.143642	0.00701113	0.06	0.083	1	0.0567244
Tomm40	0.17395	0.00700755	0.009	0.004	1	0.00644788
AABR07009715.1	0.399666	0.00700755	0.007	0.004	1	0.00577885
C1qtnf4	0.939275	0.00700755	0.005	0.004	1	0.00510982
AABR07071000.1	0.551158	0.0069522	0.009	0.007	1	0.00739082
Pdcd6	0.0076793	0.00685631	0.158	0.236	1	0.170297
Btf3l4	0.882395	0.00684225	0.012	0.011	1	0.00994574
Hsd17b6	0.061389	0.00680876	0.06	0.091	1	0.0607701
Pa2g4	0.0937749	0.00680876	0.063	0.09	1	0.0614391
AABR07029198.1	0.723164	0.00678766	0.012	0.014	1	0.0108887
Nupr1l1	0.00493713	0.00669465	0.002	0	1	0.00255491
AABR07068046.1	0.00493713	0.00669465	0.002	0	1	0.00255491
RGD1561590	0.851243	0.00667922	0.016	0.018	1	0.0141126
AABR07001519.1	0.377984	0.00663978	0.005	0.002	1	0.00416688
Chaf1b	0.377984	0.00663978	0.005	0.002	1	0.00416688
Ccdc51	0.591127	0.00662538	0.016	0.02	1	0.0150556
Ppm1a	0.727919	0.00662538	0.016	0.019	1	0.0150556
RGD1597339	0.0539834	0.00661837	0.137	0.188	1	0.136991
Cenpk	0.563002	0.00647667	0.012	0.009	1	0.00900279
RGD1304728	0.654987	0.00647667	0.012	0.009	1	0.00900279
Arf4	0.00122758	0.00646334	0.209	0.322	1	0.237239
Cog3	0.429202	0.00636918	0.009	0.014	1	0.0102196
Nmral1	0.257557	0.00635075	0.033	0.045	1	0.031997
Tsen15	0.206535	0.00634201	0.044	0.061	1	0.0428857
Armc1	0.312312	0.00633357	0.065	0.081	1	0.0564505
LOC288978	0.942738	0.00631581	0.016	0.016	1	0.0131697
Cib2	0.679225	0.0063074	0.026	0.029	1	0.0233893
Sirt5	0.111819	0.0062839	0.056	0.08	1	0.0544434
LOC681367	0.0023506	0.00627039	0.005	0	1	0.00322394
AC123346.1	0.0823698	0.00627039	0.002	0	1	0.00255491
AABR07031278.1	0.0823698	0.00627039	0.002	0	1	0.00255491
Srrd	0.0823698	0.00627039	0.002	0	1	0.00255491
D2hgdh	0.226897	0.00624807	0.037	0.052	1	0.0352209
AABR07054000.1	0.463203	0.00621651	0.005	0.003	1	0.00416688
Psmd1	0.000145726	0.00619982	0.151	0.259	1	0.17517
NEWGENE-6497122	0.928019	0.00616288	0.005	0.005	1	0.00510982
Tmem102	0.928019	0.00616288	0.005	0.005	1	0.00510982
Tfb1m	0.450243	0.00615715	0.016	0.022	1	0.0157246
Lysmd4	0.604844	0.0061095	0.009	0.007	1	0.00739082
Chtf18	0.990571	0.0061095	0.007	0.007	1	0.00672179
Tmem62	0.394733	0.00610016	0.033	0.042	1	0.0291682
Prorsd1	0.100716	0.00609146	0.049	0.072	1	0.0486645
LOC100360846	0.733072	0.00600347	0.014	0.012	1	0.0106148
Isoc2b	0.224016	0.00589407	0.074	0.095	1	0.0676131
Mob3b	0.224892	0.00584626	0.002	0.001	1	0.00255491
Rap1gap	0.224892	0.00584626	0.002	0.001	1	0.00255491
Lin52	0.224892	0.00584626	0.002	0.001	1	0.00255491
RGD1305733	0.224892	0.00584626	0.002	0.001	1	0.00255491
Rab26	0.224892	0.00584626	0.002	0.001	1	0.00255491
Cd99l2	0.224892	0.00584626	0.002	0.001	1	0.00255491
RGD1563159	0.224892	0.00584626	0.002	0.001	1	0.00255491
AC242953.1	0.224892	0.00584626	0.002	0.001	1	0.00255491
Tsr3	0.0708518	0.00584626	0.065	0.095	1	0.065182
Gmps	0.0967176	0.00579865	0.072	0.101	1	0.0688299
Ect2l	0.548589	0.00579337	0.005	0.003	1	0.00416688
Ppargc1a	0.548589	0.00579337	0.005	0.003	1	0.00416688
Ccdc148	0.824335	0.00579337	0.002	0.003	1	0.00322394
Prpsap1	0.0391335	0.00575716	0.112	0.159	1	0.110623
Ncapg	0.339665	0.00574073	0.007	0.004	1	0.00577885
Eif3g	0.138107	0.00561954	0.212	0.268	1	0.223281
Eme2	0.197092	0.00553822	0.019	0.03	1	0.0197414
AABR07028013.1	0.284053	0.00553822	0.021	0.031	1	0.0208344
Psmb8	0.484565	0.00548116	0.012	0.016	1	0.0115577
Nkiras1	0.849885	0.00542996	0.016	0.018	1	0.0141126
Tsacc	0.0414857	0.00542225	0.005	0.001	1	0.00322394
Brdt	0.0414857	0.00542225	0.005	0.001	1	0.00322394
Tuba3a	0.225074	0.00542225	0.002	0.001	1	0.00255491
LOC103690017	0.382284	0.00542225	0.002	0.001	1	0.00255491
AABR07067742.1	0.382284	0.00542225	0.002	0.001	1	0.00255491
Gtf2ird2	0.382284	0.00542225	0.002	0.001	1	0.00255491
Rplp0l1	0.225933	0.00537036	0.007	0.003	1	0.00483591
Nupr1l1.1	0.632751	0.00537036	0.005	0.003	1	0.00416688
Wdr31	0.347766	0.00531871	0.009	0.006	1	0.00644788
LOC100363268	0.654395	0.00531871	0.007	0.005	1	0.00577885
Chic1	0.654395	0.00531871	0.007	0.005	1	0.00577885
Cpne4	0.991738	0.00531871	0.005	0.005	1	0.00510982
Nudt2	0.0480177	0.00528783	0.081	0.119	1	0.0816045
Uqcrb	0.579196	0.00527775	0.021	0.026	1	0.0182795
LOC103692869	0.658656	0.0052673	0.009	0.007	1	0.00739082
Ndufaf1	0.515613	0.00522747	0.021	0.026	1	0.0192224
Clpb	0.212295	0.00520063	0.047	0.063	1	0.0426118
AABR07039447.1	0.661588	0.00516519	0.009	0.012	1	0.00927671
Dhrs1	0.112994	0.00516429	0.056	0.08	1	0.0537744
Rph3al	0.59496	0.00511448	0.012	0.015	1	0.0108887
Fbxw9	0.391848	0.00507801	0.026	0.034	1	0.0233893
Coa7	0.717267	0.00507801	0.03	0.034	1	0.0247274
LOC497899	0.516299	0.00501377	0.014	0.019	1	0.0134436
AABR07002682.1	0.382509	0.00499836	0.002	0.001	1	0.00255491
Glipr1l2	0.382509	0.00499836	0.002	0.001	1	0.00255491
AY172581.2	0.382509	0.00499836	0.002	0.001	1	0.00255491
Eid2	0.533412	0.00499836	0.002	0.001	1	0.00255491
Plekhg6	0.533412	0.00499836	0.002	0.001	1	0.00255491
Sox12	0.533412	0.00499836	0.002	0.001	1	0.00255491
Atp6v0d2	0.533412	0.00499836	0.002	0.001	1	0.00255491
LOC100362333	0.533412	0.00499836	0.002	0.001	1	0.00255491
AABR07026778.1	0.533412	0.00499836	0.002	0.001	1	0.00255491
LOC108349682	0.533412	0.00499836	0.002	0.001	1	0.00255491
Mettl27	0.533412	0.00499836	0.002	0.001	1	0.00255491
LOC100911713	0.0896433	0.00497248	0.123	0.165	1	0.123821
RGD1562690	0.7147	0.00494746	0.005	0.004	1	0.00416688
Lpl	0.0549967	0.00491398	0.002	0.013	1	0.005965
Snta1	0.777543	0.00491398	0.021	0.023	1	0.0173366
LOC100911991	0.300563	0.0048968	0.009	0.005	1	0.00644788
Prtg	0.755793	0.0048968	0.005	0.006	1	0.00510982
Rsph9	0.779476	0.0048968	0.007	0.006	1	0.00577885
Dexi	0.0708608	0.00487113	0.091	0.126	1	0.0852235
Slc25a26	0.794776	0.00479619	0.012	0.01	1	0.00900279
Fam114a1	0.986248	0.00474622	0.012	0.012	1	0.00994574
AABR07054614.1	0.389638	0.00471711	0.026	0.019	1	0.0224464
Lynx1	0.721176	0.00469649	0.012	0.014	1	0.0108887
Stx8	0.0597561	0.00462725	0.105	0.145	1	0.101617
Polr3g	0.363201	0.00462	0.028	0.037	1	0.0250013
Ropn1l	0.533656	0.0045746	0.002	0.001	1	0.00255491
Scgb1c1	0.671804	0.0045746	0.002	0.001	1	0.00255491
Smim10l1	0.671804	0.0045746	0.002	0.001	1	0.00255491
Rpl10l	0.671804	0.0045746	0.002	0.001	1	0.00255491
Icam4	0.671804	0.0045746	0.002	0.001	1	0.00255491
AABR07066188.1	0.793765	0.0045247	0.005	0.004	1	0.00416688
RGD1561157	0.793765	0.0045247	0.005	0.004	1	0.00416688
Cd209a	0.793765	0.0045247	0.005	0.004	1	0.00416688
Xrcc5	0.289423	0.00452376	0.028	0.039	1	0.0268872
LOC100361067	0.705256	0.00447503	0.005	0.006	1	0.00510982
Prss36	0.840307	0.00447503	0.007	0.006	1	0.00577885
AABR07070085.1	0.866173	0.00447503	0.005	0.005	1	0.00510982
Hddc3	0.142715	0.00443097	0.058	0.08	1	0.0532265
Mri1	0.14243	0.00440642	0.044	0.064	1	0.0419427
Sh3bgrl	0.817581	0.00432738	0.014	0.013	1	0.0106148
Nrtn	0.5672	0.00430673	0.026	0.031	1	0.0224464
Rapgef4	0.534223	0.00427862	0.009	0.013	1	0.0102196
Pkp3	0.720572	0.00427862	0.012	0.014	1	0.0108887
Dmwd	0.796337	0.00415096	0.002	0.002	1	0.00255491
Btc	0.796337	0.00415096	0.002	0.002	1	0.00255491
Ccdc138	0.796337	0.00415096	0.002	0.002	1	0.00255491
AC117869.1	0.31682	0.00413368	0.014	0.021	1	0.0143865
Dpf3	0.869509	0.00410205	0.005	0.004	1	0.00416688
Tpst1	0.00127197	0.0040725	0.112	0.187	1	0.120416
Tfg	0.023366	0.00401721	0.112	0.164	1	0.10983
Traf4	0.0684605	0.00400947	0.042	0.066	1	0.0405758
Immt	0.25857	0.00400947	0.047	0.061	1	0.0426118
Sec23a	0.745176	0.00400491	0.007	0.009	1	0.00672179
Pdk4	0.867497	0.00400491	0.009	0.009	1	0.00739082
Cdk2ap1	0.020971	0.00398154	0.135	0.195	1	0.14046
Alpl	0.490807	0.00395668	0.007	0.011	1	0.00766474
AABR07037436.1	0.0709788	0.00395133	0.056	0.083	1	0.0533215
Abhd15	0.504163	0.00390866	0.009	0.013	1	0.00927671
Spc25	0.897343	0.00390866	0.009	0.01	1	0.00927671
Tomm70	0.340702	0.00386087	0.009	0.015	1	0.0102196
Eef1akmt4	0.873306	0.00386087	0.014	0.015	1	0.0115577
Klhdc2	0.175515	0.00375669	0.026	0.039	1	0.0250013
Lrrc28	0.145951	0.00374779	0.04	0.058	1	0.0377759
Spata17	0.796579	0.00372745	0.002	0.002	1	0.00255491
Lrriq3	0.907734	0.00372745	0.002	0.002	1	0.00255491
Ctdsp2	0.907734	0.00372745	0.002	0.002	1	0.00255491
AABR07015824.1	0.907734	0.00372745	0.002	0.002	1	0.00255491
Crkl	0.907734	0.00372745	0.002	0.002	1	0.00255491
Crat	0.941674	0.00367953	0.005	0.004	1	0.00416688
Tcaim	0.941674	0.00367953	0.005	0.004	1	0.00416688
B9d1	0.941674	0.00367953	0.005	0.004	1	0.00416688
Spock1	0.941674	0.00367953	0.005	0.004	1	0.00416688
Ift81	0.941674	0.00367953	0.005	0.004	1	0.00416688
Exosc1	0.956915	0.00363184	0.007	0.007	1	0.00577885
Shb	0.867952	0.00358436	0.009	0.009	1	0.00739082
Top1mt	0.115003	0.00357322	0.03	0.048	1	0.0296871
Gtf2e2	0.0866306	0.00356294	0.056	0.082	1	0.0540194
Chd1l	0.551346	0.00353711	0.007	0.01	1	0.00739082
Slc30a3	0.732212	0.00353711	0.009	0.011	1	0.00833376
Irs1	0.896063	0.00353711	0.009	0.01	1	0.00833376
Serpinf2	0.896063	0.00353711	0.009	0.01	1	0.00833376
Fam177a1	0.272239	0.00353239	0.021	0.031	1	0.0201654
Vill	0.564736	0.00344325	0.012	0.015	1	0.0108887
Mterf3	0.227353	0.00339299	0.04	0.054	1	0.036135
LOC100912365	0.00493713	0.00335121	0.002	0	1	0.00161197
Rnf43	0.00493713	0.00335121	0.002	0	1	0.00161197
Aass	0.267834	0.00335025	0.009	0.016	1	0.0114076
Sephs1	0.0336926	0.00334675	0.06	0.095	1	0.0600721
Polg	0.430219	0.00330406	0.016	0.022	1	0.0150556
AC141344.2	0.379118	0.00330406	0.005	0.002	1	0.00322394
AABR07066762.1	0.379118	0.00330406	0.005	0.002	1	0.00322394
Enox1	0.379118	0.00330406	0.005	0.002	1	0.00322394
Tmem64	0.907966	0.00330406	0.002	0.002	1	0.00255491
Pdcd5	0.993174	0.00330406	0.002	0.002	1	0.00255491
Hist2h2ac	0.993174	0.00330406	0.002	0.002	1	0.00255491
Selenot	0.0509917	0.00326234	0.079	0.115	1	0.0755228
Rnf217	0.99018	0.00325714	0.005	0.005	1	0.00416688
Tmie	0.99018	0.00325714	0.005	0.005	1	0.00416688
AABR07072340.1	0.99018	0.00325714	0.005	0.005	1	0.00416688
Ccdc113	0.99018	0.00325714	0.005	0.005	1	0.00416688
Vti1a	0.384447	0.00316677	0.021	0.029	1	0.0192224
Ube2f	0.623591	0.00316393	0.007	0.009	1	0.00672179
Ca14	0.661876	0.00316393	0.007	0.009	1	0.00672179
Cdca2	0.935993	0.00316393	0.007	0.007	1	0.00672179
Timm44	0.0490951	0.00308512	0.044	0.071	1	0.0433757
Nim1k	0.232673	0.00307628	0.021	0.032	1	0.0204104
RGD1308706	0.0189545	0.0029866	0.105	0.157	1	0.106182
LOC100362216	0.082473	0.00292695	0.002	0	1	0.00161197
AABR07030524.1	0.082473	0.00292695	0.002	0	1	0.00161197
Zbtb7c	0.082473	0.00292695	0.002	0	1	0.00161197
LOC102550012	0.464574	0.0028808	0.005	0.003	1	0.00322394
AABR07073038.2	0.464574	0.0028808	0.005	0.003	1	0.00322394
Mthfr	0.464574	0.0028808	0.005	0.003	1	0.00322394
Kiss1	0.904129	0.0028808	0.002	0.003	1	0.00255491
Hspb8	0.374827	0.00287087	0.063	0.076	1	0.0548385
Hsbp1l1	0.925451	0.00283486	0.005	0.005	1	0.00416688
Hnf4g	0.989868	0.00283486	0.005	0.005	1	0.00416688
Smoc1	0.989868	0.00283486	0.005	0.005	1	0.00416688
Amhr2	0.989868	0.00283486	0.005	0.005	1	0.00416688
Acad9	0.128136	0.00281929	0.044	0.064	1	0.0416688
RGD1560015	0.613149	0.00278914	0.005	0.007	1	0.00510982
Tango6	0.613149	0.00278914	0.005	0.007	1	0.00510982
Bbof1	0.987513	0.00278914	0.007	0.007	1	0.00577885
Pyroxd1	0.0411753	0.00276589	0.026	0.049	1	0.0283491
Gde1	0.661567	0.00274363	0.007	0.009	1	0.00672179
Tex36	0.918648	0.00274363	0.009	0.009	1	0.00739082
Hdgf	0.0371301	0.00273523	0.093	0.136	1	0.0922192
Nhej1	0.624533	0.00269833	0.009	0.012	1	0.00833376
Usp2	0.625853	0.00265324	0.009	0.012	1	0.00927671
AABR07015346.1	0.684871	0.00265324	0.012	0.014	1	0.00994574
Gfm2	0.75278	0.00265324	0.012	0.014	1	0.00994574
Elovl5	0.788488	0.00265324	0.012	0.013	1	0.00994574
Mettl7b	0.149242	0.00261402	0.274	0.337	1	0.341377
Usb1	0.460425	0.00260835	0.012	0.016	1	0.0108887
Ccpg1os	0.31909	0.00256367	0.012	0.019	1	0.0118316
RGD1563601	0.0825764	0.00250281	0.002	0	1	0.00161197
Rsph1	0.0825764	0.00250281	0.002	0	1	0.00161197
LOC100912599	0.225257	0.00250281	0.002	0.001	1	0.00161197
AABR07004876.1	0.225257	0.00250281	0.002	0.001	1	0.00161197
AABR07010460.1	0.225257	0.00250281	0.002	0.001	1	0.00161197
Erich5	0.225257	0.00250281	0.002	0.001	1	0.00161197
Grhl2	0.225257	0.00250281	0.002	0.001	1	0.00161197
Anxa13	0.225257	0.00250281	0.002	0.001	1	0.00161197
LOC100910057	0.225257	0.00250281	0.002	0.001	1	0.00161197
Mdh1b	0.225257	0.00250281	0.002	0.001	1	0.00161197
AABR07072511.1	0.225257	0.00250281	0.002	0.001	1	0.00161197
Trim36	0.225257	0.00250281	0.002	0.001	1	0.00161197
Jmjd6	0.122725	0.00249151	0.026	0.042	1	0.0259442
Prrc1	0.492079	0.00247493	0.016	0.021	1	0.0150556
Mrrf	0.117807	0.00246502	0.042	0.062	1	0.0396329
AABR07046635.1	0.550184	0.00245766	0.005	0.003	1	0.00322394
LOC100911515	0.550184	0.00245766	0.005	0.003	1	0.00322394
Esm1	0.79682	0.00245766	0.002	0.002	1	0.00255491
Gstm6	0.824335	0.00245766	0.002	0.003	1	0.00255491
Foxred1	0.824335	0.00245766	0.002	0.003	1	0.00255491
AABR07066944.1	0.824335	0.00245766	0.002	0.003	1	0.00255491
Poc1a	0.903922	0.00245766	0.002	0.003	1	0.00255491
Noxo1	0.903922	0.00245766	0.002	0.003	1	0.00255491
LOC102549173	0.903922	0.00245766	0.002	0.003	1	0.00255491
Nmnat1	0.314112	0.00244828	0.033	0.044	1	0.0291682
Pcsk4	0.656355	0.00241271	0.007	0.005	1	0.00483591
Adgra3	0.864423	0.00241271	0.005	0.005	1	0.00416688
AABR07029002.2	0.864423	0.00241271	0.005	0.005	1	0.00416688
Rabl3	0.864423	0.00241271	0.005	0.005	1	0.00416688
Mcc.1	0.864423	0.00241271	0.005	0.005	1	0.00416688
Gpatch2	0.533274	0.00236798	0.005	0.007	1	0.00510982
Plek2	0.571749	0.00236798	0.005	0.007	1	0.00510982
Ptgfr	0.660999	0.00236798	0.009	0.007	1	0.00644788
Chmp4c	0.622996	0.00232345	0.007	0.009	1	0.00672179
Zdhhc15	0.701523	0.00232345	0.007	0.009	1	0.00672179
Ankrd37	0.705412	0.00232345	0.012	0.01	1	0.00805985
Stk35	0.894356	0.00232345	0.009	0.01	1	0.00739082
Tesk2	0.894356	0.00232345	0.009	0.01	1	0.00739082
Dnajc30	0.166996	0.00231975	0.035	0.051	1	0.032666
Pop4	0.057064	0.00231634	0.058	0.089	1	0.0572722
Nup35	0.591509	0.00227912	0.009	0.012	1	0.00833376
Psmg3	0.137818	0.00227559	0.067	0.091	1	0.0606174
Rps9	6.04961e-09	0.00221517	0.977	0.877	8.317e-05	1.71136
Pmpcb	0.0798501	0.00219614	0.093	0.128	1	0.0880524
Mrpl33	0.0816789	0.00215435	0.07	0.099	1	0.0643891
Slc25a20	0.00384409	0.00213997	0.093	0.155	1	0.0969051
LOC103690067	0.158823	0.00210928	0.042	0.06	1	0.0386899
Itch	0.36245	0.0020854	0.03	0.04	1	0.0275562
Ccdc173	0.38296	0.0020788	0.002	0.001	1	0.00161197
Actl7b	0.38296	0.0020788	0.002	0.001	1	0.00161197
LOC108348080	0.38296	0.0020788	0.002	0.001	1	0.00161197
Tsx	0.38296	0.0020788	0.002	0.001	1	0.00161197
AABR07018323.1	0.38296	0.0020788	0.002	0.001	1	0.00161197
Cilp2	0.38296	0.0020788	0.002	0.001	1	0.00161197
Meak7	0.38296	0.0020788	0.002	0.001	1	0.00161197
AABR07054362.1	0.550503	0.00203464	0.005	0.003	1	0.00322394
Nek11	0.634551	0.00203464	0.005	0.003	1	0.00322394
LOC108349745	0.752671	0.00203464	0.002	0.003	1	0.00255491
Kcnh1	0.752671	0.00203464	0.002	0.003	1	0.00255491
Nhlrc1	0.752671	0.00203464	0.002	0.003	1	0.00255491
Acot2	0.018089	0.00201911	0.077	0.121	1	0.0774087
RGD1563962	0.0912911	0.00201742	0.012	0.025	1	0.0139625
Tpgs1	0.100982	0.00199508	0.074	0.103	1	0.068801
AABR07063855.1	0.656748	0.00199069	0.007	0.005	1	0.00483591
RGD1306474	0.719783	0.00199069	0.007	0.006	1	0.00483591
Nupr2	0.807014	0.00199069	0.005	0.006	1	0.00416688
Ces2a	0.864132	0.00199069	0.005	0.005	1	0.00416688
Tnfaip8l1	0.924846	0.00199069	0.005	0.005	1	0.00416688
Ttll5	0.463593	0.00194694	0.005	0.008	1	0.00510982
Lins1	0.497137	0.00194694	0.005	0.008	1	0.00510982
LOC100360750	0.83408	0.00194694	0.007	0.008	1	0.00577885
Med6	0.188935	0.00190339	0.051	0.069	1	0.0465047
Bbs1	0.586398	0.00190339	0.007	0.01	1	0.00672179
Slc25a21	0.337419	0.00186004	0.007	0.012	1	0.00766474
Tead3	0.559943	0.00186004	0.009	0.013	1	0.00833376
Eif3l	0.0219049	0.00183125	0.126	0.181	1	0.122689
Ino80b	0.239423	0.00177394	0.009	0.017	1	0.0102196
Ptrh2	0.149283	0.00176277	0.023	0.038	1	0.0236632
Mt1m	0.285862	0.00173119	0.012	0.019	1	0.0118316
AABR07037407.1	0.534386	0.00165492	0.002	0.001	1	0.00161197
Zfp870	0.534386	0.00165492	0.002	0.001	1	0.00161197
AC132020.1	0.534386	0.00165492	0.002	0.001	1	0.00161197
Wbp2	0.534386	0.00165492	0.002	0.001	1	0.00161197
Prlr	0.171129	0.00164627	0.012	0.022	1	0.0130196
AABR07016592.2	0.634878	0.00161175	0.005	0.003	1	0.00322394
Trim68	0.716684	0.00161175	0.005	0.004	1	0.00322394
Dact1	0.716684	0.00161175	0.005	0.004	1	0.00322394
AABR07065118.1	0.716684	0.00161175	0.005	0.004	1	0.00322394
Plin3	0.716684	0.00161175	0.005	0.004	1	0.00322394
LOC102548428	0.716684	0.00161175	0.005	0.004	1	0.00322394
Marveld3	0.716684	0.00161175	0.005	0.004	1	0.00322394
Atg3	0.00548242	0.0016056	0.144	0.218	1	0.149671
AABR07011951.1	0.753106	0.00156879	0.005	0.006	1	0.00416688
LOC102548818	0.782131	0.00156879	0.007	0.006	1	0.00483591
Itpka	0.782131	0.00156879	0.007	0.006	1	0.00483591
Bmi1	0.432107	0.00152602	0.005	0.008	1	0.00510982
Dtx4	0.463405	0.00152602	0.005	0.008	1	0.00510982
Thap7	0.0917671	0.00150969	0.051	0.076	1	0.0467786
Dusp12	0.752534	0.00148345	0.012	0.01	1	0.00805985
Rabggta	0.146012	0.00143373	0.037	0.055	1	0.0352209
Map9	0.683612	0.0013989	0.012	0.014	1	0.00994574
Pitpnb	0.0969728	0.00135506	0.021	0.037	1	0.0220224
Klhl36	0.488076	0.00131513	0.014	0.019	1	0.0125006
Lrrc40	0.330206	0.00127353	0.014	0.021	1	0.0134436
Scoc	0.0085627	0.00123708	0.086	0.139	1	0.0896643
Smim19	0.0523508	0.00123634	0.091	0.129	1	0.0836116
Tpd52l1	0.534629	0.00123116	0.002	0.001	1	0.00161197
Btbd2	0.534629	0.00123116	0.002	0.001	1	0.00161197
Zmat3	0.673036	0.00123116	0.002	0.001	1	0.00161197
Garnl3	0.673036	0.00123116	0.002	0.001	1	0.00161197
Zfp287	0.673036	0.00123116	0.002	0.001	1	0.00161197
Fbp2	0.673036	0.00123116	0.002	0.001	1	0.00161197
Rap2b	0.673036	0.00123116	0.002	0.001	1	0.00161197
AABR07001910.1	0.308938	0.0011909	0.016	0.024	1	0.0159985
Mrpl49	0.629954	0.00118898	0.002	0.004	1	0.00255491
MGC114492	0.629954	0.00118898	0.002	0.004	1	0.00255491
Mir568	0.629954	0.00118898	0.002	0.004	1	0.00255491
Katnal2	0.629954	0.00118898	0.002	0.004	1	0.00255491
AABR07066820.1	0.634878	0.00118898	0.005	0.003	1	0.00322394
Nrg4	0.635206	0.00118898	0.005	0.003	1	0.00322394
Abca4	0.68799	0.00118898	0.002	0.004	1	0.00255491
AABR07044570.1	0.717015	0.00118898	0.005	0.004	1	0.00322394
Ttll9	0.79591	0.00118898	0.005	0.004	1	0.00322394
[truncated: 11,686 more rows]

## Sheet: cluster-1
	p_val	avg_log2FC	pct.1	pct.2	p_val_adj	avg_exp
Fgg	5.69222e-159	1.69518	0.997	0.575	7.82567e-155	2.70509
LOC297568	5.44663e-136	1.62525	1	0.675	7.48802e-132	3.00405
Hpx	2.18367e-134	1.5933	1	0.647	3.00211e-130	2.77233
Fgb	9.19261e-139	1.57276	1	0.679	1.2638e-134	3.06061
Itih4	2.46693e-158	1.56332	1	0.56	3.39153e-154	2.26991
Serpina3c	1.60017e-145	1.54674	1	0.626	2.19991e-141	2.80613
Ambp	1.24026e-112	1.53284	0.995	0.668	1.7051e-108	2.69412
C3	2.09391e-110	1.52829	1	0.723	2.87871e-106	2.88229
F2	1.96165e-154	1.50857	0.995	0.539	2.69688e-150	2.09225
Cps1	1.85618e-127	1.41793	0.997	0.573	2.55187e-123	2.41073
Alb	4.09289e-121	1.41649	1	0.963	5.6269e-117	5.50878
Vtn	6.28587e-119	1.39351	0.997	0.641	8.64181e-115	2.44786
Ugt2b	2.54528e-126	1.39274	1	0.661	3.49925e-122	2.8358
Cyp2c13	2.48931e-128	1.37549	1	0.6	3.42231e-124	2.58446
Plg	4.95614e-148	1.37353	0.997	0.538	6.8137e-144	2.06196
AABR07004549.1	2.58799e-95	1.34696	0.894	0.521	3.55798e-91	2.00158
Apoh	2.86649e-123	1.33518	0.997	0.656	3.94085e-119	2.70534
Itih3	2.1761e-123	1.31	0.992	0.656	2.9917e-119	2.34288
Serpinc1	9.80466e-124	1.28875	0.98	0.543	1.34794e-119	1.71431
LOC500712	8.49303e-111	1.26744	0.997	0.634	1.16762e-106	2.79888
Apoa4	5.20814e-87	1.2652	0.872	0.462	7.16016e-83	1.45923
Apob	3.54928e-106	1.25585	0.997	0.643	4.87955e-102	2.74768
Cyp2c11	1.2679e-95	1.23721	0.965	0.575	1.74311e-91	2.16387
Pzp	3.64111e-101	1.23288	0.99	0.598	5.0058e-97	1.97938
Pck1	4.94274e-100	1.23099	0.997	0.67	6.79528e-96	3.1029
Fetub	2.24602e-90	1.2229	0.987	0.662	3.08783e-86	2.36226
Cfh	3.92246e-133	1.21579	0.997	0.615	5.3926e-129	2.08128
Acsl1	1.52695e-108	1.20679	1	0.601	2.09925e-104	2.41943
Afm	3.54441e-130	1.20437	0.967	0.477	4.87286e-126	1.47748
Cyp4a2	3.50293e-99	1.17765	0.731	0.239	4.81582e-95	1.249
RGD1310507	5.87174e-112	1.15992	0.902	0.443	8.07247e-108	1.31063
Fn1	5.68798e-116	1.15667	0.995	0.525	7.81983e-112	1.96445
Hrg	3.0279e-105	1.13864	0.932	0.488	4.16275e-101	1.43141
Kng1	3.09375e-90	1.13114	0.91	0.507	4.25329e-86	1.45361
Serpina4	7.23685e-103	1.10767	0.935	0.49	9.94922e-99	1.44544
Cyp2c23	1.31427e-104	1.10046	0.992	0.55	1.80685e-100	1.96658
Agt	1.37413e-118	1.0965	0.99	0.528	1.88915e-114	1.70717
Spink1l	2.59484e-71	1.09199	0.917	0.521	3.56739e-67	1.72601
Itih1	4.17179e-126	1.07544	0.937	0.411	5.73537e-122	1.24144
Errfi1	2.22197e-109	1.06738	0.982	0.513	3.05476e-105	1.79392
Orm1	6.19881e-80	1.05717	0.899	0.478	8.52213e-76	1.46952
Slc38a4	1.37182e-125	1.05585	0.952	0.42	1.88597e-121	1.35964
LOC100910877	3.34698e-64	1.05518	0.94	0.698	4.60142e-60	2.18332
Pon1	8.70695e-119	1.05326	0.972	0.483	1.19703e-114	1.42598
Serpinf1	6.34458e-101	1.03104	0.882	0.402	8.72253e-97	1.18886
Cfhr1	8.3961e-115	1.02768	0.977	0.474	1.1543e-110	1.39501
C4bpa	8.24999e-117	1.02548	0.975	0.494	1.13421e-112	1.47399
Cfi	9.83706e-121	1.02535	0.98	0.503	1.3524e-116	1.448
Cyp2d2	1.87245e-89	1.01975	0.912	0.485	2.57425e-85	1.35643
Apcs	3.09903e-99	1.01482	0.952	0.515	4.26055e-95	1.47989
Tdo2	4.53493e-95	1.01093	0.965	0.529	6.23462e-91	1.62281
F12	5.59366e-123	1.00322	0.814	0.26	7.69017e-119	0.97613
Clu	2.00212e-111	1.00229	0.96	0.487	2.75251e-107	1.36633
Apoa1	3.77516e-67	1.00199	0.98	0.684	5.1901e-63	2.4441
Cyp2b3	2.54614e-121	0.996657	0.97	0.427	3.50043e-117	1.32405
Fga	1.42369e-110	0.977564	0.937	0.429	1.95729e-106	1.23839
Gc	2.19042e-77	0.973715	1	0.788	3.01139e-73	3.40267
Cat	4.6659e-76	0.964962	1	0.786	6.41467e-72	2.91781
Serpina3m	3.71536e-127	0.964574	0.927	0.364	5.10788e-123	1.14039
C9	3.13982e-108	0.964301	0.98	0.51	4.31663e-104	1.47602
Cyp3a18	2.9301e-106	0.962027	0.972	0.5	4.0283e-102	1.46475
Cyp2c22	1.39933e-79	0.959908	0.945	0.527	1.92379e-75	1.53156
Slc27a2	2.01693e-111	0.954592	0.965	0.477	2.77287e-107	1.38247
Retsat	5.99851e-99	0.946422	0.791	0.305	8.24675e-95	0.937791
Ugt2b35	1.683e-114	0.938378	0.99	0.496	2.31378e-110	1.3864
Tf	1.25001e-72	0.929249	1	0.915	1.71851e-68	4.51437
Cpb2	1.71271e-108	0.919516	0.942	0.44	2.35463e-104	1.21546
Lcat	1.05311e-112	0.912169	0.771	0.241	1.44782e-108	0.861458
Hsd17b13	1.11349e-121	0.907006	0.819	0.246	1.53082e-117	0.948122
Cp	9.72437e-98	0.906053	0.99	0.521	1.33691e-93	1.54913
Ephx1	1.33111e-102	0.904926	0.814	0.279	1.83001e-98	0.942161
Cyp2d5	3.69551e-78	0.898538	0.844	0.42	5.08058e-74	1.09358
Proc	7.05477e-105	0.897181	0.776	0.267	9.69889e-101	0.894947
Apof	1.62625e-121	0.882766	0.887	0.297	2.23576e-117	0.980558
Cyp2c6v1	5.65522e-69	0.869361	0.98	0.612	7.77479e-65	2.04851
AABR07057436.1	8.35582e-96	0.86658	0.927	0.445	1.14876e-91	1.19366
Hmgcs1	3.66775e-48	0.859667	0.847	0.49	5.04242e-44	1.15018
Cyp2d1	2.6634e-77	0.853925	0.822	0.404	3.66165e-73	1.03275
Amy1a	1.70939e-101	0.848823	0.769	0.249	2.35008e-97	0.843595
Hp	4.20047e-65	0.847022	1	0.813	5.77481e-61	3.2961
Hmgcs2	2.3108e-82	0.837651	0.982	0.521	3.17689e-78	1.56764
Hsd11b1	8.80695e-85	0.83417	0.982	0.564	1.21078e-80	1.57149
Mgst1	9.47427e-62	0.834106	0.997	0.698	1.30252e-57	2.78174
Rbp4	1.00724e-68	0.833414	1	0.731	1.38476e-64	3.2619
Adtrp	5.35736e-112	0.82688	0.857	0.286	7.3653e-108	0.940797
Saa4	4.93521e-82	0.826807	0.992	0.534	6.78493e-78	1.57064
Pgrmc1	1.72979e-75	0.820226	0.997	0.649	2.37811e-71	1.86776
F9	4.02885e-94	0.819948	0.922	0.407	5.53886e-90	1.13433
Serpina6	1.47078e-105	0.814153	0.754	0.235	2.02202e-101	0.774656
Slc10a1	1.45981e-84	0.800901	0.935	0.453	2.00695e-80	1.18439
Serpind1	6.58022e-104	0.794446	0.92	0.344	9.04649e-100	1.02386
LOC501233	3.42021e-58	0.783967	0.935	0.533	4.7021e-54	1.41439
Col18a1	3.17749e-112	0.780464	0.872	0.265	4.36841e-108	0.9092
Dpt	4.79547e-85	0.777191	0.897	0.404	6.59281e-81	1.09848
Apoa5	1.12221e-86	0.77572	0.935	0.456	1.54281e-82	1.20732
F13b	6.22239e-119	0.774676	0.776	0.224	8.55454e-115	0.752856
Fgl1	6.28871e-82	0.773637	0.877	0.406	8.64572e-78	1.04657
Ugt1a5	3.49785e-80	0.772862	0.96	0.502	4.80884e-76	1.2953
Cyp4f1	1.79954e-88	0.772759	0.952	0.443	2.47401e-84	1.18743
Hao2	1.52016e-77	0.770098	0.972	0.5	2.08991e-73	1.39033
Mat1a	5.379e-78	0.751822	0.987	0.509	7.39505e-74	1.57577
Slco1b2	2.9246e-91	0.751281	0.922	0.434	4.02074e-87	1.20427
F10	7.00984e-96	0.747757	0.688	0.213	9.63712e-92	0.687195
Serpina1	4.03672e-54	0.74133	1	0.818	5.54968e-50	3.747
Dhcr24	1.10223e-88	0.738891	0.784	0.255	1.51534e-84	0.854769
Apon	8.3578e-101	0.737115	0.769	0.234	1.14903e-96	0.772318
Cyp2e1	3.59813e-29	0.726312	0.744	0.483	4.94671e-25	1.14975
G6pc	3.66924e-97	0.723268	0.912	0.383	5.04447e-93	1.15989
Akr1d1	1.4795e-63	0.712072	0.977	0.554	2.03402e-59	1.59472
Abcb11	1.85309e-108	0.71077	0.877	0.27	2.54763e-104	0.865464
Insig1	4.50988e-86	0.708875	0.837	0.327	6.20019e-82	1.01729
Fads1	3.46128e-76	0.708856	0.879	0.413	4.75857e-72	1.01342
C1s	1.66921e-82	0.705836	0.859	0.346	2.29483e-78	0.936179
Cdo1	1.92172e-60	0.704465	0.982	0.532	2.64199e-56	1.55396
Slc2a2	2.60301e-92	0.702628	0.739	0.233	3.57862e-88	0.722068
Gjb1	8.68171e-74	0.701764	0.94	0.459	1.19356e-69	1.19342
Cpq	2.94366e-100	0.701364	0.711	0.218	4.04694e-96	0.659883
Scd	8.53611e-37	0.700559	0.52	0.226	1.17354e-32	0.779588
C8a	3.03505e-81	0.699573	0.899	0.376	4.17259e-77	1.01871
Tat	8.746e-85	0.691514	0.814	0.279	1.2024e-80	0.932024
Dusp1	6.63692e-66	0.691461	0.967	0.61	9.12444e-62	1.43171
C5	1.31941e-98	0.684309	0.781	0.247	1.81393e-94	0.735233
Ca3	2.27912e-56	0.67911	0.99	0.604	3.13334e-52	2.02635
Ftcd	2.49036e-90	0.678525	0.784	0.267	3.42374e-86	0.786874
Agmo	3.67369e-95	0.677249	0.799	0.256	5.05058e-91	0.776444
Ldha	3.44594e-61	0.675165	0.997	0.789	4.73748e-57	1.99562
Asgr1	7.58587e-78	0.673608	0.922	0.425	1.04291e-73	1.04563
Apoc2	2.52013e-59	0.670938	0.992	0.638	3.46468e-55	2.321
Tmem86b	2.43806e-78	0.668891	0.867	0.356	3.35184e-74	0.903685
Phyh	5.87491e-60	0.666113	1	0.62	8.07683e-56	1.97747
Hamp	7.48046e-43	0.665947	0.849	0.538	1.02841e-38	1.52287
Baat	2.12386e-76	0.662726	0.97	0.503	2.91988e-72	1.33
Slc27a5	2.47176e-52	0.660672	0.56	0.207	3.39817e-48	0.610148
Sult2a6	3.45789e-56	0.65726	0.882	0.504	4.75391e-52	1.41954
C8b	5.16654e-94	0.656226	0.784	0.251	7.10296e-90	0.738812
Cyp2a1	1.35722e-68	0.655459	0.93	0.469	1.8659e-64	1.15375
Acsm2	3.03422e-86	0.648778	0.686	0.221	4.17144e-82	0.649263
Aldh8a1	8.31076e-72	0.648052	0.935	0.436	1.14256e-67	1.06903
Lipc	8.87892e-89	0.642007	0.673	0.207	1.22067e-84	0.61851
Cyp51	5.93463e-44	0.639517	0.58	0.245	8.15893e-40	0.621084
Dhtkd1	1.49101e-93	0.636931	0.751	0.227	2.04984e-89	0.677399
Sdc2	2.65057e-65	0.633374	0.94	0.48	3.64401e-61	1.1548
Sult1b1	1.36189e-68	0.631093	0.98	0.51	1.87233e-64	1.32522
Pon3	6.52876e-94	0.629329	0.731	0.221	8.97574e-90	0.647232
Dhrs7l1	9.02818e-63	0.628908	0.839	0.371	1.24119e-58	0.968978
Sc5d	2.58117e-65	0.625384	0.673	0.249	3.54859e-61	0.668074
C8g	1.19559e-69	0.624161	0.95	0.499	1.6437e-65	1.1821
Proz	3.6926e-93	0.62401	0.759	0.229	5.07658e-89	0.700394
Apoe	3.4223e-43	0.62306	1	0.9	4.70497e-39	3.63227
Igfbp1	3.00642e-86	0.620467	0.734	0.23	4.13322e-82	0.784197
Igfals	7.27514e-86	0.616519	0.636	0.191	1.00019e-81	0.569213
Pah	2.07575e-62	0.615024	0.947	0.463	2.85374e-58	1.11914
Apom	3.10841e-58	0.612727	0.796	0.374	4.27344e-54	0.940374
Rarres2	4.01006e-54	0.607365	0.915	0.537	5.51303e-50	1.41105
Slc25a15	8.21803e-76	0.606854	0.942	0.442	1.12982e-71	1.12552
Mettl7b	2.14279e-77	0.606141	0.807	0.274	2.9459e-73	0.798012
Slco1a4	8.16531e-70	0.604834	0.631	0.203	1.12257e-65	0.633209
Angptl3	2.61216e-61	0.60436	0.859	0.422	3.5912e-57	0.973647
Sdc4	8.38184e-89	0.604346	0.829	0.267	1.15233e-84	0.865971
Aldh3a2	4.74579e-64	0.598585	0.877	0.411	6.52451e-60	0.928201
Azgp1	1.72199e-58	0.593413	0.955	0.507	2.3674e-54	1.19944
Kynu	4.07024e-76	0.593313	0.739	0.261	5.59576e-72	0.698073
Sds	1.62298e-67	0.591274	0.452	0.117	2.23128e-63	0.473764
Aldh6a1	9.92135e-60	0.589949	0.935	0.458	1.36399e-55	1.07117
LOC259244	1.0722e-34	0.584519	0.915	0.607	1.47406e-30	1.62845
St6gal1	8.52947e-65	0.582819	0.935	0.454	1.17263e-60	0.991558
Slc38a3	1.65453e-63	0.580464	0.807	0.342	2.27465e-59	0.862181
Hsd3b5	5.77611e-59	0.580134	0.927	0.466	7.941e-55	1.11282
Tram1	1.30772e-54	0.579856	0.98	0.651	1.79785e-50	1.23251
Gk	2.94572e-68	0.578868	0.912	0.409	4.04977e-64	0.981456
Bhmt	1.32186e-50	0.577351	0.99	0.645	1.8173e-46	2.28784
Igf1	3.17732e-49	0.575437	1	0.61	4.36817e-45	1.78684
Hgfac	5.58628e-97	0.573771	0.503	0.11	7.68002e-93	0.42656
Qdpr	4.46454e-60	0.569167	0.731	0.288	6.13785e-56	0.713071
Ugt2b17	1.92493e-63	0.568571	0.533	0.167	2.6464e-59	0.518813
Gulo	7.28455e-52	0.5676	0.698	0.291	1.00148e-47	0.79024
Dpys	1.91458e-65	0.566594	0.882	0.403	2.63217e-61	0.920807
Ctsc	1.25468e-63	0.565827	0.749	0.309	1.72494e-59	0.698008
Pigr	7.53698e-40	0.562378	0.807	0.47	1.03618e-35	0.945719
Aadat	4.32493e-81	0.56109	0.719	0.235	5.94592e-77	0.630305
Acox1	1.20662e-60	0.559246	0.912	0.437	1.65886e-56	0.989486
P4hb	1.39972e-56	0.558768	0.95	0.591	1.92434e-52	1.13681
Gbe1	3.51972e-73	0.557154	0.746	0.262	4.83891e-69	0.667866
Rup2	2.19077e-44	0.554536	0.98	0.761	3.01186e-40	3.5564
Mttp	1.08175e-76	0.55358	0.638	0.199	1.48719e-72	0.552358
Acnat2	1.07444e-43	0.552814	0.774	0.411	1.47715e-39	0.895267
Hsd17b2	1.48518e-58	0.552406	0.472	0.142	2.04183e-54	0.448391
Creb3l3	9.87663e-69	0.549724	0.794	0.293	1.35784e-64	0.762483
Ass1	1.21797e-53	0.548523	0.972	0.553	1.67446e-49	1.55418
Akr1c14	6.11339e-53	0.547514	0.897	0.453	8.40468e-49	1.04197
Cth	1.65873e-39	0.544466	0.849	0.497	2.28042e-35	1.09722
Etnppl	2.31691e-79	0.539613	0.508	0.126	3.18529e-75	0.461262
Hspa5	3.76526e-46	0.539279	0.957	0.693	5.17648e-42	1.20233
Slc22a18	1.98435e-66	0.539049	0.601	0.203	2.72809e-62	0.537111
Marc1	3.06104e-70	0.538407	0.754	0.275	4.20832e-66	0.675916
Ugt2a3	1.57633e-74	0.538125	0.573	0.168	2.16714e-70	0.495441
Apoa2	1.42175e-43	0.537924	0.97	0.658	1.95462e-39	2.19344
RGD1564614	2.04097e-92	0.537024	0.633	0.172	2.80593e-88	0.507396
Glud1	6.26893e-50	0.535058	0.942	0.572	8.61852e-46	1.14877
Khk	7.96845e-63	0.529575	0.781	0.313	1.0955e-58	0.765271
Gpd1	1.67612e-61	0.528325	0.874	0.383	2.30433e-57	0.907399
C1r	3.98369e-51	0.52304	0.847	0.474	5.47677e-47	0.945231
C4bpb	4.27543e-60	0.523006	0.812	0.343	5.87787e-56	0.810308
Crp	1.9934e-76	0.521564	0.563	0.162	2.74053e-72	0.477271
Cyp2c7	8.92952e-55	0.518683	0.54	0.186	1.22763e-50	0.529872
Acly	2.52766e-47	0.517408	0.598	0.247	3.47503e-43	0.574467
Masp2	3.37694e-60	0.516633	0.626	0.224	4.64261e-56	0.573553
Ndrg2	1.96393e-51	0.516369	0.889	0.434	2.70001e-47	0.957626
Ahcy	1.36267e-47	0.513009	0.899	0.495	1.8734e-43	1.01303
Slc25a25	6.49844e-65	0.512093	0.661	0.23	8.93405e-61	0.635382
Bhmt2	9.11495e-52	0.505394	0.874	0.422	1.25312e-47	0.927063
Zfp36l1	2.43623e-50	0.504498	0.987	0.758	3.34932e-46	1.62622
Ces1d	9.8615e-46	0.50371	0.44	0.15	1.35576e-41	0.418721
Ptprd	1.26891e-71	0.503347	0.545	0.161	1.74449e-67	0.457616
Pc	1.55927e-61	0.503244	0.618	0.218	2.14369e-57	0.541314
Gls2	6.03089e-74	0.49869	0.555	0.158	8.29127e-70	0.460871
Klkb1	3.99834e-70	0.498375	0.621	0.198	5.49692e-66	0.517623
Mbl1	2.3713e-66	0.497808	0.678	0.237	3.26007e-62	0.584919
Adh1	1.46701e-55	0.493081	0.729	0.293	2.01684e-51	0.754221
Nsdhl	9.74164e-56	0.491557	0.663	0.253	1.33928e-51	0.601051
Ccl9	7.82312e-49	0.490957	0.922	0.471	1.07552e-44	1.07845
Coq8a	6.74688e-57	0.4901	0.666	0.261	9.27561e-53	0.58814
Ptprf	4.17094e-57	0.486091	0.633	0.236	5.7342e-53	0.55466
Rpn2	3.16209e-49	0.485671	0.849	0.48	4.34724e-45	0.814667
Tmprss6	1.58202e-71	0.485078	0.646	0.204	2.17496e-67	0.536712
Habp2	5.56781e-74	0.484856	0.565	0.164	7.65462e-70	0.452781
Tmem205	2.7034e-49	0.476176	0.962	0.59	3.71663e-45	1.28536
Otc	9.48242e-54	0.476123	0.925	0.48	1.30364e-49	1.06642
Cyp2b1	4.76412e-45	0.473035	0.334	0.094	6.54971e-41	0.318627
Tm4sf4	4.41706e-63	0.472527	0.573	0.187	6.07257e-59	0.474997
Mmut	7.89368e-57	0.471605	0.58	0.208	1.08522e-52	0.485652
F11	5.14991e-66	0.470135	0.535	0.162	7.08009e-62	0.436486
Slc6a13	3.4108e-65	0.46908	0.568	0.182	4.68916e-61	0.464386
Fah	1.29415e-52	0.468717	0.686	0.275	1.77919e-48	0.659215
Arg1	1.5577e-48	0.465768	0.957	0.518	2.14152e-44	1.28478
Maob	5.83786e-50	0.46368	0.611	0.237	8.02589e-46	0.54474
Akr1c12	3.04429e-51	0.462292	0.942	0.495	4.1853e-47	1.12862
Aldob	1.95338e-39	0.46217	1	0.644	2.6855e-35	2.32415
Msmo1	9.84954e-22	0.460426	0.337	0.15	1.35411e-17	0.358754
Lonp2	3.16692e-53	0.45794	0.693	0.288	4.35387e-49	0.633395
Dgat2	7.7009e-67	0.457839	0.693	0.233	1.05872e-62	0.572369
Lect2	3.29389e-55	0.457801	0.663	0.248	4.52844e-51	0.608743
Serpina11	2.64342e-66	0.457445	0.482	0.133	3.63417e-62	0.39209
LOC360919	1.7164e-69	0.454205	0.515	0.145	2.3597e-65	0.416077
Tm7sf2	1.42826e-33	0.454185	0.374	0.139	1.96357e-29	0.360746
Hsd17b4	2.65686e-45	0.453788	0.852	0.468	3.65265e-41	0.852277
Aox1	1.23713e-56	0.453249	0.608	0.219	1.7008e-52	0.535728
Idh1	4.85507e-50	0.452886	0.666	0.271	6.67475e-46	0.583869
Pros1	9.15014e-50	0.452772	0.693	0.296	1.25796e-45	0.60643
Uox	1.59787e-45	0.450503	0.905	0.47	2.19676e-41	1.02554
Mst1	8.75992e-72	0.448375	0.405	0.092	1.20431e-67	0.327518
Dio1	6.47474e-53	0.448225	0.618	0.227	8.90147e-49	0.545648
Asl	3.69421e-45	0.448089	0.558	0.222	5.0788e-41	0.504673
Slco2a1	1.14086e-56	0.447273	0.623	0.222	1.56846e-52	0.53017
Clpx	1.56763e-46	0.445056	0.673	0.291	2.15518e-42	0.591752
Uroc1	2.30161e-59	0.445038	0.616	0.212	3.16425e-55	0.517717
AABR07047899.1	9.67389e-36	0.443552	0.603	0.272	1.32997e-31	0.653016
Slc22a8	1.07131e-53	0.44344	0.57	0.2	1.47283e-49	0.477536
Cd164	1.53523e-34	0.442808	0.972	0.691	2.11063e-30	1.24622
Slc22a7	5.90493e-60	0.441504	0.53	0.169	8.11809e-56	0.425314
Amacr	7.45981e-31	0.44131	0.744	0.423	1.02557e-26	0.83219
Acss3	3.31768e-52	0.441026	0.568	0.205	4.56115e-48	0.483973
Dbi	5.16379e-43	0.440709	0.997	0.781	7.09918e-39	2.16022
Sult1a1	9.55611e-54	0.440652	0.902	0.459	1.31377e-49	1.00423
Insig2	2.62951e-46	0.437541	0.595	0.234	3.61505e-42	0.523159
Surf4	2.62173e-45	0.434237	0.756	0.336	3.60436e-41	0.670649
LOC680406	1.57261e-39	0.433805	0.995	0.8	2.16202e-35	3.79045
Hsd3b7	8.01239e-47	0.432693	0.59	0.228	1.10154e-42	0.537231
Egr1	1.75368e-48	0.431577	0.515	0.179	2.41096e-44	0.489497
Tfr2	2.54575e-53	0.430069	0.5	0.168	3.4999e-49	0.409671
Mcfd2	3.82688e-44	0.429452	0.663	0.289	5.26119e-40	0.578155
Asgr2	1.10302e-55	0.426307	0.606	0.216	1.51643e-51	0.496519
Ust5r	2.22859e-63	0.42585	0.462	0.127	3.06387e-59	0.365608
Hsd17b11	1.07126e-46	0.425384	0.653	0.272	1.47277e-42	0.555278
Pygl	2.061e-48	0.424722	0.545	0.206	2.83346e-44	0.456665
Cmbl	1.08368e-49	0.42428	0.719	0.293	1.48984e-45	0.647191
Fmo3	9.40356e-52	0.423884	0.608	0.221	1.2928e-47	0.513059
Srd5a1	6.40175e-58	0.423662	0.49	0.149	8.80112e-54	0.404447
Aqp9	1.23851e-63	0.422455	0.487	0.138	1.7027e-59	0.382495
Acadm	1.44714e-40	0.421613	0.915	0.526	1.98953e-36	0.98392
Got1	1.70568e-49	0.420599	0.626	0.253	2.34497e-45	0.556829
Gltpd2	1.18217e-53	0.417837	0.611	0.219	1.62525e-49	0.498526
Cpt1a	5.5773e-47	0.417445	0.53	0.199	7.66767e-43	0.433564
Dmgdh	2.76774e-51	0.415634	0.515	0.178	3.80508e-47	0.417656
Timd2	8.34254e-43	0.415254	0.467	0.172	1.14693e-38	0.405957
Apoc3	4.24999e-46	0.413418	1	0.765	5.84289e-42	3.76349
Apoc4	8.02493e-42	0.41059	0.942	0.531	1.10327e-37	1.27352
Iyd	9.9329e-49	0.409974	0.492	0.171	1.36558e-44	0.399942
Vegfa	3.85735e-62	0.407288	0.56	0.18	5.30308e-58	0.456128
AABR07034632.1	2.26158e-43	0.403665	0.656	0.271	3.10922e-39	0.590152
Acsl4	2.20905e-37	0.4031	0.616	0.281	3.037e-33	0.554293
Aadac	7.60702e-70	0.402279	0.394	0.087	1.04581e-65	0.302348
Cyp4f4	1.13686e-56	0.401375	0.525	0.17	1.56295e-52	0.413712
Cyp4v3	3.5259e-47	0.396202	0.565	0.215	4.84741e-43	0.453771
Abcc2	1.51422e-53	0.394808	0.57	0.2	2.08175e-49	0.480356
Cers2	7.22075e-32	0.393604	0.641	0.326	9.92708e-28	0.582284
Fasn	6.89258e-40	0.392566	0.462	0.171	9.47592e-36	0.395941
Slc37a4	1.17205e-49	0.392424	0.543	0.194	1.61134e-45	0.428632
LOC100360095	7.18726e-05	0.392337	0.621	0.571	0.988104	1.41254
Hnf4a	1.40692e-42	0.389081	0.545	0.208	1.93423e-38	0.465069
Acaa2	5.74076e-43	0.38894	0.756	0.346	7.8924e-39	0.732381
Slc25a47	3.104e-46	0.388027	0.686	0.277	4.26738e-42	0.633925
Haao	5.18672e-49	0.385686	0.661	0.261	7.1307e-45	0.561658
Crot	8.63501e-36	0.385681	0.51	0.213	1.18714e-31	0.449762
Hacl1	5.95804e-49	0.38484	0.44	0.14	8.19111e-45	0.358144
Gpt	1.10971e-51	0.379393	0.347	0.089	1.52563e-47	0.280169
Hpn	8.34014e-46	0.379162	0.54	0.201	1.1466e-41	0.435957
Hadh	3.23304e-35	0.378423	0.819	0.427	4.44478e-31	0.799406
Atp5mc3	5.47129e-29	0.37834	0.922	0.668	7.52192e-25	1.06456
Fbp1	1.25695e-43	0.377856	0.759	0.363	1.72805e-39	0.794483
Entpd5	3.17642e-37	0.376519	0.52	0.216	4.36694e-33	0.437701
Slc22a1	6.33737e-49	0.376506	0.427	0.132	8.71261e-45	0.343193
Hhex	4.19795e-30	0.374323	0.756	0.419	5.77135e-26	0.732407
Serping1	3.30291e-27	0.373028	0.822	0.533	4.54085e-23	0.875995
Evi5	4.4832e-36	0.372931	0.603	0.273	6.1635e-32	0.49938
Lbp	5.63927e-45	0.3721	0.382	0.119	7.75288e-41	0.303532
Sord	9.05735e-40	0.37175	0.711	0.307	1.2452e-35	0.650125
Herpud1	1.39395e-32	0.37096	0.623	0.31	1.9164e-28	0.542071
Tymp	2.85057e-41	0.370353	0.553	0.225	3.91896e-37	0.48487
Gckr	3.75887e-45	0.369387	0.565	0.218	5.1677e-41	0.466588
Abcd3	8.47148e-41	0.368385	0.621	0.261	1.16466e-36	0.513611
Aldh4a1	1.382e-40	0.367997	0.545	0.216	1.89997e-36	0.448609
Krt8	5.63936e-44	0.367968	0.5	0.183	7.753e-40	0.427059
Nadk2	3.46462e-34	0.366922	0.573	0.253	4.76315e-30	0.508389
Tob1	2.81219e-40	0.366805	0.48	0.183	3.8662e-36	0.389595
Ceacam1	1.79946e-40	0.365161	0.472	0.178	2.4739e-36	0.379473
Srebf1	1.51763e-36	0.364283	0.46	0.181	2.08644e-32	0.375662
Mreg	1.37071e-34	0.363076	0.606	0.265	1.88445e-30	0.546801
Hspd1	1.35179e-30	0.361097	0.837	0.517	1.85844e-26	0.828302
Hal	2.01718e-42	0.360265	0.46	0.161	2.77322e-38	0.382498
Mug2	3.40811e-60	0.357423	0.342	0.075	4.68547e-56	0.262881
Igfbp4	3.80587e-31	0.35467	0.975	0.606	5.23231e-27	1.23804
Ddah1	1.86504e-37	0.354339	0.513	0.204	2.56406e-33	0.434841
Idi1	1.47064e-09	0.354156	0.266	0.149	2.02183e-05	0.311253
Aspg	2.76816e-51	0.352446	0.425	0.126	3.80566e-47	0.336787
Sec61a1	2.70837e-32	0.351139	0.598	0.287	3.72346e-28	0.509866
Tmbim6	3.07792e-30	0.350828	0.683	0.365	4.23153e-26	0.627508
Klf15	9.92072e-43	0.349582	0.382	0.123	1.3639e-38	0.299488
Sqle	3.25073e-19	0.347152	0.226	0.085	4.4691e-15	0.225781
Cluh	7.62809e-37	0.346749	0.513	0.209	1.04871e-32	0.408021
Socs2	1.56168e-38	0.346699	0.437	0.162	2.147e-34	0.371061
F7	2.18604e-50	0.34584	0.394	0.114	3.00536e-46	0.295544
Slc26a1	2.65805e-39	0.34437	0.415	0.146	3.65429e-35	0.323839
Cyp39a1	7.78548e-41	0.343607	0.399	0.135	1.07035e-36	0.310629
Spink1	1.1546e-24	0.343279	0.206	0.061	1.58735e-20	0.202658
Etnk2	1.56655e-41	0.343049	0.555	0.216	2.1537e-37	0.44483
Cpn2	5.52154e-49	0.340332	0.352	0.095	7.59101e-45	0.266364
Sfxn1	6.61581e-39	0.338885	0.447	0.166	9.09541e-35	0.348121
Gjb2	1.08347e-34	0.33816	0.394	0.144	1.48956e-30	0.3265
Gstk1	9.17567e-42	0.337473	0.475	0.171	1.26147e-37	0.367512
Dhcr7	1.30205e-35	0.337087	0.299	0.089	1.79005e-31	0.257893
Foxa2	8.00285e-37	0.336883	0.354	0.117	1.10023e-32	0.289335
Cyp2c12	1.05911e-18	0.336495	0.264	0.111	1.45607e-14	0.266985
Ppp1r3b	1.26831e-39	0.336035	0.394	0.132	1.74368e-35	0.307676
Abcb1a	6.17434e-44	0.335678	0.442	0.151	8.48848e-40	0.331394
AABR07048436.1	3.19926e-37	0.33474	0.284	0.079	4.39835e-33	0.236271
Atrn	8.96251e-37	0.33428	0.47	0.186	1.23217e-32	0.369743
Ghr	1.86819e-38	0.333209	0.663	0.28	2.56838e-34	0.565758
Abcc6	4.85633e-51	0.331166	0.492	0.161	6.67649e-47	0.385417
Tmem150a	1.09449e-38	0.330264	0.671	0.287	1.5047e-34	0.595994
Pid1	9.52456e-35	0.329731	0.492	0.202	1.30944e-30	0.401228
Ugp2	2.53568e-25	0.329388	0.756	0.466	3.48606e-21	0.737868
Tmed7	1.00743e-26	0.329249	0.603	0.314	1.38501e-22	0.504189
Lrpprc	3.59066e-34	0.329157	0.399	0.149	4.93644e-30	0.319736
Cyp4a1	5.11278e-38	0.329105	0.374	0.127	7.02904e-34	0.294263
Gys2	7.88258e-42	0.328748	0.349	0.105	1.0837e-37	0.271296
Paqr9	1.47368e-40	0.328409	0.392	0.128	2.02601e-36	0.303102
Thrsp	1.0902e-33	0.328089	0.736	0.364	1.4988e-29	0.783272
Rpn1	3.0841e-25	0.327696	0.641	0.344	4.24002e-21	0.553252
Abca6	4.93007e-39	0.327073	0.392	0.134	6.77786e-35	0.304121
Adhfe1	9.61081e-36	0.326646	0.495	0.199	1.32129e-31	0.392386
Cdh17	1.02895e-35	0.323698	0.339	0.11	1.41461e-31	0.281452
Cd302	1.69066e-25	0.322806	0.937	0.625	2.32432e-21	1.09842
Pemt	7.80054e-27	0.322501	0.545	0.258	1.07242e-22	0.524502
Pxmp2	4.4559e-38	0.322296	0.651	0.28	6.12598e-34	0.554097
RGD735065	2.84232e-36	0.321824	0.415	0.154	3.90762e-32	0.318054
Slc17a3	3.80029e-43	0.32165	0.372	0.114	5.22464e-39	0.280889
Hgd	4.08899e-34	0.321409	0.553	0.237	5.62155e-30	0.47759
Vkorc1	3.2787e-32	0.32102	0.91	0.555	4.50756e-28	0.987158
Slc33a1	2.89529e-34	0.320423	0.457	0.184	3.98045e-30	0.350685
Mfsd2a	2.09821e-39	0.320341	0.352	0.11	2.88462e-35	0.278854
Fdft1	1.02781e-33	0.320084	0.427	0.167	1.41304e-29	0.341716
Gpld1	1.89945e-34	0.319527	0.43	0.166	2.61136e-30	0.338822
Bdh1	2.74259e-32	0.318772	0.437	0.175	3.77051e-28	0.352726
Sema4g	9.36956e-36	0.318629	0.412	0.152	1.28813e-31	0.317596
Furin	7.67942e-31	0.318158	0.57	0.271	1.05577e-26	0.452488
Slc17a2	1.1492e-38	0.316281	0.399	0.138	1.57992e-34	0.310365
Chp1	5.57576e-29	0.315756	0.578	0.277	7.66555e-25	0.47786
Cyp8b1	1.68147e-31	0.314804	0.342	0.122	2.31169e-27	0.279873
Cbs	5.49185e-35	0.314213	0.497	0.198	7.5502e-31	0.396134
F5	2.13351e-52	0.313817	0.324	0.077	2.93316e-48	0.240667
Agxt	3.62034e-37	0.31369	0.445	0.163	4.97724e-33	0.360019
Oaf	1.68632e-26	0.312517	0.533	0.26	2.31835e-22	0.445786
Ssr3	6.42754e-21	0.310657	0.736	0.465	8.83658e-17	0.686377
Faah	1.19862e-31	0.310237	0.402	0.157	1.64787e-27	0.313552
Mal2	5.97666e-30	0.31019	0.394	0.156	8.21671e-26	0.313626
Perp	2.07376e-35	0.309991	0.445	0.171	2.851e-31	0.344046
Aldh1a1	3.33433e-28	0.309692	0.442	0.187	4.58404e-24	0.381155
Mt2A	6.35023e-24	0.309048	0.683	0.393	8.73029e-20	0.750207
Sult1c3	2.31772e-35	0.308308	0.814	0.426	3.1864e-31	0.804789
Cyp1a2	2.90839e-13	0.306524	0.294	0.146	3.99846e-09	0.317874
Krt18	2.24324e-36	0.306346	0.558	0.226	3.084e-32	0.506545
Pklr	1.77687e-36	0.305197	0.575	0.234	2.44284e-32	0.482131
LOC100912578	1.08776e-29	0.301818	0.492	0.217	1.49545e-25	0.387253
Cebpa	2.86111e-31	0.301517	0.45	0.182	3.93346e-27	0.354894
Cdh2	1.527e-29	0.300854	0.482	0.209	2.09932e-25	0.405966
Pald1	1.49253e-31	0.299483	0.422	0.168	2.05194e-27	0.326466
Onecut1	6.44864e-46	0.298656	0.344	0.094	8.86559e-42	0.26551
LOC100361907	5.65052e-47	0.298566	0.309	0.076	7.76834e-43	0.23357
Suclg2	7.14484e-24	0.297148	0.575	0.303	9.82273e-20	0.489035
Chdh	1.4602e-32	0.296683	0.41	0.157	2.00749e-28	0.314571
Gldc	6.84598e-39	0.296373	0.332	0.1	9.41186e-35	0.250986
Gstz1	1.08065e-32	0.293283	0.601	0.262	1.48567e-28	0.507928
Glyat	9.64824e-35	0.292052	0.633	0.278	1.32644e-30	0.532179
Atp5f1b	1.3034e-26	0.291413	0.982	0.832	1.79192e-22	1.54969
Lypla1	7.71342e-23	0.291321	0.49	0.247	1.06044e-18	0.411709
Dpyd	7.18618e-26	0.291153	0.415	0.18	9.87956e-22	0.336787
Cideb	7.74735e-30	0.290868	0.45	0.189	1.06511e-25	0.350555
Sorbs2	4.89801e-32	0.289747	0.372	0.138	6.73378e-28	0.28421
Atp2a2	1.8507e-26	0.289352	0.58	0.296	2.54434e-22	0.467735
Tkfc	1.43049e-29	0.287766	0.367	0.14	1.96664e-25	0.288712
Sar1b	1.54565e-20	0.287216	0.611	0.343	2.12497e-16	0.519548
As3mt	6.71145e-32	0.286047	0.698	0.329	9.22691e-28	0.615351
Gcdh	3.48267e-30	0.285532	0.663	0.319	4.78797e-26	0.56892
Wbp1l	1.0538e-23	0.284956	0.739	0.418	1.44876e-19	0.651696
Mgst2	4.78099e-30	0.28492	0.46	0.189	6.5729e-26	0.389731
LOC100911558	9.3623e-37	0.284883	0.284	0.08	1.28713e-32	0.224273
Cyp2j4	7.23918e-33	0.28443	0.327	0.11	9.95242e-29	0.246911
Gclc	8.91191e-27	0.284203	0.405	0.173	1.22521e-22	0.323443
Rtp3	3.56692e-30	0.283576	0.379	0.146	4.9038e-26	0.29364
Acadvl	7.19172e-27	0.282358	0.432	0.189	9.88717e-23	0.349009
Slc38a2	3.14774e-35	0.281345	0.565	0.253	4.32752e-31	0.48811
Dsg2	1.15139e-36	0.28096	0.304	0.091	1.58293e-32	0.227031
Scp2	1.74414e-31	0.279083	0.995	0.81	2.39784e-27	1.8484
Prodh2	8.53353e-27	0.278706	0.384	0.159	1.17319e-22	0.306324
Lurap1l	2.45867e-32	0.277716	0.302	0.098	3.38017e-28	0.229495
Pttg1ip	1.91726e-21	0.277714	0.676	0.386	2.63586e-17	0.597835
Aqp8	2.89135e-29	0.276809	0.344	0.127	3.97503e-25	0.262688
Rnf103	1.48699e-24	0.275494	0.377	0.163	2.04431e-20	0.291299
Gcgr	1.37132e-30	0.27455	0.339	0.122	1.88529e-26	0.260713
Nfs1	1.85854e-24	0.274535	0.43	0.195	2.55512e-20	0.338435
Abcg5	2.82572e-17	0.273583	0.181	0.063	3.8848e-13	0.178393
Rida	2.92847e-34	0.273333	0.997	0.691	4.02607e-30	2.28723
Ddi2	8.68603e-27	0.270144	0.515	0.241	1.19416e-22	0.415292
Gas2	9.38691e-31	0.269906	0.362	0.134	1.29051e-26	0.268829
Cgnl1	4.71185e-31	0.269796	0.352	0.128	6.47785e-27	0.263308
Aldh9a1	7.93556e-21	0.269461	0.834	0.518	1.09098e-16	0.857514
Ugdh	3.36259e-27	0.269015	0.55	0.257	4.62288e-23	0.446805
Cpn1	1.10907e-34	0.268693	0.342	0.113	1.52474e-30	0.247765
Canx	7.61499e-20	0.268539	0.965	0.716	1.04691e-15	1.07385
Smlr1	2.02167e-26	0.267425	0.548	0.254	2.77939e-22	0.471648
Abcg8	9.05431e-32	0.266779	0.173	0.036	1.24479e-27	0.169593
Tsku	3.36876e-26	0.26588	0.349	0.135	4.63138e-22	0.289998
Tpst1	2.0123e-26	0.265449	0.377	0.156	2.76651e-22	0.288743
Kyat3	7.57369e-34	0.265204	0.372	0.128	1.04123e-29	0.283222
Hdlbp	6.24799e-22	0.264785	0.698	0.393	8.58973e-18	0.58797
Cpt2	1.97208e-29	0.263587	0.294	0.099	2.71121e-25	0.223548
Suox	1.12423e-26	0.26337	0.347	0.136	1.54559e-22	0.262881
Apoc1	1.12251e-34	0.262596	1	0.791	1.54322e-30	3.49898
Rcan1	8.95164e-29	0.261961	0.57	0.264	1.23067e-24	0.479237
Ttr	7.89348e-42	0.26146	1	0.798	1.0852e-37	3.75828
Znrf2	9.74619e-20	0.260711	0.585	0.327	1.33991e-15	0.49432
Nnmt	2.66958e-27	0.260145	0.382	0.153	3.67014e-23	0.312701
Tp53inp2	3.47741e-25	0.259928	0.58	0.283	4.78074e-21	0.475882
Hao1	8.87684e-31	0.259142	0.415	0.161	1.22039e-26	0.323443
Dld	1.01817e-23	0.259071	0.48	0.231	1.39978e-19	0.374348
Cdh1	1.61279e-28	0.258302	0.397	0.159	2.21727e-24	0.305271
Slc30a10	1.83815e-30	0.257819	0.354	0.13	2.52709e-26	0.25851
Sec16b	7.2267e-29	0.257191	0.289	0.098	9.93527e-25	0.2176
Sdc1	2.01297e-27	0.256796	0.304	0.11	2.76743e-23	0.23081
Atl2	5.20678e-28	0.256243	0.437	0.187	7.15828e-24	0.335469
Ebp	9.07091e-19	0.256153	0.435	0.223	1.24707e-14	0.357788
Hibadh	2.25802e-22	0.255075	0.663	0.352	3.10432e-18	0.588832
Rdh16	1.64547e-29	0.253114	0.309	0.107	2.2622e-25	0.228476
Sez6	3.73539e-29	0.249585	0.324	0.115	5.13541e-25	0.238926
Etfdh	1.70755e-28	0.249131	0.324	0.117	2.34754e-24	0.241686
Pcyt2	9.72771e-27	0.248376	0.538	0.247	1.33737e-22	0.429386
Nampt	3.38143e-17	0.247445	0.405	0.211	4.64879e-13	0.343326
Pank1	8.79294e-24	0.247295	0.407	0.179	1.20885e-19	0.312624
Sigmar1	5.00323e-21	0.247079	0.495	0.253	6.87845e-17	0.394128
Hsd17b12	8.35384e-22	0.246691	0.407	0.189	1.14849e-17	0.311056
Acad11	2.96877e-22	0.245966	0.475	0.228	4.08147e-18	0.382099
Larp1b	8.73247e-26	0.245646	0.317	0.12	1.20054e-21	0.236888
Cldn2	2.67104e-26	0.245289	0.332	0.126	3.67214e-22	0.252432
Eprs	5.96819e-18	0.244628	0.49	0.266	8.20507e-14	0.406718
Ldlr	3.63768e-26	0.243966	0.332	0.127	5.00108e-22	0.246911
Paqr7	3.044e-26	0.243659	0.329	0.126	4.1849e-22	0.242836
Aldh7a1	2.9943e-29	0.241738	0.53	0.233	4.11657e-25	0.422116
Gstm1	1.13158e-31	0.241515	0.977	0.587	1.55569e-27	1.41008
H6pd	3.30719e-24	0.241411	0.312	0.122	4.54672e-20	0.233701
Oplah	1.02277e-26	0.241365	0.269	0.09	1.40611e-22	0.207151
Pdia4	1.1223e-20	0.241227	0.349	0.158	1.54294e-16	0.266956
Chek1	2.53427e-19	0.241183	0.49	0.259	3.48411e-15	0.379703
Csad	1.24316e-21	0.241063	0.555	0.276	1.7091e-17	0.539373
Ei24	2.58854e-21	0.240115	0.585	0.305	3.55873e-17	0.472633
Pgm1	2.41986e-22	0.239514	0.364	0.16	3.32683e-18	0.277966
Inhbc	5.31475e-27	0.238907	0.312	0.113	7.30672e-23	0.227426
Adk	1.61435e-22	0.237373	0.628	0.322	2.21941e-18	0.53881
Depdc7	4.08771e-28	0.23727	0.349	0.129	5.61979e-24	0.262585
Chpt1	2.44265e-22	0.237145	0.447	0.21	3.35815e-18	0.350159
Pdhb	5.0414e-19	0.236633	0.389	0.19	6.93092e-15	0.305242
Mup4	3.3898e-17	0.236278	0.49	0.26	4.6603e-13	0.44853
Aldh1b1	2.89427e-19	0.23618	0.178	0.057	3.97905e-15	0.158091
Erbb3	2.48489e-26	0.234352	0.322	0.121	3.41623e-22	0.232813
Wfdc2	3.4868e-22	0.234152	0.447	0.207	4.79366e-18	0.368565
Itih2	3.71551e-35	0.233219	0.239	0.06	5.10808e-31	0.174883
Elovl2	8.18612e-30	0.232583	0.254	0.076	1.12543e-25	0.187105
Nipsnap1	4.42456e-21	0.231966	0.46	0.223	6.08288e-17	0.363633
Abhd14b	6.83023e-23	0.231583	0.603	0.293	9.3902e-19	0.505361
Dap	6.02592e-19	0.229624	0.555	0.298	8.28443e-15	0.460115
Mbl2	1.20339e-23	0.229169	0.286	0.107	1.65442e-19	0.215989
Rdh5	1.19067e-27	0.228924	0.221	0.064	1.63693e-23	0.169986
Mgat4b	1.55826e-20	0.226803	0.442	0.215	2.1423e-16	0.345065
Pnpla7	1.60055e-23	0.224624	0.337	0.138	2.20043e-19	0.246319
Rcl1	1.3705e-21	0.224006	0.568	0.288	1.88416e-17	0.472137
Prdx4	4.93831e-16	0.223759	0.415	0.22	6.78919e-12	0.344937
Glyatl1	1.67207e-24	0.222947	0.372	0.155	2.29876e-20	0.280593
Sardh	5.53711e-24	0.221975	0.337	0.134	7.61242e-20	0.2453
Echdc2	1.6426e-28	0.221123	0.322	0.113	2.25825e-24	0.229757
Fdps	2.85099e-10	0.220987	0.487	0.308	3.91954e-06	0.473157
Spcs3	9.25271e-16	0.220979	0.508	0.292	1.27206e-11	0.409967
Tmem38b	4.83574e-19	0.220816	0.412	0.202	6.64817e-15	0.313848
Angptl4	7.10952e-25	0.220374	0.226	0.072	9.77417e-21	0.171269
Abat	8.54656e-25	0.219941	0.269	0.093	1.17498e-20	0.205836
Pecr	1.03446e-31	0.219846	0.824	0.452	1.42218e-27	0.833342
Cyp27a1	3.50619e-19	0.219622	0.372	0.175	4.82031e-15	0.297584
Mthfd1	2.59885e-24	0.21957	0.289	0.106	3.5729e-20	0.21221
Sts	1.18278e-26	0.219526	0.239	0.074	1.62609e-22	0.177379
AABR07048474.1	1.81724e-30	0.2194	1	0.851	2.49835e-26	3.78625
Pipox	9.66967e-21	0.219253	0.377	0.17	1.32939e-16	0.285687
Cldn1	2.08103e-24	0.219156	0.246	0.083	2.861e-20	0.184345
Ivns1abp	4.37037e-16	0.218773	0.45	0.247	6.00838e-12	0.364814
Slc25a10	9.56521e-24	0.218756	0.374	0.157	1.31503e-19	0.278097
Lsr	2.59325e-25	0.218436	0.279	0.098	3.5652e-21	0.204225
Hoga1	1.38001e-25	0.21794	0.389	0.158	1.89724e-21	0.298142
Gadd45g	2.87022e-29	0.217834	0.701	0.354	3.94598e-25	0.673329
RGD1305807	2.2121e-23	0.217376	0.276	0.102	3.0412e-19	0.201465
Acsm5	5.08905e-23	0.217061	0.256	0.091	6.99643e-19	0.192891
Eci3	2.93202e-23	0.216257	0.849	0.547	4.03094e-19	0.847949
Derl2	7.17557e-18	0.216077	0.402	0.203	9.86497e-14	0.302937
Galk1	3.58421e-17	0.216048	0.349	0.169	4.92757e-13	0.276717
Slc19a2	1.88226e-19	0.215931	0.254	0.101	2.58773e-15	0.193218
Net1	7.69858e-21	0.215443	0.43	0.202	1.0584e-16	0.336326
Thrb	6.43856e-19	0.215273	0.347	0.16	8.85173e-15	0.264756
Tars	6.54855e-19	0.214981	0.394	0.191	9.00295e-15	0.297254
Tmem37	2.30313e-19	0.214428	0.399	0.19	3.16635e-15	0.315885
Acads	4.74492e-17	0.213436	0.299	0.136	6.52331e-13	0.231666
Hsd17b6	5.22054e-27	0.212131	0.234	0.071	7.1772e-23	0.171135
Gprc5c	5.58522e-21	0.212045	0.327	0.14	7.67857e-17	0.23863
AABR07021096.1	1.40793e-40	0.21182	0.176	0.029	1.93562e-36	0.132098
Comt	2.59916e-22	0.210573	0.922	0.62	3.57332e-18	1.19549
Hacd3	9.51601e-20	0.210428	0.269	0.108	1.30826e-15	0.200315
Enpp3	3.72157e-27	0.21016	0.201	0.055	5.11642e-23	0.152274
Acat1	4.11852e-18	0.208784	0.457	0.237	5.66215e-14	0.356075
Shmt2	1.36498e-18	0.208423	0.372	0.175	1.87658e-14	0.280857
Amdhd1	7.60012e-26	0.207974	0.246	0.079	1.04486e-21	0.180993
Cald1	2.81082e-19	0.207971	0.736	0.424	3.86432e-15	0.658936
LOC103689920	7.074e-21	0.207961	0.319	0.134	9.72533e-17	0.233405
Sdha	9.72103e-17	0.207389	0.505	0.282	1.33645e-12	0.401094
Tmem63b	2.85245e-20	0.205332	0.296	0.122	3.92155e-16	0.216416
Glyctk	1.70198e-18	0.204971	0.384	0.184	2.33988e-14	0.295709
Alad	1.95515e-20	0.204272	0.475	0.232	2.68794e-16	0.393143
Grhpr	3.51733e-26	0.203877	0.925	0.52	4.83563e-22	1.02392
Stac3	8.52266e-14	0.203458	0.304	0.149	1.1717e-09	0.270411
Dcaf11	1.67067e-17	0.203321	0.588	0.325	2.29684e-13	0.492254
A1cf	1.73188e-20	0.20305	0.337	0.146	2.38099e-16	0.256771
Akr7a3	3.95798e-18	0.2027	0.394	0.187	5.44143e-14	0.334351
Gpc4	1.34347e-25	0.201126	0.239	0.076	1.847e-21	0.171562
Decr2	1.07244e-18	0.201014	0.465	0.23	1.47439e-14	0.368266
Apoc1.1	5.15892e-18	0.200981	0.349	0.16	7.09249e-14	0.273922
LOC100365697	3.32201e-16	0.200976	0.349	0.173	4.5671e-12	0.267252
Ephx2	2.02168e-23	0.200745	0.236	0.079	2.77941e-19	0.174323
Aifm1	4.57085e-18	0.200427	0.314	0.141	6.28401e-14	0.233701
Slc22a23	1.20304e-19	0.200382	0.264	0.105	1.65394e-15	0.192757
Slc25a1	3.28551e-16	0.199205	0.402	0.204	4.51691e-12	0.309741
Cldn3	5.36766e-22	0.198293	0.254	0.091	7.37946e-18	0.184018
Nrbf2	1.49899e-13	0.19814	0.299	0.151	2.06081e-09	0.232847
Pdia6	1.93242e-14	0.197974	0.729	0.484	2.65669e-10	0.640356
St3gal6	1.93594e-17	0.197761	0.319	0.147	2.66153e-13	0.236166
Notum	2.73061e-16	0.197293	0.206	0.08	3.75404e-12	0.163019
Hes6	2.14404e-15	0.197143	0.432	0.234	2.94763e-11	0.349732
Cxcl12	2.02336e-26	0.19709	0.457	0.199	2.78172e-22	0.369712
Pabpc4	5.49026e-17	0.196208	0.291	0.131	7.54801e-13	0.213656
Sod1	5.92963e-19	0.196105	0.977	0.768	8.15206e-15	1.52034
Spp2	2.58647e-19	0.196075	0.279	0.112	3.55588e-15	0.215728
Tm9sf2	3.02428e-13	0.195074	0.389	0.217	4.15778e-09	0.299292
Pls3	2.66457e-16	0.194264	0.319	0.151	3.66325e-12	0.239191
Wfdc21	3.8395e-19	0.194182	0.254	0.099	5.27854e-15	0.251408
Cyp4f6	1.94753e-19	0.194101	0.467	0.23	2.67747e-15	0.373329
Avpr1a	3.23753e-19	0.193152	0.216	0.077	4.45095e-15	0.169069
Ppif	3.17373e-14	0.192932	0.271	0.129	4.36325e-10	0.207415
Uso1	5.00438e-12	0.190858	0.347	0.194	6.88002e-08	0.270866
Slco2b1	2.52056e-16	0.19079	0.309	0.144	3.46526e-12	0.229922
Tm6sf2	8.38726e-23	0.190196	0.219	0.071	1.15308e-18	0.15763
Sephs2	2.16219e-19	0.189864	0.626	0.332	2.97258e-15	0.518244
Acss2	1.27153e-13	0.189275	0.186	0.075	1.7481e-09	0.154995
Tmem33	5.06315e-14	0.18922	0.372	0.199	6.96083e-10	0.280857
Bckdha	1.23839e-17	0.188768	0.352	0.165	1.70253e-13	0.262881
Stradb	1.25453e-19	0.188515	0.319	0.137	1.72473e-15	0.227293
Ggcx	4.23868e-16	0.188339	0.246	0.105	5.82734e-12	0.183622
Aldh5a1	5.52083e-16	0.187698	0.211	0.084	7.59004e-12	0.162723
Magt1	1.4054e-11	0.186879	0.52	0.33	1.93215e-07	0.42837
Slc39a14	8.16934e-17	0.186853	0.269	0.117	1.12312e-12	0.197555
Pqlc1	9.24602e-16	0.186286	0.324	0.157	1.27114e-11	0.238926
Etfa	3.80415e-17	0.186171	0.616	0.354	5.22994e-13	0.517655
Lpgat1	1.04407e-17	0.185377	0.274	0.116	1.43539e-13	0.198705
Abhd17c	8.94281e-17	0.183987	0.264	0.113	1.22946e-12	0.192757
Rnf128	1.50137e-16	0.183657	0.291	0.132	2.06408e-12	0.213229
Wwp1	1.2341e-15	0.18351	0.284	0.131	1.69665e-11	0.212079
Ssr1	3.73743e-13	0.182681	0.354	0.191	5.13821e-09	0.270143
Dnajc3	1.14542e-12	0.182623	0.457	0.269	1.57472e-08	0.378425
Stt3b	3.54184e-20	0.182442	0.219	0.077	4.86932e-16	0.15763
Acox2	1.00254e-15	0.181774	0.269	0.12	1.3783e-11	0.20439
Sult1e1	1.88118e-10	0.18158	0.467	0.292	2.58624e-06	0.626645
Zbtb20	1.67032e-17	0.180722	0.445	0.231	2.29635e-13	0.345065
Ebpl	5.53497e-17	0.18056	0.352	0.167	7.60947e-13	0.257787
Vmp1	3.40468e-13	0.180003	0.472	0.275	4.68075e-09	0.371545
Ghitm	5.20412e-16	0.179512	0.606	0.356	7.15462e-12	0.509732
Pbld1	8.29446e-20	0.179444	0.392	0.179	1.14032e-15	0.293803
Tgoln2	4.39447e-13	0.178556	0.477	0.283	6.04151e-09	0.374379
Agmat	5.218e-17	0.178288	0.322	0.147	7.17371e-13	0.247207
Cyp2c24	2.53474e-13	0.178078	0.073	0.016	3.48476e-09	0.0789734
Crem	1.17446e-13	0.177284	0.442	0.249	1.61465e-09	0.3612
Aars	2.64016e-14	0.176835	0.349	0.18	3.62969e-10	0.262454
Cyp4a8	2.1561e-20	0.176785	0.158	0.044	2.9642e-16	0.129929
Nfia	5.75521e-17	0.175636	0.442	0.228	7.91226e-13	0.336915
Acot12	4.47893e-16	0.175165	0.319	0.15	6.15763e-12	0.239222
Ptpn3	1.36614e-18	0.174482	0.211	0.076	1.87817e-14	0.154442
Scly	1.0154e-14	0.17339	0.266	0.122	1.39597e-10	0.195813
Gclm	1.02256e-13	0.173004	0.447	0.248	1.40582e-09	0.358642
Slc35c2	1.17788e-14	0.172833	0.357	0.183	1.61934e-10	0.272181
Inhbe	2.28982e-15	0.172692	0.196	0.076	3.14805e-11	0.148791
Apmap	1.23037e-11	0.172292	0.251	0.126	1.69151e-07	0.190426
Enpp1	8.49132e-17	0.172273	0.226	0.09	1.16739e-12	0.163873
Arhgef19	4.25487e-20	0.171261	0.231	0.083	5.84959e-16	0.1643
Abhd1	1.05287e-24	0.171072	0.173	0.045	1.44749e-20	0.125263
Alcam	1.40324e-18	0.17088	0.229	0.086	1.92917e-14	0.163577
Ttpa	1.55196e-14	0.17021	0.276	0.128	2.13364e-10	0.205509
Reep6	6.62301e-16	0.16997	0.274	0.12	9.10532e-12	0.205113
Edem1	1.93427e-14	0.169855	0.261	0.12	2.65924e-10	0.189997
Fxyd1	1.50834e-18	0.169817	0.425	0.201	2.07367e-14	0.330674
Esrp2	1.46547e-19	0.169481	0.211	0.073	2.01472e-15	0.15109
Rnf125	9.69498e-15	0.168761	0.259	0.117	1.33287e-10	0.195091
Tmem97	1.70719e-14	0.167612	0.236	0.103	2.34704e-10	0.173008
Cish	1.29709e-14	0.167541	0.259	0.116	1.78324e-10	0.193053
Eps8l2	4.46778e-17	0.16744	0.209	0.078	6.1423e-13	0.153851
Slc35d2	4.69384e-17	0.167288	0.204	0.076	6.45308e-13	0.148199
Marc2	3.51161e-14	0.166407	0.48	0.271	4.82776e-10	0.368693
Rbm47	4.52918e-14	0.166251	0.188	0.076	6.22672e-10	0.142089
Nnt	2.34041e-12	0.166162	0.291	0.15	3.2176e-08	0.214675
Enpp2	1.38279e-17	0.165954	0.224	0.085	1.90106e-13	0.164892
Clcn4	6.36165e-16	0.165409	0.219	0.088	8.746e-12	0.158648
Sec14l2	2.87436e-15	0.165016	0.279	0.126	3.95167e-11	0.202484
Skp1	4.86583e-12	0.164932	0.593	0.372	6.68954e-08	0.492741
Macrod1	4.44335e-18	0.164734	0.216	0.08	6.10872e-14	0.153851
Akr7a2	3.77519e-16	0.164578	0.518	0.283	5.19013e-12	0.422381
AC114343.1	1.6778e-14	0.16447	0.294	0.139	2.30664e-10	0.223975
Ndufa4	3.90698e-12	0.164213	0.985	0.825	5.37132e-08	1.66494
Arl5b	2.61511e-15	0.163387	0.279	0.128	3.59525e-11	0.207282
Hadhb	7.34948e-10	0.161943	0.417	0.261	1.01041e-05	0.33531
Lrp3	3.14276e-16	0.161934	0.211	0.082	4.32067e-12	0.153128
Anpep	2.01716e-16	0.16179	0.183	0.066	2.7732e-12	0.136304
Lonp1	6.38724e-13	0.161775	0.256	0.123	8.78117e-09	0.188847
Dynll2	1.37706e-11	0.161305	0.402	0.234	1.89319e-07	0.315162
Ankrd27	6.44971e-14	0.160835	0.249	0.114	8.86707e-10	0.181585
Cyp2t1	3.7227e-23	0.160733	0.181	0.051	5.11797e-19	0.127431
Osgin1	2.26481e-12	0.160525	0.274	0.134	3.11365e-08	0.210307
Iqgap2	1.3416e-12	0.160474	0.281	0.14	1.84443e-08	0.212079
AABR07061950.1	1.47715e-22	0.159498	0.183	0.053	2.03078e-18	0.132229
Nr5a2	3.82437e-14	0.159173	0.274	0.128	5.25774e-10	0.197982
Fam91a1	3.34153e-11	0.157933	0.304	0.164	4.59394e-07	0.226735
Dgkq	1.14794e-14	0.157864	0.196	0.078	1.57818e-10	0.143993
Nbr1	8.32376e-11	0.157485	0.389	0.229	1.14435e-06	0.293344
Dpy19l3	1.86656e-11	0.15669	0.279	0.145	2.56615e-07	0.206263
Slc34a2	5.36758e-16	0.156672	0.156	0.052	7.37935e-12	0.120334
Gadd45a	3.56181e-12	0.156643	0.307	0.159	4.89678e-08	0.239222
Chka	1.62262e-15	0.156365	0.214	0.086	2.23078e-11	0.159963
Pcsk9	6.54437e-14	0.156342	0.176	0.068	8.9972e-10	0.133839
Rdh10	1.46855e-14	0.156139	0.196	0.078	2.01897e-10	0.14166
Slc25a20	2.02421e-11	0.155912	0.264	0.135	2.78288e-07	0.194795
Ppp1r15b	1.18459e-10	0.155173	0.352	0.203	1.62857e-06	0.267517
Rgn	1.41041e-18	0.155	0.756	0.479	1.93903e-14	0.961379
Klf9	4.5655e-14	0.15487	0.495	0.279	6.27665e-10	0.396857
Acadsb	5.5339e-17	0.153729	0.216	0.082	7.60801e-13	0.156907
Xylb	1.61613e-15	0.153318	0.324	0.154	2.22185e-11	0.233832
Calu	3.68776e-11	0.153233	0.309	0.167	5.06993e-07	0.22933
Tspan12	4.64314e-15	0.152771	0.477	0.256	6.38339e-11	0.378585
Slc17a4	1.84538e-14	0.152734	0.168	0.062	2.53702e-10	0.124082
Slco1a1	2.19419e-20	0.152423	0.166	0.048	3.01658e-16	0.119019
Zfp622	4.82446e-12	0.152242	0.221	0.103	6.63266e-08	0.166207
Decr1	4.35317e-17	0.152153	0.41	0.198	5.98474e-13	0.321079
Tmem125	8.57018e-12	0.151903	0.246	0.12	1.17823e-07	0.181881
Dyrk2	7.68936e-10	0.151602	0.307	0.176	1.05713e-05	0.232551
Sil1	2.05718e-16	0.150861	0.176	0.062	2.82821e-12	0.125985
Hspa13	3.24938e-09	0.150819	0.271	0.154	4.46725e-05	0.206132
Mgst3	1.88595e-11	0.150459	0.462	0.268	2.5928e-07	0.399592
Btd	3.9024e-13	0.149443	0.209	0.09	5.36502e-09	0.151386
Fahd1	3.87486e-11	0.148999	0.342	0.189	5.32716e-07	0.258675
Rmdn2	2.62121e-13	0.148768	0.221	0.097	3.60364e-09	0.163446
RGD1310587	2.67233e-12	0.148745	0.387	0.212	3.67393e-08	0.297124
Mfsd6	4.81569e-12	0.148339	0.191	0.084	6.62061e-08	0.141529
Cyc1	1.00144e-10	0.147544	0.495	0.312	1.37678e-06	0.394455
Slc39a4	1.1264e-18	0.147466	0.148	0.043	1.54858e-14	0.106828
Gramd1c	3.27334e-13	0.147461	0.206	0.088	4.50019e-09	0.151682
B4galnt1	2.56885e-10	0.146946	0.266	0.142	3.53165e-06	0.199592
Ces2h	2.27908e-20	0.146578	0.156	0.043	3.13328e-16	0.110015
Tex2	3.55534e-10	0.14635	0.276	0.149	4.88788e-06	0.209422
Prkaa2	6.16977e-15	0.146065	0.171	0.062	8.4822e-11	0.125558
Prg4	7.87002e-29	0.145946	0.214	0.057	1.08197e-24	0.153851
Dvl1	2.01599e-12	0.145801	0.204	0.09	2.77158e-08	0.147903
Nr1i2	9.53868e-14	0.14579	0.214	0.091	1.31138e-09	0.156184
Bmp1	6.26893e-12	0.145117	0.193	0.085	8.61853e-08	0.143993
AABR07051507.1	5.20059e-15	0.145046	0.183	0.069	7.14978e-11	0.132229
Uhrf1bp1l	1.22672e-09	0.144297	0.239	0.126	1.6865e-05	0.178398
Psme4	4.15172e-07	0.144155	0.342	0.224	0.00570778	0.274913
Cryl1	6.51902e-11	0.143728	0.241	0.119	8.96235e-07	0.186383
Ehhadh	4.12348e-11	0.143708	0.234	0.114	5.66896e-07	0.174323
LOC294154	6.20252e-10	0.143348	0.435	0.268	8.52722e-06	0.342734
Cyp2f4	5.80806e-13	0.143284	0.196	0.082	7.98492e-09	0.143993
Tbl1xr1	5.68946e-09	0.142775	0.284	0.163	7.82186e-05	0.213821
Ide	7.60168e-11	0.142766	0.254	0.13	1.04508e-06	0.184049
Slc35d1	8.78061e-15	0.14245	0.168	0.061	1.20716e-10	0.120761
Ammecr1l	1.94931e-12	0.142448	0.244	0.115	2.67991e-08	0.174749
Naprt	9.57825e-15	0.142377	0.211	0.085	1.31682e-10	0.150367
AC125248.1	8.07781e-17	0.14204	0.183	0.064	1.11054e-12	0.136008
Phyhd1	3.17523e-11	0.141962	0.372	0.209	4.3653e-07	0.284372
Mccc2	5.83049e-14	0.141927	0.211	0.088	8.01576e-10	0.15109
Slc6a9	1.16175e-14	0.14159	0.168	0.061	1.59717e-10	0.121779
Slc35f5	3.55123e-12	0.140571	0.191	0.083	4.88223e-08	0.137454
AABR07048487.2	2.74619e-14	0.140109	0.224	0.093	3.77546e-10	0.169954
Papss2	2.44261e-11	0.1397	0.329	0.179	3.35811e-07	0.248948
Hpd	3.64179e-18	0.139609	0.92	0.575	5.00673e-14	1.20986
Sft2d2	5.81969e-10	0.138953	0.226	0.115	8.00091e-06	0.166633
Atp11c	3.16487e-13	0.138906	0.178	0.071	4.35107e-09	0.129468
Tspan31	2.30445e-09	0.138843	0.402	0.246	3.16816e-05	0.308296
Nags	2.27219e-12	0.138329	0.198	0.086	3.12381e-08	0.144716
Hspb8	6.98369e-15	0.138323	0.173	0.063	9.60117e-11	0.124508
Gstt2	6.61035e-10	0.138103	0.251	0.132	9.08791e-06	0.188124
Pgrmc2	1.53716e-09	0.13779	0.322	0.186	2.11329e-05	0.239222
Agl	9.64062e-11	0.137692	0.191	0.088	1.32539e-06	0.140214
Trap1	3.46018e-11	0.137546	0.234	0.114	4.75706e-07	0.174192
Tor1aip2.1	8.91068e-10	0.1375	0.251	0.133	1.22504e-05	0.186383
Glyatl2	1.18376e-09	0.137474	0.216	0.109	1.62744e-05	0.163446
Psmd1	2.38616e-11	0.136852	0.399	0.229	3.28049e-07	0.304844
Me1	8.52209e-12	0.136722	0.264	0.131	1.17162e-07	0.191016
Gabarapl1	2.40866e-09	0.136512	0.465	0.294	3.31142e-05	0.374675
Abcb6	1.71563e-13	0.136284	0.158	0.059	2.35865e-09	0.115536
Igsf5	7.09608e-14	0.136224	0.198	0.081	9.75569e-10	0.14166
Ddc	3.9479e-13	0.136043	0.166	0.064	5.42758e-09	0.121321
Crls1	1.32337e-08	0.135553	0.239	0.132	0.000181937	0.178398
Fahd2a	5.27172e-10	0.135336	0.244	0.126	7.24756e-06	0.183918
Got2	4.33874e-10	0.135261	0.578	0.367	5.9649e-06	0.488076
Gsta5	1.85406e-16	0.135229	0.45	0.226	2.54896e-12	0.371488
Rad23b	5.65127e-08	0.134751	0.442	0.291	0.000776937	0.355355
Adra1b	1.08066e-13	0.134204	0.191	0.077	1.48569e-09	0.134397
Clock	2.28589e-10	0.133989	0.198	0.094	3.14264e-06	0.14718
Ppp1r3c	8.91245e-12	0.133878	0.186	0.08	1.22528e-07	0.139064
Ncln	4.05585e-09	0.132692	0.279	0.158	5.57598e-05	0.204521
Abhd5	4.72653e-10	0.132288	0.246	0.127	6.49803e-06	0.18027
Ptgr1	3.45182e-13	0.132282	0.214	0.091	4.74556e-09	0.156184
Mapk6	2.60492e-08	0.132086	0.214	0.116	0.000358125	0.160259
LOC100911545	7.72068e-26	0.132015	0.093	0.013	1.06144e-21	0.0712737
Mtss1	2.69028e-10	0.131939	0.364	0.21	3.69859e-06	0.275664
Rbpms2	8.22495e-10	0.131892	0.171	0.078	1.13077e-05	0.128319
Cpox	1.15375e-08	0.131804	0.286	0.166	0.000158617	0.210765
Plxnb2	7.92421e-10	0.131668	0.447	0.277	1.08942e-05	0.353938
Ibtk	5.607e-11	0.130595	0.186	0.083	7.7085e-07	0.135416
Stard10	3.63587e-15	0.13055	0.847	0.54	4.9986e-11	0.948807
Hook1	1.59193e-11	0.130446	0.176	0.075	2.18858e-07	0.128023
Rnf139	1.85789e-09	0.129695	0.193	0.095	2.55422e-05	0.141233
Slc7a2	1.66759e-18	0.129583	0.148	0.043	2.2926e-14	0.10479
Pdia5	1.16951e-10	0.129541	0.259	0.133	1.60784e-06	0.189274
Pfkfb1	1.58594e-12	0.129259	0.153	0.058	2.18035e-08	0.113367
Dhfr	1.48003e-10	0.12921	0.269	0.14	2.03475e-06	0.199723
Dsc2	7.0172e-11	0.128979	0.198	0.092	9.64724e-07	0.14166
Nr1d2	1.81382e-10	0.128874	0.236	0.119	2.49365e-06	0.172877
Slc46a3	3.81583e-12	0.12869	0.176	0.073	5.24601e-08	0.123948
Ppcs	2.79792e-10	0.128584	0.266	0.139	3.84659e-06	0.197097
Nr1h4	2.64927e-12	0.128513	0.196	0.084	3.64222e-08	0.142974
AABR07026377.1	1.85649e-20	0.128227	0.231	0.082	2.55231e-16	0.177513
Lman1	2.53311e-07	0.12711	0.234	0.135	0.00348251	0.180008
Nit1	2.76292e-09	0.126915	0.44	0.277	3.79847e-05	0.351442
Nadk	1.06927e-07	0.126825	0.437	0.289	0.00147003	0.351411
Cyp3a62	7.3027e-21	0.126804	0.123	0.028	1.00398e-16	0.0873747
Agtr1a	8.06512e-15	0.126788	0.239	0.103	1.10879e-10	0.180139
Gne	3.16315e-09	0.126744	0.266	0.147	4.3487e-05	0.199888
Dcxr	1.10737e-13	0.125953	0.472	0.257	1.52242e-09	0.373064
F11r	2.03906e-08	0.125945	0.294	0.172	0.00028033	0.220787
Irf6	2.38809e-11	0.12578	0.183	0.08	3.28314e-07	0.13121
Sucla2	2.44344e-07	0.125746	0.299	0.185	0.00335924	0.227754
Pcsk6	4.37135e-13	0.125412	0.161	0.061	6.00973e-09	0.113498
Hjv	2.0488e-09	0.125135	0.219	0.111	2.81669e-05	0.159371
Ganab	2.19062e-06	0.124933	0.347	0.232	0.0301166	0.26666
Sqstm1	2.85564e-07	0.124849	0.598	0.425	0.00392593	0.531061
Pla2g12b	3.68106e-09	0.12449	0.183	0.089	5.06072e-05	0.134989
Hmgcr	5.7239e-05	0.124434	0.183	0.113	0.786922	0.15306
Plaa	4.61272e-07	0.124296	0.209	0.119	0.00634156	0.159536
Hadha	1.55459e-08	0.124182	0.379	0.239	0.000213725	0.293245
Aspdh	1.37113e-13	0.123917	0.302	0.143	1.88503e-09	0.221937
Qprt	6.65352e-10	0.123778	0.337	0.19	9.14726e-06	0.259236
Pls1	1.32888e-11	0.123772	0.163	0.067	1.82695e-07	0.115963
Agxt2	1.61082e-11	0.123151	0.146	0.057	2.21455e-07	0.106105
Sulf2	2.64829e-13	0.123087	0.156	0.058	3.64086e-09	0.111034
Nucb2	1.88248e-11	0.122821	0.369	0.201	2.58804e-07	0.292787
Ppip5k2	3.42653e-08	0.122793	0.271	0.158	0.00047108	0.203798
Nipsnap3b	2.98033e-08	0.122599	0.284	0.164	0.000409735	0.213229
AABR07072236.1	4.59739e-09	0.122263	0.216	0.112	6.32049e-05	0.155888
Prodh1	5.40253e-11	0.121698	0.221	0.106	7.4274e-07	0.164465
Gamt	2.60662e-17	0.121465	0.794	0.477	3.58358e-13	0.756595
Man2a1	2.07056e-11	0.121366	0.575	0.359	2.8466e-07	0.48226
Pink1	1.22128e-07	0.121297	0.284	0.171	0.00167902	0.212079
Ces2g	2.34924e-14	0.121091	0.118	0.035	3.22973e-10	0.0869478
Fam149a	1.68109e-10	0.121009	0.163	0.071	2.31117e-06	0.117277
Eci1	9.68223e-12	0.120748	0.47	0.273	1.33111e-07	0.38966
Pm20d1	4.80231e-11	0.1207	0.153	0.063	6.60221e-07	0.111034
Maged1	4.86458e-09	0.120282	0.214	0.109	6.68783e-05	0.160259
Itfg1	1.04067e-08	0.119867	0.234	0.126	0.000143072	0.168079
Slc16a7	1.15636e-11	0.119866	0.166	0.068	1.58976e-07	0.116982
Tmed2	1.03166e-06	0.119776	0.648	0.461	0.0141832	0.548005
Bckdhb	2.44721e-09	0.119737	0.309	0.176	3.36443e-05	0.227458
Cfb	1.61278e-14	0.11935	0.133	0.042	2.21725e-10	0.0963785
Irf3	2.35642e-07	0.119127	0.249	0.147	0.0032396	0.189735
LOC499235	2.41015e-07	0.118996	0.307	0.188	0.00331348	0.227722
RGD1309350	8.54605e-19	0.118981	0.55	0.273	1.17491e-14	0.448476
LOC100910717	2.27349e-07	0.118944	0.206	0.115	0.00312559	0.151978
Litaf	3.34195e-08	0.118916	0.322	0.194	0.000459452	0.237907
Pnpla8	1.93795e-08	0.117781	0.405	0.255	0.00026643	0.30685
Myc	6.35359e-07	0.117599	0.219	0.127	0.00873491	0.167521
Frk	4.15758e-16	0.116668	0.128	0.037	5.71584e-12	0.0888204
Gcsh	8.09321e-10	0.11635	0.437	0.26	1.11265e-05	0.349832
Cyb5r3	1.12045e-07	0.116334	0.392	0.25	0.00154039	0.316876
Ppat	2.09849e-09	0.115871	0.171	0.079	2.885e-05	0.124244
Rab1a	1.10036e-05	0.115293	0.369	0.258	0.151278	0.296301
Insr	4.41261e-13	0.115008	0.128	0.043	6.06646e-09	0.0915807
Atp1a1	1.13953e-15	0.114895	0.588	0.332	1.56662e-11	0.49975
Ttc36	1.68775e-16	0.114108	0.497	0.252	2.32031e-12	0.418644
Sik1	3.44096e-11	0.113619	0.226	0.108	4.73064e-07	0.169986
Ilvbl	3.04724e-09	0.112841	0.168	0.079	4.18935e-05	0.119742
Plxna2	7.18365e-09	0.112222	0.219	0.114	9.87608e-05	0.161705
Cadm1	1.34367e-12	0.112196	0.131	0.045	1.84728e-08	0.0936182
RGD1310352	3.1714e-06	0.112121	0.332	0.219	0.0436004	0.252992
Jade1	3.46632e-07	0.112112	0.254	0.15	0.0047655	0.185333
Gcat	1.28046e-09	0.111917	0.196	0.094	1.76038e-05	0.147049
Pdha1	6.74306e-06	0.111867	0.299	0.198	0.0927036	0.232685
Lrp11	3.98785e-09	0.111734	0.148	0.066	5.48249e-05	0.106828
Gstt1	9.45058e-10	0.111516	0.327	0.182	1.29927e-05	0.244447
Gstm2	2.62118e-06	0.111492	0.191	0.109	0.036036	0.15257
Pex1	3.37783e-09	0.111349	0.143	0.062	4.64385e-05	0.10361
C1galt1	3.98273e-06	0.110893	0.296	0.192	0.0547546	0.226573
Uqcrc2	2.74253e-08	0.110427	0.515	0.341	0.000377043	0.403852
Slc17a5	3.8142e-07	0.109755	0.156	0.08	0.00524376	0.114813
Hfe	3.51278e-09	0.109386	0.143	0.062	4.82937e-05	0.10361
Akap1	1.10306e-08	0.109376	0.156	0.073	0.000151649	0.112053
Fbxo3	1.14346e-05	0.109307	0.204	0.124	0.157203	0.154576
Tmem144	2.67714e-08	0.108994	0.138	0.063	0.000368053	0.102164
Gucy1b2	1.60154e-11	0.108992	0.151	0.059	2.2018e-07	0.107551
Gch1	8.56751e-09	0.108937	0.226	0.119	0.000117786	0.164892
Als2	2.82787e-09	0.108598	0.158	0.072	3.88775e-05	0.112776
Klhl25	1.27859e-06	0.10782	0.143	0.074	0.017578	0.107124
Slc16a4	4.10842e-13	0.107804	0.108	0.032	5.64825e-09	0.0789628
Calr	1.58408e-06	0.107726	0.98	0.84	0.0217779	1.45382
Lrp5	3.02058e-07	0.106691	0.173	0.091	0.0041527	0.128023
Abhd2	9.09381e-10	0.106642	0.151	0.065	1.25022e-05	0.106532
Slc25a32	3.53943e-09	0.106632	0.138	0.059	4.86601e-05	0.0998617
Bnip3	1.93611e-07	0.106489	0.279	0.166	0.00266176	0.208004
Upb1	2.23022e-11	0.106359	0.216	0.098	3.0661e-07	0.152832
Clptm1l	0.000251755	0.106238	0.437	0.328	1	0.363267
Mt1	1.09912e-15	0.105941	0.945	0.686	1.51107e-11	1.62909
Vcp	2.05989e-07	0.10583	0.786	0.606	0.00283194	0.725508
Mindy3	3.41628e-06	0.105587	0.188	0.109	0.0469671	0.138472
Zfp36	1.24549e-10	0.105216	0.51	0.307	1.7123e-06	0.409088
Rnf39	3.22813e-11	0.10509	0.153	0.061	4.43803e-07	0.109292
Irs2	8.37202e-08	0.104753	0.163	0.081	0.00115098	0.119019
Tmem47	5.63883e-09	0.104636	0.251	0.135	7.75226e-05	0.18027
Llgl2	6.06869e-08	0.104345	0.158	0.077	0.000834324	0.114221
Arfgap2	9.66639e-07	0.10403	0.269	0.165	0.0132893	0.198574
Tmem170a	5.66311e-08	0.10394	0.156	0.075	0.000778564	0.112053
Mpp6	4.6067e-10	0.10337	0.364	0.206	6.3333e-06	0.267218
Aox3	2.87961e-09	0.103313	0.181	0.085	3.95888e-05	0.133248
LOC108348061	7.32082e-23	0.102822	0.99	0.678	1.00647e-18	1.73815
Kmo	7.80687e-08	0.102631	0.193	0.101	0.00107329	0.14327
Acp2	1.64946e-07	0.102529	0.251	0.145	0.00226767	0.183326
AY172581.15	1.24224e-09	0.102157	0.108	0.04	1.70783e-05	0.0796856
Tmem53	2.08775e-08	0.102109	0.181	0.09	0.000287024	0.127431
Vnn3	2.2726e-16	0.102088	0.108	0.027	3.12437e-12	0.0748878
Hm13	4.34265e-05	0.102016	0.269	0.18	0.597028	0.20278
Nipal1	3.80339e-10	0.101826	0.131	0.052	5.2289e-06	0.0915807
Lactb	2.04249e-07	0.10166	0.286	0.171	0.00280802	0.208727
Acot4	1.55388e-09	0.101502	0.136	0.056	2.13627e-05	0.0981201
Ctsb	8.75239e-07	0.101492	0.789	0.621	0.0120328	0.781243
Gnmt	2.12217e-17	0.101451	0.55	0.281	2.91756e-13	0.514964
Smpd1	1.63391e-05	0.101407	0.286	0.189	0.22463	0.213952
Pctp	5.12296e-05	0.101348	0.153	0.09	0.704305	0.119184
Ctif	6.0962e-09	0.101077	0.136	0.059	8.38105e-05	0.0960826
Pex7	4.62758e-07	0.101077	0.123	0.058	0.006362	0.0921726
Atp5md	0.000110421	0.101038	0.369	0.27	1	0.309747
Slc41a2	5.9708e-08	0.100715	0.133	0.061	0.000820866	0.0973973
Pex13	4.44171e-05	0.1007	0.229	0.147	0.610646	0.170839
Slc6a12	6.96973e-11	0.100581	0.123	0.045	9.58199e-07	0.086356
Aplp2	2.07309e-12	0.100367	0.54	0.314	2.85008e-08	0.445063
Afg3l2	8.57162e-08	0.100157	0.171	0.086	0.00117843	0.121483
Derl1	1.59516e-06	0.100063	0.42	0.285	0.0219302	0.321833
Angptl8	1.08269e-08	0.100001	0.201	0.101	0.000148848	0.143401
RGD1309534	4.47588e-06	0.0996641	0.236	0.145	0.0615344	0.176656
Mgat2	0.00029038	0.0996641	0.226	0.154	1	0.172257
Rassf6	3.32781e-11	0.0996472	0.098	0.031	4.57508e-07	0.0717005
Hdhd3	1.23548e-08	0.0996295	0.186	0.091	0.000169853	0.13831
Lamp2	2.28166e-11	0.0991684	0.844	0.645	3.13682e-07	0.853571
Selenoi	6.07202e-11	0.0989392	0.116	0.041	8.34781e-07	0.08215
Acpp	7.9389e-08	0.0983128	0.131	0.059	0.00109144	0.094341
Irak1	5.07965e-06	0.0980586	0.186	0.108	0.0698351	0.134989
Bsdc1	4.9213e-06	0.0979825	0.219	0.132	0.067658	0.158648
Cidec	2.64845e-09	0.09793	0.181	0.085	3.64108e-05	0.127431
Dsp	3.09837e-08	0.09793	0.173	0.085	0.000425963	0.124508
Cul2	2.91473e-07	0.09793	0.176	0.092	0.00400717	0.125985
Cobl	8.68132e-08	0.0978957	0.128	0.058	0.00119351	0.0928954
Dmxl2	2.66274e-08	0.097873	0.128	0.056	0.000366074	0.0915807
AABR07044080.2	8.16266e-11	0.0976637	0.108	0.037	1.1222e-06	0.0769253
Hyou1	1.81707e-05	0.0973862	0.226	0.142	0.249811	0.166633
Pmpca	1.78402e-07	0.0971247	0.168	0.086	0.00245268	0.121779
Rab17	6.71738e-06	0.0971012	0.156	0.086	0.0923506	0.116555
Nlrp12	2.18502e-05	0.0970255	0.236	0.149	0.300396	0.184345
Dnajc22	2.78219e-07	0.0968269	0.251	0.146	0.00382495	0.181289
Xk	1.45939e-12	0.0968045	0.106	0.032	2.00637e-08	0.0741649
Slc31a1	5.89911e-05	0.096463	0.166	0.1	0.81101	0.124082
Oat	0.519883	0.0961191	0.176	0.162	1	0.189818
Cul4a	8.88039e-08	0.0961111	0.186	0.096	0.00122088	0.131933
Gpat4	8.46607e-07	0.0960656	0.211	0.12	0.0116391	0.152109
Vps13d	8.19435e-07	0.0960601	0.181	0.098	0.0112656	0.12845
Ptger3	3.99203e-07	0.0960279	0.136	0.066	0.00548824	0.0991389
Mylk	5.13541e-09	0.0958018	0.276	0.151	7.06017e-05	0.204817
Dhrs3	3.35724e-07	0.0957828	0.384	0.246	0.00461554	0.292326
Slc20a2	2.48045e-06	0.0957721	0.146	0.076	0.0341012	0.106828
Fpgs	4.76806e-06	0.0957721	0.143	0.076	0.0655513	0.106105
Lrba	3.13014e-07	0.0956221	0.206	0.114	0.00430331	0.147903
Npc1	4.53865e-07	0.0950647	0.193	0.106	0.00623974	0.137158
Ttc13	2.2441e-06	0.0950647	0.188	0.106	0.0308519	0.135416
Eva1a	1.54335e-07	0.094796	0.136	0.064	0.00212179	0.0971014
Fgfr2	1.32942e-11	0.0943444	0.166	0.068	1.82769e-07	0.116982
B3galt1	5.42851e-10	0.0940947	0.111	0.04	7.46312e-06	0.0796856
Akr1c13	1.08813e-08	0.0939612	0.161	0.075	0.000149596	0.115536
Sall1	2.00706e-08	0.0937902	0.118	0.049	0.000275931	0.0849103
Aldh2	4.7418e-09	0.0936609	0.746	0.537	6.51902e-05	0.717298
Cyp4f39	7.32166e-09	0.0934572	0.128	0.054	0.000100658	0.0898391
Prlr	9.61076e-19	0.0932589	0.08	0.014	1.32129e-14	0.0577679
AABR07032097.1	4.05074e-08	0.0930331	0.156	0.074	0.000556896	0.108996
Tent4b	8.75619e-07	0.0928553	0.196	0.11	0.012038	0.138899
Dennd4a	1.4275e-06	0.0926763	0.201	0.114	0.0196253	0.146457
Cldn14	2.65792e-12	0.0923127	0.103	0.031	3.6541e-08	0.0724234
Acy1	2.6816e-08	0.0921202	0.141	0.064	0.000368666	0.100585
Mlycd	1.87042e-05	0.091344	0.206	0.126	0.257145	0.151682
Nav2	2.64516e-08	0.0912663	0.138	0.062	0.000363656	0.0978242
Nox4	1.57542e-07	0.0910412	0.116	0.051	0.00216589	0.0852063
Maoa	9.39705e-09	0.0907875	0.161	0.074	0.000129191	0.11248
Fbxo9	2.26795e-05	0.0906784	0.231	0.147	0.311798	0.171135
Cxcl11	2.80357e-08	0.0906444	0.123	0.053	0.000385435	0.0873747
Mapk14	4.60928e-05	0.0902536	0.294	0.199	0.633684	0.217435
Lipo1	1.78049e-11	0.090206	0.098	0.03	2.44781e-07	0.0689402
Txndc15	1.75137e-05	0.090009	0.264	0.171	0.240779	0.192034
Auh	1.54075e-05	0.0899674	0.231	0.144	0.211822	0.170839
Naxd	4.15381e-05	0.0899163	0.183	0.111	0.571065	0.13555
LOC103690060	1.10953e-16	0.0898732	0.075	0.014	1.52539e-12	0.0542848
Gria3	6.45516e-16	0.0895454	0.083	0.017	8.87455e-12	0.0584908
Steap3	4.88957e-10	0.0894356	0.101	0.035	6.72218e-06	0.0706818
Xkr9	2.41106e-12	0.0893502	0.095	0.027	3.31472e-08	0.0671986
Prpsap1	0.000161188	0.0892567	0.221	0.146	1	0.16749
AABR07066180.1	6.05756e-06	0.0891105	0.168	0.095	0.0832794	0.120761
Crybg2	6.61762e-09	0.0891004	0.126	0.052	9.0979e-05	0.0891163
Adam28	4.51122e-07	0.0891004	0.116	0.052	0.00620202	0.0859291
Nt5e	5.49773e-06	0.0889631	0.198	0.116	0.0755829	0.144716
Mia2	1.4672e-05	0.0888733	0.211	0.128	0.20171	0.154869
Daam1	0.000370994	0.088786	0.209	0.139	1	0.159332
Bcl6	1.02171e-07	0.0886549	0.148	0.071	0.00140464	0.103772
Mrpl37	7.53011e-06	0.0885598	0.173	0.098	0.103524	0.127004
Tpcn2	1.99922e-09	0.0884873	0.118	0.046	2.74853e-05	0.0818541
Acvr1c	5.47749e-12	0.0884007	0.085	0.023	7.53045e-08	0.0612511
Upp2	2.31822e-07	0.0879222	0.133	0.062	0.00318709	0.0996995
Fbxw5	1.69968e-06	0.0878094	0.188	0.105	0.0233672	0.131637
Naa80	3.59942e-05	0.087607	0.186	0.113	0.494848	0.134989
Rassf3	4.53491e-05	0.0873103	0.254	0.166	0.623459	0.190885
Selenoo	7.11975e-07	0.0872383	0.153	0.078	0.00978823	0.108274
Nr0b2	7.81744e-08	0.0870101	0.141	0.065	0.00107474	0.0995658
Acacb	1.45789e-07	0.0869839	0.116	0.05	0.00200431	0.0828728
Alg11	3.54901e-06	0.0868528	0.151	0.08	0.0487918	0.107551
Sgpl1	3.15448e-05	0.0866132	0.214	0.134	0.433678	0.153851
Crym	6.73184e-07	0.086607	0.151	0.076	0.00925494	0.110607
Anks4b	8.8968e-08	0.0863829	0.126	0.056	0.00122313	0.0901351
Bphl	7.81664e-10	0.0862602	0.307	0.166	1.07463e-05	0.22266
Sirt3	1.19645e-06	0.0858875	0.198	0.111	0.0164488	0.14166
Fh	9.54981e-07	0.0857999	0.286	0.174	0.0131291	0.221083
Acad10	4.33346e-08	0.0857419	0.121	0.052	0.000595763	0.0835956
Glyr1	4.43863e-05	0.085179	0.302	0.206	0.610222	0.227031
Gnai3	0.000375125	0.0851761	0.339	0.25	1	0.268271
Aup1	0.000130513	0.0850821	0.276	0.191	1	0.209615
Coasy	1.61548e-06	0.0850763	0.161	0.085	0.0222096	0.113498
RGD1307603	4.76893e-14	0.0850119	0.626	0.373	6.55632e-10	0.61655
Pigk	5.94875e-05	0.0849722	0.196	0.123	0.817834	0.145012
Erlin1	4.63382e-05	0.0849576	0.183	0.112	0.637057	0.133248
Ptpn21	2.83828e-07	0.0848941	0.111	0.048	0.00390206	0.0796856
Ergic3	1.03835e-05	0.0846923	0.244	0.152	0.142752	0.176064
Bpnt1	8.47597e-06	0.0846435	0.156	0.086	0.116528	0.111034
Soat2	1.69885e-06	0.0841276	0.131	0.065	0.0233558	0.0936182
Usp47	0.000650882	0.0840233	0.196	0.132	1	0.147018
Gnpnat1	2.96255e-08	0.0839896	0.324	0.19	0.000407291	0.236296
Phtf2	1.99291e-08	0.0831884	0.113	0.046	0.000273986	0.0783709
Lss	6.53051e-05	0.0829493	0.126	0.069	0.897815	0.097958
Hsd17b7	7.58998e-08	0.0829053	0.09	0.034	0.00104347	0.0664758
Creg1	2.68264e-07	0.0828042	0.379	0.24	0.00368809	0.296239
Tfrc	1.13067e-05	0.0825624	0.131	0.069	0.155444	0.0936182
Mtch2	2.12413e-05	0.0824987	0.357	0.244	0.292025	0.28306
Gpr89b	1.02016e-05	0.0822907	0.153	0.085	0.140252	0.109292
Cmas	4.07788e-05	0.0821893	0.281	0.187	0.560627	0.206986
March8	2.16225e-05	0.0821545	0.211	0.13	0.297266	0.151386
Cse1l	3.88105e-05	0.0819636	0.153	0.089	0.533566	0.110311
Atp5f1a	1.08907e-06	0.0819094	0.606	0.427	0.0149725	0.534504
Jpt2	0.000145023	0.0818956	0.128	0.074	1	0.094341
Mgam	4.00415e-08	0.0812497	0.116	0.048	0.000550491	0.0801125
Sidt2	6.81098e-05	0.0811831	0.256	0.17	0.936374	0.18681
Bche	1.28159e-13	0.0810783	0.073	0.016	1.76193e-09	0.0515245
Fitm2	1.1508e-05	0.080953	0.206	0.124	0.158212	0.147903
Tmem41b	4.81386e-05	0.0806702	0.163	0.096	0.66181	0.116982
Txnrd1	2.21137e-05	0.0806234	0.271	0.176	0.304019	0.199723
Kank1	8.82646e-06	0.0801793	0.113	0.056	0.121346	0.0814272
Aldh1l1	1.99884e-08	0.0799913	0.111	0.044	0.000274801	0.0776481
Ung	0.000296746	0.0798707	0.138	0.084	1	0.102918
Baiap2l1	8.85388e-07	0.0797828	0.118	0.055	0.0121723	0.0828728
Adh5	3.77438e-05	0.079771	0.307	0.206	0.518901	0.231501
Prdx3	0.000149991	0.0797528	0.234	0.156	1	0.173173
AABR07035374.1	3.07132e-06	0.079548	0.128	0.063	0.0422244	0.100158
Pawr	1.60011e-06	0.0794371	0.131	0.064	0.0219983	0.0936182
Mpzl2	3.60846e-09	0.07928	0.078	0.024	4.96091e-05	0.0567492
Plekhb1	2.67467e-06	0.0792369	0.143	0.074	0.0367714	0.100289
Sepsecs	3.89879e-05	0.0791298	0.206	0.128	0.536006	0.147903
Ca5a	3.06949e-07	0.0791105	0.133	0.063	0.00421993	0.0953598
Peg3	7.58717e-07	0.0788598	0.111	0.05	0.0104308	0.0786668
Uqcrq	2.44848e-14	0.0786384	0.965	0.756	3.36617e-10	1.43279
Bbox1	3.90731e-18	0.0784619	0.07	0.011	5.37177e-14	0.0487641
LOC100911356	4.99118e-05	0.0784619	0.153	0.089	0.686187	0.109292
Zdhhc6	1.26248e-05	0.0783996	0.183	0.107	0.173566	0.129173
Nomo1	0.00431311	0.0780206	0.143	0.098	1	0.111495
Os9	0.000214686	0.0779247	0.327	0.233	1	0.24573
Cnot1	0.00120515	0.0778731	0.219	0.154	1	0.165911
Marveld1	5.67939e-05	0.0778587	0.209	0.132	0.780803	0.151682
Slc16a11	2.47655e-08	0.0777836	0.085	0.03	0.000340476	0.0612511
Naa50	0.000548711	0.0777011	0.229	0.156	1	0.170504
Pccb	4.55441e-07	0.0775806	0.249	0.143	0.0062614	0.176491
Slc4a4	1.2246e-08	0.0774608	0.106	0.041	0.000168358	0.0741649
Dhrs7	7.82355e-05	0.0774217	0.198	0.125	1	0.14166
Cyb5a	6.53661e-21	0.0773348	0.997	0.775	8.98653e-17	1.83111
March6	8.88918e-10	0.0771645	0.078	0.023	1.22208e-05	0.0560264
RGD1306556	1.0904e-05	0.0770844	0.176	0.101	0.149908	0.123948
Coq10b	7.04758e-05	0.0770666	0.146	0.084	0.968902	0.108866
Sdr42e1	3.35406e-05	0.0768661	0.148	0.084	0.461116	0.106828
Sesn2	7.01286e-06	0.0767963	0.188	0.108	0.0964129	0.134397
Apool	4.94665e-05	0.0766862	0.153	0.089	0.680066	0.11133
AABR07054126.1	2.3708e-10	0.0763318	0.106	0.036	3.25938e-06	0.0751837
Trim2	4.62261e-05	0.076148	0.106	0.054	0.635516	0.07824
Ulk1	2.53955e-06	0.0759667	0.121	0.059	0.0349137	0.0856332
Lyplal1	3.5901e-06	0.0759293	0.133	0.068	0.0493567	0.094341
Akr1e2	2.4079e-07	0.0757557	0.244	0.137	0.00331038	0.173731
Ssx2ip	6.95142e-06	0.0752363	0.161	0.089	0.0955681	0.114517
LOC108348180	0.000273994	0.0750261	0.244	0.166	1	0.178529
Ctbs	0.000369432	0.0749894	0.299	0.212	1	0.231237
Hsp90b1	8.62688e-07	0.0746219	0.849	0.681	0.0118602	0.873094
AABR07007068.1	9.30218e-10	0.0745552	0.075	0.022	1.27886e-05	0.053266
Pdcd6ip	3.5957e-05	0.0742758	0.425	0.302	0.494336	0.330541
Lman2l	5.34711e-06	0.0740158	0.111	0.053	0.073512	0.0776481
Optn	4.60837e-05	0.0739659	0.259	0.169	0.633558	0.188255
Id4	7.0099e-05	0.0736969	0.171	0.103	0.963721	0.127596
Apba3	0.000154854	0.0735631	0.163	0.1	1	0.118296
Arl6ip1	0.00729402	0.0735321	0.379	0.303	1	0.330413
Foxa3	1.45121e-05	0.0733852	0.095	0.045	0.199512	0.0702549
Nr2f6	9.0908e-05	0.0733144	0.296	0.203	1	0.220787
Fbxo4	1.0192e-07	0.0729097	0.085	0.032	0.0014012	0.0612511
Ggct	3.15005e-07	0.0729082	0.332	0.204	0.00433069	0.245169
Sec63	2.80406e-06	0.0726459	0.407	0.271	0.0385502	0.302937
Sptbn2	5.0954e-06	0.0725061	0.116	0.057	0.0700515	0.0801125
Lrtm2	1.04337e-07	0.0725042	0.088	0.033	0.00143442	0.0619739
Chrd	3.09275e-17	0.0724189	0.063	0.009	4.25191e-13	0.0435394
Anxa6	5.47772e-05	0.0723177	0.274	0.182	0.753077	0.209188
Por	1.55843e-05	0.0722226	0.214	0.13	0.214253	0.150071
Sh2d4a	3.99759e-05	0.0721152	0.118	0.063	0.549589	0.0859291
Aqp11	2.7382e-13	0.0720875	0.065	0.013	3.76448e-09	0.045281
Aco1	0.000181334	0.0720807	0.214	0.14	1	0.153128
Fam214a	5.76371e-05	0.0720417	0.128	0.071	0.792395	0.0928954
Pik3cb	0.00118385	0.0719695	0.128	0.08	1	0.0966745
Lactb2	1.75386e-05	0.0717461	0.231	0.143	0.241121	0.172877
Rmnd1	0.000643796	0.0716929	0.168	0.109	1	0.124244
Cyp17a1	2.48987e-10	0.0714294	0.063	0.015	3.42307e-06	0.0465957
LOC100912026	5.04621e-06	0.0713488	0.234	0.139	0.0693753	0.182177
RGD1307100	0.000882721	0.0713148	0.274	0.196	1	0.207088
Rhod	5.06687e-05	0.0708961	0.138	0.078	0.696594	0.10088
Sppl2a	0.00139932	0.0707993	0.347	0.26	1	0.271131
Ddx3x	0.000479389	0.0706552	0.377	0.279	1	0.294821
Tufm	6.65279e-05	0.0706433	0.249	0.162	0.914626	0.182604
Adipor2	1.43647e-05	0.0704072	0.133	0.071	0.197486	0.0933223
Fastk	0.000153712	0.0697454	0.143	0.085	1	0.102326
Kif1b	0.000459097	0.0695724	0.271	0.191	1	0.206855
Birc2	0.000153494	0.0695287	0.236	0.158	1	0.177379
Gmppa	0.00012667	0.0692202	0.168	0.103	1	0.121779
LOC498750	9.87299e-05	0.0691364	0.48	0.35	1	0.384401
Abcg2	5.07483e-06	0.0685464	0.088	0.038	0.0697688	0.0629927
Sec24c	0.000191714	0.0684057	0.234	0.156	1	0.16706
Efna1	1.87208e-05	0.0683842	0.151	0.084	0.257373	0.106532
Meox2	6.91928e-12	0.068359	0.065	0.015	9.51262e-08	0.045281
St8sia3	1.69133e-12	0.0682661	0.06	0.012	2.32524e-08	0.0428166
Hs3st3b1	6.07803e-06	0.0682468	0.214	0.127	0.0835608	0.158944
Twnk	0.000217481	0.0682127	0.141	0.084	1	0.101011
Slc39a9	0.000315352	0.0679526	0.138	0.083	1	0.0978242
Tmem30a	0.000791899	0.0677355	0.294	0.214	1	0.224862
Hibch	2.13845e-05	0.0675888	0.161	0.091	0.293994	0.113498
Lims2	9.45649e-05	0.0675672	0.133	0.075	1	0.0963785
Mpnd	0.000622234	0.0675069	0.229	0.157	1	0.167652
Lepr	5.24914e-11	0.067403	0.07	0.018	7.21652e-07	0.0497829
Nudt12	0.00019179	0.0673013	0.128	0.074	1	0.0918766
Nit2	9.9184e-07	0.0672726	0.415	0.269	0.0136358	0.317596
Eif4ebp2	0.00213838	0.0670705	0.193	0.135	1	0.142974
Shpk	3.01967e-05	0.0669135	0.136	0.074	0.415144	0.0940451
AY172581.17	5.4896e-11	0.066705	0.063	0.015	7.54711e-07	0.0445582
Apeh	0.000144702	0.0665258	0.133	0.077	1	0.0933223
Abca8a	1.74597e-14	0.0664232	0.43	0.219	2.40036e-10	0.331232
Oxr1	0.00142691	0.0663517	0.319	0.239	1	0.247799
Sec23b	0.0127289	0.0663023	0.158	0.116	1	0.123982
Poldip2	0.000114797	0.0662151	0.178	0.11	1	0.128746
Galm	0.00310772	0.0659493	0.201	0.143	1	0.153293
Sar1a	4.07345e-06	0.065933	0.616	0.437	0.0560018	0.503617
Echdc3	0.000200697	0.0658813	0.204	0.131	1	0.149218
Megf9	3.90515e-07	0.0658594	0.073	0.026	0.0053688	0.0515245
Rdh14	0.00054999	0.0656914	0.103	0.059	1	0.0754796
Pdia3	0.00016313	0.0656488	0.693	0.541	1	0.625072
Cryz	6.71887e-05	0.0656128	0.093	0.046	0.923711	0.0674946
Arhgap35	0.000307164	0.0655048	0.163	0.102	1	0.116259
Prkci	0.000199888	0.0651759	0.126	0.072	1	0.0891163
LOC100365112	9.97829e-13	0.0651657	0.055	0.01	1.37182e-08	0.0393334
Gstm4	0.000309356	0.0651521	0.141	0.085	1	0.101603
Ubqln1	0.000367024	0.06515	0.349	0.251	1	0.261566
Mccc1	0.000146421	0.0649972	0.108	0.059	1	0.077944
Slc29a1	0.000224262	0.0646996	0.111	0.061	1	0.0796856
AABR07064415.1	4.82588e-07	0.0646249	0.085	0.034	0.00663462	0.0592136
Tvp23b	0.00524176	0.0645763	0.254	0.192	1	0.193941
Actr1b	0.000570805	0.0645756	0.146	0.091	1	0.10479
Ces2e	2.78045e-07	0.0645253	0.073	0.026	0.00382256	0.0542848
Pdgfc	1.63855e-08	0.064431	0.07	0.022	0.000225267	0.0487641
Dnajb9	0.00487886	0.0643255	0.241	0.18	1	0.186221
Azin1	0.000436608	0.0639921	0.224	0.151	1	0.162132
Sh3gl3	0.000141776	0.0636225	0.133	0.077	1	0.0953598
Slc23a1	9.50054e-07	0.0636118	0.078	0.03	0.0130613	0.0550076
Cxadr	3.0393e-10	0.0635036	0.053	0.011	4.17843e-06	0.0386106
Scap	0.00209001	0.0633431	0.148	0.098	1	0.10857
Fat1	1.42798e-06	0.063308	0.083	0.034	0.0196319	0.057472
Cd14	0.000859339	0.063271	0.181	0.119	1	0.136731
AC105531.1	2.77121e-05	0.0630572	0.271	0.176	0.380985	0.201334
Dnph1	0.000128993	0.063055	0.143	0.084	1	0.104364
Acot2	0.000480239	0.06298	0.171	0.11	1	0.123521
Tmem106b	0.00119234	0.0629232	0.209	0.144	1	0.153424
LOC100909524	3.16256e-17	0.0628764	0.053	0.006	4.34789e-13	0.0365731
Slc2a9	0.000159351	0.0628352	0.121	0.068	1	0.0835956
Chuk	0.000317197	0.0627316	0.201	0.131	1	0.145439
Cyp2d4	6.80791e-06	0.0626012	0.08	0.034	0.0935951	0.0577679
Tcf7l2	0.000104797	0.0625068	0.236	0.154	1	0.172581
Agpat3	0.00143404	0.0622644	0.191	0.131	1	0.137454
Inhba	1.78556e-06	0.061898	0.088	0.037	0.0245478	0.0609552
Gss	5.49149e-05	0.0618472	0.108	0.056	0.75497	0.077944
Rhobtb3	4.13675e-05	0.0617442	0.108	0.055	0.56872	0.0769253
Nectin1	0.000118345	0.0617253	0.101	0.053	1	0.0706818
Slc6a6	0.000731833	0.0616794	0.123	0.074	1	0.0883935
Farp2	1.90846e-05	0.0616007	0.088	0.041	0.262375	0.0619739
Zfp598	0.00119015	0.061536	0.146	0.093	1	0.104495
Tysnd1	0.000792734	0.0614957	0.123	0.074	1	0.090431
Cyb561	1.73367e-10	0.0614287	0.058	0.013	2.38345e-06	0.0400562
Sacm1l	0.00165142	0.0613834	0.201	0.14	1	0.146457
Myo1b	1.29178e-05	0.0612457	0.111	0.054	0.177593	0.0766293
Golt1a	4.23357e-05	0.0612457	0.108	0.055	0.582031	0.0759065
Pank3	0.00237694	0.0612353	0.211	0.15	1	0.155461
Dixdc1	2.15467e-06	0.0611984	0.088	0.037	0.0296224	0.0619739
Atp5mg	0.000144975	0.0611862	0.952	0.85	1	1.37846
Cib2	5.31463e-06	0.0609579	0.065	0.025	0.0730655	0.049356
Slc12a7	0.00128903	0.0609035	0.121	0.074	1	0.0876707
Mars	0.000288384	0.0605448	0.138	0.082	1	0.0968054
Zdhhc9	0.000270152	0.0603496	0.106	0.058	1	0.0741649
Cobll1	4.72068e-05	0.0603179	0.095	0.047	0.648999	0.0671986
Ppp1cb	0.00442619	0.0602664	0.342	0.265	1	0.267548
Dab1	8.25536e-08	0.0599961	0.058	0.017	0.00113495	0.0420938
AABR07048475.1	1.02069e-12	0.0599597	0.053	0.009	1.40324e-08	0.0365731
ST7	0.000126617	0.0598098	0.09	0.046	1	0.0644383
Mcoln1	3.18267e-05	0.0597728	0.08	0.036	0.437553	0.057472
Ufl1	0.00108229	0.059614	0.191	0.129	1	0.136435
Il17rb	1.61525e-06	0.0595513	0.08	0.032	0.0222064	0.0557304
Tom1l1	4.65571e-05	0.0590775	0.083	0.039	0.640067	0.0595095
Adamts7	4.90521e-06	0.0589885	0.063	0.023	0.0674369	0.0455769
Pradc1	0.000474575	0.0589657	0.126	0.075	1	0.0891163
Gfpt1	4.12556e-05	0.0589657	0.166	0.096	0.567182	0.118723
Tecr	0.00338882	0.0589474	0.266	0.197	1	0.209322
Man1a2	0.00319975	0.058862	0.163	0.112	1	0.117277
Cdk18	2.50371e-06	0.058807	0.073	0.028	0.0344209	0.0505057
Cdip1	0.00169896	0.0587579	0.156	0.103	1	0.11409
Vangl1	0.000900487	0.058722	0.088	0.049	1	0.0650302
Gstt3	2.44646e-06	0.0584421	0.626	0.437	0.0336339	0.617387
Phykpl	0.000267887	0.0583116	0.111	0.062	1	0.0786668
Fabp7	8.59346e-16	0.0581032	0.693	0.407	1.18143e-11	0.681222
LOC306766	0.000482273	0.0580667	0.161	0.101	1	0.11248
Sox5	7.80856e-05	0.0580449	0.078	0.036	1	0.0560264
Cgn	8.42364e-05	0.0580304	0.113	0.061	1	0.0804084
G0s2	2.45968e-09	0.0579588	0.329	0.187	3.38157e-05	0.289378
Ppp6r3	0.00743412	0.0579437	0.193	0.141	1	0.141497
Inmt	5.57546e-08	0.057936	0.06	0.018	0.000766515	0.0428166
Olr59	7.13072e-06	0.0578704	0.088	0.039	0.0980331	0.0609552
Rxrg	1.82933e-05	0.0578114	0.095	0.045	0.251497	0.0661799
Tnfaip1	0.000134562	0.0577454	0.153	0.091	1	0.107255
Prxl2a	8.36043e-05	0.0575341	0.259	0.17	1	0.185495
LOC100910882	0.000404375	0.0572377	0.246	0.168	1	0.178529
Slc16a1	1.09754e-05	0.0570034	0.078	0.033	0.15089	0.0539889
Arcn1	0.00865538	0.0566268	0.307	0.241	1	0.237776
Acox3	0.000113262	0.0565471	0.08	0.039	1	0.0577679
Pign	2.46398e-06	0.05653	0.065	0.024	0.0338748	0.0462997
Slc25a13	9.21275e-05	0.0564997	0.146	0.084	1	0.104068
Slc17a9	0.000259429	0.0564793	0.068	0.032	1	0.0500788
Lrrc28	0.000136164	0.0564478	0.098	0.051	1	0.0689402
Serpina7	1.37093e-09	0.05634	0.055	0.013	1.88475e-05	0.0383147
RGD1306941	0.000448415	0.0563314	0.093	0.05	1	0.0664758
Txndc11	0.000858937	0.0563236	0.138	0.086	1	0.0968054
Cldn12	0.000210206	0.0562625	0.085	0.043	1	0.0602323
Manf	5.21794e-05	0.0562402	0.535	0.386	0.717362	0.443088
Map7	0.000187594	0.0561207	0.108	0.059	1	0.0759065
Skiv2l	0.000995379	0.0561207	0.106	0.062	1	0.0751837
Scamp1	0.00395189	0.0561207	0.146	0.098	1	0.104068
Slc46a1	8.69887e-05	0.0560972	0.093	0.047	1	0.0644383
Ddb1	0.00153165	0.0560234	0.286	0.21	1	0.212802
Gsap	0.000985047	0.056009	0.143	0.09	1	0.102326
Ripk4	1.39819e-06	0.0560001	0.065	0.023	0.0192223	0.045281
Nr1d1	0.000175743	0.0559223	0.156	0.093	1	0.112053
LOC103694506	0.00366624	0.0558882	0.095	0.058	1	0.069959
Cacna1d	3.13204e-09	0.0558033	0.053	0.013	4.30592e-05	0.0365731
Sult1c2a	0.000109875	0.0557711	0.101	0.052	1	0.0706818
Usp38	0.00073527	0.0556293	0.148	0.093	1	0.103772
Kctd9	0.000128299	0.0555786	0.085	0.042	1	0.0612511
Phtf1	0.000516408	0.0554168	0.09	0.049	1	0.0647342
Klhl2	0.000835755	0.0551745	0.141	0.088	1	0.0975282
AABR07026294.1	0.00387534	0.0551359	0.138	0.092	1	0.0998617
Fam126b	0.000450588	0.0550181	0.093	0.05	1	0.0654571
Slc25a42	0.000398695	0.0546937	0.073	0.036	1	0.053562
Pkdcc	0.000325075	0.0544199	0.188	0.122	1	0.144127
Entr1	0.00544522	0.0543584	0.168	0.118	1	0.121779
Gsta3	0.000226607	0.054308	0.088	0.045	1	0.0677905
Rad51d	4.11813e-06	0.0539505	0.065	0.024	0.0566161	0.045281
Igf2r	0.0050205	0.0539346	0.148	0.101	1	0.108866
Ecpas	0.00250219	0.0537894	0.191	0.133	1	0.136435
Fam20c	0.000522105	0.0537614	0.111	0.064	1	0.0766293
Tmem41a	0.000259603	0.0537614	0.075	0.037	1	0.053266
AABR07045431.1	1.24253e-10	0.0534732	0.048	0.009	1.70823e-06	0.0330899
AC128848.1	6.25356e-05	0.053453	0.088	0.043	0.859739	0.0609552
AABR07035839.1	5.71795e-07	0.0532735	0.098	0.041	0.00786104	0.0689402
Sec31a	0.00648245	0.0532499	0.168	0.119	1	0.121779
Nab1	0.0257991	0.0532003	0.163	0.123	1	0.125396
Ndufc1	4.64318e-05	0.0530766	0.259	0.166	0.638344	0.185495
Rbp7	1.07195e-06	0.0530301	0.05	0.015	0.0147371	0.036869
Adck5	0.00426991	0.0529512	0.108	0.068	1	0.0789628
Dgat1	0.00102029	0.0528291	0.116	0.069	1	0.0801125
Enc1	1.04478e-05	0.0528254	0.073	0.03	0.143637	0.0515245
Osbp	0.00356801	0.0527871	0.163	0.112	1	0.115963
Zfhx4	0.000264826	0.0527768	0.085	0.044	1	0.0612511
Igsf11	0.000871403	0.052753	0.095	0.054	1	0.0671986
Epcam	6.71861e-06	0.0526982	0.073	0.029	0.0923675	0.0505057
Ubl3	0.00320849	0.0526604	0.354	0.272	1	0.27596
Tst	7.39916e-12	0.0526579	0.771	0.513	1.01724e-07	0.765292
Pex6	0.00292604	0.0526169	0.133	0.087	1	0.0963785
Slc25a17	0.00705873	0.0526169	0.136	0.093	1	0.0971014
Il6r	0.00858101	0.0525857	0.181	0.131	1	0.132525
Rpusd3	5.63282e-05	0.052356	0.098	0.049	0.7744	0.0679215
Fam13a	2.05905e-07	0.0523343	0.055	0.016	0.00283078	0.0393334
Ndfip2	0.00442294	0.052322	0.307	0.232	1	0.229168
Paics	0.0075746	0.0523208	0.266	0.203	1	0.199134
Patj	6.93592e-06	0.0523129	0.065	0.025	0.0953551	0.045281
Mecr	5.51972e-06	0.052271	0.08	0.034	0.0758852	0.0557304
Cars2	0.00167663	0.0522104	0.095	0.056	1	0.0692362
LOC691083	0.000357618	0.051941	0.103	0.057	1	0.0724234
Dhx32	0.00139733	0.051941	0.101	0.059	1	0.0717005
Sel1l	6.61915e-05	0.0518444	0.374	0.261	0.910001	0.283353
Aldh1l2	1.12024e-11	0.0516757	0.045	0.007	1.5401e-07	0.0313484
Pla2g4c	6.53639e-10	0.0516588	0.053	0.012	8.98623e-06	0.0365731
Tgfbi	1.57736e-15	0.0515524	0.377	0.188	2.16856e-11	0.281316
Dolk	0.00318235	0.0515469	0.101	0.061	1	0.0714046
Coq9	0.000963511	0.0514733	0.141	0.088	1	0.098547
Rufy3	0.00266966	0.0514733	0.136	0.088	1	0.0971014
Dcst1	3.63135e-16	0.0514079	0.038	0.003	4.99238e-12	0.0271424
Dhdds	0.00372441	0.051378	0.181	0.126	1	0.13121
AABR07018269.2	2.14382e-05	0.0513489	0.068	0.028	0.294732	0.0480413
Stap2	0.000196815	0.0509911	0.126	0.071	1	0.0870788
Epha1	1.82114e-05	0.0509536	0.06	0.023	0.25037	0.0428166
Ccnc	0.00438191	0.0508867	0.101	0.063	1	0.0727193
Slc25a21	6.26942e-11	0.0508423	0.045	0.008	8.61921e-07	0.0313484
Grb7	2.63581e-05	0.0508099	0.068	0.028	0.362371	0.0470225
Csrnp1	0.00108571	0.0507589	0.103	0.06	1	0.0724234
Cisd3	0.000407058	0.0507152	0.231	0.155	1	0.165319
Uqcrc1	0.00161448	0.050714	0.362	0.271	1	0.285066
Adi1	2.21944e-06	0.0506002	0.636	0.432	0.0305128	0.54371
Lmtk2	0.00502665	0.0505956	0.128	0.085	1	0.0908579
Pard6b	1.40495e-06	0.0505527	0.053	0.017	0.0193153	0.0375918
Tollip	0.0125118	0.0504625	0.131	0.091	1	0.0936182
RGD1559459	5.24051e-19	0.0504338	0.038	0.002	7.20466e-15	0.0261236
Ccdc68	1.79981e-12	0.0504257	0.045	0.007	2.47438e-08	0.0313484
Atg2b	0.00252811	0.050351	0.118	0.074	1	0.0828728
Fads2	8.83597e-09	0.0501461	0.045	0.01	0.000121477	0.0323671
Jup	0.00235231	0.0499033	0.206	0.143	1	0.152966
Hmgcl	0.00195611	0.0498997	0.209	0.145	1	0.157041
Lrig3	2.00362e-06	0.0498639	0.058	0.02	0.0275458	0.0400562
Hspe1	0.000932091	0.0498631	0.274	0.194	1	0.209911
AABR07048463.1	0.00262376	0.0498379	0.095	0.057	1	0.0719965
Elp2	0.00268341	0.0498343	0.116	0.073	1	0.0811312
Tmem135	0.00320834	0.0498274	0.131	0.085	1	0.0915807
Il1rn	1.41289e-05	0.0498241	0.133	0.07	0.194244	0.0953598
Lpin3	1.69403e-06	0.0497278	0.055	0.018	0.0232896	0.0383147
Tmem184a	5.69484e-18	0.049595	0.038	0.002	7.82927e-14	0.0261236
Slc18b1	9.73637e-07	0.049591	0.053	0.016	0.0133856	0.0365731
Etl4	0.0064908	0.0495743	0.106	0.068	1	0.0789628
Xpc	0.00199999	0.0495709	0.128	0.081	1	0.0918766
Lpin2	0.00465254	0.0495692	0.136	0.091	1	0.0971014
Cabp2	2.47479e-05	0.0495321	0.291	0.186	0.340234	0.221083
Gucd1	3.29332e-12	0.0494546	0.043	0.006	4.52766e-08	0.0296068
Per2	1.4835e-06	0.0494526	0.058	0.019	0.0203952	0.0400562
Acaca	1.14979e-08	0.0493155	0.048	0.011	0.000158073	0.0330899
Wwc1	0.000242343	0.0493155	0.058	0.025	1	0.0420938
Araf	0.0116516	0.0493155	0.143	0.101	1	0.103049
Ube4a	0.0199366	0.0491965	0.198	0.152	1	0.145439
Edar	2.43666e-09	0.0491768	0.045	0.009	3.34991e-05	0.0313484
Morc4	9.62601e-08	0.0490394	0.05	0.013	0.00132338	0.0348315
Oxnad1	0.00559686	0.0489257	0.108	0.069	1	0.077944
Bmp4	6.06991e-08	0.0489092	0.068	0.022	0.000834491	0.0480413
Vill	1.32929e-07	0.0489004	0.045	0.011	0.0018275	0.0323671
Lyrm7	5.07547e-05	0.0487647	0.043	0.015	0.697776	0.0333859
Erg28	0.0154976	0.0486287	0.226	0.173	1	0.171992
Tle1	0.00115891	0.0485514	0.131	0.081	1	0.0933223
Ltn1	0.00368987	0.0485463	0.126	0.082	1	0.0891163
AC115255.1	2.59015e-05	0.0485198	0.09	0.043	0.356093	0.0637155
Prrc1	7.57612e-05	0.0484914	0.048	0.018	1	0.0361462
Tgfa	1.9715e-06	0.0483518	0.053	0.017	0.0271042	0.0365731
Smim26	0.0391879	0.0483035	0.246	0.198	1	0.186351
LOC498368	0.00151643	0.0482785	0.118	0.072	1	0.0818541
Syvn1	0.0145199	0.0481844	0.143	0.103	1	0.103345
Abcc8	2.07073e-12	0.0480616	0.04	0.005	2.84684e-08	0.0278652
AABR07049353.1	2.56721e-10	0.0480616	0.038	0.006	3.5294e-06	0.0271424
Acadl	1.42902e-11	0.0479667	0.601	0.362	1.96461e-07	0.501807
Dbt	0.0136524	0.0479627	0.166	0.121	1	0.120038
Herc4	0.00819787	0.0478993	0.116	0.077	1	0.0841875
Glce	0.00871252	0.0478703	0.095	0.061	1	0.0692362
Tdrd15	6.84597e-06	0.0478192	0.06	0.022	0.0941183	0.0438353
Strbp	0.00174445	0.0477775	0.128	0.08	1	0.0898391
Atp8b1	0.00125891	0.0477567	0.111	0.066	1	0.0786668
Tpk1	0.000340474	0.0476909	0.068	0.032	1	0.0480413
Ube4b	0.00258767	0.0476677	0.141	0.092	1	0.098547
Snai2	1.85783e-06	0.0476558	0.045	0.013	0.0255415	0.0323671
Psat1	0.000580351	0.0475514	0.063	0.03	1	0.0455769
Slc2a5	0.000724247	0.0474247	0.07	0.036	1	0.0497829
Esrrg	0.00187228	0.0474247	0.065	0.034	1	0.0483372
Ttc39c	0.00168172	0.047327	0.09	0.052	1	0.0637155
Lrp2	1.34589e-05	0.047256	0.055	0.02	0.185033	0.0383147
Siae	0.00494943	0.0472186	0.101	0.063	1	0.0717005
Scrn3	0.00681062	0.0472042	0.09	0.056	1	0.0654571
Opa1	0.0178844	0.0471419	0.121	0.085	1	0.0886894
Cox6c	0.00337103	0.046925	0.97	0.862	1	1.4904
Odc1	0.0179901	0.0468409	0.156	0.114	1	0.11409
Fign	3.00926e-10	0.0468087	0.04	0.007	4.13713e-06	0.0278652
Cyb5b	0.00594088	0.0467356	0.254	0.189	1	0.190131
Ipo4	0.00159339	0.0466525	0.08	0.044	1	0.0587867
Rfesd	1.36177e-05	0.046557	0.048	0.016	0.187216	0.0341087
Txnrd2	0.00711354	0.0464718	0.116	0.076	1	0.08215
Slc2a12	8.21456e-07	0.0462669	0.043	0.011	0.0112934	0.0306255
Chac1	6.17706e-05	0.0462105	0.068	0.029	0.849223	0.0490601
Lcn12	3.83469e-05	0.0461663	0.055	0.021	0.527193	0.0393334
Npas2	9.50901e-05	0.0461663	0.055	0.022	1	0.0393334
RGD1564804	0.0460837	0.0460932	0.176	0.138	1	0.1366
Dlst	0.0422532	0.0460527	0.178	0.139	1	0.130487
AABR07026058.1	1.93167e-06	0.045998	0.045	0.013	0.0265567	0.0323671
Coq10a	0.000964535	0.0459487	0.075	0.04	1	0.0522473
LOC103692716	0.000394494	0.0459249	0.427	0.308	1	0.334553
Pkp3	9.28415e-09	0.0458517	0.045	0.01	0.000127638	0.0313484
Elmo3	0.000600647	0.0458304	0.078	0.04	1	0.0550076
LOC108348190	0.00067613	0.0457812	0.063	0.03	1	0.0445582
Gpt2	1.20501e-05	0.0457305	0.045	0.015	0.165665	0.0333859
Dexi	0.0170522	0.045621	0.161	0.118	1	0.117573
Scarb1	0.00269271	0.0456096	0.133	0.086	1	0.0923035
Gorasp2	0.0175726	0.0456088	0.196	0.148	1	0.14166
Mvd	0.0443711	0.0455972	0.068	0.045	1	0.0558954
AABR07006025.1	0.00188732	0.0455186	0.06	0.031	1	0.0448541
Hsf2	0.00527604	0.0454989	0.133	0.089	1	0.094341
Map3k13	8.05579e-05	0.0453739	0.065	0.028	1	0.045281
Aass	6.13595e-08	0.0453174	0.048	0.012	0.000843571	0.0341087
Fggy	0.00030398	0.0452555	0.103	0.056	1	0.0724234
Mapre3	0.00580725	0.0452276	0.09	0.056	1	0.065753
Mfsd3	0.00837264	0.0451994	0.085	0.053	1	0.0609552
Manea	0.0094493	0.0451994	0.083	0.052	1	0.0605283
Epha4	8.01468e-09	0.0451399	0.038	0.007	0.000110186	0.0271424
Ppm1b	0.00937991	0.0450515	0.229	0.172	1	0.16969
Rdh11	0.0106509	0.0450328	0.108	0.072	1	0.0776481
Kctd6	0.00527635	0.0450037	0.103	0.065	1	0.0731462
Cept1	0.00214057	0.0449912	0.307	0.226	1	0.225716
Trabd	0.00280272	0.0448648	0.196	0.136	1	0.138899
Rab30	0.00323345	0.0448017	0.088	0.052	1	0.0619739
Cnnm2	3.34114e-08	0.0447229	0.038	0.008	0.000459341	0.0271424
Fktn	0.018871	0.0446441	0.106	0.072	1	0.0769253
AABR07024542.1	3.55497e-11	0.0445726	0.038	0.005	4.88738e-07	0.0261236
Pnkd	0.00256329	0.0444187	0.412	0.314	1	0.322097
Pdzk1	8.69009e-05	0.0444126	0.063	0.027	1	0.0435394
UST4r	2.9385e-06	0.0443421	0.045	0.013	0.0403985	0.0323671
Eml5	7.51438e-10	0.0443062	0.04	0.007	1.03308e-05	0.0278652
Trim65	0.00847122	0.0441891	0.065	0.038	1	0.0483372
Neo1	1.17738e-06	0.0440789	0.05	0.015	0.0161867	0.0348315
Alg8	3.90891e-05	0.0439669	0.055	0.021	0.537396	0.0383147
Dmtn	2.70348e-08	0.0438895	0.04	0.008	0.000371674	0.0278652
Lpar3	5.00524e-08	0.0438895	0.04	0.009	0.00068812	0.0278652
Palm2	7.87188e-05	0.0438169	0.05	0.019	1	0.0358503
Trim14	0.00156795	0.0437843	0.196	0.133	1	0.138899
Xpnpep2	0.00410788	0.0437159	0.075	0.043	1	0.0563223
Ipo7	0.0558132	0.0436525	0.171	0.134	1	0.129602
Atp13a5	5.57114e-12	0.0435842	0.035	0.004	7.6592e-08	0.0243821
Shank2	0.000458094	0.0433394	0.065	0.031	1	0.045281
Srebf2	0.0460339	0.0433292	0.181	0.142	1	0.1366
AABR07063279.1	0.000228585	0.0432969	0.055	0.024	1	0.0393334
Otub2	0.000678387	0.0432969	0.055	0.025	1	0.0393334
Pnpla3	4.9095e-07	0.04321	0.04	0.01	0.00674958	0.028884
Ecsit	0.00158845	0.0431947	0.148	0.095	1	0.106828
AABR07027750.1	1.97595e-11	0.0431657	0.035	0.004	2.71654e-07	0.0243821
Sectm1b	2.66639e-06	0.0431015	0.048	0.015	0.0366576	0.0330899
AABR07035343.1	7.38328e-09	0.0430565	0.04	0.008	0.000101505	0.0278652
Ndufs1	0.00733317	0.0430052	0.098	0.062	1	0.0689402
Timmdc1	0.02382	0.0429032	0.098	0.067	1	0.0709777
Abhd13	0.00850704	0.0427021	0.116	0.077	1	0.0801125
Acaa1a	0.000383806	0.0426209	0.08	0.041	1	0.0557304
Ppm1l	0.00468655	0.0426209	0.078	0.045	1	0.0550076
Fgf21	1.03876e-10	0.042485	0.038	0.006	1.42809e-06	0.0261236
Hnf1a	0.00292923	0.0424714	0.075	0.042	1	0.053266
Sigirr	0.00732158	0.042465	0.093	0.058	1	0.0661799
Dars	0.025492	0.0424414	0.163	0.122	1	0.119315
Esr1	1.91718e-05	0.0422749	0.048	0.016	0.263573	0.0330899
Pik3c2g	0.00385206	0.0421705	0.063	0.034	1	0.0473185
Nsun4	1.18851e-05	0.04212	0.045	0.015	0.163396	0.0313484
Zfyve1	0.00924908	0.0420226	0.106	0.069	1	0.0751837
Trhde	1.05291e-05	0.0418619	0.048	0.016	0.144754	0.0330899
Shmt1	7.43011e-05	0.0418619	0.045	0.016	1	0.0323671
Pacsin3	0.00390889	0.0418196	0.078	0.045	1	0.0550076
Rab38	0.0240377	0.0417736	0.083	0.055	1	0.061547
Ttc38	0.000493381	0.0416598	0.055	0.025	1	0.0393334
Prkd3	0.0109467	0.0416416	0.121	0.082	1	0.0876707
Sh3d19	0.00624173	0.0416329	0.106	0.068	1	0.0751837
Hells	0.00554125	0.0416147	0.063	0.035	1	0.0458416
Zdhhc23	0.002169	0.0415602	0.06	0.031	1	0.0428166
Gars	0.00581396	0.0414677	0.156	0.107	1	0.110015
Met	5.82504e-07	0.0414489	0.048	0.013	0.00800827	0.0330899
Mfn1	0.010839	0.041404	0.128	0.088	1	0.0908579
Cbln3	0.000333859	0.0413638	0.073	0.036	1	0.0505057
Atp7b	7.9783e-12	0.0413344	0.033	0.003	1.09686e-07	0.0226405
Rab33b	0.00984148	0.0412434	0.111	0.073	1	0.0766293
Setd6	6.6434e-06	0.0411345	0.043	0.013	0.0913334	0.0296068
Gphn	0.00593526	0.041095	0.103	0.065	1	0.0734421
Fam135a	5.19018e-05	0.041095	0.055	0.022	0.713546	0.0383147
LOC689065	3.5101e-09	0.0410751	0.035	0.006	4.82568e-05	0.0243821
Egfr	7.67434e-05	0.0409979	0.06	0.025	1	0.0417978
Palmd	1.38727e-06	0.0408783	0.045	0.013	0.0190722	0.0313484
Cep170b	0.00208888	0.0408657	0.078	0.043	1	0.0539889
RGD1565117	8.274e-09	0.0408172	0.038	0.007	0.000113751	0.0261236
Hsdl2	0.0201913	0.0407868	0.123	0.087	1	0.0891163
Emc1	0.0692804	0.0407868	0.126	0.096	1	0.0903998
Amot	0.000155488	0.0406852	0.055	0.023	1	0.0383147
Asns	9.06387e-08	0.0406574	0.033	0.006	0.0012461	0.0236592
Pex11a	0.00252544	0.0406515	0.065	0.035	1	0.0462997
Kcnk5	0.000103138	0.0403696	0.05	0.02	1	0.0348315
Hexim1	0.0084573	0.0402704	0.186	0.134	1	0.13397
Slc25a38	0.011116	0.0402531	0.098	0.064	1	0.0689402
Cbr4	0.00183894	0.0400501	0.121	0.074	1	0.0846144
AABR07015003.1	4.54456e-15	0.0399159	0.03	0.002	6.24786e-11	0.0208989
Ell	0.00981101	0.0398148	0.121	0.081	1	0.0856332
Itga6	0.00347082	0.0397954	0.09	0.054	1	0.0637155
Acvr2a	0.00108474	0.0397748	0.06	0.029	1	0.0417978
Ddx56	0.00192755	0.0397519	0.073	0.039	1	0.0505057
Pdp2	0.00243566	0.0397519	0.073	0.04	1	0.0505057
Akr1c1	0.00140267	0.0396054	0.128	0.08	1	0.101768
Rtn4ip1	0.00217183	0.0395063	0.075	0.041	1	0.0522473
Galt	0.00550246	0.0394965	0.128	0.084	1	0.0908579
Nr1i3	1.77229e-05	0.0394702	0.158	0.089	0.243654	0.127007
Mmd2	3.77978e-07	0.0394049	0.033	0.007	0.00519644	0.0236592
Lox	0.212635	0.0393673	0.015	0.009	1	0.0216847
Zer1	0.0370822	0.0393645	0.111	0.08	1	0.0796856
Siah2	0.00676252	0.039229	0.103	0.066	1	0.0714046
Fn3k	2.14106e-06	0.039062	0.043	0.012	0.0294352	0.0296068
Pex12	0.0027949	0.0390472	0.053	0.026	1	0.0375918
Thnsl2	0.00134519	0.0390327	0.065	0.033	1	0.0462997
Cyp4a3	4.00109e-08	0.0389876	0.035	0.007	0.00055007	0.0243821
Rph3al	7.29241e-06	0.0388989	0.04	0.012	0.100256	0.0278652
Raf1	0.0277952	0.0388612	0.216	0.169	1	0.160982
Myo7b	1.09369e-09	0.0388232	0.033	0.005	1.50361e-05	0.0226405
Prox1	0.000778016	0.0388148	0.123	0.073	1	0.0873747
Slc30a7	0.00189307	0.0387993	0.058	0.029	1	0.0400562
Arfgef2	0.0118639	0.0387444	0.118	0.08	1	0.0828728
Fgfr4	0.00437476	0.0387134	0.058	0.031	1	0.0420938
Dock9	0.000417917	0.038638	0.055	0.024	1	0.0383147
Bcar3	0.00779396	0.0386189	0.078	0.047	1	0.0550076
Zfp385b	0.00199349	0.0385441	0.073	0.039	1	0.0505057
Entpd8	0.0047475	0.0384681	0.063	0.034	1	0.0445582
Lamc2	2.15839e-07	0.038405	0.028	0.005	0.00296736	0.0211948
RGD1311251	0.000261034	0.0383844	0.07	0.033	1	0.0487641
Trim26	0.0186787	0.03827	0.146	0.105	1	0.103049
RGD1564854	2.01182e-05	0.0382338	0.043	0.014	0.276585	0.0296068
Rassf7	3.23539e-05	0.037985	0.045	0.015	0.444801	0.0313484
Slc26a8	7.13652e-05	0.037985	0.043	0.015	0.981128	0.0306255
RGD1564865	0.00880072	0.0379775	0.088	0.055	1	0.0640114
Cars	0.0126659	0.0379775	0.09	0.058	1	0.0647342
Nr2c1	0.0321614	0.0378199	0.058	0.036	1	0.0441313
AC109891.1	2.02847e-05	0.0378199	0.043	0.014	0.278874	0.0296068
AABR07005779.2	0.0114661	0.0377447	0.146	0.103	1	0.10203
Nfil3	0.0179745	0.037743	0.113	0.078	1	0.08215
AABR07019442.2	0.000737747	0.0377394	0.07	0.035	1	0.0497829
Cadps2	0.00110655	0.0377385	0.06	0.029	1	0.0417978
MGC94207	0.0114282	0.0376652	0.113	0.076	1	0.0793897
Fam210b	0.030568	0.0375862	0.101	0.07	1	0.0727193
Pir	0.00843871	0.0374989	0.07	0.041	1	0.0508016
Klhdc10	0.0260737	0.037434	0.113	0.08	1	0.0804084
Mphosph8	0.00313379	0.0373373	0.073	0.041	1	0.0505057
Aknad1	1.64006e-07	0.0373197	0.035	0.007	0.00225476	0.0243821
Lmna	0.0249381	0.037318	0.173	0.13	1	0.131048
Ghdc	0.0024921	0.0371595	0.04	0.018	1	0.0299027
Mab21l3	0.0046332	0.0370978	0.075	0.043	1	0.0522473
Zfp612	4.73951e-11	0.0369823	0.03	0.003	6.51588e-07	0.0208989
Shroom1	8.53459e-08	0.0369031	0.035	0.007	0.00117334	0.0243821
Tead2	2.84063e-06	0.0369031	0.035	0.009	0.0390529	0.0243821
Gpr155	0.023397	0.0367961	0.09	0.061	1	0.0647342
Ttc23	0.00603067	0.036772	0.065	0.037	1	0.0473185
AABR07070117.1	4.33305e-08	0.0367338	0.033	0.006	0.000595708	0.0226405
AABR07015294.1	1.9142e-07	0.0367338	0.033	0.006	0.00263165	0.0226405
Cxcl1	2.33575e-07	0.0367224	0.06	0.019	0.00321119	0.0549792
Sfxn5	2.01597e-06	0.036656	0.038	0.01	0.0277155	0.0261236
AABR07021988.1	0.0307593	0.0366493	0.095	0.066	1	0.0702549
Mpv17l	0.00159656	0.036608	0.065	0.034	1	0.0462997
Rint1	3.9325e-05	0.0365789	0.043	0.014	0.54064	0.0296068
Ccpg1os	7.13252e-05	0.0365789	0.043	0.015	0.980579	0.0296068
Tasp1	0.000267449	0.0365789	0.04	0.015	1	0.028884
Zfp142	0.000215422	0.0365025	0.048	0.019	1	0.0330899
Epb41l4b	0.000418238	0.0365025	0.048	0.02	1	0.0330899
Fchsd2	0.00934823	0.0364967	0.214	0.157	1	0.15763
Dennd6b	1.71793e-06	0.0364865	0.035	0.008	0.0236181	0.0243821
Hsd11b2	1.58073e-12	0.0363928	0.028	0.002	2.17319e-08	0.0191573
Plpbp	0.0778061	0.0363306	0.093	0.069	1	0.0674946
Sgsm2	0.00192133	0.0362594	0.048	0.022	1	0.0341087
AABR07035348.1	1.86072e-05	0.0362405	0.035	0.01	0.255812	0.0254008
Shld2	0.00235559	0.0361888	0.111	0.068	1	0.0766293
Bdh2	0.000249177	0.0361851	0.055	0.024	1	0.0383147
Magix	1.73376e-06	0.0360701	0.035	0.008	0.0238357	0.0243821
Lman2	0.000683946	0.0360131	0.53	0.395	1	0.421859
Cpped1	0.0131449	0.0359809	0.123	0.084	1	0.086356
Zbtb44	0.00432001	0.0358723	0.063	0.034	1	0.0435394
Extl1	0.00333547	0.0358007	0.068	0.037	1	0.0470225
Elovl6	0.000516706	0.0356798	0.048	0.02	1	0.0330899
Dnajc25	0.00113387	0.0356081	0.053	0.024	1	0.0365731
Zbed3	0.0765377	0.0355981	0.111	0.084	1	0.0819878
U1.202	0.000332556	0.0355814	0.038	0.014	1	0.0271424
Tbc1d24	1.0524e-11	0.0355541	0.028	0.002	1.44685e-07	0.0191573
Ifrd1	0.0210075	0.0355415	0.156	0.114	1	0.114059
Elmod2	0.0206996	0.0355212	0.085	0.056	1	0.0602323
Grsf1	0.0443487	0.0355028	0.178	0.139	1	0.128746
Chmp4c	1.97367e-07	0.0354816	0.033	0.006	0.0027134	0.0226405
AABR07002945.2	0.00160476	0.0353684	0.053	0.025	1	0.0375918
Chpf2	0.00623545	0.0352988	0.06	0.033	1	0.0417978
Sox13	0.0029776	0.0352686	0.045	0.021	1	0.0323671
Tead3	1.18549e-05	0.0352376	0.035	0.01	0.162982	0.0243821
Mmp15	0.0116182	0.0352298	0.063	0.037	1	0.0445582
Mtmr4	0.0188308	0.035186	0.113	0.078	1	0.0783709
Mmachc	3.33895e-05	0.0351673	0.04	0.013	0.459039	0.0278652
Dhrs4	4.6684e-06	0.0351658	0.349	0.221	0.0641812	0.260844
Abca5	2.58156e-10	0.0351349	0.028	0.003	3.54912e-06	0.0191573
Tepsin	0.00437034	0.0350615	0.063	0.034	1	0.0435394
Ptgr2	0.0427639	0.0350561	0.116	0.084	1	0.0831688
Pcbd1	7.46756e-10	0.0349782	0.643	0.388	1.02664e-05	0.577771
Hdhd5	0.0124345	0.0349602	0.05	0.028	1	0.036869
Acvr1	0.0134385	0.0349268	0.07	0.043	1	0.0497829
Smim14	3.42799e-05	0.0349213	0.57	0.395	0.47128	0.495475
Bco1	0.000159824	0.0348944	0.088	0.044	1	0.0619739
LOC100911440	7.61494e-06	0.0348216	0.035	0.009	0.10469	0.0243821
Taco1	6.48968e-05	0.0348216	0.033	0.01	0.892202	0.0236592
Kctd3	0.00215779	0.0347898	0.053	0.026	1	0.0365731
Nim1k	0.00659891	0.0347228	0.053	0.028	1	0.0386106
Dhodh	0.00100343	0.0346856	0.045	0.02	1	0.0313484
Acot5	2.01429e-07	0.0346475	0.033	0.006	0.00276924	0.0226405
Mtmr7	0.000228722	0.0345798	0.035	0.012	1	0.0254008
Nqo2	0.00950758	0.0344864	0.055	0.031	1	0.0403522
Pdk1	0.0482033	0.0344745	0.101	0.073	1	0.0727193
Meiob	9.78015e-08	0.0344726	0.03	0.005	0.00134458	0.0208989
Stk38l	0.00482269	0.0344465	0.045	0.022	1	0.0323671
Lpin1	0.00137135	0.0344213	0.063	0.031	1	0.0445582
Sec22b	0.0141306	0.0344179	0.181	0.133	1	0.129468
Mmadhc	0.0282825	0.034389	0.123	0.088	1	0.0880975
Notch2	0.0685643	0.0343447	0.148	0.116	1	0.109588
Il1rap	1.38131e-06	0.0342306	0.033	0.007	0.0189902	0.0226405
Smpd3	6.97632e-06	0.0342306	0.033	0.008	0.0959105	0.0226405
Slc5a6	0.0202163	0.0342296	0.078	0.05	1	0.0550076
Nuak1	0.00430237	0.0342086	0.048	0.024	1	0.0341087
Tfb2m	0.0104498	0.0342086	0.098	0.063	1	0.0679215
Sdsl	0.0068601	0.034147	0.098	0.061	1	0.069663
Kif13a	0.0124394	0.0341242	0.07	0.043	1	0.0497829
Pla2g4b	4.56413e-07	0.0340547	0.03	0.006	0.00627477	0.0208989
Plekha6	0.0053989	0.0340173	0.065	0.036	1	0.045281
AABR07011996.1	0.205485	0.0340083	0.116	0.096	1	0.086225
Yars	0.0564299	0.0339655	0.111	0.082	1	0.0796856
Pex16	0.0245356	0.033833	0.141	0.102	1	0.0995658
Rhobtb1	0.0560817	0.0338167	0.093	0.067	1	0.0664758
Fmr1	0.0661287	0.0336737	0.128	0.098	1	0.094637
Rwdd2b	0.036339	0.0336021	0.078	0.052	1	0.0560264
RGD1559960	3.04966e-06	0.0335741	0.035	0.009	0.0419267	0.0243821
Ptch1	0.0411255	0.0334925	0.07	0.047	1	0.0508016
Iba57	0.010687	0.0333814	0.068	0.04	1	0.0470225
Icmt	0.0124522	0.0333814	0.065	0.039	1	0.0462997
Clec2dl1	0.000252778	0.0333356	0.038	0.013	1	0.0261236
Fam20a	0.00198406	0.0333287	0.055	0.027	1	0.0383147
Mipep	0.00908455	0.033322	0.073	0.043	1	0.0505057
Kctd5	0.0171404	0.0333093	0.108	0.073	1	0.0748878
LOC298111	0.00104244	0.0332861	0.148	0.093	1	0.11409
Pcdh1	7.71843e-12	0.0332807	0.025	0.002	1.06113e-07	0.0174158
A2ml1	5.0455e-08	0.0332807	0.018	0.001	0.000693656	0.0144933
Panx1	0.00107733	0.0332747	0.043	0.018	1	0.0296068
Gnpat	0.0238108	0.0332631	0.073	0.047	1	0.0522473
Thtpa	0.0202748	0.0332576	0.095	0.064	1	0.0661799
Mapk9	0.0380954	0.0331835	0.156	0.117	1	0.113336
Rhpn2	0.00497607	0.0331545	0.048	0.024	1	0.0351275
Mrps2	0.0672099	0.033147	0.08	0.057	1	0.0587867
Cmtm6	0.0172264	0.0330552	0.312	0.247	1	0.241128
Slc13a2	3.34981e-08	0.0330407	0.028	0.004	0.000460532	0.0191573
Ttc39b	0.00102791	0.0330387	0.045	0.02	1	0.0313484
Sdf4	0.0057511	0.0330058	0.372	0.286	1	0.287989
Tmprss2	1.03012e-05	0.0329806	0.03	0.007	0.141621	0.0219177
Ltc4s	0.00601151	0.0329211	0.048	0.024	1	0.0361462
RGD1310495	1.79356e-06	0.0328018	0.03	0.006	0.0246578	0.0208989
Hdac11	3.29963e-06	0.0328018	0.03	0.007	0.0453633	0.0208989
Cyp2j10	0.00177953	0.0326888	0.058	0.029	1	0.0400562
Gfm1	0.00692226	0.0326458	0.113	0.073	1	0.0793897
Cks1b	0.00599331	0.0326022	0.151	0.103	1	0.106532
AC094643.2	0.209149	0.0325449	0.123	0.103	1	0.0931913
Gtpbp2	0.0641444	0.0325203	0.065	0.045	1	0.0480413
Cox7c	0.000331556	0.0324673	0.962	0.85	1	1.42054
Plin5	5.55055e-11	0.0324417	0.025	0.002	7.6309e-07	0.0174158
Large2	3.11215e-10	0.0324417	0.025	0.002	4.27859e-06	0.0174158
Selenot	0.0253162	0.0324417	0.146	0.107	1	0.104068
Acsl3	0.0211473	0.0324106	0.08	0.052	1	0.0567492
Ca6	0.000965837	0.0323934	0.048	0.021	1	0.0330899
Epha3	1.45643e-05	0.0323844	0.028	0.006	0.20023	0.0201761
Usp2	4.95593e-06	0.0323277	0.035	0.009	0.0681341	0.0243821
Zfp41	0.00125125	0.0322159	0.045	0.02	1	0.0313484
Gck	0.00165407	0.0322159	0.043	0.019	1	0.0306255
Sdhc	0.00473041	0.0320975	0.485	0.379	1	0.394953
Prepl	0.000192558	0.0320924	0.038	0.013	1	0.0261236
Alkbh5	0.123299	0.032012	0.191	0.16	1	0.142547
Tex36	1.82543e-06	0.0319672	0.03	0.006	0.0250961	0.0208989
AABR07031756.1	0.0117716	0.0319642	0.334	0.263	1	0.261865
Twsg1	0.0173889	0.0319614	0.088	0.057	1	0.0609552
AABR07052458.1	0.00284067	0.0319096	0.09	0.053	1	0.0637155
Mavs	0.0316171	0.0318931	0.073	0.048	1	0.0515245
Lrwd1	0.00790002	0.0318232	0.063	0.036	1	0.0435394
Map1lc3b	0.0379533	0.0318016	0.266	0.215	1	0.20439
AABR07052441.1	1.07322e-06	0.0317856	0.028	0.005	0.0147546	0.0191573
Grem2	0.00515737	0.0317516	0.05	0.026	1	0.0348315
Trmt44	0.00883184	0.0317516	0.048	0.025	1	0.0341087
Akap5	2.89612e-05	0.0317317	0.03	0.008	0.398159	0.0219177
Cxcl14	0.00377891	0.031699	0.045	0.022	1	0.0351275
Psmb7	0.00411568	0.031644	0.332	0.249	1	0.255061
Slc9a6	0.00668757	0.031573	0.048	0.024	1	0.0330899
Lclat1	6.0022e-06	0.03155	0.03	0.007	0.0825182	0.0208989
Cyb5d2	1.03006e-05	0.03155	0.03	0.007	0.141612	0.0208989
Hacd1	0.0001697	0.0314974	0.035	0.012	1	0.0243821
Igf2bp3	0.00522708	0.0314698	0.058	0.031	1	0.0400562
Polr2b	0.112465	0.0314644	0.123	0.098	1	0.0914498
Polrmt	0.00754657	0.0313936	0.043	0.021	1	0.0306255
LOC108351063	2.19882e-07	0.0313675	0.028	0.005	0.00302293	0.0191573
Ptgfr	1.08282e-06	0.0313675	0.028	0.005	0.0148867	0.0191573
Itga7	0.000343485	0.0312642	0.038	0.014	1	0.0261236
Odf2l	0.00239475	0.0312642	0.035	0.015	1	0.0254008
Slc16a12	0.0091617	0.0312472	0.098	0.063	1	0.0689402
Clcn3	0.0284058	0.0312201	0.08	0.053	1	0.0567492
Acy3	0.0103889	0.0311993	0.103	0.067	1	0.0724234
Sarm1	2.08208e-08	0.0311841	0.025	0.003	0.000286244	0.0174158
Atpaf1	0.0468718	0.0311234	0.088	0.062	1	0.0629927
Slc30a4	0.0643231	0.0310757	0.09	0.066	1	0.065753
AABR07053136.1	0.0104129	0.0310637	0.058	0.033	1	0.0400562
Col4a5	0.000364127	0.0310323	0.04	0.015	1	0.0278652
Tspan33	0.00142362	0.0310323	0.04	0.017	1	0.0278652
Otud5	0.106905	0.0309513	0.141	0.113	1	0.102622
Pnpla5	0.00667951	0.0309182	0.06	0.033	1	0.0465957
Lrp12	0.000139077	0.0308997	0.033	0.01	1	0.0226405
AABR07003176.1	0.00625443	0.0308015	0.04	0.019	1	0.028884
Slc13a3	0.0578104	0.0307888	0.048	0.03	1	0.0396294
Slc10a5	3.44235e-06	0.0307161	0.03	0.007	0.0473254	0.0208989
Lynx1	8.81888e-05	0.0306675	0.035	0.011	1	0.0243821
Bcs1l	0.000420674	0.0306675	0.035	0.013	1	0.0243821
Iars	0.0535343	0.0306392	0.098	0.071	1	0.069959
Cabp1	0.000468789	0.0306194	0.04	0.015	1	0.0278652
Wdr92	0.00213273	0.0306194	0.04	0.017	1	0.0278652
Dnajc12	0.030654	0.0306022	0.085	0.058	1	0.0592136
RGD1561149	0.00495036	0.0305718	0.045	0.022	1	0.0313484
Fbxo30	0.010125	0.0305718	0.043	0.022	1	0.0306255
Tcea3	0.00150189	0.0305641	0.068	0.035	1	0.0470225
Fam3a	0.14079	0.0303751	0.123	0.099	1	0.0894122
Il15ra	0.0278389	0.0303433	0.043	0.024	1	0.0316443
Grtp1	3.47158e-06	0.0302993	0.03	0.007	0.0477273	0.0208989
Cdon	1.75445e-05	0.0302993	0.03	0.008	0.241201	0.0208989
AABR07052486.1	0.000103737	0.0302993	0.03	0.009	1	0.0208989
Adat1	0.000166075	0.0302993	0.028	0.008	1	0.0201761
Nup155	0.00327561	0.0302528	0.03	0.012	1	0.0226405
Sephs1	0.0255895	0.0302491	0.123	0.088	1	0.086356
Ermard	0.0014396	0.0302067	0.04	0.017	1	0.0278652
Man1b1	0.143264	0.0301647	0.123	0.099	1	0.090431
Lgalsl	0.0253097	0.030163	0.085	0.057	1	0.0612511
Fkbp9	0.0546161	0.030163	0.08	0.056	1	0.0598055
Tmem19	0.0432094	0.0301214	0.118	0.087	1	0.0818541
Lhx8	1.11214e-06	0.0301139	0.028	0.005	0.0152897	0.0191573
Nus1	0.0547432	0.0300154	0.214	0.171	1	0.160982
Oxsm	0.00475055	0.029978	0.043	0.02	1	0.0296068
LOC100361934	0.0605682	0.0299336	0.04	0.024	1	0.0309215
AABR07034767.1	6.19694e-09	0.0299276	0.025	0.003	8.51955e-05	0.0174158
Prtg	6.64848e-08	0.0299276	0.025	0.003	0.000914033	0.0174158
U12.4	1.85821e-07	0.0299276	0.025	0.004	0.00255467	0.0174158
Casp12	4.50707e-05	0.0298826	0.03	0.008	0.619632	0.0208989
Psmd5	0.0952839	0.0298678	0.118	0.092	1	0.0849103
Mcee	0.008225	0.0298616	0.224	0.164	1	0.16315
Ptpmt1	0.0470675	0.0298552	0.204	0.16	1	0.148199
AABR07039328.2	0.0786069	0.0298194	0.106	0.08	1	0.0741649
Pde4dip	0.0194661	0.0298029	0.063	0.038	1	0.0435394
Ints6	0.0402756	0.0297868	0.131	0.097	1	0.0925995
Clptm1	0.0292259	0.0297806	0.216	0.168	1	0.155888
Ncam2	2.83393e-10	0.0297404	0.023	0.002	3.89609e-06	0.0156742
Mmgt1	0.118797	0.0297375	0.108	0.084	1	0.0789628
Zkscan1	0.000164947	0.0296963	0.025	0.007	1	0.0184345
Rassf8	0.0357545	0.0296176	0.128	0.094	1	0.0908579
Abhd6	0.083109	0.0295118	0.093	0.069	1	0.0664758
AABR07070085.1	3.78161e-07	0.029509	0.023	0.003	0.00519896	0.0166929
Asph	0.043163	0.0295007	0.141	0.106	1	0.100585
Alpl	2.88019e-05	0.0294661	0.03	0.008	0.395969	0.0208989
Rp1	0.000167193	0.0294661	0.028	0.008	1	0.0201761
Ntf3	0.000563798	0.0294236	0.035	0.013	1	0.0243821
Dact2	0.00198892	0.0294236	0.033	0.013	1	0.0236592
RGD1560242	0.0121507	0.0293707	0.123	0.084	1	0.0921726
Gm25541	1.71418e-09	0.0293208	0.023	0.002	2.35665e-05	0.0156742
Zc3h14	0.108518	0.0293152	0.111	0.086	1	0.0817231
Grb14	0.00292257	0.0292987	0.048	0.023	1	0.0341087
Zscan12	0.00785157	0.0292987	0.05	0.027	1	0.0348315
Akr1c2	0.00730495	0.0292579	0.05	0.026	1	0.0365731
Zscan26	0.0104937	0.0292389	0.133	0.091	1	0.0923035
Rcan2	0.0254369	0.0291773	0.063	0.039	1	0.0445582
Vasn	0.0024408	0.029155	0.043	0.019	1	0.0296068
Miga2	0.014037	0.0290745	0.053	0.03	1	0.0365731
LOC100361636	0.000320219	0.0290497	0.03	0.01	1	0.0208989
Golph3	0.102701	0.0290373	0.234	0.195	1	0.173438
Il17rc	0.00676956	0.0289296	0.045	0.023	1	0.0313484
Tbc1d31	0.00769209	0.0289296	0.043	0.021	1	0.0306255
L2hgdh	0.0102166	0.0289296	0.045	0.024	1	0.0313484
AABR07002564.1	8.36264e-09	0.0289014	0.023	0.002	0.00011497	0.0156742
LOC108348081	8.36264e-09	0.0289014	0.023	0.002	0.00011497	0.0156742
Cacul1	0.0367316	0.0288967	0.126	0.092	1	0.0880975
Fam210a	0.063034	0.0288967	0.126	0.095	1	0.0880975
Olr35	8.3019e-06	0.0288614	0.028	0.006	0.114135	0.0191573
Sgms2	4.22212e-05	0.0288614	0.028	0.007	0.580457	0.0191573
Clpb	0.0225401	0.0288045	0.088	0.058	1	0.0609552
Cnnm3	0.0897806	0.0288045	0.083	0.061	1	0.0595095
AC136867.1	2.55183e-06	0.0286721	0.025	0.005	0.0350826	0.0174158
Ddhd1	0.0559156	0.0286672	0.048	0.03	1	0.0351275
Tapt1	0.105737	0.0286221	0.108	0.084	1	0.0769253
Rdh13	0.000957306	0.028595	0.035	0.013	1	0.0243821
Rasd1	0.00263363	0.028557	0.04	0.018	1	0.0278652
Fam160a2	0.00505071	0.0285193	0.045	0.022	1	0.0313484
Ppfibp2	0.173916	0.0285174	0.088	0.069	1	0.065753
AY172581.23	3.41018e-08	0.028482	0.023	0.003	0.000468832	0.0156742
Hexd	0.0098624	0.0284451	0.055	0.031	1	0.0383147
Mmaa	0.0196996	0.0284451	0.053	0.031	1	0.0375918
Tmem39a	0.0672801	0.0284451	0.05	0.033	1	0.036869
Paqr3	0.0403189	0.0284085	0.058	0.037	1	0.041075
AABR07015346.1	0.000696349	0.0284065	0.033	0.012	1	0.0226405
Ccdc47	0.0291516	0.0283317	0.254	0.201	1	0.192922
Ptprg	2.57302e-06	0.0282539	0.025	0.005	0.0353738	0.0174158
Erp44	0.00522517	0.0282492	0.307	0.228	1	0.22542
Capn7	0.122663	0.0282307	0.078	0.058	1	0.0567492
Rhbdd3	0.0383837	0.0281887	0.063	0.041	1	0.0435394
Prkcz	0.00242568	0.0281808	0.035	0.015	1	0.0243821
Taf15	0.165605	0.0281772	0.131	0.107	1	0.0984161
Slc39a7	0.0676206	0.0281674	0.219	0.178	1	0.159667
Fgfrl1	0.00631598	0.0281448	0.04	0.019	1	0.0278652
Akr1c3	0.0155903	0.0281188	0.07	0.043	1	0.0497829
Noct	0.00269173	0.0281092	0.045	0.021	1	0.0313484
Bhlhb9	0.00505071	0.0281092	0.045	0.022	1	0.0313484
Tmem56	0.00607431	0.0280042	0.058	0.031	1	0.041075
Panx2	0.000143705	0.0279914	0.033	0.01	1	0.0226405
Tbcd	0.132417	0.0279828	0.085	0.065	1	0.0619739
AABR07033564.2	0.0923652	0.0279752	0.141	0.111	1	0.102622
Mt1m	0.02324	0.0279563	0.033	0.017	1	0.024678
Klf10	0.0448758	0.0278841	0.106	0.076	1	0.0741649
Bag2	5.38497e-06	0.0278358	0.025	0.005	0.0740325	0.0174158
Adora1	0.000325971	0.0278011	0.03	0.01	1	0.0208989
Ddb2	0.000962659	0.0277668	0.035	0.013	1	0.0243821
AC095947.4	0.00300869	0.0277668	0.035	0.015	1	0.0243821
Rhbg	0.00701656	0.0277668	0.023	0.008	1	0.019718
Angel1	0.0074288	0.0277328	0.04	0.02	1	0.0278652
Bet1	0.0139589	0.0277248	0.251	0.192	1	0.18842
AC111831.1	0.00908298	0.0276991	0.043	0.022	1	0.0306255
Nadsyn1	0.0182206	0.0276658	0.05	0.029	1	0.0348315
Gtf3c4	0.0290814	0.0276658	0.048	0.028	1	0.0341087
Smoc1	3.48161e-08	0.0276437	0.023	0.003	0.000478651	0.0156742
Map3k21	3.48161e-08	0.0276437	0.023	0.003	0.000478651	0.0156742
Slc16a2	0.0254198	0.0276328	0.05	0.029	1	0.036869
Slirp	0.0353437	0.0276127	0.121	0.087	1	0.0835956
Mier2	4.31059e-05	0.0276099	0.028	0.007	0.592619	0.0191573
Me3	6.85639e-05	0.0276099	0.028	0.007	0.942617	0.0191573
Snx25	6.94815e-05	0.0276099	0.028	0.007	0.955231	0.0191573
Ivd	0.00129215	0.0275579	0.314	0.225	1	0.231206
Pnpla4	0.0102787	0.0275105	0.043	0.022	1	0.0296068
Tmem267	0.00884864	0.0273852	0.025	0.01	1	0.0191573
Rnf215	0.0200224	0.0273822	0.063	0.038	1	0.0435394
Pex11g	0.00385878	0.0273209	0.04	0.018	1	0.0278652
Scfd2	0.00458503	0.0273209	0.04	0.019	1	0.0278652
Tmed5	0.0814075	0.0272892	0.106	0.08	1	0.0751837
Rwdd4	0.109344	0.0272605	0.136	0.108	1	0.0991389
Slc30a5	0.119976	0.0272304	0.113	0.089	1	0.0814272
Tmem102	1.21912e-07	0.0272248	0.023	0.003	0.00167605	0.0156742
Cmya5	0.00244226	0.027196	0.06	0.031	1	0.0417978
Ldhd	0.00751707	0.027196	0.06	0.034	1	0.0417978
Myo5b	6.94815e-05	0.027193	0.028	0.007	0.955232	0.0191573
Map9	0.000708207	0.0271616	0.033	0.012	1	0.0226405
Hs2st1	0.0757367	0.027082	0.108	0.081	1	0.0769253
Dnaja3	0.046122	0.0270601	0.143	0.108	1	0.10203
Mrpl2	0.0323836	0.0270252	0.118	0.084	1	0.0838916
AABR07049499.1	2.01027e-05	0.0269999	0.025	0.006	0.276372	0.0174158
Nudt7	0.0552635	0.0269884	0.09	0.064	1	0.0647342
Mocos	0.000231076	0.0269694	0.03	0.009	1	0.0208989
AABR07039447.1	0.000232495	0.0269694	0.03	0.009	1	0.0208989
Mmp19	0.00701279	0.0269694	0.025	0.01	1	0.0191573
Prelid2	0.0211456	0.0269316	0.103	0.07	1	0.0724234
Ccdc117	0.00749675	0.0269091	0.04	0.02	1	0.0278652
Nudt8	0.0659861	0.0268875	0.141	0.108	1	0.100585
Tmed4	0.0342219	0.0267938	0.128	0.093	1	0.0898391
Dip2c	0.000367448	0.0267762	0.028	0.008	1	0.0191573
Yipf5	0.272287	0.0267203	0.178	0.156	1	0.138341
Syngr1	0.00673076	0.0266889	0.043	0.021	1	0.0296068
Ift122	0.00901457	0.0266889	0.043	0.022	1	0.0296068
Lhpp	0.0171682	0.0266518	0.085	0.055	1	0.0592136
Gnat1	1.4257e-09	0.026611	0.02	0.001	1.96005e-05	0.0139326
LOC103692869	2.0247e-05	0.0265822	0.025	0.006	0.278356	0.0174158
Insc	0.0132239	0.0264423	0.05	0.028	1	0.0348315
Get4	0.100745	0.0264414	0.083	0.061	1	0.0595095
Ppa2	0.0160577	0.0264151	0.163	0.118	1	0.11524
Naa60	0.0638054	0.0264151	0.128	0.097	1	0.0898391
Itpka	5.9124e-06	0.0263872	0.023	0.004	0.0812836	0.0156742
Magee1	5.9124e-06	0.0263872	0.023	0.004	0.0812836	0.0156742
Slc25a26	0.000369554	0.0263596	0.028	0.008	1	0.0191573
Ccdc120	0.000528831	0.0263596	0.028	0.009	1	0.0191573
Ppp6r2	0.0198698	0.0262254	0.053	0.031	1	0.0365731
RGD1310127	0.0218468	0.0261993	0.058	0.035	1	0.0400562
Plpp2	0.0465934	0.0261479	0.065	0.043	1	0.0462997
Asb13	0.00375646	0.0261119	0.035	0.015	1	0.0243821
Thop1	0.0088058	0.0261119	0.033	0.015	1	0.0236592
Pex14	0.0412608	0.0260974	0.078	0.053	1	0.0539889
Nmnat3	0.0136227	0.0260602	0.045	0.024	1	0.0313484
Shroom3	0.0140694	0.0260095	0.055	0.031	1	0.0383147
Slc30a1	0.0326399	0.0259845	0.06	0.038	1	0.0417978
RGD1562699	0.000170679	0.025943	0.028	0.008	1	0.0191573
Hykk	0.000254612	0.025943	0.028	0.008	1	0.0191573
Rangap1	0.139251	0.025928	0.103	0.081	1	0.0754796
Eef1akmt4	0.00202281	0.0259177	0.033	0.013	1	0.0226405
Nsun5	0.0152717	0.0258926	0.035	0.017	1	0.0254008
Rab40b	0.00909662	0.0258678	0.043	0.022	1	0.0296068
Prpf40b	0.00702421	0.0258432	0.048	0.024	1	0.0330899
Cbwd1	0.0655088	0.0258432	0.045	0.029	1	0.0323671
Scyl2	0.228879	0.0258394	0.08	0.064	1	0.0590514
Serpina5	9.45956e-09	0.0257717	0.02	0.002	0.00013005	0.0139326
Actn2	4.76353e-08	0.0257717	0.02	0.002	0.000654891	0.0139326
Sestd1	0.000869598	0.0257226	0.03	0.01	1	0.0208989
Qtrt2	0.00198907	0.0257226	0.03	0.011	1	0.0208989
Ahdc1	0.0355791	0.0256507	0.043	0.025	1	0.0306255
Pick1	0.0267864	0.0256272	0.048	0.028	1	0.0341087
Tmem214	0.0632486	0.0255435	0.111	0.082	1	0.0776481
Tmem260	0.0737111	0.0255354	0.068	0.047	1	0.0480413
LOC689757	0.000254612	0.0255266	0.028	0.008	1	0.0191573
Cox11	0.00103583	0.0255266	0.028	0.009	1	0.0191573
Exph5	0.00992723	0.0254802	0.038	0.018	1	0.0261236
Arrdc3	0.0144355	0.0254688	0.083	0.052	1	0.0584908
Atp5me	0.000705597	0.0254052	0.781	0.635	1	0.760185
Crbn	0.150802	0.025404	0.093	0.073	1	0.0674946
Fastkd3	0.0559415	0.0253901	0.058	0.038	1	0.0400562
Kdelr2	0.137389	0.0253828	0.101	0.079	1	0.0717005
LOC500956	0.0130658	0.0253559	0.146	0.103	1	0.106105
AABR07045405.1	9.56259e-09	0.0253523	0.02	0.002	0.000131466	0.0139326
Prdm9	1.97225e-07	0.0253523	0.02	0.002	0.00271145	0.0139326
Lonrf3	1.97225e-07	0.0253523	0.02	0.002	0.00271145	0.0139326
Nrxn1	1.97225e-07	0.0253523	0.02	0.002	0.00271145	0.0139326
Asb5	1.97225e-07	0.0253523	0.02	0.002	0.00271145	0.0139326
Stk16	0.0310817	0.0253124	0.204	0.156	1	0.145865
AC097153.2	0.00327161	0.0253073	0.03	0.012	1	0.0208989
Mpp5	0.0483034	0.0252595	0.126	0.093	1	0.0911538
Rmdn1	0.0674261	0.0252595	0.131	0.1	1	0.0925995
Edem2	0.159376	0.0252595	0.126	0.102	1	0.0911538
Mib2	0.0220678	0.0252414	0.045	0.025	1	0.0313484
Mfsd8	1.28979e-05	0.0251318	0.023	0.004	0.17732	0.0156742
Serpinf2	0.000171731	0.0251103	0.028	0.008	1	0.0191573
Smim22	0.0120947	0.0250948	0.08	0.05	1	0.0557304
Enpep	3.19108e-06	0.0250793	0.259	0.152	0.043871	0.188255
AABR07032520.2	1.99056e-07	0.024933	0.02	0.002	0.00273663	0.0139326
LOC100361547	6.88737e-07	0.024933	0.02	0.003	0.00946876	0.0139326
Sgtb	6.88737e-07	0.024933	0.02	0.003	0.00946876	0.0139326
Dnah9	6.88737e-07	0.024933	0.02	0.003	0.00946876	0.0139326
D2hgdh	0.0313417	0.0249261	0.073	0.047	1	0.0505057
Vault	0.000106105	0.0249124	0.025	0.006	1	0.0174158
Tmem38a	0.001544	0.0248921	0.03	0.011	1	0.0208989
Nsmf	0.00558933	0.0248719	0.035	0.016	1	0.0243821
Atg4d	0.0623396	0.0248117	0.101	0.073	1	0.0706818
Ces4a	2.59997e-05	0.0247136	0.023	0.005	0.357443	0.0156742
Usb1	0.00493614	0.0246749	0.033	0.014	1	0.0226405
Kpna6	0.011664	0.0246558	0.038	0.019	1	0.0261236
Farp1	0.0349707	0.0245815	0.058	0.036	1	0.0400562
Ndufaf4	0.0693923	0.0245275	0.073	0.051	1	0.0505057
Syt12	2.08684e-06	0.0245138	0.02	0.003	0.0286899	0.0139326
AABR07060862.1	2.08684e-06	0.0245138	0.02	0.003	0.0286899	0.0139326
AC099453.2	2.08684e-06	0.0245138	0.02	0.003	0.0286899	0.0139326
Abca8	2.08684e-06	0.0245138	0.02	0.003	0.0286899	0.0139326
Ubap1	0.107707	0.0245098	0.075	0.055	1	0.053266
Prrg4	0.0015518	0.0244769	0.03	0.011	1	0.0208989
Urb2	0.00950405	0.0244588	0.035	0.017	1	0.0243821
Alg1	0.0276979	0.0244231	0.045	0.026	1	0.0313484
Hnrnpll	0.0586123	0.0244231	0.043	0.026	1	0.0306255
B3galt6	0.000153718	0.0242954	0.023	0.006	1	0.0156742
Cyp7a1	0.0613352	0.024279	0.048	0.03	1	0.055606
Mettl21a	0.00495828	0.0242609	0.033	0.014	1	0.0226405
Hnf1b	0.0135795	0.0242438	0.038	0.019	1	0.0261236
Fastkd2	0.0180097	0.0242438	0.038	0.02	1	0.0261236
Polr3c	0.0392397	0.0241937	0.053	0.033	1	0.0365731
Cxxc5	0.0416785	0.0241738	0.176	0.135	1	0.124967
Pet100	0.00602264	0.0241192	0.294	0.219	1	0.217731
Ggnbp2	0.00785858	0.0241192	0.284	0.215	1	0.214544
Slc43a1	7.0066e-07	0.0240947	0.02	0.003	0.00963268	0.0139326
Dpysl5	5.61018e-06	0.0240947	0.02	0.003	0.0771287	0.0139326
Fam110c	5.61018e-06	0.0240947	0.02	0.003	0.0771287	0.0139326
Zfp949	0.000268291	0.0240782	0.025	0.007	1	0.0174158
Mcf2l	0.000406527	0.0240782	0.025	0.007	1	0.0174158
Hdac10	0.00954393	0.0240459	0.035	0.017	1	0.0243821
Pdik1l	0.160823	0.0239829	0.05	0.036	1	0.0365731
Adgrl1	0.0732918	0.0239076	0.078	0.055	1	0.0550076
Spr	0.0907166	0.0238793	0.146	0.115	1	0.105809
Kif21a	2.63579e-05	0.0238775	0.023	0.005	0.362368	0.0156742
Abcd1	0.0917639	0.023864	0.093	0.069	1	0.0654571
Prdm10	0.0167211	0.0238469	0.03	0.014	1	0.0219177
Pitrm1	0.0851953	0.0237447	0.065	0.046	1	0.0462997
AABR07001379.2	2.12049e-06	0.0236757	0.02	0.003	0.0291525	0.0139326
Vwa1	5.65229e-06	0.0236757	0.02	0.003	0.0777077	0.0139326
Zdhhc15	0.000173353	0.0236613	0.025	0.007	1	0.0174158
LOC102550026	0.000604033	0.0236613	0.025	0.008	1	0.0174158
Fuz	0.0012337	0.0236613	0.025	0.008	1	0.0174158
Sik3	0.0371883	0.0236228	0.113	0.081	1	0.0783709
Mlc1	0.031626	0.023619	0.035	0.019	1	0.0264196
Neil1	0.0156065	0.0236052	0.045	0.024	1	0.0313484
Noc4l	0.0483562	0.0235915	0.048	0.029	1	0.0341087
Kiss1	6.31782e-10	0.023473	0.018	0.001	8.68574e-06	0.012191
AABR07069878.1	6.85849e-09	0.023473	0.018	0.001	9.42906e-05	0.012191
Casp6	0.000257448	0.0234596	0.023	0.006	1	0.0156742
Trpt1	0.00330037	0.0234463	0.028	0.01	1	0.0191573
Cbx2	0.0111188	0.0234463	0.025	0.01	1	0.0184345
Unc5cl	0.00405212	0.0234332	0.033	0.014	1	0.0226405
Zfp133	0.0686853	0.0234072	0.04	0.025	1	0.028884
Hus1	0.0438602	0.0233446	0.068	0.045	1	0.0470225
Pcp4l1	0.485855	0.0233446	0.028	0.022	1	0.0303012
Nedd1	0.113243	0.0233324	0.068	0.049	1	0.0490601
Bag3	0.180387	0.0232965	0.08	0.063	1	0.0587867
Ccdc167	0.0662406	0.0232848	0.09	0.065	1	0.0637155
Wdr19	1.37191e-05	0.0232569	0.02	0.003	0.18861	0.0139326
Pcsk4	3.03178e-05	0.0232569	0.02	0.004	0.416809	0.0139326
Ccl27	0.000876834	0.0232445	0.025	0.008	1	0.0174158
AABR07048427.1	0.0557924	0.0232324	0.023	0.011	1	0.0184345
Pxylp1	0.0311336	0.0231965	0.045	0.026	1	0.0313484
Gimd1	0.0222696	0.0231731	0.053	0.031	1	0.0375918
Onecut2	0.0156521	0.0231166	0.08	0.051	1	0.0557304
Gpr180	0.101363	0.0231166	0.078	0.057	1	0.0550076
Apol9a	0.0458316	0.0230012	0.121	0.088	1	0.0897082
Stard7	0.099583	0.0230012	0.131	0.103	1	0.0925995
Ttc19	0.0791165	0.0229867	0.045	0.029	1	0.0323671
Tm9sf4	0.0833231	0.0229814	0.136	0.105	1	0.0978242
Nploc4	0.221892	0.0229814	0.131	0.11	1	0.0963785
Arhgap8	0.0432879	0.0229549	0.06	0.039	1	0.0428166
Nrbp2	1.38156e-05	0.0228381	0.02	0.003	0.189936	0.0139326
Ces2a	1.38156e-05	0.0228381	0.02	0.003	0.189936	0.0139326
Dus4l	3.05181e-05	0.0228381	0.02	0.004	0.419563	0.0139326
Ogdhl	3.05181e-05	0.0228381	0.02	0.004	0.419563	0.0139326
Slc39a5	6.25712e-05	0.0228381	0.02	0.004	0.860229	0.0139326
Cdkl5	0.00393486	0.0228381	0.015	0.004	1	0.012191
Rnf170	0.00235205	0.0228279	0.025	0.009	1	0.0174158
Zkscan7	0.00694019	0.0228279	0.023	0.008	1	0.0166929
Fbf1	0.00571682	0.0228077	0.035	0.016	1	0.0243821
Atp2b2	0.115044	0.0227684	0.053	0.037	1	0.0375918
Samd10	0.0111999	0.022615	0.025	0.01	1	0.0184345
Mrm3	0.0344522	0.0225969	0.038	0.021	1	0.0261236
Phgdh	0.046678	0.022588	0.04	0.024	1	0.028884
LOC680200	0.0629483	0.022588	0.04	0.024	1	0.028884
Mb21d2	0.0420321	0.0225617	0.058	0.037	1	0.0400562
Reep3	0.00962277	0.0224478	0.327	0.252	1	0.246911
Peli1	0.174907	0.0224334	0.126	0.103	1	0.0921726
Rapgef4	0.000893234	0.0224032	0.03	0.01	1	0.0208989
P2rx7	0.00527564	0.0224032	0.03	0.013	1	0.0208989
L3hypdh	0.00654376	0.0224032	0.03	0.013	1	0.0208989
Lrp4	0.0140283	0.0224032	0.03	0.014	1	0.0208989
Smg8	0.0238309	0.0223952	0.035	0.018	1	0.0243821
[truncated: 11,695 more rows]

## Sheet: cluster-2
	p_val	avg_log2FC	pct.1	pct.2	p_val_adj	avg_exp
Scd	1.81947e-68	1.86922	0.604	0.222	2.50141e-64	1.20256
Acsl1	5.03417e-181	1.83564	1	0.607	6.92098e-177	2.80701
Apob	1.682e-163	1.75094	1	0.648	2.31242e-159	3.07379
LOC100910877	5.73128e-97	1.74312	0.962	0.699	7.87937e-93	2.58719
Cps1	1.41859e-152	1.7358	0.988	0.58	1.95028e-148	2.62164
Cyp2c11	3.99983e-124	1.68999	0.971	0.581	5.49897e-120	2.44926
Gulo	1.05592e-155	1.58584	0.91	0.276	1.45168e-151	1.35587
Serpina3c	8.65599e-137	1.57526	1	0.632	1.19002e-132	2.86126
LOC500712	2.89094e-140	1.57422	1	0.639	3.97446e-136	3.00195
Fn1	2.00869e-157	1.51239	1	0.531	2.76154e-153	2.22101
Cyp4a2	1.03458e-57	1.47775	0.613	0.258	1.42234e-53	1.22232
Pck1	1.52413e-119	1.45883	1	0.675	2.09537e-115	3.26198
LOC100360095	2.2762e-20	1.4551	0.659	0.568	3.12932e-16	1.94763
Ca3	1.1783e-108	1.44536	1	0.609	1.61993e-104	2.50287
Cat	1.17966e-141	1.41837	1	0.789	1.6218e-137	3.23296
Dhcr24	2.01773e-193	1.41416	0.968	0.245	2.77398e-189	1.28964
Cyp2c23	2.60542e-135	1.40952	0.997	0.556	3.58193e-131	2.17954
Errfi1	3.5114e-149	1.40066	1	0.518	4.82747e-145	2.0424
Pgrmc1	6.23424e-153	1.38981	1	0.654	8.57083e-149	2.23248
Ugt1a5	8.1059e-145	1.38736	0.997	0.505	1.1144e-140	1.68369
Hmgcs1	4.62822e-110	1.38434	0.986	0.482	6.36287e-106	1.5103
Mat1a	3.61973e-146	1.33938	0.997	0.515	4.9764e-142	1.94945
Akr1d1	5.10165e-117	1.33215	0.988	0.56	7.01375e-113	1.98997
Cyp3a18	1.02831e-136	1.31475	0.994	0.505	1.41372e-132	1.6878
Dhrs7l1	1.23827e-116	1.30004	0.902	0.372	1.70237e-112	1.33586
Cyp4f1	4.79863e-168	1.29601	1	0.445	6.59715e-164	1.54407
Tat	1.69406e-156	1.29547	0.939	0.275	2.329e-152	1.30626
Saa4	6.3326e-143	1.29375	1	0.54	8.70605e-139	1.8843
Slc25a15	1.47865e-164	1.28914	0.994	0.444	2.03284e-160	1.5587
F9	2.50617e-175	1.28742	1	0.407	3.44548e-171	1.47945
Cyp2c13	6.16399e-108	1.28733	1	0.606	8.47426e-104	2.5751
Insig1	5.55437e-146	1.28566	0.931	0.325	7.63615e-142	1.36915
C8a	3.78556e-174	1.27833	0.994	0.374	5.20439e-170	1.40801
Fads1	6.84334e-146	1.27715	0.957	0.412	9.40822e-142	1.36797
Cyp2c22	1.44972e-100	1.26949	0.965	0.531	1.99308e-96	1.73627
Acox1	1.07774e-169	1.26414	0.991	0.436	1.48168e-165	1.45241
Aldh6a1	4.91683e-169	1.26329	1	0.458	6.75965e-165	1.53385
Cyp2e1	3.19204e-68	1.24524	0.85	0.477	4.38842e-64	1.50941
Cdo1	2.032e-130	1.24071	1	0.537	2.79359e-126	1.93882
Col18a1	6.50821e-192	1.21606	0.971	0.264	8.94749e-188	1.2147
Cyp2b3	1.79908e-143	1.21276	1	0.432	2.47337e-139	1.48373
Pah	3.49408e-137	1.20245	0.997	0.465	4.80366e-133	1.50928
Plg	1.42004e-116	1.19361	1	0.544	1.95228e-112	2.01342
Mettl7b	1.45596e-186	1.17969	0.983	0.265	2.00165e-182	1.19338
Akr1c14	1.36465e-140	1.17523	0.994	0.449	1.87612e-136	1.47021
Sdc4	1.05673e-174	1.17232	0.957	0.263	1.45279e-170	1.23383
G6pc	2.11309e-149	1.16513	0.986	0.384	2.90507e-145	1.45766
C1s	3.72751e-162	1.15704	0.983	0.341	5.12459e-158	1.26016
St6gal1	7.33348e-159	1.14896	0.991	0.455	1.00821e-154	1.37423
Tf	9.04528e-87	1.14491	1	0.916	1.24355e-82	4.64977
Dhtkd1	2.67322e-217	1.14225	0.968	0.213	3.67515e-213	1.02794
Igfbp4	4.01838e-138	1.14014	0.997	0.609	5.52446e-134	1.73318
Serpind1	2.85655e-160	1.13845	0.988	0.346	3.92718e-156	1.26618
Cyp51	9.08898e-123	1.12971	0.815	0.226	1.24955e-118	0.921997
Hmgcs2	5.56488e-123	1.12784	0.997	0.526	7.6506e-119	1.78388
Igfbp1	5.70462e-165	1.12543	0.887	0.222	7.84271e-161	1.11594
Hsd3b5	5.22889e-142	1.125	1	0.465	7.18867e-138	1.49583
Cela1	1.76523e-65	1.12473	0.335	0.066	2.42684e-61	0.520779
AABR07004549.1	1.93234e-51	1.11525	0.803	0.536	2.65658e-47	1.78456
Ahcy	1.0547e-142	1.11237	0.991	0.492	1.45001e-138	1.43151
Ccl9	1.26652e-133	1.11165	0.997	0.47	1.74121e-129	1.50155
Slco1a4	2.35988e-143	1.1068	0.786	0.194	3.24436e-139	0.927891
Cyp1a2	4.53975e-76	1.10304	0.5	0.128	6.24125e-72	0.653572
Glud1	1.2057e-131	1.09088	1	0.571	1.6576e-127	1.53272
Hsd3b7	2.48854e-146	1.0902	0.824	0.21	3.42125e-142	0.911216
Gjb1	2.63172e-121	1.0858	0.974	0.462	3.61809e-117	1.45139
Cyp2a1	1.4302e-132	1.08392	0.994	0.47	1.96623e-128	1.46329
Aldh3a2	1.03969e-147	1.08058	0.986	0.407	1.42936e-143	1.27026
Ndrg2	1.35307e-143	1.07906	0.997	0.43	1.8602e-139	1.36027
Oat	1.45932e-27	1.0724	0.353	0.145	2.00627e-23	0.490135
Hao2	7.00538e-117	1.06945	0.994	0.505	9.631e-113	1.61663
Ugt2b	7.06487e-77	1.06193	1	0.666	9.71278e-73	2.64479
Mgst1	4.81768e-81	1.06074	1	0.703	6.62335e-77	2.96644
Mreg	1.015e-183	1.05786	0.957	0.236	1.39542e-179	1.02185
Gk	9.259e-132	1.05666	0.986	0.41	1.27293e-127	1.28871
Cp	1.15437e-115	1.05181	0.997	0.527	1.58703e-111	1.6845
Slco2a1	2.1066e-201	1.04876	0.922	0.198	2.89615e-197	0.92394
Fgg	3.81848e-87	1.04839	1	0.581	5.24965e-83	2.41217
Proz	8.12023e-187	1.04803	0.936	0.219	1.11637e-182	0.990259
Cth	3.02386e-94	1.04745	0.968	0.491	4.1572e-90	1.45227
Agmo	3.94679e-169	1.04678	0.957	0.249	5.42605e-165	1.03448
Aldh8a1	1.4418e-142	1.04504	1	0.437	1.98219e-138	1.36526
Slc10a1	1.61626e-127	1.04011	0.994	0.454	2.22203e-123	1.39176
Abcb11	5.28388e-161	1.04003	0.957	0.271	7.26428e-157	1.08772
Tram1	1.86198e-137	1.03659	1	0.654	2.55986e-133	1.55943
P4hb	1.85935e-121	1.02767	0.983	0.594	2.55624e-117	1.43993
Serpina3m	1.73837e-135	1.02582	0.986	0.366	2.38992e-131	1.22163
Cfh	1.23286e-100	1.02371	1	0.62	1.69493e-96	2.01582
Sc5d	3.36103e-150	1.02261	0.893	0.233	4.62075e-146	0.946437
Hpd	2.24532e-89	1.01953	0.977	0.575	3.08686e-85	1.77152
Dio1	9.60784e-194	1.01861	0.931	0.202	1.32089e-189	0.93343
Slc38a3	3.29087e-132	1.01598	0.951	0.334	4.52429e-128	1.16427
Slc38a4	4.20197e-94	1.01584	0.91	0.432	5.77686e-90	1.31557
Mttp	1.25066e-212	1.01553	0.91	0.178	1.71941e-208	0.873923
Dpt	7.68961e-112	1.00738	0.942	0.406	1.05717e-107	1.26319
Nsdhl	1.26842e-161	1.0073	0.905	0.235	1.74382e-157	0.944678
Sord	3.68198e-140	1.00654	0.942	0.29	5.06199e-136	1.06103
Hnf4a	5.50133e-194	1.0061	0.882	0.179	7.56323e-190	0.869239
Gpd1	1.25877e-130	1.00177	0.974	0.381	1.73056e-126	1.22733
Slc27a2	1.23438e-115	0.988626	0.997	0.481	1.69702e-111	1.45152
Aldh4a1	1.58924e-208	0.988575	0.913	0.184	2.18489e-204	0.863454
Abhd14b	1.96313e-162	0.987946	0.945	0.264	2.69892e-158	1.00374
Tdo2	1.75448e-86	0.984531	0.968	0.535	2.41205e-82	1.6394
Apon	2.38985e-149	0.980142	0.899	0.229	3.28557e-145	0.948843
C4bpa	2.96412e-112	0.979234	0.997	0.499	4.07507e-108	1.50699
Dgat2	2.30078e-179	0.978503	0.922	0.217	3.16311e-175	0.906401
Itih4	3.743e-88	0.972919	1	0.567	5.14588e-84	2.00755
Tmprss6	1.08635e-182	0.970068	0.87	0.188	1.49352e-178	0.844514
Slc25a25	1.51236e-151	0.96868	0.861	0.217	2.07919e-147	0.936685
Ptprf	1.3102e-178	0.968262	0.905	0.215	1.80126e-174	0.888443
Wbp1l	9.28544e-138	0.967875	0.962	0.4	1.27656e-133	1.10419
Slco1b2	1.34815e-120	0.965896	0.991	0.434	1.85344e-116	1.3842
Slc2a2	3.2415e-166	0.964777	0.919	0.222	4.45642e-162	0.937705
Qdpr	3.98359e-150	0.95859	0.965	0.272	5.47664e-146	1.01411
Bhmt2	6.25511e-125	0.957805	0.983	0.418	8.59953e-121	1.2507
Csad	6.41394e-100	0.954858	0.786	0.257	8.81788e-96	0.949982
Aldh9a1	3.76027e-124	0.95395	0.988	0.507	5.16961e-120	1.34554
Bhmt	1.31541e-68	0.950941	0.986	0.651	1.80842e-64	2.48949
Hadh	9.87637e-132	0.950666	0.988	0.416	1.3578e-127	1.20329
Gc	2.30958e-73	0.944382	1	0.791	3.17521e-69	3.42774
Amacr	1.72743e-74	0.930578	0.887	0.413	2.37488e-70	1.12084
Ei24	1.02752e-153	0.930265	0.928	0.275	1.41263e-149	0.921404
Surf4	2.40017e-140	0.925043	0.957	0.322	3.29975e-136	1.0124
Sec61a1	2.64714e-146	0.92377	0.89	0.263	3.63929e-142	0.882539
C9	8.76337e-103	0.920762	1	0.515	1.20479e-98	1.50527
Cers2	2.06314e-131	0.913193	0.916	0.303	2.8364e-127	0.939018
Nadk2	4.57899e-153	0.912599	0.887	0.226	6.29519e-149	0.882558
Abcd3	2.84829e-158	0.910241	0.902	0.238	3.91583e-154	0.871091
Hsd17b13	1.61291e-99	0.903964	0.801	0.257	2.21742e-95	0.946447
Tmem86b	2.64725e-125	0.901967	0.986	0.352	3.63944e-121	1.09701
Acss3	7.05332e-187	0.90114	0.884	0.179	9.6969e-183	0.804785
Apoa5	6.39505e-100	0.894544	0.98	0.459	8.79192e-96	1.31431
Hsd17b11	1.4083e-159	0.888582	0.934	0.25	1.93613e-155	0.882584
Mcfd2	6.11323e-145	0.886434	0.919	0.269	8.40447e-141	0.898611
Dusp1	6.05196e-95	0.884209	0.988	0.613	8.32024e-91	1.60734
Zfp36l1	1.05052e-108	0.883522	1	0.76	1.44426e-104	1.90621
Gstz1	1.34132e-139	0.879404	0.882	0.239	1.84405e-135	0.884401
Gbe1	9.45908e-143	0.878522	0.913	0.253	1.30043e-138	0.898352
Idh1	8.47038e-159	0.87803	0.948	0.249	1.16451e-154	0.898493
Tmem150a	3.82763e-134	0.873825	0.919	0.268	5.26222e-130	0.955051
Tp53inp2	1.90616e-141	0.873354	0.893	0.257	2.62059e-137	0.873775
Tsku	2.92429e-151	0.871937	0.642	0.11	4.02031e-147	0.616793
Maob	2.07211e-165	0.871859	0.91	0.213	2.84874e-161	0.851585
Mmut	6.61965e-180	0.871646	0.87	0.185	9.10069e-176	0.768536
Gltpd2	1.893e-164	0.862904	0.876	0.199	2.60249e-160	0.795227
Acadm	8.29094e-108	0.861427	0.991	0.524	1.13984e-103	1.3
Cd164	8.84254e-102	0.858425	1	0.692	1.21567e-97	1.55384
Uroc1	1.09242e-142	0.857093	0.812	0.199	1.50186e-138	0.775466
Entpd5	9.72166e-162	0.854643	0.841	0.188	1.33653e-157	0.759691
Gstt3	6.13759e-62	0.850686	0.847	0.418	8.43796e-58	1.06499
Etnk2	6.20488e-156	0.845896	0.838	0.193	8.53047e-152	0.763665
Cfhr1	3.86302e-87	0.84007	0.994	0.48	5.31088e-83	1.32972
Pon1	6.55327e-91	0.839755	0.997	0.487	9.00944e-87	1.35702
Phyh	9.93802e-74	0.839263	1	0.625	1.36628e-69	2.11656
Ugt2b35	4.05529e-94	0.839214	1	0.502	5.57521e-90	1.36337
LOC501233	8.34478e-65	0.837609	0.957	0.537	1.14724e-60	1.504
C8b	7.73885e-142	0.83672	0.928	0.244	1.06394e-137	0.892296
Sult1e1	8.14281e-33	0.833158	0.584	0.283	1.11947e-28	0.918646
Chp1	1.01108e-142	0.833121	0.902	0.249	1.39003e-138	0.82857
Acad11	1.84596e-164	0.830894	0.867	0.193	2.53782e-160	0.767891
Cyp4v3	2.70842e-157	0.830707	0.832	0.194	3.72354e-153	0.739845
Klkb1	4.06221e-156	0.830587	0.821	0.184	5.58473e-152	0.743547
Sdc2	9.91553e-95	0.829589	0.986	0.483	1.36319e-90	1.31845
Marc1	5.92654e-133	0.829495	0.916	0.266	8.14781e-129	0.887766
F2	6.22674e-80	0.826503	1	0.546	8.56053e-76	1.7902
Dcaf11	3.32322e-117	0.825422	0.896	0.299	4.56877e-113	0.893646
Comt	1.85515e-85	0.824636	0.991	0.618	2.55046e-81	1.61997
Slc25a1	1.64528e-158	0.821512	0.789	0.168	2.26193e-154	0.693729
Cbs	8.90776e-163	0.82084	0.818	0.171	1.22464e-158	0.723406
Ldha	6.05138e-73	0.820696	1	0.792	8.31944e-69	2.10357
Pklr	2.36559e-123	0.818732	0.809	0.216	3.25222e-119	0.794207
Cdh17	4.03237e-157	0.817538	0.592	0.088	5.54371e-153	0.550938
Cdh2	1.95192e-145	0.815784	0.801	0.181	2.68351e-141	0.735344
Ptprd	3.57897e-169	0.80748	0.772	0.144	4.92036e-165	0.663791
Rcan1	9.10249e-105	0.806739	0.789	0.247	1.25141e-100	0.79441
Pon3	1.43662e-128	0.806125	0.827	0.22	1.97507e-124	0.774082
Igf1	1.61472e-71	0.805872	1	0.616	2.21992e-67	1.94331
Acly	4.13465e-103	0.80555	0.78	0.234	5.68431e-99	0.773693
Ceacam1	7.40804e-178	0.800315	0.803	0.149	1.01846e-173	0.669801
Acsl4	1.70193e-114	0.799693	0.853	0.262	2.33982e-110	0.826882
Habp2	1.76315e-167	0.799356	0.775	0.149	2.42398e-163	0.65982
Ugt2b17	3.44685e-104	0.798788	0.653	0.16	4.73873e-100	0.661485
Lypla1	1.78078e-150	0.794904	0.87	0.213	2.44821e-146	0.762526
Cebpa	3.49209e-161	0.794759	0.775	0.154	4.80093e-157	0.668177
Cluh	3.53745e-155	0.794127	0.818	0.183	4.86328e-151	0.7048
Hibadh	1.67416e-113	0.792101	0.942	0.329	2.30164e-109	0.96622
Ugdh	1.23356e-130	0.790452	0.853	0.232	1.6959e-126	0.782291
Slc22a8	9.41868e-132	0.789457	0.772	0.185	1.29488e-127	0.703337
Sephs2	9.26589e-119	0.784	0.925	0.307	1.27387e-114	0.914676
Hsd11b1	3.00228e-78	0.781467	1	0.568	4.12754e-74	1.5874
Paqr9	4.43573e-159	0.779724	0.647	0.106	6.09824e-155	0.562041
Smlr1	2.41285e-129	0.777928	0.87	0.226	3.31719e-125	0.815542
Pid1	2.13718e-143	0.777066	0.783	0.177	2.93819e-139	0.689569
C5	1.07499e-129	0.775947	0.893	0.244	1.47789e-125	0.837372
Serpina1	2.00997e-58	0.775637	1	0.821	2.76331e-54	3.79583
Thrsp	1.09708e-71	0.774538	0.838	0.359	1.50827e-67	1.04561
Dpyd	4.69136e-159	0.773336	0.763	0.149	6.44968e-155	0.649993
Rcl1	1.0278e-126	0.770158	0.902	0.259	1.41302e-122	0.840662
F13b	9.51416e-128	0.769612	0.861	0.224	1.30801e-123	0.787103
Ddah1	1.31504e-117	0.765309	0.74	0.186	1.80791e-113	0.68784
Agt	1.60584e-81	0.764522	1	0.534	2.20771e-77	1.58387
Fga	2.28046e-89	0.764303	0.98	0.433	3.13518e-85	1.17982
Ssr3	6.57811e-101	0.764302	0.971	0.446	9.04358e-97	1.0245
Cyp4f4	5.13808e-160	0.764192	0.769	0.151	7.06383e-156	0.647797
LOC100912578	3.96992e-145	0.762291	0.809	0.189	5.45785e-141	0.690096
Cyp2c6v1	6.81063e-52	0.76095	1	0.615	9.36326e-48	2.00848
Hhex	3.13672e-86	0.759328	0.902	0.41	4.31237e-82	1.00419
Acnat2	2.55708e-84	0.758689	0.925	0.401	3.51548e-80	1.09646
Uox	1.20954e-88	0.757092	0.977	0.469	1.66288e-84	1.26446
Dap	2.23834e-117	0.752112	0.882	0.269	3.07727e-113	0.813339
Cyb5r3	2.19193e-116	0.751624	0.783	0.213	3.01346e-112	0.706322
Coq8a	7.71143e-123	0.751376	0.87	0.247	1.06017e-118	0.786415
Clu	1.09201e-81	0.75132	0.988	0.491	1.5013e-77	1.28045
Fasn	5.06465e-110	0.750929	0.656	0.156	6.96287e-106	0.608383
Aldob	6.16852e-66	0.750841	1	0.649	8.48049e-62	2.53564
Msmo1	7.8622e-44	0.750479	0.434	0.143	1.0809e-39	0.477303
Oaf	4.33449e-120	0.746326	0.827	0.235	5.95905e-116	0.739773
Aldh1a1	7.96306e-101	0.743383	0.665	0.169	1.09476e-96	0.62894
Slc26a1	3.55888e-173	0.7419	0.72	0.12	4.89275e-169	0.58029
Pttg1ip	5.92043e-107	0.739959	0.96	0.362	8.13941e-103	0.937888
Pc	2.888e-132	0.735711	0.827	0.203	3.97042e-128	0.725176
Vegfa	7.71258e-166	0.734236	0.812	0.16	1.06032e-161	0.684881
Dpys	1.04592e-91	0.732507	0.962	0.402	1.43794e-87	1.05737
Ctsc	1.03759e-108	0.730042	0.91	0.299	1.42648e-104	0.848571
Hpn	1.62761e-131	0.72891	0.775	0.183	2.23764e-127	0.664812
Chdh	5.51291e-164	0.726272	0.731	0.129	7.57915e-160	0.585397
Rad23b	4.19588e-120	0.722727	0.858	0.252	5.76849e-116	0.746192
Sigmar1	6.91602e-124	0.722558	0.818	0.224	9.50814e-120	0.707638
Net1	8.91958e-129	0.721193	0.749	0.174	1.22626e-124	0.64727
Ghr	1.6318e-100	0.718989	0.847	0.268	2.2434e-96	0.817044
Gadd45g	5.85167e-100	0.718351	0.896	0.34	8.04488e-96	1.02128
Fmo3	4.58038e-113	0.718296	0.786	0.21	6.2971e-109	0.710964
Mal2	1.81275e-165	0.718073	0.728	0.127	2.49217e-161	0.585164
Ddi2	1.89998e-125	0.715911	0.815	0.215	2.6121e-121	0.710247
Nipsnap1	9.64321e-135	0.711938	0.806	0.192	1.32575e-130	0.680721
Iyd	2.38954e-143	0.710938	0.737	0.152	3.28514e-139	0.607731
Tfr2	4.00572e-147	0.710886	0.743	0.149	5.50707e-143	0.606333
Slc25a47	2.65179e-96	0.709767	0.847	0.267	3.64568e-92	0.849759
Srd5a1	2.54164e-100	0.709517	0.604	0.142	3.49424e-96	0.552771
Pigr	9.41643e-65	0.707443	0.89	0.467	1.29457e-60	1.09161
Asgr2	1.57631e-125	0.707305	0.809	0.201	2.16712e-121	0.689837
Igfals	1.15909e-127	0.706553	0.78	0.183	1.59352e-123	0.663722
Mbl1	6.84246e-118	0.70436	0.841	0.227	9.40701e-114	0.74188
Cfi	8.264e-73	0.702089	0.991	0.509	1.13613e-68	1.29691
Creb3l3	2.4054e-99	0.700611	0.91	0.289	3.30695e-95	0.893278
Tob1	3.72684e-137	0.699834	0.743	0.162	5.12366e-133	0.615862
Got2	1.05355e-94	0.69937	0.899	0.339	1.44841e-90	0.871618
Znrf2	4.07765e-107	0.699011	0.899	0.299	5.60595e-103	0.809014
Aadat	1.20528e-113	0.698919	0.832	0.231	1.65702e-109	0.740572
Gstm1	4.28467e-68	0.697671	0.994	0.591	5.89056e-64	1.70307
Cabp2	1.49871e-132	0.69761	0.708	0.146	2.06043e-128	0.602028
Pros1	3.96327e-110	0.697021	0.899	0.281	5.4487e-106	0.800438
Cpt1a	2.0809e-129	0.696785	0.766	0.181	2.86082e-125	0.632226
Ugt2a3	2.20498e-110	0.696194	0.679	0.164	3.0314e-106	0.60539
Srebf1	4.4048e-116	0.693717	0.688	0.163	6.05572e-112	0.584231
Tymp	5.49277e-122	0.691707	0.798	0.205	7.55146e-118	0.716329
Chpt1	2.37725e-126	0.691059	0.766	0.182	3.26824e-122	0.639902
Adk	7.15153e-108	0.690959	0.922	0.298	9.83192e-104	0.868328
Furin	1.84321e-111	0.688509	0.829	0.25	2.53405e-107	0.701212
Sema4g	2.05656e-152	0.686711	0.699	0.127	2.82736e-148	0.554398
Fmo1	3.07791e-74	0.685538	0.292	0.042	4.23152e-70	0.33952
Gpld1	8.53165e-137	0.681454	0.699	0.143	1.17293e-132	0.572162
Pcyt2	1.82875e-112	0.676157	0.809	0.224	2.51416e-108	0.710099
Ppp1r3b	5.50278e-130	0.676117	0.613	0.114	7.56522e-126	0.510102
LOC297568	5.24859e-58	0.675135	1	0.68	7.21576e-54	2.55751
Kynu	2.09037e-96	0.671441	0.847	0.258	2.87385e-92	0.775728
Papss2	7.93551e-128	0.671343	0.694	0.145	1.09097e-123	0.558624
Azgp1	2.60173e-74	0.66996	0.983	0.511	3.57685e-70	1.30432
Hsd17b12	9.60388e-129	0.668479	0.72	0.162	1.32034e-124	0.578814
LOC259244	2.96046e-33	0.667612	0.908	0.612	4.07005e-29	1.67412
Cldn2	4.34176e-142	0.663574	0.61	0.102	5.96906e-138	0.49528
Tmem38b	1.31493e-125	0.661744	0.74	0.173	1.80777e-121	0.59484
Decr2	2.52581e-111	0.658232	0.775	0.203	3.47248e-107	0.665715
Acot12	3.32139e-144	0.657027	0.662	0.119	4.56625e-140	0.527369
Arg1	1.22044e-66	0.656577	0.971	0.523	1.67786e-62	1.43235
Cald1	9.90487e-89	0.655349	0.962	0.406	1.36172e-84	0.98638
Suclg2	3.56725e-110	0.655327	0.896	0.276	4.90425e-106	0.765429
Rbp4	7.52919e-47	0.65511	1	0.735	1.03511e-42	3.1894
Adhfe1	1.73797e-116	0.655076	0.737	0.18	2.38936e-112	0.608562
Pald1	7.9502e-134	0.650568	0.702	0.144	1.09299e-129	0.555075
Slc30a10	3.25097e-166	0.649555	0.665	0.103	4.46944e-162	0.500757
Herpud1	1.09568e-82	0.64834	0.809	0.296	1.50635e-78	0.735603
RGD1564614	2.53522e-120	0.647403	0.725	0.17	3.48542e-116	0.589174
Itih3	2.7634e-56	0.644764	1	0.66	3.79913e-52	2.03681
Ftl1	1.92867e-46	0.643719	1	0.946	2.65154e-42	2.78989
Slc37a4	9.43742e-110	0.64326	0.72	0.182	1.29746e-105	0.593672
Sardh	6.31099e-133	0.642912	0.61	0.11	8.67635e-129	0.486962
Atp5f1e	2.57367e-70	0.642412	0.997	0.883	3.53829e-66	2.17723
Atrn	1.29132e-123	0.640205	0.723	0.165	1.77531e-119	0.575262
Gclc	8.77162e-109	0.63726	0.653	0.152	1.20592e-104	0.537288
Gls2	2.6641e-100	0.636484	0.639	0.156	3.66261e-96	0.550276
Slco2b1	1.01629e-140	0.635443	0.639	0.114	1.3972e-136	0.49747
Atp2a2	7.94298e-101	0.634576	0.844	0.274	1.092e-96	0.711114
Stard10	2.07612e-63	0.631951	0.954	0.534	2.85424e-59	1.29171
Asgr1	1.06355e-72	0.628726	0.971	0.427	1.46216e-68	1.05732
Tmed7	1.33591e-91	0.628137	0.847	0.294	1.8366e-87	0.728241
Pank1	1.40776e-125	0.625167	0.708	0.153	1.93539e-121	0.559082
LOC294154	4.74092e-92	0.624821	0.76	0.238	6.51782e-88	0.647987
Ephx1	1.59282e-67	0.624488	0.798	0.289	2.18982e-63	0.820067
Crot	1.8204e-63	0.6235	0.607	0.208	2.50268e-59	0.58322
Gjb2	3.28532e-90	0.623244	0.555	0.132	4.51666e-86	0.48999
As3mt	4.74183e-87	0.62324	0.893	0.315	6.51906e-83	0.856656
Slc38a2	1.9459e-98	0.621923	0.775	0.237	2.67522e-94	0.710437
Faah	1.47782e-116	0.620704	0.639	0.137	2.0317e-112	0.511002
Cyp4a1	1.6067e-128	0.619788	0.601	0.108	2.20889e-124	0.474036
Cyp8b1	6.8064e-105	0.619464	0.538	0.105	9.35745e-101	0.453515
Tm4sf4	1.41872e-101	0.619038	0.699	0.18	1.95046e-97	0.583501
Hjv	2.09432e-151	0.61872	0.564	0.079	2.87927e-147	0.435973
Nlrp12	1.51758e-120	0.615133	0.601	0.114	2.08637e-116	0.484769
Suox	2.37981e-133	0.615019	0.621	0.112	3.27176e-129	0.479401
Cmbl	6.44616e-97	0.612133	0.91	0.281	8.86218e-93	0.812799
Got1	3.26747e-78	0.612059	0.734	0.248	4.49212e-74	0.680499
Pcbd1	1.54047e-84	0.611957	0.948	0.362	2.11784e-80	0.9915
Hdlbp	4.70918e-81	0.611388	0.913	0.376	6.47419e-77	0.840289
Chek1	1.77626e-95	0.611323	0.769	0.235	2.442e-91	0.624363
Abcc6	3.17042e-116	0.610957	0.668	0.149	4.35869e-112	0.556591
Nfs1	6.69752e-106	0.610301	0.691	0.172	9.20775e-102	0.558254
Ass1	3.34554e-57	0.605792	0.968	0.56	4.59944e-53	1.61663
Perp	1.20001e-115	0.605261	0.679	0.152	1.64977e-111	0.535533
Glyctk	4.71163e-113	0.603685	0.688	0.157	6.47755e-109	0.545363
Egr1	5.24434e-62	0.60357	0.569	0.179	7.20992e-58	0.579283
Sorbs2	1.67531e-140	0.603305	0.647	0.114	2.30321e-136	0.489077
Slc33a1	4.1064e-100	0.602315	0.659	0.168	5.64548e-96	0.527369
Itih1	8.6272e-77	0.60065	0.977	0.415	1.18607e-72	1.04374
LOC499235	9.31134e-111	0.599652	0.665	0.154	1.28012e-106	0.519657
Pipox	1.98804e-112	0.59953	0.656	0.146	2.73316e-108	0.519696
Dmgdh	2.79555e-103	0.598831	0.679	0.167	3.84332e-99	0.548423
H6pd	3.05117e-139	0.597156	0.592	0.096	4.19475e-135	0.450183
Apoc2	1.78055e-47	0.596569	1	0.642	2.4479e-43	2.2963
Aqp9	5.32563e-96	0.595868	0.581	0.134	7.32168e-92	0.482615
Dhcr7	4.14861e-84	0.594935	0.425	0.08	5.70351e-80	0.383914
Cyp7a1	3.18897e-22	0.594807	0.118	0.023	4.3842e-18	0.187433
Slc27a5	1.74968e-58	0.59335	0.613	0.207	2.40546e-54	0.63225
Xylb	6.49496e-123	0.592222	0.633	0.126	8.92927e-119	0.492632
Sds	4.76739e-49	0.591761	0.422	0.125	6.5542e-45	0.465638
Dld	1.736e-99	0.588954	0.746	0.208	2.38665e-95	0.596997
RGD1310587	4.00156e-100	0.586474	0.705	0.183	5.50135e-96	0.571972
Gas2	4.14542e-132	0.585341	0.621	0.112	5.69912e-128	0.46636
Rtp3	2.12683e-117	0.58502	0.624	0.125	2.92397e-113	0.483372
Rgn	7.69396e-42	0.584318	0.832	0.475	1.05777e-37	1.21821
Tmed2	8.76502e-68	0.580032	0.919	0.437	1.20502e-63	0.875893
Inhbc	4.30778e-133	0.578786	0.564	0.091	5.92233e-129	0.428146
F7	1.21365e-120	0.578119	0.564	0.101	1.66853e-116	0.434988
Rassf3	1.1819e-115	0.577985	0.63	0.13	1.62487e-111	0.483561
Slc39a14	3.82251e-133	0.577107	0.561	0.09	5.25518e-129	0.424631
Slc17a2	1.99102e-114	0.575952	0.604	0.121	2.73725e-110	0.474566
Cyp39a1	1.93349e-129	0.575667	0.63	0.116	2.65816e-125	0.47271
Dynll2	7.02249e-94	0.575095	0.725	0.204	9.65452e-90	0.581577
Magt1	4.87993e-72	0.574797	0.803	0.305	6.70893e-68	0.688243
Grhpr	4.42975e-65	0.573931	0.98	0.52	6.09002e-61	1.28347
Sfxn1	1.97033e-99	0.573306	0.63	0.152	2.70881e-95	0.500154
Ehhadh	7.13691e-113	0.572249	0.512	0.088	9.81183e-109	0.406873
Tex2	3.99207e-115	0.572001	0.598	0.119	5.48829e-111	0.464396
Gcdh	2.5923e-82	0.569796	0.876	0.303	3.56389e-78	0.778739
Tmem33	3.87406e-101	0.569618	0.676	0.171	5.32606e-97	0.522492
Rpn2	1.55933e-64	0.567357	0.939	0.476	2.14376e-60	0.896116
Spcs3	1.27432e-74	0.567202	0.757	0.271	1.75194e-70	0.640124
Nadk	4.66541e-86	0.566843	0.789	0.256	6.414e-82	0.650936
C3	1.78254e-56	0.565766	1	0.727	2.45064e-52	2.53138
Slc22a23	1.99587e-137	0.565304	0.54	0.08	2.74392e-133	0.404408
Sar1b	4.11956e-77	0.564892	0.855	0.323	5.66357e-73	0.740041
Dpy19l3	1.48537e-116	0.564623	0.592	0.116	2.04208e-112	0.449011
Gprc5c	5.21871e-116	0.564623	0.592	0.116	7.17468e-112	0.447463
Mgat4b	2.62288e-80	0.564623	0.662	0.197	3.60593e-76	0.549749
Etnppl	1.49551e-70	0.560025	0.509	0.132	2.05603e-66	0.476318
Gcsh	1.43875e-90	0.559163	0.78	0.229	1.978e-86	0.647797
Hmgn1	4.72196e-75	0.557937	0.829	0.298	6.49175e-71	0.72099
Crem	8.972e-87	0.557284	0.743	0.222	1.23347e-82	0.616726
Erbb3	2.83294e-121	0.556408	0.564	0.1	3.89473e-117	0.422097
Tmem125	8.65524e-124	0.556206	0.549	0.092	1.18992e-119	0.415445
Thrb	3.09589e-97	0.554992	0.595	0.138	4.25623e-93	0.469047
Slc25a10	4.0104e-96	0.554789	0.595	0.138	5.51349e-92	0.474262
Serpina6	3.56932e-70	0.55385	0.734	0.244	4.9071e-66	0.66641
Optn	1.45499e-111	0.552479	0.63	0.133	2.00032e-107	0.472674
Hspd1	6.51994e-62	0.551552	0.954	0.51	8.96362e-58	0.988338
Sec14l2	1.58534e-124	0.551458	0.575	0.099	2.17952e-120	0.4303
F11	5.24325e-97	0.550877	0.645	0.157	7.20842e-93	0.510171
Cpq	8.87673e-81	0.550198	0.734	0.223	1.22037e-76	0.60686
Stradb	2.20021e-109	0.548678	0.572	0.115	3.02485e-105	0.434988
Rpn1	6.80411e-59	0.547118	0.792	0.333	9.35428e-55	0.710329
Serp1	2.63997e-59	0.546996	0.965	0.601	3.62943e-55	1.1285
Sult1b1	3.37457e-52	0.546153	0.986	0.517	4.63936e-48	1.28506
Afm	6.43708e-63	0.545409	0.977	0.483	8.84969e-59	1.17464
Cpb2	1.42611e-62	0.54224	0.968	0.445	1.96062e-58	1.04622
Slc22a7	1.40161e-98	0.541572	0.665	0.161	1.92694e-94	0.512475
Cyp2c12	9.94257e-44	0.540891	0.364	0.103	1.3669e-39	0.36066
Cgnl1	3.77108e-119	0.540068	0.584	0.108	5.18448e-115	0.434798
Cideb	6.70313e-88	0.53844	0.65	0.173	9.21546e-84	0.51297
Hpx	3.03551e-52	0.535978	1	0.652	4.17322e-48	2.28662
Rnf103	2.5867e-91	0.535711	0.592	0.145	3.5562e-87	0.458877
Fdft1	7.69613e-81	0.535702	0.59	0.154	1.05806e-76	0.474494
Nr5a2	1.96423e-110	0.534796	0.549	0.103	2.70042e-106	0.413593
Evi5	1.74836e-77	0.533998	0.775	0.261	2.40365e-73	0.634946
Insig2	7.78155e-75	0.533689	0.723	0.227	1.06981e-70	0.616847
Hes6	1.37335e-70	0.53325	0.662	0.214	1.88808e-66	0.559088
Scly	1.367e-120	0.531568	0.555	0.096	1.87936e-116	0.409246
Pgm1	2.86962e-96	0.531164	0.601	0.139	3.94515e-92	0.460504
Nbr1	1.62197e-83	0.530428	0.685	0.202	2.22988e-79	0.530845
Lect2	1.80662e-66	0.530023	0.74	0.246	2.48374e-62	0.665946
Lipa	2.36788e-64	0.529495	0.867	0.367	3.25536e-60	0.844371
Gabarapl1	1.19925e-69	0.528639	0.757	0.268	1.64874e-65	0.632376
Foxa2	2.80541e-84	0.526345	0.491	0.107	3.85687e-80	0.405167
Ubqln1	7.67712e-77	0.525826	0.691	0.219	1.05545e-72	0.54623
RGD1310507	2.19747e-62	0.525124	0.96	0.444	3.02109e-58	1.04828
Fitm2	2.05926e-111	0.524917	0.526	0.093	2.83107e-107	0.394542
Baat	7.13579e-59	0.524701	0.988	0.508	9.81028e-55	1.28806
Ganab	8.23363e-83	0.524546	0.679	0.201	1.13196e-78	0.524309
Dsg2	4.51984e-113	0.523023	0.48	0.077	6.21388e-109	0.365854
RGD1310352	1.93629e-73	0.522556	0.627	0.191	2.66201e-69	0.499778
Adi1	5.5262e-67	0.521535	0.925	0.406	7.59742e-63	0.887003
Canx	1.32516e-58	0.520838	0.997	0.717	1.82183e-54	1.26787
Tmem63b	4.38661e-103	0.519752	0.526	0.102	6.03071e-99	0.399419
Slc17a3	4.18415e-95	0.519036	0.512	0.104	5.75237e-91	0.397265
Smim14	4.54824e-65	0.518812	0.89	0.366	6.25292e-61	0.845608
Mpp6	3.75401e-85	0.517659	0.656	0.179	5.16101e-81	0.517352
Ivns1abp	1.84372e-74	0.516152	0.702	0.224	2.53474e-70	0.567249
Otc	1.78241e-59	0.516118	0.965	0.482	2.45046e-55	1.12668
LOC360919	8.88539e-83	0.514976	0.575	0.145	1.22156e-78	0.462923
Spink1l	5.27903e-39	0.513147	0.913	0.527	7.25761e-35	1.47656
Fgb	1.27504e-42	0.508745	1	0.684	1.75293e-38	2.53582
A1cf	1.67971e-98	0.507356	0.578	0.125	2.30927e-94	0.444854
Larp1b	2.57345e-96	0.505329	0.514	0.103	3.53798e-92	0.390725
Socs2	1.39566e-73	0.505034	0.561	0.154	1.91875e-69	0.476949
Apof	2.15995e-71	0.50278	0.893	0.305	2.9695e-67	0.808419
Ptms	8.76758e-51	0.502112	0.983	0.776	1.20537e-46	1.77455
Apmap	3.95066e-94	0.500717	0.506	0.103	5.43137e-90	0.382712
Abcg8	1.43667e-21	0.499824	0.156	0.04	1.97514e-17	0.203277
Atl2	4.96603e-84	0.498845	0.636	0.171	6.8273e-80	0.492066
Abcc2	1.2828e-82	0.498783	0.685	0.194	1.76359e-78	0.569141
Sdc1	3.88965e-99	0.498686	0.497	0.093	5.3475e-95	0.375189
Arfgap2	6.97059e-85	0.49857	0.564	0.137	9.58317e-81	0.427616
Slc6a13	2.17304e-87	0.498521	0.671	0.178	2.9875e-83	0.513988
Wwp1	3.4944e-94	0.498101	0.526	0.109	4.8041e-90	0.395714
Mup4	1.31348e-38	0.498089	0.601	0.253	1.80577e-34	0.589284
Alb	8.02094e-36	0.497661	1	0.964	1.10272e-31	4.9735
Sec16b	5.02134e-114	0.496317	0.497	0.08	6.90334e-110	0.364152
Stac3	3.54258e-53	0.495778	0.465	0.135	4.87034e-49	0.428238
Clpx	4.70916e-66	0.49528	0.783	0.285	6.47415e-62	0.662809
LOC103689920	1.59546e-89	0.494572	0.529	0.116	2.19345e-85	0.39991
Sepsecs	4.2699e-107	0.493125	0.529	0.097	5.87026e-103	0.385016
Tpst1	4.09204e-81	0.491997	0.561	0.141	5.62574e-77	0.43049
Ldlr	1.83919e-87	0.491505	0.514	0.112	2.52852e-83	0.391897
Nfia	4.84079e-76	0.491437	0.682	0.208	6.65512e-72	0.538368
Gchfr	6.36672e-66	0.490888	0.737	0.256	8.75297e-62	0.616539
Acsm2	4.69122e-72	0.490844	0.725	0.224	6.44949e-68	0.596775
Sdhc	8.31799e-64	0.489976	0.847	0.344	1.14356e-59	0.71731
Mfsd2a	1.62094e-95	0.488669	0.506	0.099	2.22847e-91	0.390915
Glyat	1.61185e-76	0.486855	0.818	0.265	2.21598e-72	0.68624
Cpn1	3.8108e-98	0.486341	0.512	0.1	5.23908e-94	0.378024
Sez6	5.10543e-81	0.485375	0.474	0.104	7.01895e-77	0.368197
Eif4g2	2.54033e-51	0.484971	0.988	0.658	3.49244e-47	1.09595
C1r	6.07196e-60	0.48354	0.954	0.469	8.34773e-56	0.990868
Klf15	1.016e-84	0.48347	0.512	0.114	1.3968e-80	0.389213
Clcn4	8.67862e-117	0.482827	0.46	0.066	1.19314e-112	0.336596
Vtn	1.06433e-44	0.48264	1	0.646	1.46324e-40	2.02727
Calr	5.05215e-45	0.481925	1	0.84	6.9457e-41	1.7336
Marveld1	5.96854e-78	0.4817	0.471	0.107	8.20555e-74	0.367025
Mlf2	7.4321e-61	0.481648	0.78	0.305	1.02177e-56	0.64474
AABR07004572.1	7.96307e-64	0.481631	0.257	0.038	1.09476e-59	0.256284
Ugp2	2.31461e-48	0.481504	0.884	0.458	3.18213e-44	0.869815
Aox1	8.63811e-71	0.480706	0.699	0.216	1.18757e-66	0.580712
Abca6	2.43406e-85	0.479063	0.538	0.123	3.34635e-81	0.407092
Ppp1r3c	2.05178e-88	0.478432	0.384	0.062	2.82079e-84	0.3109
Avpr1a	7.00028e-80	0.477342	0.37	0.063	9.62398e-76	0.312294
Plxnb2	1.44987e-70	0.4772	0.746	0.249	1.99328e-66	0.590153
Abhd17c	3.06464e-95	0.473361	0.488	0.093	4.21327e-91	0.360485
AABR07071876.1	1.39573e-75	0.472305	0.575	0.151	1.91885e-71	0.444854
Zfp36	4.0035e-60	0.470479	0.749	0.286	5.50401e-56	0.648105
Tspan12	1.53394e-63	0.468762	0.699	0.237	2.10887e-59	0.581279
Gcgr	1.65601e-98	0.468583	0.535	0.106	2.27668e-94	0.391707
Sppl2a	2.86874e-48	0.467588	0.601	0.236	3.94395e-44	0.504079
Tspan31	4.29064e-67	0.467281	0.679	0.221	5.89877e-63	0.521916
Ppif	1.26781e-88	0.465682	0.509	0.108	1.74299e-84	0.376021
Amy1a	9.36172e-61	0.465305	0.751	0.258	1.28705e-56	0.681837
Galm	5.88678e-81	0.465231	0.503	0.114	8.09315e-77	0.381049
Glyatl1	3.45704e-89	0.463832	0.587	0.137	4.75274e-85	0.436801
Sel1l	1.45434e-64	0.463788	0.679	0.232	1.99943e-60	0.539389
Apoh	1.8038e-38	0.463643	1	0.661	2.47986e-34	2.24964
Trim14	2.45267e-81	0.462541	0.483	0.106	3.37194e-77	0.365513
Pnkd	4.38799e-56	0.462193	0.723	0.285	6.0326e-52	0.592195
Slc19a2	7.63553e-95	0.461701	0.46	0.083	1.04973e-90	0.33928
Ddx3x	5.90022e-59	0.461498	0.685	0.25	8.11163e-55	0.545209
Aspg	8.1755e-67	0.461471	0.483	0.124	1.12397e-62	0.398136
Akr7a3	9.24461e-53	0.459995	0.546	0.175	1.27095e-48	0.482253
Gldc	2.52418e-81	0.459285	0.451	0.092	3.47024e-77	0.345294
Klf9	3.63346e-62	0.459252	0.723	0.26	4.99528e-58	0.60138
LOC498750	2.84616e-52	0.456785	0.772	0.323	3.9129e-48	0.642209
Aqp8	1.49687e-77	0.455991	0.497	0.115	2.05789e-73	0.376361
Ppp1r15b	4.96858e-65	0.45554	0.59	0.182	6.8308e-61	0.453017
Pgrmc2	7.45429e-63	0.455148	0.549	0.165	1.02482e-58	0.42414
Lurap1l	2.13861e-87	0.455056	0.451	0.086	2.94016e-83	0.336937
Pzp	1.25177e-51	0.453832	1	0.602	1.72094e-47	1.68507
Abcg5	2.35897e-32	0.450939	0.234	0.059	3.24311e-28	0.244697
Lbp	6.35651e-81	0.449801	0.5	0.111	8.73893e-77	0.369975
Dsc2	5.8337e-99	0.448203	0.434	0.07	8.02018e-95	0.316903
Gclm	6.56056e-41	0.445338	0.584	0.237	9.01946e-37	0.50768
Tkfc	1.63188e-70	0.445006	0.509	0.129	2.24351e-66	0.393258
Mt1	6.2905e-26	0.444747	0.948	0.69	8.64817e-22	1.80128
RGD1305807	4.79643e-90	0.444225	0.46	0.087	6.59414e-86	0.334933
Paqr7	1.37118e-74	0.443067	0.483	0.114	1.8851e-70	0.361166
Cldn1	2.63066e-74	0.442847	0.379	0.072	3.61663e-70	0.299744
Inhbe	1.27254e-107	0.442516	0.413	0.057	1.74948e-103	0.302199
Akr1c12	1.4521e-53	0.441938	0.986	0.498	1.99635e-49	1.16941
Fam91a1	1.65735e-64	0.441568	0.517	0.145	2.27852e-60	0.393069
Glyatl2	5.1102e-84	0.441099	0.451	0.087	7.0255e-80	0.334207
Abhd5	2.6002e-70	0.440795	0.457	0.108	3.57475e-66	0.350508
Pqlc1	3.38753e-67	0.439924	0.517	0.14	4.65718e-63	0.388381
Abcb1a	1.09892e-65	0.439763	0.526	0.147	1.51079e-61	0.397907
Angptl8	2.50635e-79	0.437904	0.419	0.081	3.44573e-75	0.320082
Glyr1	2.57557e-58	0.43451	0.564	0.181	3.5409e-54	0.433816
Onecut1	1.23674e-69	0.43226	0.416	0.091	1.70027e-65	0.335994
Cish	2.35964e-66	0.431949	0.431	0.101	3.24404e-62	0.337166
Uqcrq	6.88891e-37	0.431851	0.994	0.756	9.47088e-33	1.6537
Tmem183a	1.36881e-63	0.431682	0.578	0.174	1.88184e-59	0.437822
Serpina4	5.66148e-48	0.429986	0.965	0.493	7.7834e-44	1.15079
Cyb5b	6.15689e-63	0.427051	0.549	0.161	8.46449e-59	0.414238
Gckr	2.19014e-60	0.424553	0.656	0.214	3.011e-56	0.51913
Aars	8.69758e-55	0.423819	0.523	0.166	1.19574e-50	0.405583
Gramd1c	1.27251e-86	0.423678	0.408	0.07	1.74944e-82	0.30254
Nr2f6	3.41278e-59	0.42367	0.566	0.178	4.69189e-55	0.428788
Pcsk9	7.38626e-90	0.423645	0.358	0.052	1.01546e-85	0.274683
Cxcl12	8.65998e-68	0.42335	0.621	0.187	1.19057e-63	0.514449
Timd2	1.65801e-59	0.423209	0.561	0.167	2.27943e-55	0.442173
Khk	1.05977e-53	0.422792	0.832	0.315	1.45698e-49	0.736601
Cdh1	8.81864e-62	0.422294	0.523	0.15	1.21239e-57	0.407622
Hsd17b4	1.98164e-48	0.42219	0.939	0.465	2.72435e-44	0.879187
Osgin1	8.14141e-48	0.420757	0.416	0.122	1.11928e-43	0.344276
Cmtm6	2.87927e-54	0.420407	0.621	0.217	3.95842e-50	0.479892
Ankrd27	9.92408e-86	0.419625	0.471	0.094	1.36436e-81	0.335235
Txnrd1	2.38238e-61	0.419485	0.526	0.152	3.27529e-57	0.396208
Sptssa	8.58543e-51	0.418745	0.711	0.277	1.18032e-46	0.585164
Rpp21	3.63012e-45	0.418428	0.855	0.405	4.99068e-41	0.796786
Zbtb20	4.35913e-56	0.417702	0.624	0.217	5.99293e-52	0.493918
Rnf125	2.48908e-74	0.417518	0.454	0.1	3.42199e-70	0.339621
Vdac1	1.38826e-55	0.416322	0.633	0.221	1.90858e-51	0.487604
Aplp2	1.4582e-64	0.416054	0.815	0.29	2.00473e-60	0.677323
LOC100365697	2.66524e-67	0.41592	0.558	0.155	3.66418e-63	0.409737
Adra1b	4.16549e-97	0.415095	0.396	0.059	5.72672e-93	0.286173
Reep3	7.2036e-58	0.414467	0.645	0.222	9.90352e-54	0.492593
Bdh1	7.75517e-60	0.414069	0.558	0.167	1.06618e-55	0.430454
Ctsb	2.74602e-48	0.413106	0.98	0.605	3.77523e-44	1.05244
LOC103692716	5.78342e-34	0.411824	0.627	0.29	7.95105e-30	0.540912
Uso1	1.29533e-59	0.411671	0.564	0.175	1.78082e-55	0.420434
Me1	7.91572e-63	0.410664	0.451	0.114	1.08825e-58	0.341133
Pdcd6ip	2.74773e-48	0.409779	0.685	0.278	3.77759e-44	0.548083
Vkorc1	6.69783e-44	0.409379	0.971	0.555	9.20817e-40	1.07564
Rmdn2	3.83359e-66	0.408225	0.387	0.082	5.27042e-62	0.299063
Esrp2	2.12304e-88	0.40652	0.379	0.059	2.91875e-84	0.2785
Lss	9.91959e-75	0.406057	0.324	0.051	1.36375e-70	0.255223
Fbxo9	1.8503e-68	0.405901	0.488	0.122	2.54379e-64	0.356138
Mbl2	3.76736e-65	0.405901	0.419	0.097	5.17936e-61	0.317925
Os9	3.2165e-50	0.405056	0.581	0.209	4.42204e-46	0.445685
RGD1309534	2.37806e-67	0.405044	0.486	0.121	3.26936e-63	0.355611
Upp2	1.01343e-68	0.404574	0.298	0.047	1.39327e-64	0.245619
Gadd45a	1.50582e-50	0.403926	0.471	0.145	2.07021e-46	0.37988
Pank3	4.858e-60	0.402956	0.465	0.126	6.67878e-56	0.346462
Psme4	4.17532e-52	0.401567	0.584	0.201	5.74023e-48	0.447839
Pnpla8	1.96328e-47	0.401475	0.618	0.236	2.69911e-43	0.482236
Creg1	9.26097e-53	0.401125	0.618	0.218	1.2732e-48	0.496828
Rnf128	3.41632e-65	0.401118	0.465	0.117	4.69675e-61	0.340943
F11r	3.84469e-55	0.400862	0.506	0.153	5.28568e-51	0.382525
Cyp2b1	9.94405e-39	0.400589	0.335	0.097	1.36711e-34	0.306122
Gm2a	5.20245e-45	0.399696	0.76	0.336	7.15233e-41	0.69003
Polg2	2.21687e-62	0.399461	0.361	0.076	3.04776e-58	0.28285
Slc22a1	1.91337e-52	0.399392	0.462	0.133	2.6305e-48	0.363287
Bsdc1	1.1407e-65	0.399148	0.451	0.11	1.56824e-61	0.328583
Mettl9	2.66885e-53	0.398804	0.558	0.184	3.66914e-49	0.423118
B4galnt1	1.49947e-58	0.398657	0.46	0.124	2.06147e-54	0.344799
Cpox	6.44842e-55	0.39844	0.491	0.148	8.86529e-51	0.365664
Sft2d2	1.21407e-72	0.398239	0.439	0.096	1.66911e-68	0.317054
Ptpn3	1.4358e-84	0.398174	0.379	0.061	1.97394e-80	0.277669
Pbld1	2.8507e-57	0.39746	0.549	0.166	3.91914e-53	0.423799
Gstt2	5.73582e-57	0.396423	0.436	0.116	7.88561e-53	0.331948
Litaf	8.25525e-57	0.395884	0.552	0.173	1.13493e-52	0.408074
Fabp7	4.34624e-38	0.395619	0.806	0.4	5.97521e-34	0.875635
Idi1	3.06356e-11	0.395589	0.286	0.149	4.21178e-07	0.333445
Mtss1	5.15671e-57	0.395354	0.59	0.19	7.08945e-53	0.444323
Sqstm1	6.61485e-33	0.39482	0.775	0.41	9.09409e-29	0.717409
Mapk6	6.49026e-69	0.394787	0.428	0.096	8.92281e-65	0.311385
Phyhd1	3.37722e-56	0.393839	0.59	0.19	4.643e-52	0.446667
Ncln	6.17255e-58	0.393537	0.486	0.139	8.48602e-54	0.357651
Cfl2	1.80012e-54	0.392835	0.477	0.139	2.4748e-50	0.361507
Rbpms2	7.3628e-89	0.392786	0.382	0.059	1.01224e-84	0.274644
Clptm1l	4.23399e-41	0.392264	0.697	0.304	5.82089e-37	0.567285
Cd302	8.51683e-39	0.392201	0.988	0.624	1.17089e-34	1.19877
Pabpc4	1.0908e-63	0.391725	0.46	0.117	1.49963e-59	0.33259
Sqle	9.31064e-26	0.391127	0.26	0.084	1.28003e-21	0.256117
Sdr42e1	2.63395e-79	0.389699	0.37	0.063	3.62116e-75	0.271659
Nudt4	1.20704e-45	0.389458	0.965	0.61	1.65944e-41	0.99035
Enpp1	3.90823e-72	0.389362	0.387	0.076	5.37304e-68	0.283338
Dhrs3	4.77699e-46	0.388317	0.601	0.227	6.5674e-42	0.472069
C1galt1	6.52273e-59	0.388121	0.555	0.168	8.96745e-55	0.40573
Notum	1.63899e-79	0.388073	0.379	0.065	2.25329e-75	0.27816
LOC100360087	5.10883e-42	0.388071	0.801	0.361	7.02361e-38	0.743708
Elovl2	1.04158e-72	0.38754	0.367	0.068	1.43196e-68	0.273171
Reep6	1.75277e-62	0.387403	0.439	0.106	2.40971e-58	0.330285
Acox2	7.75442e-65	0.386644	0.442	0.105	1.06608e-60	0.32692
Shmt2	2.19722e-55	0.385622	0.532	0.162	3.02074e-51	0.396054
Pls3	3.11356e-60	0.384619	0.494	0.136	4.28053e-56	0.360636
Copz1	2.64256e-46	0.384327	0.723	0.299	3.63299e-42	0.56774
Dyrk2	3.695e-52	0.384319	0.503	0.158	5.07989e-48	0.374849
Hadhb	1.13975e-48	0.38297	0.642	0.241	1.56693e-44	0.493238
Ide	1.6839e-62	0.382439	0.448	0.113	2.31503e-58	0.323404
Cpn2	5.01939e-70	0.381603	0.425	0.092	6.90066e-66	0.305034
Gpx1	6.29599e-35	0.379847	1	0.832	8.65573e-31	2.10303
Saraf	3.01394e-41	0.379441	0.581	0.23	4.14356e-37	0.450487
Tm9sf2	7.87705e-50	0.379175	0.575	0.201	1.08294e-45	0.427616
Fkbp8	4.76131e-37	0.379006	0.789	0.388	6.54585e-33	0.688547
Eif4ebp2	1.48428e-58	0.378889	0.434	0.112	2.04059e-54	0.318075
Hyou1	5.36986e-55	0.378787	0.442	0.122	7.38249e-51	0.326089
C4bpb	3.61238e-48	0.378288	0.853	0.346	4.9663e-44	0.764189
Sidt2	6.2203e-53	0.376655	0.488	0.149	8.55167e-49	0.358482
LOC689574	1.87258e-40	0.376443	0.962	0.638	2.57442e-36	1.17904
AABR07032097.1	1.25379e-88	0.375564	0.367	0.055	1.72371e-84	0.26028
Irak1	5.55953e-69	0.375257	0.408	0.087	7.64324e-65	0.29033
Hspa5	2.78291e-31	0.374642	0.988	0.694	3.82595e-27	1.14596
Uhrf1bp1l	1.42891e-55	0.37441	0.419	0.11	1.96446e-51	0.310062
Mt2A	4.12393e-24	0.374254	0.702	0.396	5.66958e-20	0.781093
Igsf11	3.572e-110	0.373698	0.327	0.032	4.91079e-106	0.232234
Ywhag	1.71934e-57	0.373208	0.486	0.137	2.36374e-53	0.351791
Rab5b	1.69765e-47	0.373006	0.483	0.157	2.33393e-43	0.358482
Cyp2d1	1.97543e-40	0.372898	0.855	0.407	2.71583e-36	0.832129
Mfsd6	2.66635e-75	0.372031	0.373	0.067	3.66569e-71	0.267803
AC105531.1	1.43891e-52	0.372015	0.503	0.154	1.97821e-48	0.380217
Pkdcc	4.57559e-51	0.371944	0.39	0.102	6.29052e-47	0.308707
Ahr	1.01504e-34	0.37172	0.402	0.139	1.39547e-30	0.346387
Cmpk1	7.26168e-47	0.371691	0.838	0.366	9.98336e-43	0.679251
Arl5b	2.47692e-59	0.371429	0.442	0.114	3.40527e-55	0.327905
Eva1a	1.78886e-90	0.371184	0.338	0.045	2.45933e-86	0.242591
Atox1	1.73154e-33	0.370712	0.988	0.805	2.38052e-29	1.61991
Jade1	2.19808e-53	0.370562	0.457	0.132	3.02192e-49	0.335274
Ftcd	3.99812e-45	0.369882	0.728	0.28	5.49661e-41	0.629018
Pigp	1.47523e-50	0.369464	0.483	0.149	2.02814e-46	0.360335
Nt5e	2.13814e-60	0.368722	0.408	0.097	2.93952e-56	0.298533
Shpk	2.7605e-83	0.367724	0.353	0.054	3.79513e-79	0.250568
Oxr1	5.04293e-45	0.367532	0.578	0.215	6.93302e-41	0.437973
Lpgat1	5.3291e-59	0.367471	0.419	0.104	7.32644e-55	0.304543
Slc31a1	7.62216e-69	0.367441	0.387	0.079	1.04789e-64	0.277819
Eef2	1.58094e-35	0.367335	0.968	0.794	2.17347e-31	1.30516
Rpl41	4.41944e-35	0.367303	1	0.985	6.07585e-31	3.15262
Rps20	5.10003e-32	0.365298	1	0.875	7.01152e-28	2.04777
Slc6a9	2.21329e-82	0.365282	0.329	0.047	3.04283e-78	0.240097
Slc20a2	9.01302e-84	0.364538	0.361	0.056	1.23911e-79	0.255102
Slc35c2	2.97703e-42	0.364492	0.488	0.173	4.09282e-38	0.383582
Tor1aip2.1	1.41338e-47	0.364378	0.41	0.119	1.94311e-43	0.311424
Hmgcr	1.94983e-33	0.364209	0.321	0.101	2.68063e-29	0.273892
Acss2	5.70652e-42	0.363412	0.283	0.067	7.84532e-38	0.238247
Cnih1	3.10119e-42	0.361362	0.477	0.166	4.26352e-38	0.361507
Cox8a	2.43174e-33	0.360547	0.997	0.877	3.34315e-29	1.78331
Cyp2f4	5.0424e-69	0.360238	0.361	0.068	6.93229e-65	0.263305
Erlin1	4.59417e-54	0.358909	0.379	0.094	6.31606e-50	0.279672
Lrp3	5.47288e-67	0.358769	0.358	0.069	7.52411e-63	0.261302
Pgpep1	6.27722e-53	0.358353	0.451	0.127	8.62992e-49	0.328583
Haao	1.73264e-45	0.357856	0.691	0.264	2.38203e-41	0.560898
Ssx2ip	1.6929e-67	0.357189	0.361	0.07	2.3274e-63	0.263305
F12	4.54314e-55	0.356872	0.783	0.271	6.24592e-51	0.677032
Gnai3	1.0719e-44	0.356818	0.598	0.225	1.47364e-40	0.450674
Pcsk6	1.8506e-89	0.356096	0.338	0.045	2.5442e-85	0.237904
Arcn1	7.07695e-41	0.355742	0.558	0.217	9.72939e-37	0.424631
Slc17a4	4.23055e-81	0.355651	0.329	0.048	5.81616e-77	0.236581
Plekhb1	7.31118e-76	0.355448	0.341	0.055	1.00514e-71	0.244594
Prodh1	2.9637e-62	0.35517	0.399	0.09	4.0745e-58	0.295207
Tbl1xr1	7.57231e-44	0.354096	0.454	0.148	1.04104e-39	0.338108
Dst	1.90176e-48	0.353478	0.578	0.199	2.61454e-44	0.440317
Hspa13	2.84448e-41	0.352629	0.425	0.14	3.9106e-37	0.321931
Sh2d4a	1.30483e-83	0.352603	0.321	0.043	1.79388e-79	0.231743
Nags	9.72939e-68	0.35191	0.367	0.071	1.3376e-63	0.263796
Rida	1.8178e-38	0.35176	1	0.695	2.49911e-34	2.38195
Pm20d1	1.08096e-79	0.351381	0.324	0.047	1.4861e-75	0.233746
LOC100912026	4.28572e-43	0.351082	0.41	0.123	5.89201e-39	0.331306
Mapk14	3.13988e-40	0.350352	0.494	0.181	4.31671e-36	0.370351
Chka	5.98936e-64	0.350198	0.361	0.073	8.23418e-60	0.267312
Sptbn2	4.05376e-97	0.350088	0.324	0.037	5.5731e-93	0.225543
Ggcx	2.37445e-58	0.350048	0.393	0.093	3.26439e-54	0.281485
Gys2	7.05368e-59	0.349647	0.419	0.102	9.6974e-55	0.302199
Calu	9.47591e-48	0.349426	0.48	0.152	1.30275e-43	0.35096
Apoc4	2.31107e-34	0.349268	0.965	0.535	3.17726e-30	1.25167
AABR07072236.1	1.92362e-52	0.349267	0.382	0.097	2.64459e-48	0.279672
Fahd1	4.27741e-45	0.349115	0.514	0.175	5.88058e-41	0.384375
Cyp2j4	4.85914e-52	0.348655	0.402	0.106	6.68034e-48	0.293355
Afmid	1.17765e-47	0.34807	0.555	0.188	1.61903e-43	0.423459
Pls1	1.60064e-72	0.347464	0.324	0.053	2.20055e-68	0.233746
Slc35d2	1.36464e-65	0.346847	0.341	0.064	1.87611e-61	0.246598
RGD1560242	2.66771e-60	0.346597	0.329	0.064	3.66756e-56	0.251099
Slc34a2	1.53287e-63	0.345598	0.272	0.042	2.10739e-59	0.211818
Mmgt1	4.88618e-71	0.345364	0.347	0.061	6.71752e-67	0.246257
March8	4.61704e-54	0.345335	0.419	0.111	6.3475e-50	0.299856
Skp1	1.5215e-38	0.345283	0.775	0.357	2.09176e-34	0.637031
Dnajc19	1.8242e-34	0.344949	0.575	0.246	2.50791e-30	0.457214
Aco1	1.5888e-49	0.344866	0.422	0.12	2.18429e-45	0.305375
Slc35f5	2.39096e-58	0.343768	0.335	0.07	3.28709e-54	0.245275
Angptl4	3.59398e-55	0.343768	0.315	0.065	4.941e-51	0.238434
Lrp1	1.49367e-69	0.342924	0.803	0.267	2.0535e-65	0.685222
Irf6	3.30948e-70	0.342616	0.355	0.065	4.54988e-66	0.251095
Bnip3	8.79421e-49	0.342528	0.48	0.148	1.20903e-44	0.35096
Tgfbi	3.62846e-75	0.342295	0.613	0.167	4.98841e-71	0.464206
Nrbf2	2.51326e-45	0.342032	0.445	0.139	3.45523e-41	0.329264
Akr1c1	1.56893e-59	0.341975	0.321	0.061	2.15697e-55	0.252951
AABR07057436.1	5.06938e-40	0.341677	0.936	0.451	6.96939e-36	0.940314
Mospd3	4.65171e-49	0.340682	0.451	0.133	6.39517e-45	0.327411
Nampt	2.54432e-26	0.340679	0.465	0.208	3.49793e-22	0.398185
Gnpnat1	3.22772e-46	0.340451	0.517	0.173	4.43747e-42	0.387209
Lman2	6.76918e-34	0.34044	0.763	0.374	9.30627e-30	0.6289
Rdh16	3.28637e-50	0.339987	0.387	0.102	4.5181e-46	0.282507
Nnt	2.06329e-41	0.339686	0.425	0.139	2.83662e-37	0.315241
Rab1a	2.14181e-35	0.338984	0.572	0.239	2.94456e-31	0.444854
Gna12	7.63752e-35	0.338367	0.506	0.2	1.05001e-30	0.393749
Ube4a	4.25444e-47	0.338343	0.431	0.13	5.84901e-43	0.310213
Adtrp	1.15632e-40	0.337691	0.757	0.305	1.58971e-36	0.673434
Ammecr1l	4.78052e-49	0.336674	0.384	0.103	6.57225e-45	0.281675
R3hdm2	4.50788e-40	0.336654	0.465	0.162	6.19743e-36	0.35115
Igsf5	2.14437e-63	0.336092	0.347	0.068	2.94807e-59	0.249773
AABR07026377.1	3.0851e-72	0.33585	0.376	0.07	4.2414e-68	0.290523
Acp2	7.11445e-45	0.335796	0.425	0.129	9.78094e-41	0.314409
Pygl	1.98277e-41	0.335343	0.564	0.209	2.72591e-37	0.431132
Slc46a3	1.98629e-66	0.335007	0.329	0.059	2.73075e-62	0.234237
Slc25a20	4.63202e-46	0.334783	0.413	0.122	6.36811e-42	0.300536
Ppp6r3	6.50936e-49	0.334433	0.419	0.12	8.94906e-45	0.299856
Plbd2	6.75341e-34	0.334049	0.572	0.243	9.28459e-30	0.445649
Tm7sf2	6.04724e-22	0.333553	0.35	0.145	8.31374e-18	0.317896
Tmem135	1.86987e-63	0.333443	0.338	0.065	2.57069e-59	0.239907
Cldn3	8.29621e-52	0.333026	0.353	0.084	1.14056e-47	0.259639
Acad10	9.15134e-83	0.331103	0.292	0.036	1.25813e-78	0.208194
Tmem125.1	8.23872e-78	0.329933	0.306	0.042	1.13266e-73	0.219042
Scarb1	2.69941e-58	0.329206	0.329	0.067	3.71115e-54	0.237753
Synj2bp	1.00219e-40	0.328751	0.564	0.214	1.37781e-36	0.426634
Edem1	1.70763e-48	0.328599	0.396	0.109	2.34765e-44	0.283829
Tmem47	8.32933e-46	0.328327	0.413	0.121	1.14512e-41	0.303712
Ube2h	1.05679e-36	0.328259	0.491	0.185	1.45288e-32	0.373376
Agtr1a	2.99591e-68	0.327947	0.413	0.087	4.11878e-64	0.300196
Vmp1	7.95061e-37	0.327747	0.618	0.263	1.09305e-32	0.480877
Ptger3	2.25965e-66	0.326802	0.303	0.05	3.10656e-62	0.219383
Foxn3	1.1673e-39	0.326587	0.494	0.178	1.6048e-35	0.371183
Hook1	3.00831e-66	0.326493	0.335	0.061	4.13582e-62	0.237072
Acsm5	1.62191e-55	0.326288	0.364	0.083	2.2298e-51	0.262624
Agpat3	7.02789e-49	0.326036	0.402	0.111	9.66194e-45	0.285492
Tmem106b	6.07717e-45	0.325807	0.416	0.124	8.35489e-41	0.302199
Mbnl2	2.00468e-33	0.325016	0.564	0.237	2.75603e-29	0.457214
Lipc	6.34547e-43	0.325004	0.607	0.22	8.72375e-39	0.470216
Zdhhc9	1.39304e-76	0.323943	0.295	0.04	1.91515e-72	0.209026
Txndc15	8.18918e-39	0.323173	0.445	0.155	1.12585e-34	0.326089
Nploc4	2.85748e-51	0.322874	0.358	0.087	3.92847e-47	0.257786
Iqcg	9.65229e-79	0.322853	0.301	0.04	1.327e-74	0.216207
Apoc1	1.84419e-33	0.322522	1	0.794	2.53539e-29	3.55309
Daam1	3.80789e-46	0.322215	0.413	0.12	5.23508e-42	0.300536
Bckdhb	3.78456e-41	0.322011	0.474	0.162	5.20301e-37	0.347785
Myc	4.49509e-38	0.321736	0.367	0.113	6.17985e-34	0.2785
Pctp	6.052e-52	0.3216	0.329	0.074	8.32029e-48	0.240928
Fth1	2.55367e-35	0.321429	1	0.99	3.51079e-31	3.37292
Lrp11	9.91194e-69	0.321285	0.312	0.051	1.36269e-64	0.219874
Sec24c	2.44934e-40	0.321227	0.422	0.138	3.36736e-36	0.307718
Sall1	2.35977e-81	0.321097	0.283	0.034	3.24421e-77	0.202184
Slc41a2	4.40787e-73	0.320845	0.303	0.045	6.05994e-69	0.215036
Nus1	1.30229e-37	0.320782	0.434	0.15	1.79038e-33	0.324766
Sesn2	1.93547e-44	0.320743	0.35	0.093	2.66088e-40	0.261151
Ak2	1.92797e-38	0.320619	0.662	0.279	2.65057e-34	0.511303
Crls1	1.56637e-47	0.320266	0.41	0.116	2.15345e-43	0.291502
Ddb1	4.91427e-37	0.319242	0.5	0.19	6.75613e-33	0.370011
Zdhhc6	1.00851e-47	0.31913	0.355	0.091	1.3865e-43	0.256614
Proc	1.55286e-50	0.318426	0.775	0.275	2.13488e-46	0.640088
Mettl7a	7.7632e-43	0.318394	0.431	0.136	1.06729e-38	0.310213
Nectin1	8.70588e-83	0.318279	0.289	0.035	1.19688e-78	0.202335
Llgl2	4.37059e-62	0.317561	0.327	0.061	6.00869e-58	0.230722
Klhl25	1.51477e-63	0.317436	0.318	0.057	2.08251e-59	0.22388
AABR07034632.1	7.93237e-36	0.315841	0.671	0.275	1.09054e-31	0.563206
Pcp4l1	3.98531e-20	0.314099	0.092	0.016	5.479e-16	0.116417
Pex1	4.84483e-66	0.313743	0.298	0.048	6.66068e-62	0.212201
Ppm1b	1.73364e-36	0.313424	0.434	0.152	2.3834e-32	0.32091
AABR07048463.1	2.21197e-60	0.313311	0.263	0.041	3.04101e-56	0.20003
Hgd	8.83611e-44	0.312605	0.642	0.233	1.21479e-39	0.505107
Ppat	1.7247e-54	0.311831	0.318	0.066	2.37112e-50	0.22974
Nav2	6.48617e-67	0.311392	0.298	0.047	8.91719e-63	0.212201
Ttpa	9.42605e-49	0.311007	0.419	0.116	1.29589e-44	0.297512
Arhgef19	1.09036e-53	0.310527	0.338	0.075	1.49902e-49	0.241419
Rab17	6.31735e-60	0.31039	0.341	0.068	8.68509e-56	0.238735
Cyp4f39	2.45014e-68	0.309929	0.277	0.04	3.36845e-64	0.199349
Gpat4	1.63842e-36	0.309762	0.35	0.108	2.25249e-32	0.261302
Golph3	1.62113e-33	0.309575	0.454	0.173	2.22873e-29	0.335614
Twnk	6.11671e-59	0.309485	0.329	0.066	8.40925e-55	0.231894
Apoc1.1	1.03588e-32	0.309324	0.428	0.155	1.42412e-28	0.338148
Mpc1	2.57815e-29	0.308621	0.968	0.666	3.54443e-25	1.13389
Pdha1	4.87532e-36	0.308453	0.486	0.181	6.70259e-32	0.358633
Rab7a	2.81682e-32	0.308434	0.827	0.413	3.87256e-28	0.703477
Pnpla7	2.03645e-41	0.307936	0.419	0.133	2.7997e-37	0.301028
Kank1	3.10134e-69	0.307498	0.28	0.04	4.26372e-65	0.199009
Pdia4	8.72704e-31	0.306663	0.408	0.155	1.19979e-26	0.30908
LOC100910717	4.03677e-44	0.30573	0.364	0.1	5.54975e-40	0.259449
Jpt2	2.72752e-62	0.305587	0.312	0.056	3.74979e-58	0.21753
Sec22b	9.14939e-40	0.305173	0.376	0.114	1.25786e-35	0.274493
Xpnpep2	4.33778e-58	0.30442	0.22	0.029	5.96358e-54	0.174482
Pdhb	5.68008e-31	0.303912	0.465	0.185	7.80898e-27	0.353984
Mylk	3.96654e-43	0.303866	0.442	0.136	5.4532e-39	0.326089
Sgpl1	7.12813e-37	0.303666	0.373	0.119	9.79975e-33	0.271623
Prdx3	2.05791e-36	0.303444	0.41	0.139	2.82921e-32	0.300877
Derl2	2.62127e-31	0.302923	0.483	0.198	3.60372e-27	0.361166
Eps8l2	2.36126e-57	0.302723	0.332	0.068	3.24626e-53	0.235069
Pgam1	8.60545e-35	0.30256	0.731	0.33	1.18308e-30	0.565547
Lhpp	2.82964e-61	0.301889	0.257	0.038	3.89019e-57	0.190318
Mlycd	3.13957e-41	0.301728	0.376	0.11	4.31628e-37	0.270978
Tmem97	7.93422e-43	0.301472	0.347	0.094	1.0908e-38	0.250604
Rbm47	2.40193e-48	0.300422	0.301	0.066	3.30217e-44	0.218211
Nox4	4.11708e-64	0.300236	0.26	0.037	5.66016e-60	0.190164
Dlst	5.53162e-35	0.299974	0.367	0.121	7.60488e-31	0.269315
Aox3	8.1554e-51	0.29965	0.327	0.072	1.1212e-46	0.238925
Echdc3	1.54377e-42	0.299512	0.39	0.114	2.12237e-38	0.280994
Gstm4	8.16195e-55	0.29941	0.324	0.067	1.12211e-50	0.227887
Rassf8	4.67803e-50	0.299237	0.327	0.075	6.43135e-46	0.232234
Sec63	1.52385e-33	0.299121	0.595	0.254	2.09499e-29	0.446818
Dhfr	2.06712e-41	0.298873	0.413	0.127	2.84187e-37	0.301368
Alkbh5	2.58571e-38	0.298544	0.416	0.138	3.55483e-34	0.29668
Soat2	2.54841e-64	0.297059	0.298	0.049	3.50355e-60	0.207513
Lrrc59	6.94225e-35	0.296632	0.396	0.135	9.54421e-31	0.288176
Nipsnap3b	2.20305e-30	0.296483	0.408	0.153	3.02876e-26	0.312255
Cobl	9.53681e-69	0.296356	0.289	0.043	1.31112e-64	0.200332
Cgn	2.02483e-67	0.296198	0.289	0.044	2.78374e-63	0.203847
Ltbr	3.40132e-34	0.296143	0.471	0.178	4.67614e-30	0.348806
Tmem30a	2.29516e-33	0.294443	0.497	0.195	3.15538e-29	0.365628
Akap1	2.95215e-58	0.294181	0.309	0.059	4.05861e-54	0.214355
Dsp	4.67694e-51	0.293928	0.324	0.071	6.42986e-47	0.231403
Crp	9.67121e-39	0.293881	0.497	0.175	1.3296e-34	0.372505
Dexi	1.02551e-37	0.293317	0.341	0.101	1.40988e-33	0.249282
Cox6c	3.16447e-18	0.293074	0.994	0.861	4.35051e-14	1.69882
St3gal6	6.41579e-35	0.293037	0.408	0.141	8.82043e-31	0.296189
Eif4a2	1.12544e-31	0.292938	0.656	0.299	1.54725e-27	0.508433
Hamp	1.82013e-22	0.29181	0.838	0.544	2.50232e-18	1.33716
Naa50	3.87572e-33	0.29171	0.399	0.141	5.32834e-29	0.294527
S1pr1	2.64176e-39	0.291503	0.393	0.123	3.63189e-35	0.285341
Tvp23b	1.28202e-33	0.291394	0.46	0.173	1.76252e-29	0.332894
Dag1	8.69051e-38	0.291169	0.419	0.139	1.19477e-33	0.303371
Atoh8	5.43887e-60	0.290813	0.292	0.051	7.47736e-56	0.20585
Derl1	1.57123e-28	0.290804	0.587	0.271	2.16013e-24	0.44614
Sh3d19	3.06751e-54	0.290723	0.277	0.051	4.21721e-50	0.200521
Id4	7.22981e-42	0.29056	0.332	0.088	9.93954e-38	0.244444
Iscu	7.44697e-32	0.29056	0.827	0.41	1.02381e-27	0.68692
Hacd3	2.82817e-36	0.289994	0.341	0.103	3.88816e-32	0.249282
Stbd1	2.50988e-70	0.289893	0.263	0.034	3.45058e-66	0.185817
Ivd	5.99141e-33	0.289893	0.514	0.207	8.237e-29	0.387059
Tmem144	2.32706e-58	0.289851	0.283	0.049	3.19924e-54	0.201012
Rdh10	3.73596e-50	0.289809	0.312	0.069	5.1362e-46	0.218702
Aldh5a1	8.99494e-51	0.28968	0.329	0.074	1.23663e-46	0.231894
RGD1307603	2.38735e-24	0.289679	0.691	0.37	3.28213e-20	0.727618
Pla2g12b	3.10199e-46	0.28959	0.321	0.077	4.26462e-42	0.228227
Dbt	9.65461e-37	0.288798	0.344	0.104	1.32732e-32	0.248941
Stk16	1.12935e-37	0.288565	0.413	0.136	1.55263e-33	0.294677
Yeats4	5.28508e-27	0.288239	0.46	0.195	7.26593e-23	0.354138
Npc1	2.20224e-39	0.287973	0.332	0.093	3.02763e-35	0.239756
Smpd1	6.87684e-33	0.287929	0.457	0.173	9.45428e-29	0.331077
Mtfr1l	2.61378e-38	0.287862	0.405	0.13	3.59343e-34	0.287495
Ubl3	9.95898e-32	0.287659	0.581	0.251	1.36916e-27	0.433966
Prxl2a	1.73655e-32	0.287592	0.422	0.155	2.38741e-28	0.312406
Map7	1.03073e-60	0.287113	0.272	0.043	1.41705e-56	0.192999
Cept1	2.42787e-30	0.286777	0.5	0.208	3.33783e-26	0.370011
Jup	3.73253e-35	0.286712	0.384	0.127	5.13148e-31	0.285191
Ppip5k2	3.56949e-31	0.286377	0.399	0.147	4.90734e-27	0.298042
Rnf39	9.97158e-44	0.286147	0.254	0.053	1.37089e-39	0.19368
Tmem123	3.56337e-27	0.286027	0.514	0.23	4.89892e-23	0.399268
Ddc	2.32735e-49	0.285759	0.275	0.055	3.19963e-45	0.200862
Gpc4	1.25406e-45	0.285408	0.306	0.072	1.72408e-41	0.219383
Hs3st3b1	1.9206e-47	0.285376	0.402	0.109	2.64045e-43	0.286664
Hp	6.77946e-28	0.285368	1	0.816	9.3204e-24	3.05059
Trim2	3.76085e-62	0.285228	0.263	0.04	5.17041e-58	0.186989
Dgkq	3.70981e-51	0.284825	0.315	0.068	5.10025e-47	0.219533
Tapt1	3.92174e-47	0.284801	0.295	0.065	5.39161e-43	0.209026
Cpped1	3.42103e-48	0.284723	0.303	0.067	4.70323e-44	0.215036
Ankrd46	3.06682e-50	0.284673	0.277	0.055	4.21626e-46	0.198178
Ccnd1	5.36278e-17	0.284613	0.448	0.231	7.37274e-13	0.444255
Lims2	1.40466e-54	0.284133	0.303	0.059	1.93113e-50	0.212692
Ppp1cb	5.21786e-28	0.283958	0.546	0.246	7.17352e-24	0.413933
Lpin2	9.92187e-43	0.283884	0.303	0.075	1.36406e-38	0.218551
Bcl6	1.45924e-52	0.28382	0.292	0.058	2.00616e-48	0.20585
Coa5	8.47975e-32	0.283345	0.387	0.137	1.1658e-27	0.282998
Rab33b	5.0717e-47	0.283112	0.275	0.058	6.97257e-43	0.197346
Stard7	8.7141e-37	0.282029	0.306	0.086	1.19801e-32	0.22373
Pex13	1.00535e-29	0.281985	0.37	0.135	1.38215e-25	0.274834
Pdia5	3.14897e-31	0.281885	0.361	0.124	4.3292e-27	0.270827
Bola3	2.56075e-30	0.281417	0.454	0.179	3.52052e-26	0.337277
Tollip	1.14981e-41	0.281275	0.301	0.075	1.58075e-37	0.213864
Ube2z	2.1922e-35	0.28117	0.353	0.111	3.01384e-31	0.252608
Slc29a1	4.30472e-50	0.281106	0.257	0.048	5.91812e-46	0.18767
Pcmtd1	3.054e-29	0.280653	0.535	0.232	4.19864e-25	0.404257
Cyb5a	7.37856e-34	0.280438	1	0.778	1.0144e-29	1.99456
Man2a1	2.22906e-37	0.280407	0.775	0.342	3.06451e-33	0.620016
Cyp27a1	1.80667e-28	0.280198	0.434	0.172	2.48381e-24	0.33913
Ust5r	8.78791e-36	0.280138	0.41	0.137	1.20816e-31	0.302049
Pla2g12a	5.34932e-42	0.280015	0.289	0.069	7.35425e-38	0.209366
Cidec	1.7447e-46	0.279923	0.315	0.073	2.39862e-42	0.224221
Chuk	5.43852e-36	0.279727	0.367	0.116	7.47688e-32	0.264968
Bmp1	1.26329e-42	0.279433	0.306	0.075	1.73678e-38	0.220554
AABR07011996.1	8.66871e-44	0.279094	0.312	0.077	1.19177e-39	0.218702
Aldh1b1	4.0187e-25	0.278067	0.205	0.056	5.52491e-21	0.181173
Cxcl11	1.50679e-61	0.277879	0.263	0.04	2.07154e-57	0.184645
Hspb8	4.52304e-50	0.277393	0.277	0.055	6.21827e-46	0.199349
Naa80	1.51145e-32	0.277082	0.321	0.101	2.07794e-28	0.235259
Tgoln2	3.96797e-30	0.276951	0.604	0.273	5.45517e-26	0.455021
Prox1	1.67608e-48	0.276834	0.283	0.058	2.30428e-44	0.206872
Sh3gl3	4.70802e-51	0.276594	0.298	0.061	6.47259e-47	0.208685
Hsf2	7.54851e-44	0.276308	0.303	0.073	1.03777e-39	0.215036
G0s2	3.07269e-35	0.276217	0.48	0.174	4.22433e-31	0.416693
Erg28	2.58972e-28	0.275523	0.405	0.156	3.56035e-24	0.301181
Als2	4.13763e-48	0.275456	0.286	0.06	5.68841e-44	0.201844
Ung	3.14893e-47	0.275179	0.303	0.068	4.32915e-43	0.21152
Kif1b	3.15788e-29	0.274676	0.442	0.176	4.34145e-25	0.329264
Scrn3	1.03248e-58	0.274589	0.257	0.04	1.41945e-54	0.181811
AABR07051507.1	4.62529e-44	0.274036	0.277	0.061	6.35884e-40	0.200521
LOC100911356	3.54871e-41	0.273897	0.301	0.075	4.87877e-37	0.213032
Ppdpf	9.72731e-31	0.273855	0.792	0.388	1.33731e-26	0.691723
Hsph1	5.67691e-29	0.273837	0.364	0.132	7.80461e-25	0.269996
Ebp	1.38533e-26	0.273734	0.5	0.22	1.90455e-22	0.389592
Uqcrc2	1.49347e-26	0.273283	0.665	0.329	2.05322e-22	0.517618
RGD1306556	1.79568e-35	0.273007	0.309	0.089	2.4687e-31	0.224902
Sirt3	3.52091e-37	0.272148	0.338	0.098	4.84054e-33	0.242591
Def8	8.10814e-60	0.272083	0.257	0.039	1.11471e-55	0.180639
AC125248.1	1.10967e-46	0.271861	0.275	0.057	1.52557e-42	0.204377
Ranbp10	5.58673e-35	0.271509	0.315	0.093	7.68063e-31	0.226564
Pkp4	1.1894e-32	0.271431	0.494	0.191	1.63518e-28	0.380067
Nr1i2	4.61063e-41	0.27076	0.318	0.083	6.3387e-37	0.227396
Dbi	1.00912e-26	0.270542	1	0.784	1.38734e-22	2.0529
Fam210a	2.8598e-38	0.270467	0.298	0.079	3.93166e-34	0.21186
Gne	1.57192e-33	0.270439	0.396	0.135	2.16108e-29	0.287345
Uggt1	4.70538e-27	0.270356	0.454	0.19	6.46896e-23	0.334547
Fam149a	3.94734e-47	0.270163	0.283	0.06	5.4268e-43	0.198669
Prdx6	8.07501e-34	0.270025	0.803	0.368	1.11015e-29	0.637401
Fpgs	1.63577e-44	0.269662	0.283	0.063	2.24886e-40	0.201012
Nudt12	1.70869e-46	0.269389	0.28	0.06	2.34911e-42	0.197837
Stau1	4.2402e-35	0.268707	0.341	0.104	5.82942e-31	0.242251
Cops9	1.01588e-23	0.26851	0.624	0.317	1.39663e-19	0.491915
LOC498368	2.11337e-45	0.268336	0.272	0.058	2.90546e-41	0.192999
Akr1c13	5.51818e-47	0.268291	0.292	0.063	7.58639e-43	0.208194
Abce1	7.13201e-34	0.268267	0.353	0.113	9.80508e-30	0.251436
Arhgap35	5.25874e-40	0.268248	0.324	0.087	7.22972e-36	0.226715
Mgam	2.46413e-60	0.268096	0.249	0.036	3.38769e-56	0.174629
Mgat2	1.07581e-29	0.267931	0.382	0.139	1.47902e-25	0.276156
Cul4a	5.71577e-38	0.267873	0.312	0.085	7.85804e-34	0.223389
Entr1	4.337e-33	0.267703	0.329	0.103	5.96251e-29	0.236241
Dhrs4	3.00774e-33	0.267546	0.526	0.206	4.13504e-29	0.400931
Tars	3.11196e-29	0.26738	0.462	0.188	4.27832e-25	0.33928
Serf2	2.14858e-16	0.267351	0.994	0.941	2.95387e-12	2.07657
Ces1d	1.24433e-26	0.267098	0.405	0.158	1.71071e-22	0.335467
Odc1	4.40642e-34	0.267062	0.324	0.098	6.05795e-30	0.232574
Yipf5	1.41257e-26	0.267001	0.364	0.138	1.942e-22	0.271472
Nr1i3	2.33879e-45	0.266529	0.315	0.074	3.21537e-41	0.246977
Slc35d1	6.91499e-45	0.266349	0.26	0.054	9.50672e-41	0.186158
Anpep	1.47005e-40	0.266294	0.263	0.06	2.02102e-36	0.192848
Il6r	1.90361e-31	0.266084	0.347	0.116	2.61709e-27	0.249432
Hs2st1	1.43584e-42	0.265282	0.28	0.065	1.97399e-38	0.199009
Slc2a9	1.9862e-45	0.264637	0.263	0.055	2.73063e-41	0.185817
Ube4b	1.65783e-32	0.264244	0.277	0.079	2.27918e-28	0.205209
Usf2	1.05733e-28	0.263901	0.462	0.188	1.45362e-24	0.334593
Lasp1	3.33046e-27	0.263719	0.509	0.222	4.57872e-23	0.379196
Prkci	5.27183e-47	0.263529	0.277	0.058	7.24772e-43	0.19349
Prkaa2	6.75067e-46	0.263529	0.266	0.055	9.28082e-42	0.190164
Scp2	5.65905e-29	0.263437	1	0.812	7.78006e-25	1.86172
Fbxo3	1.41836e-31	0.262531	0.341	0.111	1.94996e-27	0.245085
Snrnp25	6.03883e-26	0.262303	0.439	0.184	8.30218e-22	0.331457
Fam89a	1.05523e-47	0.261977	0.275	0.056	1.45072e-43	0.192659
Cmas	2.02197e-23	0.261917	0.408	0.176	2.77981e-19	0.306736
AABR07048436.1	3.13835e-23	0.261806	0.254	0.085	4.31461e-19	0.21134
Syvn1	1.8825e-36	0.261285	0.309	0.087	2.58806e-32	0.21787
Hfe	2.79622e-50	0.261121	0.269	0.051	3.84424e-46	0.18748
F10	5.60642e-36	0.260701	0.601	0.228	7.70771e-32	0.461185
Mindy3	4.78414e-34	0.260543	0.321	0.097	6.57724e-30	0.227055
Agxt2	1.6814e-51	0.260254	0.26	0.047	2.31159e-47	0.18147
Lmtk2	2.50834e-37	0.259899	0.277	0.071	3.44847e-33	0.198178
Retsat	1.04106e-34	0.259651	0.746	0.317	1.43126e-30	0.624893
Atg9a	7.66851e-39	0.259404	0.315	0.085	1.05427e-34	0.219533
Eif4b	1.92104e-27	0.259337	0.595	0.274	2.64105e-23	0.449842
Raf1	8.17386e-30	0.259288	0.405	0.151	1.12374e-25	0.289839
Fam20c	1.05437e-47	0.259077	0.257	0.05	1.44955e-43	0.180639
Ppcs	1.17055e-31	0.258769	0.379	0.13	1.60927e-27	0.275325
AABR07058498.1	4.17465e-65	0.258552	0.24	0.03	5.73931e-61	0.166275
Trim26	2.38591e-31	0.258433	0.298	0.091	3.28015e-27	0.215376
Naa30	6.09331e-38	0.258427	0.272	0.067	8.37708e-34	0.193831
Zfp622	9.75282e-27	0.258036	0.292	0.098	1.34082e-22	0.221235
Acot2	5.98394e-31	0.255502	0.309	0.097	8.22672e-27	0.224561
Anks4b	1.70109e-50	0.255379	0.251	0.044	2.33866e-46	0.177804
Ptgr2	3.02346e-39	0.255133	0.28	0.069	4.15665e-35	0.197837
Cxxc5	2.64773e-29	0.254701	0.344	0.119	3.64009e-25	0.247769
Serf1	2.15704e-45	0.254595	0.251	0.05	2.9655e-41	0.177804
Birc2	3.1901e-26	0.254436	0.373	0.145	4.38575e-22	0.280693
Oxnad1	2.20154e-42	0.254331	0.257	0.055	3.02668e-38	0.182983
Agl	1.70589e-36	0.253688	0.295	0.079	2.34526e-32	0.207513
AABR07066180.1	1.99038e-34	0.2531	0.295	0.083	2.73637e-30	0.209026
Plpbp	5.45918e-42	0.252636	0.251	0.054	7.50527e-38	0.177804
Grsf1	8.01343e-30	0.252371	0.353	0.122	1.10169e-25	0.249092
Dpp3	7.64656e-27	0.252371	0.335	0.121	1.05125e-22	0.243236
Slc25a16	1.05881e-31	0.252105	0.298	0.09	1.45565e-27	0.213032
Twsg1	2.77801e-48	0.251922	0.24	0.043	3.81921e-44	0.169791
Ndfip2	4.71065e-19	0.251822	0.442	0.22	6.47621e-15	0.341287
Hnf1a	8.17149e-61	0.251042	0.223	0.028	1.12342e-56	0.156599
Timm8a1	6.28492e-28	0.250705	0.335	0.117	8.64051e-24	0.247619
Fxyd1	1.94482e-25	0.250435	0.474	0.2	2.67374e-21	0.376211
Lrrc28	4.29362e-51	0.250371	0.234	0.038	5.90287e-47	0.165784
Wasl	8.59488e-28	0.249976	0.465	0.191	1.18162e-23	0.340112
Lsr	1.91576e-32	0.249959	0.318	0.097	2.63378e-28	0.227055
Fto	2.22239e-42	0.249691	0.257	0.055	3.05534e-38	0.180639
Ttc13	1.92923e-31	0.249635	0.309	0.096	2.6523e-27	0.220214
Pon2	3.91766e-26	0.249425	0.838	0.455	5.38599e-22	0.706014
Rab6a	7.38836e-27	0.2494	0.445	0.183	1.01575e-22	0.324917
Gpr155	4.87551e-47	0.249346	0.246	0.046	6.70285e-43	0.172626
AC094643.2	8.11419e-32	0.249129	0.292	0.086	1.11554e-27	0.209366
Tmem170a	6.54527e-35	0.249053	0.26	0.066	8.99844e-31	0.186989
Fbxw5	1.06063e-29	0.248911	0.301	0.096	1.45815e-25	0.215376
Morf4l2	2.48517e-19	0.248896	0.512	0.26	3.41661e-15	0.406496
Pawr	9.29564e-42	0.248707	0.251	0.053	1.27796e-37	0.180148
Zer1	1.3047e-34	0.248485	0.257	0.066	1.79371e-30	0.185326
Slc39a9	1.8013e-38	0.248466	0.28	0.07	2.47643e-34	0.194322
Gstm2	3.62221e-33	0.24788	0.324	0.097	4.97981e-29	0.237262
Tor1aip2	1.0954e-29	0.24764	0.283	0.087	1.50595e-25	0.204528
Echdc2	5.11588e-30	0.247317	0.341	0.114	7.03331e-26	0.245766
Alcam	1.4665e-30	0.246886	0.28	0.083	2.01614e-26	0.203356
Acads	9.82822e-30	0.246552	0.373	0.131	1.35118e-25	0.266631
Rtn3	5.31624e-23	0.24549	0.543	0.262	7.30876e-19	0.411589
Nomo1	6.75966e-32	0.245379	0.289	0.085	9.29318e-28	0.206191
Gtf2i	6.64036e-28	0.245288	0.419	0.163	9.12917e-24	0.299856
Ralgps2	1.32374e-34	0.245186	0.289	0.079	1.81987e-30	0.209706
Kpnb1	2.3442e-24	0.245076	0.483	0.215	3.2228e-20	0.355457
Wdr11	1.85501e-37	0.245018	0.26	0.063	2.55027e-33	0.183814
Rhod	1.38643e-38	0.244438	0.272	0.065	1.90607e-34	0.192999
Tsc22d1	2.84291e-23	0.244277	0.408	0.171	3.90843e-19	0.326128
Fbxw11	1.01058e-29	0.243694	0.301	0.095	1.38934e-25	0.215036
Akr1e2	1.83343e-29	0.24356	0.364	0.127	2.5206e-25	0.265308
Mfn1	3.73357e-32	0.243485	0.269	0.075	5.13291e-28	0.19334
Slc13a3	1.59735e-39	0.243027	0.15	0.02	2.19604e-35	0.128896
Klhl2	2.14621e-33	0.24291	0.275	0.075	2.95061e-29	0.193831
Tmem19	6.68162e-33	0.242903	0.266	0.072	9.18589e-29	0.188992
Nit1	1.57314e-26	0.242832	0.578	0.266	2.16275e-22	0.441338
Ces2e	3.12819e-40	0.242616	0.147	0.019	4.30064e-36	0.126248
AABR07005588.1	5.92963e-33	0.24195	0.266	0.072	8.15206e-29	0.189824
Dnajc22	9.42046e-28	0.241794	0.37	0.136	1.29512e-23	0.264627
Cdkn1a	9.49946e-37	0.241715	0.223	0.047	1.30599e-32	0.168809
Siae	1.37384e-43	0.241298	0.246	0.049	1.88876e-39	0.171454
Sacm1l	2.08048e-26	0.241205	0.344	0.127	2.86024e-22	0.246598
Sik1	1.00567e-34	0.240846	0.332	0.1	1.3826e-30	0.243272
Mtmr4	2.16577e-36	0.240568	0.26	0.064	2.9775e-32	0.182642
Dnaja3	2.79265e-31	0.240154	0.303	0.092	3.83934e-27	0.215036
Usp38	5.79041e-30	0.240078	0.275	0.082	7.96066e-26	0.197346
Gstk1	5.15611e-27	0.239995	0.445	0.179	7.08862e-23	0.325748
Irs2	1.45027e-32	0.239858	0.266	0.072	1.99384e-28	0.190996
LOC361985	8.15493e-27	0.239369	0.335	0.12	1.12114e-22	0.239416
Naa60	1.81824e-32	0.239321	0.286	0.082	2.49971e-28	0.200672
Gorasp2	1.92086e-23	0.238887	0.341	0.134	2.6408e-19	0.246938
Actr1b	6.39332e-34	0.238362	0.283	0.078	8.78953e-30	0.198669
Plxna2	1.64726e-28	0.238259	0.318	0.106	2.26465e-24	0.232083
Mab21l3	1.7756e-48	0.238017	0.205	0.031	2.4411e-44	0.148095
Cyp2c24	2.24907e-10	0.237832	0.069	0.017	3.09202e-06	0.0871312
Rup2	2.0356e-28	0.237427	0.994	0.763	2.79855e-24	3.46972
Lrba	7.34136e-28	0.237276	0.312	0.104	1.00929e-23	0.224561
Pxmp2	1.01209e-30	0.237083	0.665	0.284	1.39143e-26	0.525857
Dnajb9	1.41026e-23	0.236959	0.396	0.165	1.93883e-19	0.292032
Cdip1	5.52108e-32	0.236777	0.301	0.089	7.59038e-28	0.21186
Acacb	1.19903e-47	0.236708	0.231	0.04	1.64842e-43	0.161437
LOC100364335	1.71242e-24	0.236692	0.63	0.305	2.35424e-20	0.47838
Kif1c	3.43603e-36	0.236149	0.266	0.067	4.72385e-32	0.185477
Ube2r2	9.11442e-19	0.235608	0.451	0.223	1.25305e-14	0.340793
Rhobtb1	2.97725e-37	0.235213	0.237	0.053	4.09312e-33	0.167787
Ctdsp1	3.80386e-21	0.234691	0.483	0.231	5.22955e-17	0.36351
Stard13	1.56603e-47	0.234242	0.211	0.033	2.15298e-43	0.150929
Cul2	2.2914e-25	0.233657	0.263	0.085	3.15021e-21	0.19368
Kmo	2.13547e-33	0.233523	0.312	0.091	2.93585e-29	0.219533
Fech	5.71634e-26	0.233489	0.324	0.115	7.85882e-22	0.238925
Chn2	2.83947e-37	0.233244	0.263	0.063	3.9037e-33	0.183474
Slc30a5	1.20104e-30	0.232747	0.263	0.074	1.65119e-26	0.186989
Dusp6	9.32425e-21	0.232448	0.506	0.244	1.2819e-16	0.412765
Frk	8.65881e-49	0.232365	0.205	0.031	1.19041e-44	0.145751
Tspyl1	4.0107e-31	0.232258	0.301	0.091	5.5139e-27	0.209517
MGC94207	1.79216e-35	0.232034	0.254	0.062	2.46386e-31	0.178635
Hsd17b6	1.42756e-32	0.231983	0.263	0.07	1.96261e-28	0.186989
Wdtc1	8.05503e-33	0.231544	0.26	0.069	1.10741e-28	0.183814
Gphn	1.70369e-38	0.23153	0.24	0.052	2.34223e-34	0.169791
Myo1d	1.56923e-40	0.23141	0.228	0.046	2.15738e-36	0.161778
Acp1	6.68519e-25	0.231374	0.382	0.151	9.1908e-21	0.272641
Azin1	1.33535e-24	0.231156	0.358	0.139	1.83584e-20	0.256614
Rogdi	2.83886e-37	0.230977	0.249	0.057	3.90286e-33	0.173457
Dvl1	1.74485e-27	0.230425	0.272	0.085	2.39882e-23	0.195343
Dph3	1.12731e-19	0.23026	0.497	0.244	1.54983e-15	0.377838
Tmem41b	1.3154e-26	0.230049	0.272	0.087	1.80841e-22	0.195343
Ccdc47	9.36939e-24	0.230005	0.431	0.184	1.2881e-19	0.3149
Onecut2	3.14215e-47	0.227959	0.223	0.037	4.31982e-43	0.156599
Pradc1	2.92656e-35	0.22795	0.254	0.063	4.02344e-31	0.177464
Ywhae	8.17615e-24	0.227791	0.838	0.441	1.12406e-19	0.697016
Trabd	2.21918e-23	0.227636	0.327	0.124	3.05093e-19	0.235409
Wfdc21	2.8487e-20	0.227502	0.269	0.1	3.91639e-16	0.266232
Fchsd2	2.92888e-21	0.227147	0.35	0.145	4.02662e-17	0.260284
Ppp2r5a	1.38795e-23	0.226865	0.572	0.271	1.90815e-19	0.433135
RGD1305347	1.83462e-44	0.226775	0.225	0.04	2.52223e-40	0.15743
Lyplal1	4.0714e-35	0.226712	0.243	0.058	5.59735e-31	0.171794
Abcb6	2.03944e-37	0.226394	0.237	0.053	2.80382e-33	0.166616
Tfrc	1.51876e-29	0.225852	0.228	0.06	2.08799e-25	0.165293
LOC306766	1.62148e-27	0.225014	0.283	0.09	2.22922e-23	0.199841
Nfil3	7.41993e-33	0.224956	0.251	0.065	1.02009e-28	0.178976
Usp24	7.43514e-22	0.223643	0.332	0.132	1.02218e-17	0.240928
AABR07044080.2	3.34702e-50	0.223627	0.202	0.029	4.60148e-46	0.141404
Slc17a5	5.12964e-30	0.222417	0.254	0.071	7.05222e-26	0.178635
Itga6	5.39959e-44	0.222193	0.225	0.041	7.42336e-40	0.156259
Ndufc1	1.04767e-23	0.221756	0.384	0.155	1.44033e-19	0.279331
Golga7	2.22049e-22	0.221608	0.315	0.121	3.05273e-18	0.225393
Etfdh	9.02821e-26	0.221314	0.332	0.119	1.2412e-21	0.236241
Alg11	4.27079e-28	0.220502	0.249	0.072	5.87148e-24	0.176973
Cpt2	2.0681e-25	0.22034	0.298	0.102	2.84323e-21	0.212201
Lrtm2	9.69286e-44	0.220047	0.176	0.025	1.33257e-39	0.130405
Kctd5	3.72718e-33	0.220033	0.243	0.061	5.12413e-29	0.16945
Cacul1	2.96429e-27	0.219959	0.26	0.079	4.07531e-23	0.184986
Thtpa	1.53203e-35	0.219553	0.228	0.051	2.10624e-31	0.159434
AC108574.1	1.01979e-28	0.219426	0.272	0.081	1.40201e-24	0.192999
Dclre1a	4.32157e-33	0.219374	0.24	0.059	5.94129e-29	0.170963
Slc46a1	1.43573e-44	0.21934	0.211	0.036	1.97384e-40	0.146242
Paics	2.52181e-20	0.219084	0.416	0.189	3.46698e-16	0.300687
Clock	2.07937e-25	0.219033	0.272	0.088	2.85872e-21	0.196174
Atg2b	6.67184e-32	0.218872	0.243	0.063	9.17244e-28	0.16945
RGD1311345	1.12078e-22	0.218838	0.312	0.118	1.54085e-18	0.223389
Cep170b	2.57355e-43	0.218821	0.197	0.032	3.53812e-39	0.139741
Rhobtb3	6.25604e-39	0.218514	0.223	0.045	8.60081e-35	0.156599
Hal	7.94307e-25	0.21846	0.422	0.169	1.09201e-20	0.322272
Usp9x	2.05443e-20	0.218338	0.517	0.253	2.82444e-16	0.387854
Mpnd	1.11189e-20	0.21829	0.35	0.146	1.52863e-16	0.252608
Dmxl2	7.35556e-38	0.218257	0.225	0.047	1.01124e-33	0.156259
Fetub	1.30759e-28	0.218063	0.994	0.666	1.79768e-24	1.92442
Ltn1	4.58784e-28	0.217572	0.246	0.07	6.30736e-24	0.174969
LOC288913	3.54485e-21	0.217263	0.471	0.218	4.87346e-17	0.349637
Rnf14	6.2127e-22	0.21714	0.324	0.127	8.54121e-18	0.232574
Pink1	5.9138e-20	0.217109	0.373	0.164	8.1303e-16	0.271318
Tnfaip1	3.31765e-25	0.217051	0.257	0.082	4.5611e-21	0.186498
Rnf144b	4.16779e-25	0.217008	0.361	0.137	5.72988e-21	0.255102
Strbp	3.99631e-31	0.216806	0.254	0.069	5.49412e-27	0.177464
Adss	2.22843e-17	0.216643	0.402	0.194	3.06365e-13	0.300536
Osbp	8.1334e-24	0.216547	0.286	0.1	1.11818e-19	0.202675
Cnn3	2.01832e-19	0.216114	0.428	0.196	2.77478e-15	0.342613
Bphl	8.53124e-27	0.215869	0.41	0.158	1.17287e-22	0.298533
Usp47	2.02165e-21	0.215822	0.312	0.121	2.77936e-17	0.224221
Etf1	4.44743e-19	0.215421	0.396	0.182	6.11432e-15	0.291692
Pxdc1	2.24419e-30	0.215194	0.292	0.087	3.08532e-26	0.207022
Map1lc3b	6.61181e-20	0.215013	0.431	0.199	9.08991e-16	0.316563
Fam222b	6.11823e-29	0.214758	0.246	0.069	8.41134e-25	0.172626
Tbl2	3.61765e-44	0.214686	0.197	0.031	4.97354e-40	0.137397
Nr1d2	3.83133e-24	0.214495	0.312	0.113	5.26732e-20	0.223389
Enpp2	6.0571e-24	0.21431	0.257	0.084	8.3273e-20	0.191186
Mst1	5.07229e-25	0.214249	0.306	0.106	6.97339e-21	0.220554
Igf2r	1.54557e-22	0.213683	0.263	0.091	2.12485e-18	0.191336
Copa	2.54976e-19	0.213452	0.367	0.162	3.50541e-15	0.268143
Bet1	1.0962e-19	0.213209	0.396	0.178	1.50705e-15	0.294376
Kctd6	7.42546e-32	0.212911	0.223	0.054	1.02085e-27	0.157771
Rab38	6.78201e-37	0.212738	0.211	0.043	9.3239e-33	0.148586
Prkaca	3.14851e-23	0.212689	0.318	0.118	4.32857e-19	0.225052
Txndc5	5.03646e-22	0.212541	0.341	0.137	6.92413e-18	0.244594
Atp8b1	1.6155e-32	0.212281	0.228	0.055	2.22099e-28	0.161778
Faf2	2.58371e-21	0.212217	0.318	0.125	3.55209e-17	0.226224
Araf	9.50102e-24	0.212161	0.266	0.09	1.3062e-19	0.188992
Sulf2	8.57357e-34	0.212131	0.225	0.052	1.17869e-29	0.158602
Fam214a	4.02552e-29	0.211657	0.231	0.061	5.53428e-25	0.164953
Ubxn4	2.3101e-18	0.211092	0.535	0.277	3.17593e-14	0.404748
Mocs2	1.6787e-20	0.210628	0.442	0.202	2.30788e-16	0.326089
Foxa3	2.08107e-38	0.210448	0.197	0.036	2.86105e-34	0.139741
Sult1c3	2.72434e-31	0.210136	0.867	0.427	3.74542e-27	0.786684
Abhd2	3.66224e-29	0.21007	0.225	0.059	5.03485e-25	0.159774
Grina	1.75067e-20	0.209893	0.59	0.296	2.40683e-16	0.447463
Zfp598	1.32664e-24	0.209866	0.257	0.083	1.82387e-20	0.182983
Tusc2	1.78613e-20	0.209681	0.332	0.136	2.45558e-16	0.238244
Slc37a3	2.4198e-31	0.209634	0.22	0.053	3.32674e-27	0.154596
Mark3	8.44731e-22	0.209594	0.321	0.125	1.16134e-17	0.228227
Sar1a	9.32021e-22	0.209584	0.783	0.423	1.28134e-17	0.624058
Hibch	1.77551e-24	0.209269	0.257	0.083	2.44097e-20	0.185326
Bcar3	3.10141e-40	0.208973	0.199	0.035	4.26381e-36	0.139401
RGD1309748	8.14744e-24	0.20879	0.24	0.075	1.12011e-19	0.172966
Mccc2	1.56256e-22	0.208786	0.254	0.086	2.14821e-18	0.185326
RGD1306941	1.62433e-37	0.208349	0.205	0.04	2.23313e-33	0.143407
Ahcyl1	3.95579e-22	0.208213	0.335	0.132	5.43842e-18	0.2359
Tgm2	3.38792e-27	0.208041	0.405	0.152	4.65771e-23	0.291011
Svip	3.74749e-27	0.208029	0.249	0.073	5.15205e-23	0.175801
Lmbrd1	4.4253e-18	0.20799	0.382	0.177	6.08391e-14	0.280163
Plpp2	9.37755e-42	0.207605	0.191	0.031	1.28923e-37	0.134563
Rmdn3	1.80716e-30	0.207356	0.231	0.059	2.48449e-26	0.161437
Impad1.1	8.24731e-19	0.207303	0.324	0.138	1.13384e-14	0.234918
Tmem70	3.69419e-24	0.206783	0.243	0.076	5.07877e-20	0.17531
Ier3	2.37889e-16	0.206098	0.332	0.15	3.2705e-12	0.268637
Klhdc10	5.44439e-26	0.205881	0.234	0.068	7.48494e-22	0.165784
Angptl3	2.59712e-24	0.205086	0.838	0.43	3.57052e-20	0.77489
Erlec1	4.23249e-21	0.204971	0.477	0.22	5.81883e-17	0.347785
Tent4b	8.70501e-22	0.204925	0.28	0.102	1.19676e-17	0.199009
Cd14	5.56538e-20	0.204599	0.286	0.11	7.65129e-16	0.213222
Mthfs	8.8524e-21	0.204521	0.301	0.116	1.21703e-16	0.213864
Ube3c	2.45135e-23	0.204476	0.275	0.094	3.37011e-19	0.193831
LOC100363502	9.05693e-26	0.204381	0.957	0.607	1.24515e-21	0.965362
Sult1c2a	2.52839e-37	0.204291	0.211	0.042	3.47603e-33	0.146242
Kdelr1	9.87362e-20	0.204157	0.442	0.206	1.35743e-15	0.318226
Wdr26	7.98586e-19	0.204122	0.448	0.217	1.0979e-14	0.333951
Fam3a	5.44532e-21	0.203278	0.249	0.087	7.48623e-17	0.178144
Lrp5	2.13085e-22	0.203087	0.251	0.084	2.9295e-18	0.18132
Nipal1	7.87835e-34	0.202815	0.208	0.045	1.08312e-29	0.144239
Sephs1	4.43792e-24	0.202808	0.243	0.076	6.10126e-20	0.172966
Rufy3	2.81537e-26	0.202712	0.254	0.077	3.87057e-22	0.177464
Tsnax	1.09197e-21	0.202618	0.257	0.09	1.50124e-17	0.184154
Dennd4a	1.72651e-17	0.202618	0.269	0.109	2.37361e-13	0.201202
Agxt	5.67389e-22	0.202296	0.408	0.17	7.80046e-18	0.310402
Fbxo8	3.47314e-21	0.201875	0.266	0.095	4.77487e-17	0.191336
Ndufaf8	1.5996e-18	0.201783	0.396	0.183	2.19913e-14	0.287345
Esrrg	3.18253e-44	0.201711	0.173	0.024	4.37534e-40	0.123715
Nr1h4	5.04128e-27	0.201494	0.263	0.079	6.93075e-23	0.185817
Olr59	2.91183e-39	0.201418	0.182	0.03	4.00318e-35	0.129724
Pnpla5	5.49131e-24	0.200922	0.133	0.026	7.54945e-20	0.110795
Nr0b2	2.36109e-29	0.200877	0.225	0.058	3.24603e-25	0.158602
Maged1	1.9037e-20	0.200708	0.28	0.104	2.61721e-16	0.2057
Ces2h	6.3992e-31	0.200637	0.191	0.042	8.79762e-27	0.136906
Shld2	3.28435e-28	0.200491	0.22	0.057	4.51533e-24	0.156939
Coq10b	1.08784e-22	0.20035	0.237	0.076	1.49556e-18	0.173647
AABR07031756.1	1.92308e-18	0.200266	0.494	0.248	2.64385e-14	0.373035
Slc25a17	2.04419e-21	0.20015	0.243	0.083	2.81035e-17	0.172966
Borcs7	1.09268e-22	0.200085	0.26	0.088	1.50221e-18	0.183814
Apool	3.53295e-24	0.199973	0.251	0.08	4.8571e-20	0.177804
Siah2	4.98186e-29	0.1993	0.217	0.055	6.84905e-25	0.151421
Retreg2	2.63697e-24	0.199155	0.228	0.069	3.62531e-20	0.161778
Rnd2	7.51173e-32	0.198839	0.173	0.034	1.03271e-27	0.129233
Zfand3	1.27359e-17	0.198714	0.315	0.136	1.75093e-13	0.228908
Sec22a	7.12843e-26	0.198647	0.223	0.063	9.80017e-22	0.156599
Srebf2	1.13605e-16	0.1986	0.301	0.131	1.56184e-12	0.221235
Sdha	3.2212e-19	0.198531	0.555	0.28	4.42851e-15	0.413743
Slc30a4	5.21292e-28	0.198521	0.211	0.054	7.16673e-24	0.149758
Ces2g	1.11108e-40	0.198312	0.185	0.03	1.52751e-36	0.129384
Phlda3	2.62481e-28	0.1983	0.228	0.061	3.60859e-24	0.162949
Uqcr10	7.95837e-17	0.198297	0.974	0.745	1.09412e-12	1.23877
Dpp9	1.61504e-19	0.198004	0.275	0.105	2.22035e-15	0.196174
Mief1	1.52424e-29	0.197914	0.211	0.052	2.09552e-25	0.147414
Vwa5a	1.61681e-27	0.197742	0.217	0.057	2.2228e-23	0.151421
Fam20b	3.29131e-26	0.197703	0.234	0.068	4.52489e-22	0.162269
LOC684797	1.14091e-21	0.197282	0.653	0.333	1.56852e-17	0.584077
Shank2	4.31125e-49	0.197146	0.173	0.021	5.92711e-45	0.120199
Ptbp1	2.61e-17	0.196885	0.382	0.178	3.58822e-13	0.275816
Cobll1	6.05002e-35	0.196854	0.194	0.038	8.31756e-31	0.135394
Nt5dc1	5.03085e-24	0.196631	0.223	0.066	6.91641e-20	0.157771
Adh1	3.23884e-27	0.196545	0.679	0.304	4.45275e-23	0.611741
Fkbp4	4.37573e-17	0.196124	0.474	0.242	6.01576e-13	0.354325
Hsd17b7	5.39797e-35	0.196082	0.165	0.028	7.42113e-31	0.12088
Asph	2.07272e-20	0.195811	0.26	0.094	2.84958e-16	0.186158
C8g	1.3105e-24	0.1957	0.948	0.506	1.80167e-20	0.949915
Mtus1	2.87272e-23	0.195693	0.37	0.145	3.94941e-19	0.264627
Cks1b	1.33375e-23	0.195656	0.272	0.092	1.83364e-19	0.191827
Tnrc6a	1.42119e-17	0.195332	0.379	0.176	1.95386e-13	0.27816
Ssr1	1.03227e-16	0.19506	0.393	0.19	1.41917e-12	0.287685
Macrod1	2.72209e-23	0.194927	0.246	0.079	3.74232e-19	0.172626
Cisd1	2.05026e-17	0.194444	0.743	0.433	2.8187e-13	0.627918
Ube2b	1.32974e-16	0.194276	0.491	0.255	1.82812e-12	0.370011
Lgals8	1.11712e-18	0.194263	0.376	0.167	1.53581e-14	0.272981
Aldh2	3.03279e-20	0.194129	0.847	0.53	4.16949e-16	0.817922
Cyp2d2	5.33861e-30	0.194069	0.931	0.49	7.33952e-26	0.975494
Slc25a32	2.28522e-29	0.194007	0.214	0.053	3.14172e-25	0.148245
Itfg1	9.56075e-20	0.193818	0.303	0.121	1.31441e-15	0.212692
Gpt	4.22113e-18	0.19374	0.263	0.102	5.80321e-14	0.196364
Dcun1d4	2.717e-23	0.193709	0.231	0.072	3.73534e-19	0.163781
Rps2	1.03775e-16	0.193624	0.988	0.933	1.42669e-12	2.28491
Cebpg	7.93713e-20	0.193373	0.37	0.16	1.0912e-15	0.263456
Slc39a4	4.33295e-32	0.193365	0.191	0.04	5.95694e-28	0.133391
LOC100294508	3.77903e-24	0.193152	0.205	0.058	5.1954e-20	0.146923
LOC108348180	6.98364e-17	0.19315	0.344	0.157	9.6011e-13	0.247429
Pacsin3	8.50301e-34	0.192723	0.182	0.035	1.16899e-29	0.128553
Hao1	2.59926e-22	0.192697	0.402	0.166	3.57346e-18	0.29687
Pfkfb1	1.08782e-28	0.192689	0.214	0.054	1.49553e-24	0.150589
Cyp2d5	5.61498e-26	0.192362	0.824	0.428	7.71947e-22	0.775531
Rffl	4.28475e-31	0.192349	0.202	0.046	5.89068e-27	0.140232
Cmtr1	4.84517e-21	0.19212	0.283	0.105	6.66114e-17	0.198669
Agmat	3.83778e-23	0.192096	0.37	0.145	5.27618e-19	0.267462
Hccs	7.22894e-23	0.191489	0.228	0.071	9.93835e-19	0.161778
Fam126b	6.7479e-30	0.191383	0.188	0.042	9.27701e-26	0.132559
Selenoo	3.7908e-24	0.191107	0.234	0.071	5.21159e-20	0.16344
Gid4	7.60628e-22	0.191048	0.269	0.095	1.04571e-17	0.18748
Dipk2a	1.59509e-18	0.190657	0.211	0.072	2.19293e-14	0.15762
Pcnx1	2.68575e-25	0.190431	0.208	0.057	3.69236e-21	0.147754
Nit2	7.25405e-19	0.190356	0.52	0.261	9.97286e-15	0.399268
Pmvk	1.49327e-11	0.190296	0.257	0.124	2.05294e-07	0.207706
Man1a2	2.27365e-19	0.19024	0.269	0.102	3.12581e-15	0.188652
Scap	1.75558e-17	0.190192	0.237	0.09	2.41357e-13	0.173306
Pik3cb	2.36015e-25	0.189961	0.237	0.07	3.24473e-21	0.164272
Diaph1	3.9126e-18	0.18987	0.405	0.189	5.37904e-14	0.295358
Maea	1.35824e-14	0.18987	0.324	0.155	1.86731e-10	0.238093
Extl1	1.71144e-36	0.189812	0.168	0.028	2.35288e-32	0.119708
Rmnd1	1.50947e-20	0.189742	0.272	0.1	2.07521e-16	0.191827
Smdt1	4.32827e-18	0.189659	0.303	0.126	5.95051e-14	0.216207
Ggct	1.49302e-21	0.189583	0.442	0.195	2.05261e-17	0.319398
Timm8b	1.72113e-18	0.189511	0.633	0.334	2.36621e-14	0.502917
Rnf8	2.65401e-27	0.189266	0.214	0.056	3.64873e-23	0.149417
Tmem218	1.05998e-27	0.188943	0.214	0.055	1.45726e-23	0.148245
Yipf2	7.65207e-24	0.18875	0.22	0.065	1.05201e-19	0.153424
Nucb1	8.6601e-18	0.188574	0.451	0.22	1.19059e-13	0.330095
Cd2bp2	1.17388e-21	0.188497	0.228	0.074	1.61385e-17	0.160606
Cgrrf1	1.017e-15	0.188285	0.283	0.123	1.39817e-11	0.208875
Cbln3	9.90743e-41	0.187806	0.173	0.026	1.36207e-36	0.121371
Ttc39c	9.46399e-28	0.187428	0.185	0.043	1.30111e-23	0.131728
Efna1	2.3875e-22	0.187112	0.237	0.076	3.28234e-18	0.16692
Selenoi	1.93181e-33	0.18682	0.182	0.035	2.65586e-29	0.127381
Fktn	1.22526e-25	0.186494	0.22	0.061	1.68449e-21	0.152252
Dnajb2	1.6805e-19	0.186391	0.254	0.093	2.31035e-15	0.179807
Gdi1	1.96407e-18	0.186134	0.301	0.123	2.7002e-14	0.214204
RGD1563941	8.11694e-19	0.18586	0.399	0.18	1.11592e-14	0.288176
Atp6v1a	1.4997e-17	0.185817	0.318	0.136	2.06179e-13	0.225884
Xpc	1.89835e-22	0.185386	0.228	0.072	2.60985e-18	0.161778
Insr	1.76109e-31	0.185173	0.185	0.038	2.42114e-27	0.129384
Zfp385b	6.51419e-36	0.185002	0.173	0.03	8.95571e-32	0.121371
Phykpl	1.0829e-26	0.184781	0.205	0.053	1.48877e-22	0.143407
Pyurf	3.42177e-20	0.184737	0.246	0.086	4.70424e-16	0.172285
Mrps2	8.34192e-28	0.18461	0.194	0.046	1.14685e-23	0.135394
Ptpn21	2.09342e-27	0.184325	0.182	0.042	2.87804e-23	0.129724
Josd1	2.07123e-27	0.184216	0.194	0.047	2.84753e-23	0.135394
F5	1.92831e-21	0.184154	0.254	0.087	2.65104e-17	0.179807
Galnt11	5.34512e-19	0.183915	0.223	0.077	7.34848e-15	0.158943
Hnrnpk	1.03636e-19	0.183734	0.595	0.3	1.42479e-15	0.443302
Baiap2l1	1.75231e-26	0.18343	0.194	0.049	2.40908e-22	0.135394
Cyp4f6	4.51261e-21	0.183332	0.5	0.23	6.20393e-17	0.383543
Tcf7l2	4.82772e-17	0.183278	0.329	0.146	6.63715e-13	0.240097
Necap1	8.63925e-23	0.182921	0.223	0.068	1.18772e-18	0.155427
RGD1309350	2.49183e-26	0.182675	0.616	0.27	3.42576e-22	0.498266
Sdhd	7.91928e-18	0.182281	0.679	0.37	1.08874e-13	0.53421
Tysnd1	1.96904e-22	0.182154	0.217	0.066	2.70704e-18	0.153764
Phb2	5.27551e-16	0.182005	0.512	0.27	7.25277e-12	0.383543
Peg3	2.0853e-27	0.181956	0.185	0.043	2.86687e-23	0.130556
B3galt1	1.84066e-30	0.181706	0.173	0.035	2.53054e-26	0.123715
Serpina11	1.86153e-17	0.181517	0.347	0.152	2.55923e-13	0.255632
Slc6a12	1.15539e-27	0.181262	0.179	0.041	1.58843e-23	0.126549
Snx24	1.39995e-19	0.181239	0.28	0.107	1.92466e-15	0.195493
Osbpl11	2.10501e-18	0.181177	0.254	0.096	2.89396e-14	0.179807
Retreg3	4.87322e-17	0.180606	0.234	0.089	6.69971e-13	0.1693
Api5	1.35339e-12	0.180431	0.399	0.218	1.86064e-08	0.30273
Nlk	1.51966e-19	0.180231	0.243	0.086	2.08922e-15	0.171454
Crym	1.3013e-21	0.180066	0.223	0.07	1.78903e-17	0.160115
AABR07033564.2	1.0667e-17	0.17998	0.257	0.1	1.4665e-13	0.182983
Zfp354a	1.21567e-26	0.179634	0.179	0.042	1.67131e-22	0.127381
Slc16a7	9.49894e-21	0.179598	0.208	0.065	1.30591e-16	0.147754
Kxd1	7.78595e-14	0.178949	0.289	0.135	1.07041e-09	0.21205
Tom1	2.46158e-23	0.178867	0.214	0.063	3.38418e-19	0.148245
Hbp1	7.38976e-18	0.178816	0.298	0.123	1.01594e-13	0.207513
Cop1	6.59868e-17	0.178727	0.324	0.143	9.07186e-13	0.229059
Tm9sf1	8.42843e-21	0.178707	0.223	0.073	1.15874e-16	0.155427
LOC690000	3.13261e-23	0.178134	0.211	0.062	4.30671e-19	0.146242
Cyp4a8	1.01103e-13	0.177709	0.145	0.047	1.38996e-09	0.124549
Ntpcr	1.88935e-17	0.17763	0.292	0.12	2.59748e-13	0.209026
Pbsn	0.107806	0.177597	0.012	0.005	1	0.0289452
Cryl1	9.81107e-15	0.177492	0.272	0.118	1.34883e-10	0.207553
Acpp	7.88221e-23	0.177119	0.194	0.054	1.08365e-18	0.136225
Rfk	6.16908e-27	0.177033	0.633	0.281	8.48125e-23	0.489571
Abhd13	4.24135e-21	0.176938	0.214	0.068	5.831e-17	0.148245
Vat1	8.58588e-19	0.176907	0.428	0.197	1.18039e-14	0.324615
Hbs1l	5.68126e-19	0.176761	0.22	0.075	7.81059e-15	0.155768
Vnn1	5.26418e-25	0.17655	0.162	0.037	7.2372e-21	0.120048
Ulk1	7.19327e-26	0.176339	0.199	0.052	9.88931e-22	0.138229
Pemt	3.80083e-22	0.17629	0.575	0.259	5.22538e-18	0.481293
Afg3l2	2.37864e-18	0.176279	0.228	0.082	3.27016e-14	0.161778
Blcap	4.50928e-22	0.175461	0.205	0.061	6.19935e-18	0.143407
Rdh11	1.06067e-19	0.175428	0.199	0.063	1.4582e-15	0.142916
Pik3r1	2.59244e-17	0.175396	0.431	0.207	3.56408e-13	0.321742
Plpp5	7.13615e-24	0.174841	0.188	0.05	9.81078e-20	0.132559
Mdfic	2.49292e-18	0.17483	0.347	0.148	3.42726e-14	0.252117
Ube2g1	7.14296e-17	0.174803	0.364	0.167	9.82014e-13	0.258277
Scamp1	3.18344e-17	0.174707	0.237	0.09	4.37659e-13	0.166616
Tpm1	6.12796e-19	0.174678	0.329	0.137	8.42472e-15	0.238925
Gemin6	4.99312e-17	0.174647	0.234	0.088	6.86454e-13	0.168128
Akr1c3	2.58357e-33	0.174634	0.176	0.033	3.55189e-29	0.122202
Dnajc12	4.42717e-23	0.174117	0.182	0.049	6.08648e-19	0.128553
Rnf5	3.22998e-17	0.17385	0.393	0.183	4.44058e-13	0.279482
Rnf19a	1.08377e-18	0.173606	0.234	0.084	1.48996e-14	0.164612
Ebag9	8.20631e-14	0.173497	0.269	0.122	1.1282e-09	0.195683
Fgfr2	4.26505e-25	0.173309	0.223	0.063	5.86359e-21	0.157771
Ppp2r5e	3.85837e-17	0.173294	0.306	0.131	5.30449e-13	0.215867
Casp7	2.91911e-22	0.173167	0.202	0.059	4.01319e-18	0.141404
Lrrc8d	2.19055e-18	0.173008	0.22	0.077	3.01157e-14	0.153424
Chac1	1.16848e-31	0.172782	0.142	0.023	1.60642e-27	0.106025
Cdk2ap1	1.10437e-14	0.172635	0.355	0.172	1.51829e-10	0.262814
LOC100125364	3.46505e-19	0.172601	0.223	0.076	4.76375e-15	0.155427
Notch2	5.98693e-14	0.17258	0.246	0.107	8.23084e-10	0.180829
Stt3b	5.74702e-19	0.172575	0.225	0.078	7.901e-15	0.15743
Gck	2.51231e-44	0.172566	0.124	0.011	3.45392e-40	0.0928333
Ibtk	1.05328e-18	0.172501	0.228	0.08	1.44805e-14	0.161778
AC114343.1	5.99762e-19	0.172266	0.332	0.137	8.24553e-15	0.239756
Tnks1bp1	8.26838e-27	0.172177	0.185	0.044	1.13674e-22	0.128212
Pex7	2.46394e-22	0.172103	0.188	0.052	3.38742e-18	0.132559
Nab1	8.96628e-17	0.172075	0.275	0.113	1.23268e-12	0.196174
Pdk1	1.86247e-20	0.171981	0.202	0.063	2.56052e-16	0.142576
Yae1	3.03213e-18	0.171937	0.254	0.096	4.16858e-14	0.178635
Xk	1.68485e-32	0.171176	0.159	0.028	2.31633e-28	0.111354
Coasy	1.20359e-17	0.171035	0.223	0.08	1.6547e-13	0.157771
Phtf2	1.60657e-25	0.17027	0.173	0.041	2.20871e-21	0.121371
Ca8	8.29854e-20	0.170262	0.364	0.152	1.14088e-15	0.266785
Txndc11	2.34021e-18	0.169937	0.223	0.079	3.21732e-14	0.155427
Snd1	8.60778e-15	0.169869	0.283	0.126	1.1834e-10	0.201012
Trak1	3.26527e-20	0.169333	0.197	0.061	4.4891e-16	0.137397
Sik3	2.00478e-18	0.169211	0.211	0.072	2.75617e-14	0.149417
Emc1	7.88319e-15	0.169143	0.22	0.088	1.08378e-10	0.156259
Zfhx4	1.76538e-28	0.1691	0.171	0.036	2.42704e-24	0.119367
AC115255.1	1.09385e-31	0.169065	0.176	0.035	1.50383e-27	0.123374
Rwdd2b	6.62134e-26	0.169065	0.179	0.043	9.10302e-22	0.124206
Pex14	1.02919e-25	0.169065	0.179	0.043	1.41492e-21	0.124206
Chtf8	2.48214e-16	0.16906	0.237	0.092	3.41245e-12	0.167787
Lman2l	6.62414e-24	0.169048	0.182	0.047	9.10687e-20	0.126209
Gsta5	5.38394e-21	0.169036	0.494	0.225	7.40184e-17	0.402483
Psmd5	8.00752e-18	0.168781	0.225	0.082	1.10087e-13	0.15743
Gfer	5.95338e-20	0.168749	0.231	0.078	8.18471e-16	0.161437
Nceh1	1.53383e-12	0.16851	0.159	0.059	2.10871e-08	0.128742
Glrx5	2.11464e-22	0.168472	0.705	0.353	2.9072e-18	0.547821
Bckdha	2.02461e-15	0.168348	0.355	0.168	2.78343e-11	0.258126
Ctif	5.34763e-22	0.168214	0.191	0.054	7.35192e-18	0.132219
Slc16a12	9.12884e-24	0.168169	0.197	0.053	1.25503e-19	0.137397
Rreb1	5.7206e-15	0.16783	0.251	0.106	7.86468e-11	0.18132
Rangap1	8.81805e-17	0.167698	0.202	0.071	1.21231e-12	0.146091
Commd10	2.05758e-17	0.167644	0.223	0.081	2.82876e-13	0.156599
Akt1s1	1.93228e-16	0.167552	0.24	0.093	2.65649e-12	0.16945
AABR07069733.1	9.84731e-33	0.167473	0.173	0.032	1.35381e-28	0.123715
Cmc1	5.47887e-14	0.167466	0.335	0.163	7.53235e-10	0.239416
Tmem59	1.71031e-15	0.167201	0.893	0.571	2.35133e-11	0.778703
Cryz	9.17371e-26	0.167118	0.171	0.039	1.2612e-21	0.119367
Adgrl1	7.1967e-24	0.16708	0.179	0.046	9.89403e-20	0.125377
Unc119b	2.65306e-16	0.167016	0.28	0.117	3.64743e-12	0.197837
Crybg2	1.76038e-22	0.166664	0.179	0.048	2.42017e-18	0.127721
Arih2	8.22224e-17	0.166574	0.202	0.071	1.13039e-12	0.143407
Man1b1	3.8793e-15	0.166101	0.225	0.09	5.33326e-11	0.160946
AABR07004397.2	2.14322e-31	0.165999	0.145	0.024	2.94649e-27	0.103681
LOC691083	4.25431e-23	0.165881	0.185	0.049	5.84883e-19	0.129384
Sox5	9.4479e-30	0.165578	0.156	0.029	1.2989e-25	0.109351
Usp10	1.15245e-19	0.165456	0.199	0.063	1.58438e-15	0.138229
Hadha	4.71108e-17	0.16508	0.468	0.232	6.47679e-13	0.334743
Rnpepl1	7.09818e-14	0.165055	0.335	0.163	9.75858e-10	0.240588
Maoa	3.46967e-20	0.165018	0.217	0.07	4.77011e-16	0.151421
Dnajb11	3.02608e-11	0.165016	0.332	0.179	4.16026e-07	0.246787
Twf1	1.18703e-16	0.164841	0.295	0.125	1.63193e-12	0.204338
Cnnm3	3.73194e-22	0.164715	0.185	0.051	5.13067e-18	0.128212
Csrnp1	1.69478e-20	0.164708	0.182	0.053	2.32998e-16	0.128553
Aup1	4.80587e-14	0.164644	0.367	0.183	6.60711e-10	0.263456
Fubp3	1.07203e-15	0.164618	0.217	0.083	1.47383e-11	0.154596
Por	1.11148e-14	0.164488	0.28	0.124	1.52806e-10	0.199009
Clca2	1.59039e-25	0.164352	0.162	0.036	2.18647e-21	0.115701
LOC680406	4.90015e-26	0.163807	0.997	0.802	6.73673e-22	3.68706
Dele1	1.99713e-16	0.163807	0.257	0.103	2.74566e-12	0.181811
Il4r	3.63134e-12	0.163723	0.295	0.146	4.99237e-08	0.216888
Ostc	2.14719e-12	0.163719	0.494	0.285	2.95195e-08	0.382901
Lipo1	8.10641e-27	0.163584	0.142	0.027	1.11447e-22	0.10251
D2hgdh	1.97753e-25	0.16356	0.168	0.038	2.71871e-21	0.117364
Pip4k2c	6.43112e-22	0.163556	0.171	0.045	8.8415e-18	0.119367
Atpaf1	3.28963e-22	0.163537	0.188	0.052	4.52258e-18	0.130216
Fam210b	6.02553e-19	0.163522	0.194	0.061	8.28389e-15	0.136566
Lcat	1.01581e-22	0.163019	0.598	0.266	1.39653e-18	0.48307
RGD1564865	3.03107e-22	0.162758	0.176	0.046	4.16712e-18	0.125718
Ppp1r15a	4.31928e-18	0.162736	0.208	0.071	5.93814e-14	0.148926
Glrx	2.62803e-16	0.162638	0.358	0.164	3.61301e-12	0.264477
Zfp395	2.12212e-24	0.162373	0.162	0.038	2.91749e-20	0.113358
Cpeb4	1.02359e-22	0.162359	0.208	0.061	1.40723e-18	0.144239
March5	6.15497e-14	0.162342	0.251	0.109	8.46186e-10	0.180148
Slc12a7	4.20492e-17	0.161976	0.197	0.067	5.78092e-13	0.139741
Smim1	1.32894e-19	0.161596	0.217	0.071	1.82703e-15	0.151421
Ppfibp2	8.13271e-21	0.161589	0.197	0.059	1.11808e-16	0.136225
Slc5a6	2.82483e-24	0.16158	0.171	0.041	3.88358e-20	0.118196
Tmed9	5.75022e-14	0.161407	0.549	0.309	7.90541e-10	0.412761
Nnmt	1.30172e-18	0.161323	0.367	0.158	1.78961e-14	0.275174
Fyco1	2.18791e-15	0.161235	0.246	0.1	3.00794e-11	0.172626
Usp33	6.04464e-16	0.161223	0.225	0.087	8.31017e-12	0.158602
Adgrl2	1.51124e-22	0.160982	0.373	0.146	2.07765e-18	0.268974
Cops2	1.34833e-12	0.160933	0.303	0.148	1.85368e-08	0.221726
Arl5a	1.09853e-17	0.160845	0.223	0.08	1.51026e-13	0.156599
Scamp4	1.09426e-17	0.160817	0.194	0.065	1.50439e-13	0.136566
St6galnac6	2.21379e-26	0.16078	0.162	0.035	3.04352e-22	0.112186
Zfyve1	3.62501e-19	0.160428	0.194	0.061	4.98366e-15	0.135394
Clip1	7.72148e-15	0.160139	0.249	0.104	1.06155e-10	0.176973
Ppfibp1	2.61263e-15	0.159473	0.28	0.121	3.59184e-11	0.200181
Dhdds	9.06918e-14	0.159445	0.266	0.118	1.24683e-09	0.189824
Gsap	2.13096e-16	0.159338	0.223	0.083	2.92964e-12	0.156599
Mrpl10	1.98227e-14	0.159319	0.202	0.078	2.72523e-10	0.147263
Crb3	3.08056e-24	0.159201	0.165	0.039	4.23516e-20	0.115361
Tom1l1	4.20132e-28	0.15918	0.159	0.032	5.77598e-24	0.110182
Zdhhc23	1.4701e-32	0.159145	0.145	0.023	2.0211e-28	0.100166
Insc	5.9332e-37	0.159138	0.142	0.019	8.15697e-33	0.0981625
Suds3	4.62396e-16	0.159071	0.272	0.113	6.35702e-12	0.189484
Xpo7	3.908e-15	0.15899	0.234	0.094	5.37272e-11	0.164612
Tpcn1	2.90042e-17	0.158904	0.202	0.07	3.9875e-13	0.141404
Lats1	9.658e-19	0.158866	0.191	0.061	1.32778e-14	0.132219
Rxrg	3.9372e-25	0.158805	0.168	0.039	5.41287e-21	0.116192
Med14	1.98778e-18	0.15847	0.185	0.058	2.7328e-14	0.129384
Txn2	1.64031e-13	0.158437	0.488	0.269	2.25509e-09	0.370351
AABR07026294.1	2.81547e-14	0.1582	0.214	0.085	3.8707e-10	0.152933
Mtmr14	5.45028e-17	0.158118	0.194	0.066	7.49304e-13	0.136566
Gramd4	8.0877e-21	0.158042	0.176	0.049	1.1119e-16	0.122202
Paqr3	4.62996e-29	0.157954	0.15	0.028	6.36527e-25	0.104172
Coq9	1.2973e-16	0.157813	0.22	0.081	1.78352e-12	0.153424
Btd	2.62446e-15	0.157478	0.228	0.09	3.60811e-11	0.160606
Jun	1.86725e-25	0.157307	0.572	0.265	2.56709e-21	0.478458
Yipf4	8.61562e-13	0.157279	0.355	0.183	1.18447e-08	0.255783
Abca1	3.803e-24	0.157241	0.413	0.164	5.22837e-20	0.306546
Grb7	5.03941e-30	0.15671	0.136	0.022	6.92818e-26	0.0964996
Afp	1.07219e-22	0.156445	0.165	0.041	1.47405e-18	0.116533
Cldn12	4.43045e-24	0.15639	0.159	0.037	6.09099e-20	0.110182
AABR07053136.1	8.0192e-28	0.15632	0.139	0.025	1.10248e-23	0.0985029
Krt8	1.71899e-22	0.156153	0.454	0.192	2.36327e-18	0.336786
Mtfp1	4.0541e-22	0.15608	0.176	0.047	5.57357e-18	0.122202
Kctd9	1.12359e-23	0.156007	0.156	0.036	1.54471e-19	0.110523
Il1rn	1.45835e-16	0.155911	0.191	0.065	2.00493e-12	0.143597
Minpp1	8.13498e-15	0.155896	0.208	0.08	1.1184e-10	0.147754
Cep19	2.52557e-16	0.155867	0.205	0.074	3.47216e-12	0.144579
Ipmk	3.59037e-15	0.155533	0.208	0.079	4.93604e-11	0.148926
Gucy1b2	2.03841e-20	0.155392	0.191	0.057	2.8024e-16	0.133391
Gtf3c1	2.9254e-18	0.155392	0.194	0.063	4.02184e-14	0.134222
Fam241b	2.46699e-17	0.155187	0.225	0.082	3.39162e-13	0.156259
Rcan2	9.4679e-24	0.155162	0.145	0.031	1.30165e-19	0.103681
Egln2	5.29485e-13	0.155156	0.335	0.167	7.27936e-09	0.240588
Steap3	4.85104e-25	0.155145	0.147	0.031	6.66921e-21	0.103341
Smim26	1.37413e-11	0.154936	0.353	0.189	1.88915e-07	0.254611
Cd81	7.67545e-30	0.154921	0.957	0.602	1.05522e-25	0.955797
Plaa	1.24415e-14	0.154708	0.266	0.115	1.71046e-10	0.186649
Ocln	1.11671e-19	0.154438	0.156	0.042	1.53525e-15	0.111695
Tle1	3.56876e-18	0.154381	0.214	0.073	4.90633e-14	0.149417
Tstd1	9.56177e-18	0.154381	0.208	0.071	1.31455e-13	0.147754
Atg4d	1.85814e-17	0.154252	0.194	0.065	2.55458e-13	0.135394
Btbd6	1.08251e-18	0.154196	0.188	0.059	1.48823e-14	0.130216
Rnf139	2.00636e-14	0.154095	0.228	0.093	2.75834e-10	0.159434
Msantd4	3.55613e-14	0.154077	0.22	0.089	4.88896e-10	0.155768
Gga2	8.43927e-17	0.154021	0.214	0.077	1.16023e-12	0.150589
Ppm1l	4.11219e-22	0.154003	0.156	0.038	5.65344e-18	0.109351
Msrb1	2.33159e-21	0.153916	0.581	0.286	3.20548e-17	0.457554
Acot4	2.92001e-19	0.153788	0.179	0.053	4.01443e-15	0.126209
Mapk9	6.44241e-14	0.153563	0.251	0.108	8.85702e-10	0.178976
Tent4a	5.06474e-17	0.153441	0.188	0.063	6.96301e-13	0.131387
LOC100911558	3.5183e-13	0.153118	0.217	0.089	4.83695e-09	0.163103
Ppp4r2	7.07616e-13	0.152503	0.425	0.228	9.7283e-09	0.309722
Slc4a4	2.67268e-25	0.152041	0.162	0.036	3.6744e-21	0.112186
Ell	1.81055e-14	0.152039	0.197	0.074	2.48915e-10	0.140913
Auh	1.05428e-12	0.151399	0.292	0.139	1.44943e-08	0.209366
Pex6	1.36096e-16	0.151354	0.217	0.079	1.87105e-12	0.150249
Marc2	2.84985e-14	0.151328	0.503	0.272	3.91798e-10	0.372014
Bpnt1	7.26453e-12	0.151328	0.197	0.083	9.98728e-08	0.142576
Eaf1	4.48083e-23	0.151196	0.156	0.037	6.16024e-19	0.108179
Ppp3r1	1.98712e-11	0.151023	0.292	0.147	2.73189e-07	0.208194
Atad1	4.42176e-12	0.150852	0.272	0.13	6.07903e-08	0.194171
Sumo3	6.72455e-12	0.150731	0.39	0.211	9.24491e-08	0.289197
Trappc11	1.54831e-15	0.150682	0.176	0.06	2.12862e-11	0.125718
Slc23a1	5.12729e-28	0.150657	0.139	0.025	7.049e-24	0.097331
Arl6ip1	1.19911e-13	0.15063	0.517	0.291	1.64853e-09	0.414054
Mapre3	7.54609e-19	0.150571	0.168	0.049	1.03744e-14	0.118536
Ddx3	7.84963e-13	0.150227	0.315	0.154	1.07917e-08	0.226564
Acaa2	2.13066e-23	0.150133	0.746	0.353	2.92923e-19	0.623908
Amdhd1	1.95009e-15	0.149984	0.22	0.084	2.68099e-11	0.156939
Farp2	1.14018e-23	0.149973	0.153	0.035	1.56752e-19	0.106176
Slc25a42	2.00132e-26	0.149913	0.147	0.029	2.75142e-22	0.102169
St5	4.57757e-20	0.149906	0.185	0.054	6.29324e-16	0.128212
Zscan26	1.39943e-14	0.1499	0.214	0.084	1.92394e-10	0.151761
Cnot1	1.5553e-12	0.149697	0.301	0.146	2.13822e-08	0.214204
Ybx1-ps3	1.85334e-13	0.149384	0.413	0.212	2.54797e-09	0.306887
Lactb	2.57892e-13	0.149358	0.341	0.168	3.5455e-09	0.241079
Rab30	2.61844e-19	0.149303	0.162	0.045	3.59983e-15	0.113358
Snx27	6.40374e-12	0.149268	0.22	0.097	8.80386e-08	0.157771
Acy3	2.21124e-18	0.149193	0.188	0.059	3.04002e-14	0.131387
Itprid2	4.49404e-14	0.149178	0.22	0.089	6.17841e-10	0.154596
Timmdc1	3.79806e-17	0.1491	0.182	0.059	5.22157e-13	0.126209
LOC100362453	1.86747e-10	0.149045	0.402	0.231	2.5674e-06	0.302389
Ipo7	1.80962e-10	0.148679	0.254	0.127	2.48786e-06	0.18767
Timm10	8.77546e-12	0.148622	0.318	0.162	1.20645e-07	0.232083
Gkap1	7.86228e-13	0.148565	0.309	0.149	1.08091e-08	0.227245
Clptm1	1.04792e-11	0.148419	0.312	0.159	1.44068e-07	0.222217
Mrpl4	2.33081e-13	0.148343	0.246	0.107	3.2044e-09	0.172626
Arih1	3.06454e-12	0.148343	0.237	0.107	4.21314e-08	0.170131
Golt1a	9.21503e-19	0.148223	0.171	0.05	1.26688e-14	0.119367
Fxn	1.57167e-14	0.148216	0.234	0.095	2.16074e-10	0.164612
Arf4	7.73503e-12	0.148178	0.506	0.29	1.06341e-07	0.387854
Polr2k	1.44506e-12	0.148116	0.477	0.268	1.98667e-08	0.365022
Ephx2	3.54358e-15	0.148055	0.217	0.083	4.87171e-11	0.153764
AABR07016572.1	6.14156e-20	0.148017	0.15	0.039	8.44342e-16	0.106516
Zbed3	5.47681e-14	0.147856	0.197	0.075	7.52952e-10	0.140573
Slc25a46	7.04577e-13	0.147647	0.214	0.09	9.68653e-09	0.151761
Cyhr1	2.80027e-13	0.147642	0.251	0.111	3.84981e-09	0.17546
Tfb2m	4.8499e-18	0.147511	0.179	0.056	6.66764e-14	0.124206
Gcn1	6.11849e-15	0.147372	0.197	0.073	8.41169e-11	0.137397
Apoa2	7.9207e-18	0.146978	0.951	0.664	1.08894e-13	1.92367
Map3k13	3.29769e-27	0.146962	0.13	0.022	4.53366e-23	0.0924929
Spr	3.08002e-13	0.146876	0.243	0.106	4.23441e-09	0.171794
Ca5a	5.82124e-18	0.146496	0.185	0.059	8.00304e-14	0.130556
Hsdl2	4.09856e-15	0.146412	0.208	0.079	5.6347e-11	0.146582
Lrrc41	6.0665e-12	0.14633	0.228	0.103	8.34023e-08	0.161778
Mthfd1	2.60347e-12	0.146288	0.249	0.113	3.57925e-08	0.178144
Smad1	9.75074e-15	0.146257	0.225	0.09	1.34053e-10	0.158602
Inhba	4.0615e-23	0.145914	0.145	0.032	5.58375e-19	0.101338
Impa1	1.47037e-14	0.145734	0.22	0.087	2.02146e-10	0.152252
Dab2ip	5.50728e-15	0.145657	0.211	0.08	7.57141e-11	0.147414
Sec16a	4.41423e-12	0.145637	0.263	0.124	6.06868e-08	0.184645
Ripk4	8.04881e-29	0.145221	0.121	0.018	1.10655e-24	0.086483
Adcy6	5.64951e-18	0.145056	0.171	0.052	7.76694e-14	0.118196
Abcd1	1.91367e-16	0.144833	0.182	0.061	2.63091e-12	0.126209
Gsta3	9.12735e-14	0.144665	0.133	0.041	1.25483e-09	0.105839
Sash1	2.85637e-12	0.144664	0.275	0.129	3.92694e-08	0.202034
LOC500956	7.55252e-16	0.14464	0.24	0.094	1.03832e-11	0.169791
Memo1	3.82459e-14	0.144573	0.185	0.069	5.25805e-10	0.130556
Igf2bp3	1.12466e-26	0.144542	0.133	0.024	1.54618e-22	0.0933244
Prelid1	1.40373e-12	0.144241	0.497	0.279	1.92984e-08	0.368839
Acsl3	4.9758e-16	0.144142	0.15	0.046	6.84073e-12	0.10886
Mtmr10	1.16422e-15	0.143927	0.171	0.057	1.60056e-11	0.119367
Ern1	1.56531e-18	0.143838	0.168	0.049	2.15199e-14	0.116192
Snx11	3.16411e-18	0.143309	0.156	0.044	4.35001e-14	0.109351
Asb8	2.09881e-13	0.143261	0.202	0.081	2.88544e-09	0.141404
Rnf26	1.62543e-15	0.143193	0.171	0.057	2.23464e-11	0.120539
Aadac	3.59345e-15	0.14294	0.257	0.106	4.94027e-11	0.178295
RT1-N2	2.16791e-18	0.142819	0.147	0.04	2.98045e-14	0.104513
Bcar1	7.11416e-15	0.142795	0.257	0.107	9.78055e-11	0.184154
Il17rb	3.37907e-24	0.142578	0.136	0.027	4.64555e-20	0.0953277
Atg12	1.92965e-12	0.142403	0.211	0.089	2.65288e-08	0.150929
Nudcd2	1.18094e-12	0.142306	0.228	0.099	1.62356e-08	0.162949
LOC103694506	1.90978e-16	0.142272	0.165	0.052	2.62556e-12	0.115361
Efr3a	2.11419e-12	0.142197	0.396	0.21	2.90659e-08	0.283489
Akr1c2	1.79153e-25	0.142076	0.118	0.02	2.46299e-21	0.0879953
Proser2	1.39966e-28	0.142026	0.13	0.021	1.92425e-24	0.0901492
Gatad2a	1.23644e-11	0.141988	0.275	0.133	1.69986e-07	0.196174
Slc25a38	3.14287e-16	0.141979	0.173	0.057	4.32082e-12	0.120199
Plekha1	2.79781e-14	0.141787	0.182	0.067	3.84643e-10	0.127381
Elavl1	2.29541e-14	0.141753	0.526	0.282	3.15573e-10	0.390875
Ccnc	1.46847e-16	0.141589	0.173	0.056	2.01885e-12	0.120199
Tatdn2	7.35276e-14	0.141451	0.185	0.069	1.01086e-09	0.129384
Cyb5r4	3.04658e-13	0.140986	0.199	0.08	4.18844e-09	0.140573
Trip12	4.47277e-12	0.140491	0.431	0.235	6.14916e-08	0.316903
Nat1	3.39618e-14	0.140454	0.194	0.073	4.66907e-10	0.135394
Ptch1	1.59982e-19	0.140389	0.15	0.039	2.19943e-15	0.104172
Spryd4	3.55581e-20	0.140335	0.147	0.037	4.88853e-16	0.102169
Acox3	5.52268e-20	0.140281	0.139	0.034	7.59258e-16	0.0985029
Capn7	1.53775e-16	0.140263	0.162	0.05	2.1141e-12	0.113358
Zcchc24	3.19536e-14	0.140093	0.318	0.147	4.39297e-10	0.222708
Zfp467	1.03365e-14	0.140087	0.176	0.062	1.42106e-10	0.122202
Ttc7a	1.14327e-11	0.139944	0.223	0.1	1.57177e-07	0.157771
Elmod2	4.06383e-17	0.139816	0.162	0.049	5.58695e-13	0.112186
Vps13d	8.1929e-10	0.139789	0.205	0.097	1.12636e-05	0.149267
Plekha6	6.03028e-22	0.139771	0.136	0.03	8.29043e-18	0.0953277
Sec61b	1.03373e-14	0.139558	0.957	0.685	1.42118e-10	1.02927
Slc22a5	1.20511e-19	0.139483	0.142	0.035	1.65678e-15	0.0993343
Taf5l	8.64456e-14	0.1392	0.162	0.057	1.18845e-09	0.115701
Xpot	1.07168e-15	0.139091	0.185	0.064	1.47334e-11	0.128212
R3hdm4	7.41705e-10	0.139013	0.312	0.17	1.0197e-05	0.228077
Hgfac	3.76105e-13	0.138858	0.295	0.136	5.17069e-09	0.211369
Atp5mc3	1.3061e-10	0.138602	0.945	0.669	1.79563e-06	0.950265
Pex11a	2.13126e-23	0.13851	0.136	0.028	2.93005e-19	0.0941558
Kansl2	1.03435e-12	0.138281	0.202	0.083	1.42202e-08	0.140232
Tgfbrap1	1.24503e-15	0.138206	0.179	0.061	1.71166e-11	0.124206
Tm6sf2	6.77896e-14	0.138167	0.197	0.075	9.31971e-10	0.136225
Spg21	2.94391e-12	0.137919	0.387	0.203	4.04729e-08	0.278651
Tada2b	2.99705e-13	0.137878	0.176	0.066	4.12034e-09	0.124546
Sgpp1	5.20333e-12	0.137635	0.237	0.107	7.15354e-08	0.167787
Tdg	1.6307e-10	0.137581	0.188	0.083	2.24189e-06	0.137247
Prkab1	8.27551e-13	0.137436	0.217	0.091	1.13772e-08	0.150249
Kank2	1.02883e-16	0.137314	0.173	0.055	1.41444e-12	0.120199
Zhx1	1.02849e-14	0.137287	0.191	0.07	1.41396e-10	0.132219
RGD735065	9.69465e-10	0.137208	0.309	0.168	1.33282e-05	0.224902
Tank	8.0145e-11	0.137019	0.234	0.111	1.10183e-06	0.1693
Atp11c	9.87529e-12	0.136965	0.179	0.073	1.35766e-07	0.130065
Mmp15	6.50205e-22	0.136906	0.136	0.03	8.93902e-18	0.0941558
Hps4	2.49587e-17	0.136885	0.147	0.042	3.43132e-13	0.104513
Nup98	3.60417e-10	0.136846	0.234	0.115	4.95501e-06	0.165784
Hars	1.23753e-13	0.136844	0.185	0.07	1.70136e-09	0.129384
Ythdf3	6.3102e-15	0.1366	0.176	0.061	8.67526e-11	0.122202
Kcmf1	2.49877e-10	0.13658	0.324	0.174	3.43531e-06	0.230231
LOC103689931	5.58192e-13	0.136542	0.526	0.29	7.67402e-09	0.396394
Cdc34	1.00082e-09	0.136316	0.28	0.148	1.37593e-05	0.204868
Pxmp4	1.86392e-21	0.136104	0.136	0.03	2.56252e-17	0.0941558
Entpd8	1.14747e-22	0.136039	0.133	0.028	1.57754e-18	0.0921525
Tmem260	1.60602e-18	0.135966	0.147	0.04	2.20795e-14	0.102169
Pum1	2.12759e-11	0.135905	0.306	0.155	2.92501e-07	0.218211
Tyk2	4.5884e-13	0.135439	0.171	0.063	6.30813e-09	0.120539
Enc1	4.27409e-18	0.135236	0.116	0.026	5.87603e-14	0.0868234
Lyrm9	1.8614e-15	0.135178	0.165	0.054	2.55905e-11	0.114189
Ssna1	8.9238e-11	0.135158	0.301	0.154	1.22684e-06	0.215376
AABR07035839.1	2.32563e-24	0.135046	0.159	0.036	3.19728e-20	0.110182
Arhgap12	3.25761e-13	0.135002	0.208	0.084	4.47856e-09	0.144239
Arfgef2	2.5091e-12	0.134994	0.185	0.074	3.44951e-08	0.130556
Srsf4	2.66358e-10	0.134915	0.275	0.14	3.66189e-06	0.195834
Smurf2	1.14171e-11	0.134899	0.249	0.116	1.56962e-07	0.174629
Fastk	4.76962e-13	0.134808	0.199	0.08	6.55728e-09	0.138229
Ggact	5.20864e-18	0.134709	0.136	0.035	7.16084e-14	0.0976714
Narf	1.21291e-13	0.134599	0.171	0.062	1.66751e-09	0.119367
Mpv17l	4.96445e-23	0.134503	0.133	0.027	6.82513e-19	0.0933244
P2ry2	3.49951e-20	0.134381	0.147	0.037	4.81112e-16	0.102169
Ahctf1	9.65829e-10	0.13438	0.199	0.094	1.32782e-05	0.144088
Abhd17a	6.92195e-13	0.134287	0.494	0.272	9.51629e-09	0.368348
Rtn4ip1	1.48518e-19	0.134242	0.142	0.035	2.04183e-15	0.0981625
Map3k7	1.52988e-12	0.134212	0.165	0.062	2.10329e-08	0.117705
Atp1a1	2.42305e-24	0.134076	0.691	0.325	3.3312e-20	0.544378
Chmp7	4.51242e-13	0.134029	0.179	0.068	6.20367e-09	0.125377
Hacl1	5.67078e-13	0.133942	0.324	0.156	7.79618e-09	0.237566
Csnk1d	1.0299e-10	0.133941	0.301	0.155	1.41591e-06	0.21186
Gss	4.90824e-15	0.133687	0.159	0.052	6.74785e-11	0.113698
Pdia6	3.63811e-10	0.13351	0.754	0.485	5.00167e-06	0.617109
Il11ra1	3.40626e-12	0.133429	0.199	0.083	4.68292e-08	0.140573
Pten	6.39138e-11	0.133366	0.332	0.175	8.78687e-07	0.236241
Cse1l	1.08357e-11	0.133361	0.199	0.085	1.48969e-07	0.139401
Pim3	5.72814e-13	0.133324	0.205	0.083	7.87504e-09	0.146923
Gpr89b	4.26259e-11	0.133293	0.191	0.082	5.8602e-07	0.135734
Spsb3	5.66002e-12	0.132947	0.179	0.072	7.78139e-08	0.126549
C2cd2l	9.07769e-15	0.132942	0.15	0.048	1.248e-10	0.105344
Hm13	8.16788e-10	0.132905	0.321	0.176	1.12292e-05	0.230571
Micu1	5.11273e-13	0.132735	0.176	0.067	7.02899e-09	0.122202
Tnpo2	8.87236e-13	0.132664	0.168	0.063	1.21977e-08	0.118536
Dgat1	1.05116e-12	0.132664	0.171	0.065	1.44514e-08	0.119367
Ngly1	2.47217e-10	0.132539	0.266	0.134	3.39874e-06	0.188992
AABR07039328.2	8.50229e-12	0.132492	0.179	0.073	1.16889e-07	0.125377
Selenot	4.44477e-11	0.132482	0.22	0.1	6.11066e-07	0.155768
Tmcc3	1.72508e-12	0.132465	0.188	0.075	2.37164e-08	0.133731
AABR07007068.1	4.5795e-27	0.132457	0.118	0.019	6.29589e-23	0.0821359
Pde3b	1.11223e-18	0.132327	0.145	0.038	1.5291e-14	0.100166
Tef	6.50431e-13	0.131816	0.162	0.059	8.94212e-09	0.115701
Bap1	1.87192e-12	0.131798	0.179	0.07	2.57352e-08	0.126549
Ube2d3	5.0549e-13	0.131658	0.714	0.418	6.94947e-09	0.564074
Usp32	2.00069e-10	0.131445	0.217	0.101	2.75054e-06	0.156108
Dcaf1	1.01514e-12	0.131415	0.185	0.073	1.39561e-08	0.128212
NEWGENE-619861	1.9919e-11	0.131356	0.783	0.509	2.73847e-07	0.658648
Mppe1	2.78595e-13	0.131279	0.159	0.056	3.83013e-09	0.112186
Fam98a	3.80297e-15	0.131203	0.162	0.053	5.22832e-11	0.112186
Stk11	2.16858e-11	0.131159	0.217	0.097	2.98136e-07	0.151421
LOC108348190	1.55074e-22	0.130993	0.124	0.025	2.13195e-18	0.0861426
Gstt1	5.86661e-10	0.130984	0.338	0.183	8.06541e-06	0.25412
Gak	8.59385e-10	0.13091	0.251	0.127	1.18148e-05	0.18132
Chfr	1.16878e-13	0.13089	0.162	0.057	1.60683e-09	0.113358
RGD1564804	5.81767e-11	0.130833	0.266	0.129	7.99813e-07	0.190164
Apba3	4.22661e-11	0.130787	0.214	0.096	5.81075e-07	0.150589
Hmgcl	1.41037e-12	0.130753	0.292	0.138	1.93898e-08	0.207854
Rab9a	1.07771e-10	0.130718	0.373	0.204	1.48164e-06	0.271809
LOC100910882	9.53958e-09	0.13054	0.295	0.164	0.00013115	0.216548
Tyw1	7.59144e-14	0.1305	0.165	0.058	1.04367e-09	0.114189
Scyl2	9.03683e-14	0.1305	0.162	0.057	1.24238e-09	0.113358
RGD1304567	1.01336e-10	0.130492	0.197	0.087	1.39316e-06	0.140913
AY172581.15	3.60581e-16	0.130267	0.136	0.038	4.95727e-12	0.0964996
Etl4	9.51371e-15	0.130113	0.176	0.061	1.30794e-10	0.123374
Gnl3l	9.42667e-10	0.129979	0.246	0.123	1.29598e-05	0.176141
Rnf126	5.63224e-13	0.129884	0.185	0.071	7.74321e-09	0.128212
Msrb2	9.70583e-14	0.129801	0.165	0.058	1.33436e-09	0.115361
Manea	3.47492e-15	0.129715	0.147	0.046	4.77732e-11	0.103341
Rassf6	7.18481e-21	0.129545	0.13	0.029	9.87767e-17	0.0901492
Pcbp4	1.25002e-13	0.129413	0.165	0.058	1.71853e-09	0.115361
Fzd4	6.4654e-14	0.129236	0.228	0.093	8.88864e-10	0.159434
Zfand6	5.5686e-09	0.129084	0.454	0.278	7.65572e-05	0.344086
Rad21	7.83419e-10	0.129032	0.301	0.16	1.07705e-05	0.215681
Gtf3a	3.97287e-10	0.128945	0.228	0.11	5.4619e-06	0.160606
Slc35a3	4.09632e-13	0.128944	0.162	0.058	5.63162e-09	0.113358
Entpd4	1.37214e-15	0.128928	0.15	0.046	1.88642e-11	0.104172
Klhdc3	8.35631e-10	0.128869	0.22	0.106	1.14883e-05	0.156939
Ndufs1	4.31176e-13	0.128863	0.159	0.057	5.92781e-09	0.111354
Senp6	6.70485e-12	0.128817	0.303	0.15	9.21783e-08	0.213864
Mblac2	1.52235e-21	0.12849	0.118	0.024	2.09292e-17	0.0833078
Ankrd13c	4.544e-10	0.128465	0.249	0.124	6.24709e-06	0.175801
Phtf1	5.06417e-16	0.128451	0.147	0.044	6.96221e-12	0.102169
Gbf1	1.75519e-11	0.128242	0.208	0.091	2.41304e-07	0.144239
Gopc	1.24243e-12	0.128193	0.179	0.069	1.7081e-08	0.124206
Tmed4	3.80192e-11	0.128162	0.199	0.087	5.22687e-07	0.140573
Nqo1	2.04433e-12	0.128057	0.127	0.041	2.81054e-08	0.0960085
Ccdc126	3.50369e-15	0.128	0.159	0.051	4.81687e-11	0.110182
Fgfr4	2.05298e-21	0.12777	0.121	0.025	2.82244e-17	0.0853111
Plekhb2	4.78824e-12	0.127697	0.26	0.12	6.58287e-08	0.183814
LOC100912405	5.34317e-19	0.127683	0.107	0.022	7.34579e-15	0.0796416
RGD1308147	4.33585e-16	0.12749	0.139	0.04	5.96093e-12	0.097331
Rbfa	3.0909e-10	0.127412	0.197	0.089	4.24937e-06	0.139741
Il13ra1	1.79629e-14	0.12736	0.364	0.175	2.46954e-10	0.267652
Tbl1x	3.78155e-10	0.127202	0.309	0.164	5.19887e-06	0.222217
Ndufaf4	3.26868e-15	0.127181	0.145	0.044	4.49379e-11	0.100166
Mkks	1.98185e-09	0.127179	0.37	0.211	2.72465e-05	0.271318
Abhd6	6.51152e-13	0.127087	0.168	0.062	8.95204e-09	0.116192
Sumf1	1.35584e-09	0.127075	0.211	0.101	1.86401e-05	0.149758
Tnfrsf1a	3.5263e-13	0.126963	0.396	0.201	4.84796e-09	0.286173
Rap2c	7.22173e-11	0.126953	0.197	0.086	9.92844e-07	0.138569
C2cd2	3.14001e-18	0.126919	0.136	0.035	4.31689e-14	0.0941558
Arl8b	1.48263e-10	0.126863	0.301	0.156	2.03833e-06	0.209517
Ubqln4	2.86475e-11	0.126829	0.182	0.076	3.93847e-07	0.127381
Bmf	8.61336e-26	0.126786	0.118	0.02	1.18417e-21	0.0821359
Slc4a2	4.28585e-11	0.126786	0.168	0.068	5.89219e-07	0.117364
Pcmtd2	1.00868e-10	0.126628	0.263	0.129	1.38673e-06	0.184645
Dnmbp	5.9031e-13	0.126391	0.136	0.045	8.11558e-09	0.0976714
Xbp1	6.49053e-14	0.126352	0.153	0.051	8.92318e-10	0.107348
Fat1	4.29367e-19	0.126252	0.127	0.03	5.90294e-15	0.0881459
Tmem60	8.07788e-11	0.126201	0.202	0.09	1.11055e-06	0.140232
Itih2	1.08245e-12	0.126066	0.179	0.069	1.48816e-08	0.126549
Ecpas	2.76335e-09	0.125947	0.249	0.128	3.79905e-05	0.17546
Slmap	8.93145e-11	0.125826	0.197	0.086	1.2279e-06	0.138569
Hsd17b2	4.25641e-12	0.125694	0.327	0.162	5.85171e-08	0.263649
Uba3	4.55813e-12	0.125597	0.182	0.073	6.26652e-08	0.126209
Adipor2	5.97724e-11	0.12542	0.168	0.068	8.2175e-07	0.119708
AC128848.1	6.71544e-17	0.125419	0.139	0.038	9.23238e-13	0.0961591
Acvr1	5.00848e-16	0.125327	0.133	0.037	6.88566e-12	0.0933244
Cox19	1.0777e-09	0.12526	0.272	0.141	1.48163e-05	0.192999
Hrg	9.81936e-23	0.12525	0.896	0.499	1.34997e-18	0.916891
Anxa6	1.11243e-10	0.12517	0.335	0.177	1.52937e-06	0.245275
LOC100359539	0.433942	0.125115	0.017	0.012	1	0.0221254
Smim19	1.20191e-09	0.124915	0.231	0.114	1.65239e-05	0.161437
Tsn	4.74452e-08	0.124764	0.246	0.134	0.000652277	0.178485
Nudt3	2.10815e-10	0.124677	0.208	0.095	2.89828e-06	0.146582
Trim23	2.2946e-17	0.124438	0.133	0.035	3.15461e-13	0.0921525
Acsf2	5.18805e-10	0.124389	0.257	0.129	7.13252e-06	0.186498
Pik3c2g	2.61762e-19	0.124343	0.124	0.028	3.5987e-15	0.0884863
Svil	4.54609e-14	0.124287	0.162	0.055	6.24996e-10	0.113358
Zfp592	4.25891e-10	0.124251	0.182	0.08	5.85515e-06	0.128553
Traf4	1.04486e-12	0.124008	0.153	0.055	1.43647e-08	0.107348
Gfpt1	8.9603e-13	0.123919	0.22	0.092	1.23186e-08	0.154596
Cstf2t	8.88931e-13	0.123914	0.15	0.053	1.2221e-08	0.105344
Slc6a6	2.95266e-10	0.123885	0.168	0.071	4.05932e-06	0.119367
Pja2	5.96977e-11	0.123792	0.324	0.168	8.20725e-07	0.231403
Ctnnbip1	2.37723e-10	0.123306	0.173	0.074	3.26822e-06	0.123715
Amd1	9.39251e-11	0.12327	0.341	0.182	1.29128e-06	0.24811
Adam28	3.9405e-13	0.123227	0.147	0.05	5.4174e-09	0.105685
Slc16a4	1.03528e-17	0.123146	0.127	0.032	1.4233e-13	0.0893177
Pigc	7.82043e-11	0.123118	0.173	0.072	1.07515e-06	0.121371
Lypla2	1.17419e-10	0.123058	0.289	0.147	1.61428e-06	0.201503
Ptpmt1	2.31319e-08	0.122795	0.277	0.154	0.000318017	0.199349
Lonp2	3.06788e-15	0.122776	0.584	0.305	4.21772e-11	0.454834
Sec31a	8.1776e-08	0.122721	0.217	0.115	0.00112426	0.15728
Usp34	1.23608e-10	0.122541	0.199	0.088	1.69936e-06	0.140573
Dhx32	9.58639e-13	0.122447	0.153	0.054	1.31794e-08	0.107348
Ap3m1	1.68974e-11	0.122447	0.179	0.073	2.32306e-07	0.124206
Ythdf1	3.2868e-08	0.122447	0.22	0.115	0.000451869	0.159283
Mlc1	7.33874e-23	0.122346	0.092	0.013	1.00893e-18	0.0699654
Yars	8.5105e-11	0.122161	0.179	0.075	1.17002e-06	0.125377
Ubqln2	6.21294e-12	0.122156	0.156	0.058	8.54155e-08	0.109351
Luc7l2	3.43129e-10	0.122023	0.312	0.165	4.71733e-06	0.222217
Qprt	5.70494e-11	0.121966	0.358	0.19	7.84316e-07	0.266821
Nfib	1.95323e-12	0.12178	0.179	0.069	2.6853e-08	0.125377
Erc1	1.10348e-14	0.12176	0.147	0.046	1.51706e-10	0.102169
Cpsf7	2.12347e-09	0.12169	0.176	0.079	2.91935e-05	0.128062
Aifm1	1.34985e-09	0.121662	0.28	0.147	1.85577e-05	0.199009
Dcaf5	4.86976e-12	0.121577	0.165	0.063	6.69495e-08	0.114189
Rhot1	4.36982e-11	0.121399	0.179	0.074	6.00762e-07	0.125377
Xylt2	1.09495e-10	0.121399	0.182	0.078	1.50534e-06	0.126209
Slc2a5	1.61652e-16	0.121345	0.121	0.031	2.22239e-12	0.0853111
Herc4	5.65723e-12	0.121301	0.179	0.071	7.77756e-08	0.124206
Tmem214	9.76456e-11	0.121018	0.179	0.076	1.34243e-06	0.125377
Fzd1	1.09768e-13	0.12099	0.153	0.052	1.50909e-09	0.108519
Echdc1	3.16898e-10	0.120919	0.171	0.072	4.35672e-06	0.121711
Usp8	3.0602e-08	0.120846	0.249	0.134	0.000420717	0.179316
Ireb2	2.09502e-14	0.12077	0.139	0.043	2.88023e-10	0.097331
Hddc3	2.93416e-11	0.12072	0.171	0.069	4.03388e-07	0.119367
Atg2a	5.67242e-13	0.120685	0.147	0.051	7.79844e-09	0.103341
Pkn2	1.17321e-10	0.120358	0.234	0.11	1.61292e-06	0.164612
Nsun2	2.67669e-10	0.120123	0.211	0.097	3.67992e-06	0.146242
Ctbs	1.11549e-09	0.119957	0.367	0.207	1.53358e-05	0.268483
Kdelr2	7.08892e-11	0.119952	0.173	0.072	9.74585e-07	0.120199
Mapk1ip1l	2.18623e-11	0.119928	0.156	0.06	3.00563e-07	0.110523
Pts	3.06512e-13	0.119902	0.15	0.051	4.21393e-09	0.104172
Vcp	1.29848e-10	0.119811	0.858	0.601	1.78516e-06	0.764834
Cdc40	6.05741e-11	0.119774	0.179	0.075	8.32773e-07	0.124206
Prkd3	5.95079e-11	0.119699	0.182	0.076	8.18114e-07	0.128553
Brcc3	1.89565e-09	0.119299	0.246	0.124	2.60614e-05	0.172626
Grem2	8.3815e-22	0.119202	0.11	0.02	1.15229e-17	0.076126
Slco1a1	1.83805e-12	0.118836	0.147	0.052	2.52695e-08	0.104513
Ptgfrn	8.58391e-15	0.118762	0.13	0.038	1.18012e-10	0.0901492
Dnajb12	6.33033e-10	0.118637	0.211	0.099	8.70293e-06	0.146242
Tmem53	2.22586e-10	0.1186	0.199	0.09	3.06011e-06	0.138229
Rnf13	5.57303e-09	0.118454	0.332	0.188	7.6618e-05	0.238584
Cox16	4.33819e-08	0.118229	0.35	0.208	0.000596414	0.257295
Parg	6.00614e-11	0.1181	0.165	0.066	8.25724e-07	0.114189
Nectin2	2.71351e-10	0.117986	0.277	0.14	3.73053e-06	0.195834
Mrps18b	3.59007e-08	0.117847	0.257	0.141	0.000493563	0.184154
Wwc1	3.64609e-21	0.117582	0.11	0.021	5.01264e-17	0.076126
RGD1307100	3.30819e-09	0.117406	0.338	0.191	4.54809e-05	0.243763
Apoa4	1.67367e-12	0.117102	0.725	0.483	2.30096e-08	0.884357
Ptpn11	1.74124e-09	0.117044	0.223	0.108	2.39386e-05	0.156599
Lrpprc	2.49216e-08	0.116792	0.292	0.163	0.000342622	0.21806
Zranb1	5.89755e-11	0.116776	0.145	0.055	8.10795e-07	0.10251
Hdac3	4.04185e-11	0.116722	0.159	0.062	5.55674e-07	0.110182
Tec	1.08026e-10	0.116722	0.156	0.062	1.48515e-06	0.109351
Taf15	2.49606e-09	0.116624	0.208	0.1	3.43158e-05	0.147754
Ube2g2	7.99089e-10	0.11662	0.197	0.09	1.09859e-05	0.136225
G3bp1	2.37687e-08	0.116408	0.408	0.246	0.000326772	0.30602
Ufm1	9.60632e-09	0.116395	0.387	0.228	0.000132068	0.285001
Tpcn2	2.28773e-13	0.116325	0.139	0.045	3.14517e-09	0.0961591
Cited2	4.1198e-09	0.116235	0.315	0.173	5.6639e-05	0.23937
Lsm12	4.3606e-09	0.116213	0.399	0.235	5.99495e-05	0.287004
Zfp91	1.25973e-09	0.116014	0.41	0.236	1.73188e-05	0.307227
Slc39a7	5.65948e-09	0.116006	0.306	0.17	7.78066e-05	0.213523
Rnf187	4.51013e-07	0.115949	0.266	0.155	0.00620052	0.197196
Kpna1	1.2247e-08	0.115903	0.228	0.117	0.000168371	0.161778
Pard3	3.00311e-15	0.115864	0.124	0.034	4.12867e-11	0.0873144
Zfpm1	4.15627e-10	0.115831	0.272	0.137	5.71403e-06	0.189484
Cry2	2.98175e-11	0.11572	0.15	0.057	4.09931e-07	0.105344
Lox	0.000764628	0.115678	0.026	0.008	1	0.0369995
LOC103693430	1.44621e-07	0.115643	0.543	0.358	0.00198825	0.454157
Ap4s1	6.67811e-09	0.115538	0.182	0.085	9.18107e-05	0.128553
Il33	4.49606e-14	0.115498	0.228	0.092	6.18119e-10	0.164953
Epb41l4b	5.28118e-23	0.115199	0.098	0.015	7.26056e-19	0.0692846
Eif3j	5.57492e-11	0.115188	0.422	0.236	7.66441e-07	0.312406
AABR07054126.1	2.07149e-15	0.115143	0.127	0.035	2.84788e-11	0.0928333
Otub2	1.4776e-17	0.115035	0.101	0.021	2.0314e-13	0.0724598
Prpsap1	1.24043e-09	0.114985	0.275	0.142	1.70535e-05	0.192659
Stx18	4.6438e-11	0.114942	0.15	0.057	6.3843e-07	0.105344
Ngef	3.86987e-22	0.114792	0.095	0.015	5.3203e-18	0.0684531
Gpr180	3.03699e-12	0.114592	0.145	0.051	4.17526e-08	0.100166
Lig3	1.69316e-11	0.114399	0.159	0.061	2.32776e-07	0.110182
LOC680875	1.68202e-17	0.114392	0.13	0.033	2.31244e-13	0.0901492
AABR07069728.1	2.05461e-26	0.113854	0.087	0.01	2.82467e-22	0.0644465
Pcbp2	4.83516e-09	0.113819	0.208	0.101	6.64738e-05	0.145411
Nedd9	1.04135e-08	0.113698	0.234	0.12	0.000143165	0.166956
Alas1	2.56447e-09	0.113503	0.295	0.158	3.52563e-05	0.22426
Bscl2	1.08709e-08	0.113419	0.179	0.084	0.000149453	0.125377
Kdm5c	2.63421e-10	0.113359	0.159	0.065	3.62151e-06	0.111354
Adnp	3.03715e-09	0.113322	0.309	0.168	4.17547e-05	0.222558
Ndufa10	1.70121e-10	0.113307	0.217	0.099	2.33883e-06	0.150249
Ak3	1.65212e-09	0.11315	0.428	0.25	2.27133e-05	0.3149
Dixdc1	3.086e-15	0.11308	0.124	0.034	4.24264e-11	0.0873144
Rtcb	1.37788e-07	0.113028	0.22	0.118	0.0018943	0.155768
Iars	8.7354e-11	0.112973	0.162	0.065	1.20094e-06	0.112186
Mtap	5.72672e-10	0.112684	0.173	0.075	7.87309e-06	0.120199
Stim2	1.781e-09	0.112661	0.176	0.079	2.44852e-05	0.124546
Adh7	7.42839e-23	0.11263	0.092	0.013	1.02126e-18	0.0664498
ST7	1.63862e-12	0.112535	0.13	0.042	2.25277e-08	0.0913211
Mbd6	1.05246e-09	0.112445	0.165	0.071	1.44692e-05	0.115361
Nfyb	1.28156e-08	0.112299	0.223	0.113	0.000176189	0.156599
Cmya5	4.25936e-16	0.111907	0.11	0.026	5.85577e-12	0.0793012
Ifrd1	1.50372e-09	0.111687	0.223	0.108	2.06732e-05	0.15743
Cnbp	2.7564e-10	0.111673	0.887	0.6	3.78949e-06	0.761842
Vps4b	1.20743e-07	0.111557	0.289	0.166	0.00165998	0.208535
Slc7a2	2.96331e-13	0.111336	0.139	0.045	4.07396e-09	0.097331
LOC100362149	5.02095e-10	0.111328	0.416	0.238	6.9028e-06	0.311574
Creld1	2.78e-09	0.111269	0.182	0.083	3.82194e-05	0.127381
Srp68	1.83594e-07	0.110992	0.197	0.102	0.00252405	0.139741
Acvr1c	1.86316e-17	0.110989	0.104	0.022	2.56147e-13	0.0732912
Rab3ip	1.94984e-11	0.110852	0.214	0.093	2.68064e-07	0.150589
Noct	8.79675e-22	0.110726	0.098	0.016	1.20938e-17	0.0692846
Mug2	8.91862e-10	0.110613	0.202	0.093	1.22613e-05	0.14492
Rab5if	3.57291e-12	0.110261	0.777	0.462	4.91204e-08	0.616805
Hiatl3	1.52506e-08	0.110141	0.173	0.081	0.000209665	0.121371
Atf3	2.2065e-09	0.110027	0.121	0.046	3.0335e-05	0.0943456
Lyrm2	2.02469e-08	0.109998	0.205	0.102	0.000278354	0.146923
Cadps2	3.18981e-17	0.109911	0.11	0.025	4.38535e-13	0.076126
LOC108350502	1.71076e-08	0.109854	0.275	0.149	0.000235195	0.197346
Mgat1	8.53071e-11	0.109287	0.338	0.177	1.1728e-06	0.237904
Tsc22d2	9.29669e-10	0.109254	0.173	0.075	1.27811e-05	0.120199
Nuak2	4.73241e-10	0.109124	0.162	0.067	6.50612e-06	0.112186
Fdx2	2.49628e-09	0.108778	0.217	0.105	3.43188e-05	0.152592
Arntl	1.4033e-10	0.108722	0.127	0.046	1.92926e-06	0.0916615
Gpr108	1.01566e-08	0.108654	0.22	0.111	0.000139633	0.152252
Stap2	3.23562e-10	0.108616	0.165	0.068	4.44833e-06	0.115361
Sos1	9.3883e-10	0.108616	0.165	0.07	1.2907e-05	0.115361
Neu1	6.59129e-09	0.108412	0.22	0.109	9.0617e-05	0.153424
Mpp5	4.929e-09	0.108016	0.188	0.088	6.77638e-05	0.133731
Mrpl54	1.87195e-11	0.107899	0.572	0.331	2.57355e-07	0.433135
Ppfia1	4.63968e-10	0.10722	0.171	0.072	6.37863e-06	0.118196
Atp6v0d1	2.59915e-08	0.106751	0.405	0.243	0.000357331	0.301558
RGD1311595	2.38724e-08	0.106746	0.176	0.084	0.000328198	0.125718
Elac2	2.68516e-12	0.106597	0.124	0.04	3.69155e-08	0.0861426
Nim1k	7.04034e-18	0.106552	0.107	0.023	9.67905e-14	0.0741227
Zc3h14	4.18162e-09	0.106481	0.176	0.08	5.74889e-05	0.123374
RGD1310127	6.93287e-14	0.106433	0.11	0.03	9.53131e-10	0.0772979
Mta1	3.02591e-07	0.10637	0.173	0.088	0.00416002	0.124886
Mavs	5.55132e-11	0.106341	0.124	0.043	7.63195e-07	0.0873144
Mapkap1	2.75564e-07	0.106307	0.199	0.105	0.00378845	0.141744
Glce	5.72936e-09	0.105999	0.139	0.057	7.87672e-05	0.0985029
Pigh	2.15298e-12	0.105918	0.116	0.035	2.95992e-08	0.0813045
Epcam	4.71314e-15	0.10589	0.107	0.027	6.47963e-11	0.0752945
RGD1306063	4.07026e-08	0.105735	0.289	0.162	0.00055958	0.205019
Pik3ap1	2.31269e-08	0.105674	0.191	0.093	0.000317948	0.136906
Fam162a	4.47849e-11	0.10552	0.468	0.264	6.15702e-07	0.348806
Rabgap1	1.35407e-08	0.105407	0.194	0.094	0.000186157	0.135394
Fbxo31	3.19838e-09	0.105363	0.217	0.105	4.39713e-05	0.151421
Slc22a18	4.05406e-11	0.105187	0.422	0.227	5.57352e-07	0.315921
Ptprj	5.42828e-12	0.105182	0.266	0.122	7.46281e-08	0.186649
RGD1565989	4.86757e-10	0.105179	0.165	0.069	6.69193e-06	0.115361
Timm10b	9.04044e-09	0.105122	0.249	0.129	0.000124288	0.174629
Hdgf	4.42102e-07	0.104832	0.223	0.122	0.00607801	0.160946
Clmn	1.86413e-16	0.104795	0.104	0.024	2.5628e-12	0.0721194
Fam219b	2.36006e-09	0.104726	0.147	0.061	3.24461e-05	0.103341
Mpst	2.89544e-09	0.104646	0.465	0.276	3.98064e-05	0.347634
Cant1	2.88812e-08	0.104622	0.153	0.069	0.000397059	0.107348
Mtch2	9.76584e-11	0.104557	0.431	0.239	1.34261e-06	0.31456
Orai3	9.76975e-09	0.104404	0.13	0.053	0.000134315	0.0924929
Sgta	2.02178e-07	0.10402	0.231	0.126	0.00277955	0.166125
Aff4	4.34609e-09	0.103859	0.277	0.146	5.975e-05	0.197006
Ilvbl	6.29079e-08	0.103795	0.168	0.08	0.000864857	0.117364
Bag3	4.10394e-10	0.103665	0.145	0.057	5.6421e-06	0.100166
Hmgb1	2.43238e-09	0.103653	0.168	0.073	3.34404e-05	0.116192
Rab22a	5.02212e-09	0.10361	0.159	0.069	6.9044e-05	0.110182
Irf3	5.39013e-08	0.103473	0.266	0.146	0.000741035	0.190164
Cisd3	1.76566e-07	0.103385	0.269	0.152	0.00242742	0.19334
Skiv2l	5.06089e-09	0.103276	0.142	0.059	6.95771e-05	0.0993343
Poldip2	1.03452e-07	0.103173	0.208	0.108	0.00142226	0.148926
Vav2	1.08283e-09	0.103082	0.156	0.065	1.48868e-05	0.108179
Gimd1	1.57423e-13	0.103082	0.101	0.026	2.16425e-09	0.0736316
Mindy1	5.66798e-10	0.102984	0.139	0.054	7.79234e-06	0.0961591
Aldh1l1	2.843e-11	0.102934	0.127	0.044	3.90856e-07	0.0893177
Etfa	6.80561e-11	0.102862	0.601	0.359	9.35635e-07	0.47925
Gatc	4.98033e-08	0.102851	0.199	0.1	0.000684696	0.140573
Tmem98	5.04052e-11	0.102726	0.243	0.113	6.9297e-07	0.170622
Naxd	9.72384e-08	0.102671	0.211	0.11	0.00133683	0.148586
Ptdss2	8.45857e-10	0.102446	0.136	0.053	1.16288e-05	0.0941558
Ypel5	2.82744e-07	0.102326	0.306	0.181	0.00388717	0.219383
Sphk2	5.29535e-08	0.10229	0.191	0.094	0.000728004	0.133391
Depdc7	4.424e-11	0.102265	0.286	0.139	6.08212e-07	0.200672
Dera	1.75725e-07	0.102087	0.321	0.189	0.00241587	0.230231
Zfp68	9.10819e-09	0.10204	0.173	0.08	0.000125219	0.120199
Arhgap29	2.12886e-11	0.101903	0.324	0.162	2.92676e-07	0.240588
Tfg	7.93857e-08	0.101899	0.266	0.148	0.00109139	0.185477
Amz2	1.24134e-10	0.101846	0.124	0.044	1.70659e-06	0.0861426
Mvd	1.22132e-05	0.101754	0.095	0.043	0.167906	0.0788101
Pex2	5.88252e-08	0.101749	0.165	0.078	0.000808729	0.115361
Prelid2	1.43105e-09	0.101692	0.156	0.065	1.96741e-05	0.109351
Mad2l1bp	1.88039e-10	0.101603	0.127	0.046	2.58516e-06	0.0881459
Taf13	3.89276e-09	0.101515	0.171	0.076	5.35177e-05	0.118196
Uqcc1	1.82337e-09	0.101513	0.133	0.052	2.50677e-05	0.0921525
LOC103693015	2.42452e-10	0.101451	0.121	0.043	3.33323e-06	0.0853111
Ap3s1	3.38277e-08	0.101429	0.176	0.084	0.000465063	0.122202
Wwc3	3.12536e-10	0.101272	0.136	0.051	4.29674e-06	0.0941558
Oplah	1.24296e-07	0.101068	0.197	0.1	0.00170882	0.143257
Acat1	1.63265e-08	0.101065	0.41	0.245	0.000224457	0.303712
Fbxw2	1.02742e-06	0.100946	0.275	0.163	0.014125	0.200862
Tbc1d8b	1.62604e-12	0.100835	0.113	0.034	2.23548e-08	0.0781293
Bche	1.0167e-19	0.100788	0.09	0.015	1.39775e-15	0.0621028
Mid1ip1	4.61952e-07	0.100755	0.266	0.153	0.00635092	0.192999
Sucla2	5.13695e-08	0.100706	0.321	0.184	0.000706228	0.226715
Bzw1	1.34281e-07	0.100702	0.211	0.111	0.00184609	0.147414
Aamdc	3.48774e-08	0.100639	0.194	0.095	0.000479495	0.13891
Appbp2	4.57962e-08	0.100575	0.194	0.096	0.000629606	0.135394
RGD1561149	1.22667e-17	0.10054	0.092	0.018	1.68642e-13	0.0641061
[truncated: 11,688 more rows]

## Sheet: cluster-3
	p_val	avg_log2FC	pct.1	pct.2	p_val_adj	avg_exp
Apoa2	2.72354e-99	1.633	0.988	0.663	3.74433e-95	2.86449
Apoc2	6.5276e-128	1.61166	1	0.645	8.97415e-124	2.91574
Rbp4	4.52338e-131	1.54217	1	0.737	6.21874e-127	3.69705
Ambp	6.21977e-99	1.43805	1	0.675	8.55094e-95	2.74801
LOC100360095	5.72907e-10	1.43126	0.613	0.573	7.87632e-06	1.75401
Apoa1	1.25703e-98	1.42317	0.997	0.689	1.72816e-94	2.82485
Spink1l	5.18749e-92	1.41301	0.963	0.525	7.13176e-88	2.00141
Mgst1	1.64754e-113	1.40381	1	0.705	2.26503e-109	3.1662
Apoh	1.22041e-109	1.40199	1	0.664	1.67782e-105	2.77607
LOC500712	4.23242e-104	1.34649	1	0.641	5.81874e-100	2.89138
Apob	4.24913e-102	1.33858	1	0.65	5.8417e-98	2.85168
Orm1	7.23721e-97	1.33693	0.935	0.484	9.94972e-93	1.69392
Rarres2	8.14023e-125	1.31665	1	0.537	1.11912e-120	1.9338
Fgg	1.35633e-101	1.31503	1	0.584	1.86469e-97	2.54785
Fetub	8.54253e-95	1.31108	1	0.668	1.17443e-90	2.51231
Cyp4a2	1.02411e-70	1.30136	0.681	0.254	1.40795e-66	1.26803
Apoc4	3.67325e-130	1.28944	0.997	0.535	5.04999e-126	1.86913
LOC259244	3.99806e-54	1.27796	0.95	0.61	5.49653e-50	1.96103
Serpina3c	8.49415e-98	1.27451	1	0.634	1.16778e-93	2.71564
Hpx	4.11711e-91	1.27135	1	0.654	5.66021e-87	2.64621
Apom	1.00444e-140	1.26028	0.969	0.367	1.38091e-136	1.39377
Itih4	1.7976e-101	1.24779	1	0.57	2.47134e-97	2.12784
Hp	2.62198e-90	1.23331	1	0.817	3.6047e-86	3.57111
Acsl1	1.02596e-96	1.22745	1	0.61	1.41049e-92	2.48042
Tmem205	2.24307e-130	1.22601	0.997	0.595	3.08377e-126	1.77719
Apoc3	1.0272e-98	1.22558	1	0.77	1.41219e-94	4.33432
Dbi	5.17173e-102	1.17897	1	0.786	7.1101e-98	2.668
Fgb	6.63017e-87	1.17675	1	0.686	9.11515e-83	2.89539
F2	1.64975e-95	1.15598	0.997	0.549	2.26807e-91	1.93543
LOC100910877	1.14693e-50	1.15424	0.923	0.705	1.5768e-46	2.20377
Igf1	1.6608e-111	1.14391	1	0.618	2.28326e-107	2.14984
AABR07004549.1	1.647e-63	1.13952	0.867	0.532	2.26429e-59	1.90018
Gc	2.24316e-76	1.13489	1	0.793	3.08389e-72	3.50073
Vtn	2.61406e-82	1.13465	1	0.648	3.59381e-78	2.35697
Cyp2c13	7.49194e-89	1.12336	1	0.608	1.02999e-84	2.5088
AABR07047899.1	6.15166e-98	1.12096	0.805	0.26	8.45731e-94	1.03104
Cyp2c23	4.69218e-94	1.11682	0.997	0.559	6.45081e-90	2.03185
C3	1.97738e-74	1.11416	1	0.729	2.7185e-70	2.7499
Pck1	3.87495e-76	1.08696	1	0.677	5.32728e-72	3.06447
Cps1	2.94321e-82	1.08579	0.981	0.583	4.04633e-78	2.27788
Fn1	2.5143e-94	1.07755	1	0.534	3.45666e-90	1.9654
C8g	1.43128e-122	1.07635	0.994	0.504	1.96772e-118	1.49814
LOC297568	2.08601e-73	1.07633	0.997	0.683	2.86784e-69	2.73228
Hamp	2.32612e-38	1.06479	0.793	0.55	3.19795e-34	1.6429
Ugt2b	3.28122e-72	1.06471	1	0.668	4.51102e-68	2.70518
Plg	9.55401e-89	1.0441	1	0.547	1.31348e-84	1.91442
Itih3	4.53607e-83	1.03942	1	0.662	6.23619e-79	2.24315
Apoc1	1.29706e-82	1.03115	1	0.795	1.7832e-78	4.02874
Cyp2c6v1	4.91088e-66	1.02996	0.994	0.618	6.75148e-62	2.15289
Akr1d1	5.86263e-79	1.02939	0.994	0.562	8.05994e-75	1.80175
Gjb1	4.09047e-106	1.02823	0.978	0.465	5.62358e-102	1.42238
Ttr	2.4625e-97	1.02556	1	0.802	3.38544e-93	4.27852
Cat	5.23531e-73	1.02451	1	0.791	7.1975e-69	3.00119
Rida	5.61908e-92	1.02035	1	0.697	7.72512e-88	2.78258
Cyb5a	2.37062e-96	1.01956	1	0.78	3.25912e-92	2.46023
Dpt	3.97637e-110	1.00152	0.96	0.408	5.46672e-106	1.2799
Hsd11b1	1.78646e-84	0.999939	0.997	0.571	2.45602e-80	1.67586
Serpinf1	2.37006e-85	0.99407	0.882	0.412	3.25836e-81	1.20534
Serpina4	2.94923e-88	0.987069	0.988	0.494	4.0546e-84	1.44444
Scd	7.95855e-46	0.985749	0.576	0.227	1.09414e-41	0.929476
Adtrp	3.70114e-125	0.98551	0.926	0.292	5.08832e-121	1.06972
Apcs	1.47523e-87	0.985262	0.981	0.522	2.02814e-83	1.5116
Sdc2	1.4017e-111	0.983094	0.997	0.485	1.92706e-107	1.41608
AABR07057436.1	7.23971e-99	0.982209	0.96	0.452	9.95315e-95	1.29499
Cyp2c11	5.78596e-77	0.981242	0.981	0.582	7.95454e-73	2.14229
Serpinc1	2.76171e-75	0.979966	0.981	0.552	3.7968e-71	1.55726
Apoa4	6.32026e-64	0.978071	0.879	0.47	8.68909e-60	1.37696
Saa4	3.95318e-91	0.976475	1	0.543	5.43483e-87	1.70337
Pgrmc1	2.0395e-84	0.96343	1	0.656	2.80391e-80	1.99427
Ca3	3.04357e-69	0.951042	1	0.612	4.1843e-65	2.24908
Agt	4.74768e-85	0.942902	1	0.537	6.52711e-81	1.65174
Rup2	9.90683e-62	0.942897	0.972	0.766	1.36199e-57	3.82121
Pemt	8.51847e-98	0.932128	0.765	0.244	1.17112e-93	0.890554
Uqcrq	9.01728e-103	0.931494	1	0.757	1.2397e-98	2.02011
Fabp1	1.61896e-83	0.921851	1	0.756	2.22575e-79	3.94466
Sod1	6.15054e-98	0.920802	1	0.771	8.45577e-94	2.02349
Sult1e1	9.59169e-23	0.919973	0.551	0.288	1.31867e-18	0.867886
Hmgcs2	7.8357e-83	0.919744	0.994	0.53	1.07725e-78	1.65821
Clu	2.97525e-91	0.917943	0.994	0.494	4.09038e-87	1.36545
F12	2.31403e-94	0.917841	0.82	0.271	3.18133e-90	0.947674
Alb	1.11954e-49	0.917264	1	0.964	1.53915e-45	5.14373
Aldob	7.35022e-74	0.916356	1	0.652	1.01051e-69	2.6131
C4bpa	1.82931e-88	0.912173	0.988	0.503	2.51493e-84	1.44512
Gnmt	2.80138e-95	0.907824	0.82	0.262	3.85134e-91	0.980111
Lect2	3.60573e-120	0.904353	0.851	0.239	4.95715e-116	0.892117
Angptl3	9.93194e-96	0.899523	0.96	0.422	1.36544e-91	1.19246
Errfi1	6.0058e-83	0.898605	0.994	0.522	8.25678e-79	1.75217
Pzp	5.44958e-64	0.896585	0.997	0.605	7.49208e-60	1.84334
LOC501233	4.38524e-50	0.896134	0.941	0.541	6.02883e-46	1.45736
Masp2	2.0223e-142	0.880428	0.867	0.211	2.78025e-138	0.839108
Kng1	2.12191e-67	0.879741	0.944	0.512	2.9172e-63	1.3788
Vkorc1	5.62111e-96	0.877345	0.985	0.556	7.7279e-92	1.35251
Cfh	1.70026e-77	0.876284	1	0.622	2.33752e-73	1.93765
Apoa5	1.11257e-91	0.873232	0.981	0.462	1.52957e-87	1.30867
Azgp1	3.21457e-90	0.872799	0.994	0.513	4.41939e-86	1.41636
Bhmt	6.82226e-60	0.872688	0.978	0.654	9.37924e-56	2.46502
Ddt	2.12161e-95	0.870688	0.997	0.707	2.91678e-91	1.96524
Serpina3m	3.205e-103	0.864518	0.972	0.372	4.40624e-99	1.12793
Ldha	3.38795e-78	0.863878	1	0.793	4.65775e-74	2.15136
Cpb2	9.57238e-83	0.863808	0.944	0.451	1.31601e-78	1.19779
Cp	7.814e-81	0.862576	1	0.53	1.07427e-76	1.56436
Cyp3a18	2.91824e-79	0.859571	0.985	0.509	4.012e-75	1.4341
Cfhr1	3.56909e-88	0.850268	0.988	0.484	4.90678e-84	1.35412
Dhcr24	1.33254e-108	0.848513	0.879	0.257	1.83197e-104	0.984005
Ephx1	7.02924e-82	0.845767	0.83	0.289	9.66379e-78	0.929487
Tdo2	2.35772e-69	0.844448	0.975	0.537	3.2414e-65	1.56888
RGD1310507	5.96523e-76	0.84403	0.944	0.449	8.201e-72	1.18924
Hsd17b13	1.18214e-99	0.843773	0.845	0.256	1.6252e-95	0.940653
Serpind1	1.29004e-107	0.840879	0.985	0.35	1.77355e-103	1.10365
Mat1a	1.44273e-74	0.838849	0.985	0.52	1.98347e-70	1.65705
Mgst3	1.21477e-117	0.838329	0.842	0.237	1.67007e-113	0.844329
Mettl7b	3.25278e-113	0.837587	0.932	0.274	4.47193e-109	0.984164
Creb3l3	3.29252e-111	0.836953	0.923	0.292	4.52656e-107	0.974381
Ugt1a5	1.16172e-81	0.83598	0.994	0.509	1.59713e-77	1.37977
Hmgcs1	1.06016e-54	0.835651	0.932	0.49	1.45751e-50	1.20966
Tf	4.8334e-46	0.831311	1	0.916	6.64496e-42	4.44871
F9	1.02562e-91	0.831093	0.972	0.413	1.41002e-87	1.19654
C4bpb	6.40403e-101	0.829945	0.935	0.342	8.80426e-97	1.03104
Ndufa4	4.54172e-79	0.829502	1	0.827	6.24396e-75	2.13945
Atp5mc1	9.87918e-92	0.824394	1	0.76	1.35819e-87	1.80801
Pbsn	0.000834462	0.823266	0.019	0.004	1	0.060565
Serpina1	8.58746e-54	0.822807	1	0.822	1.1806e-49	3.82306
Slc38a4	6.83376e-80	0.820149	0.938	0.433	9.39505e-76	1.24847
Pon1	1.23556e-80	0.815281	0.988	0.492	1.69865e-76	1.33617
Acox1	2.1696e-92	0.812163	0.981	0.441	2.98277e-88	1.18935
Afm	2.73436e-69	0.810919	0.966	0.488	3.75919e-65	1.27378
AABR07034632.1	4.28137e-119	0.810673	0.898	0.257	5.88603e-115	0.886445
Proc	1.68703e-87	0.810506	0.82	0.274	2.31933e-83	0.878303
Cdo1	9.20734e-71	0.808287	1	0.54	1.26583e-66	1.69363
Sdc4	7.51545e-106	0.807651	0.901	0.273	1.03322e-101	1.011
Khk	4.87894e-99	0.804574	0.907	0.312	6.70757e-95	0.960192
Cyp2d5	6.73055e-67	0.804033	0.889	0.425	9.25315e-63	1.08737
Fgl1	2.38852e-68	0.803606	0.873	0.416	3.28373e-64	1.06959
Proz	3.1247e-129	0.802306	0.895	0.228	4.29584e-125	0.849661
Cyp2c22	3.93065e-63	0.800854	0.963	0.534	5.40385e-59	1.5052
Itih1	1.02938e-77	0.800099	0.935	0.423	1.41519e-73	1.11266
Cyp2e1	4.61158e-28	0.800021	0.752	0.488	6.34e-24	1.20749
Gamt	9.02739e-98	0.799507	0.978	0.467	1.24109e-93	1.2221
Apoc1.1	3.87099e-151	0.798242	0.715	0.13	5.32184e-147	0.629964
Asgr1	8.62437e-90	0.793496	0.972	0.431	1.18568e-85	1.1578
AABR07048474.1	1.4299e-43	0.792803	1	0.854	1.96583e-39	4.0649
Hao2	2.16093e-72	0.792133	0.994	0.508	2.97085e-68	1.44642
Scp2	6.99489e-85	0.791525	1	0.813	9.61658e-81	2.18723
Phyh	6.71707e-65	0.791463	1	0.628	9.23463e-61	2.09415
Cyp2d2	4.1051e-51	0.790576	0.895	0.496	5.6437e-47	1.22306
C9	6.64313e-76	0.78986	0.991	0.52	9.13298e-72	1.42082
Cyp2b3	3.18723e-85	0.789484	0.985	0.437	4.3818e-81	1.24772
Mbl1	2.621e-123	0.784921	0.861	0.23	3.60336e-119	0.788723
Pxmp2	6.45268e-122	0.7842	0.913	0.264	8.87114e-118	0.875098
Slc10a1	3.45217e-81	0.783668	0.972	0.46	4.74605e-77	1.23136
Fga	1.12203e-78	0.777935	0.96	0.438	1.54257e-74	1.17154
Cyp4f1	1.98645e-83	0.777084	0.981	0.451	2.73098e-79	1.24041
Cfi	8.67021e-74	0.775651	0.994	0.512	1.19198e-69	1.33329
C8a	4.11931e-87	0.773591	0.947	0.383	5.66322e-83	1.11202
Abcb11	8.81215e-111	0.773267	0.935	0.277	1.21149e-106	0.942071
Amy1a	1.77746e-76	0.772801	0.762	0.26	2.44366e-72	0.819375
C8b	8.8229e-107	0.771189	0.87	0.254	1.21297e-102	0.833188
Aldh6a1	7.81285e-84	0.76554	0.994	0.463	1.07411e-79	1.24148
Ttc36	3.42822e-107	0.765097	0.82	0.228	4.71312e-103	0.820734
Cyp2a1	6.71773e-82	0.764882	0.985	0.474	9.23553e-78	1.27811
Mgst2	5.52308e-116	0.760039	0.731	0.17	7.59313e-112	0.679409
Cyp51	6.63999e-66	0.75894	0.703	0.241	9.12865e-62	0.731005
Col18a1	6.01575e-104	0.758892	0.932	0.272	8.27046e-100	0.942194
Fdps	1.63624e-49	0.758186	0.697	0.293	2.2495e-45	0.760086
Fxyd1	2.44626e-132	0.757134	0.78	0.173	3.36313e-128	0.693858
Dhrs7l1	3.69294e-71	0.756367	0.901	0.376	5.07706e-67	1.07599
Slc38a3	9.77568e-94	0.753914	0.95	0.338	1.34396e-89	1.02786
Fabp7	4.21292e-66	0.753365	0.867	0.397	5.79192e-62	1.08197
Apof	1.1144e-85	0.751581	0.882	0.31	1.53207e-81	0.924849
Ghr	2.15855e-108	0.751415	0.901	0.266	2.96758e-104	0.851728
RGD1307603	1.29176e-57	0.751343	0.786	0.364	1.77591e-53	0.985196
Slc27a2	1.14624e-74	0.751172	0.985	0.485	1.57584e-70	1.3081
Ftcd	1.07836e-87	0.7508	0.836	0.273	1.48254e-83	0.841588
St6gal1	5.26974e-87	0.748835	0.988	0.459	7.24484e-83	1.13918
Dcxr	2.36067e-118	0.747845	0.839	0.228	3.24545e-114	0.771355
Fads1	2.56628e-73	0.746507	0.913	0.42	3.52812e-69	1.06516
Ass1	1.79937e-57	0.745838	0.975	0.562	2.47377e-53	1.66804
Ccl9	1.12681e-77	0.745495	0.981	0.475	1.54914e-73	1.2866
Lcat	1.42463e-75	0.743304	0.749	0.255	1.95858e-71	0.78939
Hpd	7.62064e-58	0.741585	0.988	0.576	1.04769e-53	1.60864
Wfdc2	1.82266e-96	0.741132	0.697	0.189	2.50579e-92	0.664302
F10	5.47429e-89	0.741087	0.728	0.219	7.52606e-85	0.712131
Ahcy	1.99373e-78	0.739026	0.985	0.496	2.74097e-74	1.20841
Ugt2b35	1.96523e-67	0.735421	0.978	0.508	2.7018e-63	1.27628
Hsd3b5	3.89211e-73	0.733255	0.985	0.47	5.35088e-69	1.24989
Sc5d	5.82809e-96	0.731169	0.827	0.244	8.01245e-92	0.786323
Cyp2d1	2.5147e-60	0.727066	0.867	0.409	3.4572e-56	0.997536
Dio1	1.13947e-115	0.725272	0.845	0.215	1.56654e-111	0.75322
Slco1a4	6.51973e-89	0.724261	0.731	0.203	8.96332e-85	0.734443
Gulo	1.8309e-60	0.718564	0.759	0.294	2.51713e-56	0.897524
Smlr1	3.44164e-108	0.716167	0.845	0.233	4.73157e-104	0.780781
Agmo	2.95532e-105	0.714059	0.901	0.258	4.06298e-101	0.846394
Slc22a18	2.20451e-109	0.713337	0.762	0.197	3.03077e-105	0.676526
Gsta5	2.14401e-104	0.710585	0.768	0.202	2.94759e-100	0.722272
C1s	1.72139e-85	0.710154	0.935	0.35	2.36657e-81	0.99557
Spp2	8.3706e-162	0.704765	0.619	0.085	1.15079e-157	0.511637
Gstm1	3.38753e-64	0.703926	1	0.593	4.65718e-60	1.7116
Hrg	1.37513e-47	0.702934	0.895	0.501	1.89052e-43	1.18558
RGD1309350	2.4363e-105	0.702678	0.854	0.251	3.34942e-101	0.827518
Grhpr	1.04537e-74	0.697703	0.985	0.523	1.43718e-70	1.35842
Cd302	6.05247e-73	0.696247	0.994	0.626	8.32094e-69	1.3802
Pah	3.17573e-71	0.692928	0.981	0.47	4.36599e-67	1.22215
F13b	5.0857e-100	0.68931	0.82	0.232	6.99182e-96	0.736691
Slc25a47	2.64e-84	0.688654	0.836	0.271	3.62947e-80	0.833206
Cox7c	1.09981e-74	0.686175	1	0.849	1.51202e-70	1.88829
Retsat	5.29203e-59	0.685304	0.765	0.318	7.27549e-55	0.820315
LOC298111	8.06329e-128	0.684432	0.483	0.063	1.10854e-123	0.428731
Gk	1.47687e-69	0.684266	0.935	0.418	2.0304e-65	1.05974
Slc25a15	3.84636e-74	0.679074	0.957	0.451	5.28798e-70	1.19426
Insig2	3.3659e-86	0.67741	0.749	0.228	4.62745e-82	0.689953
Gltpd2	8.78323e-104	0.672254	0.786	0.212	1.20752e-99	0.674776
Aldh3a2	2.85767e-75	0.672129	0.954	0.413	3.92872e-71	1.02264
Tmem86b	1.54154e-79	0.671974	0.938	0.36	2.11931e-75	0.953815
Apon	1.74907e-77	0.669369	0.771	0.246	2.40462e-73	0.751828
Igfals	1.636e-99	0.667091	0.728	0.192	2.24917e-95	0.631818
Aldh8a1	3.0472e-70	0.666265	0.972	0.443	4.18929e-66	1.12502
Tat	3.51226e-82	0.664767	0.879	0.285	4.82865e-78	0.968949
Igfbp4	1.10268e-60	0.663232	0.994	0.612	1.51596e-56	1.45708
AABR07048487.2	3.8386e-125	0.66313	0.498	0.071	5.27731e-121	0.436
Atp5mc3	1.24266e-71	0.662325	0.988	0.667	1.70841e-67	1.29576
Stard10	8.92877e-65	0.661887	0.972	0.535	1.22753e-60	1.32376
Hsd17b2	2.64176e-71	0.660868	0.542	0.143	3.63189e-67	0.521521
Ddah1	4.74432e-89	0.659896	0.697	0.194	6.52249e-85	0.630079
Ndrg2	3.23516e-68	0.658786	0.947	0.439	4.4477e-64	1.09294
LOC680406	3.45465e-44	0.657151	0.981	0.805	4.74945e-40	3.94496
Glud1	1.25721e-64	0.656683	0.991	0.575	1.72841e-60	1.27351
Gpd1	6.20711e-70	0.656095	0.92	0.39	8.53353e-66	1.00911
Mreg	4.69333e-93	0.654422	0.848	0.25	6.45239e-89	0.775927
Sult1b1	6.47366e-66	0.653664	1	0.518	8.89999e-62	1.38341
Cmbl	2.26925e-90	0.651322	0.885	0.287	3.11976e-86	0.828521
Aldh1a1	2.36692e-92	0.649657	0.675	0.171	3.25405e-88	0.59911
Ndufb5	2.92023e-74	0.647867	0.913	0.406	4.01473e-70	0.916327
Cyp1a2	2.23327e-27	0.646085	0.375	0.142	3.0703e-23	0.438284
Sult2a6	3.1444e-44	0.645993	0.873	0.513	4.32292e-40	1.41814
Slc27a5	2.15315e-57	0.645468	0.628	0.208	2.96015e-53	0.646139
Acaa2	4.21782e-65	0.643057	0.848	0.346	5.79867e-61	0.89503
Mt1	1.7872e-38	0.64261	0.969	0.69	2.45705e-34	1.95781
Ces1d	9.15584e-57	0.636885	0.508	0.15	1.25874e-52	0.489167
Lipc	1.22606e-77	0.636011	0.7	0.214	1.68559e-73	0.63002
Coq8a	4.10521e-87	0.634727	0.814	0.256	5.64385e-83	0.710094
LOC108348061	1.65536e-64	0.630579	1	0.683	2.27579e-60	2.10889
Slc2a2	1.58304e-89	0.629606	0.814	0.236	2.17636e-85	0.734912
Serpina6	2.85103e-74	0.629054	0.755	0.246	3.91959e-70	0.706311
Mttp	1.05959e-105	0.628593	0.777	0.195	1.45672e-101	0.641328
Slco2a1	1.69004e-99	0.626653	0.799	0.214	2.32347e-95	0.675232
Gbe1	3.51056e-81	0.625725	0.817	0.266	4.82632e-77	0.737507
C5	2.75264e-86	0.625404	0.824	0.255	3.78432e-82	0.736616
Maob	4.02562e-98	0.623818	0.82	0.226	5.53442e-94	0.696765
Cox7b	1.33243e-63	0.622824	0.988	0.746	1.83182e-59	1.56308
Apoe	2.95156e-35	0.62264	1	0.902	4.0578e-31	3.64546
P4hb	1.79702e-62	0.622376	0.981	0.596	2.47055e-58	1.21365
Rgn	5.59282e-34	0.621959	0.811	0.48	7.68901e-30	1.19528
Tmprss6	9.02768e-101	0.621512	0.774	0.201	1.24113e-96	0.645988
Dhtkd1	5.941e-94	0.620218	0.82	0.232	8.16768e-90	0.710574
Atp5mg	2.9337e-63	0.619569	1	0.848	4.03325e-59	1.80807
Qdpr	1.6173e-82	0.619186	0.867	0.285	2.22346e-78	0.81188
Pigr	3.81263e-43	0.619078	0.879	0.471	5.24161e-39	1.00698
Dgat2	2.34543e-86	0.6176	0.783	0.235	3.2245e-82	0.681344
Ndufa11	8.74772e-67	0.616569	0.96	0.567	1.20264e-62	1.12913
Gstk1	3.93272e-99	0.616399	0.659	0.161	5.4067e-95	0.543301
Marc1	6.37699e-83	0.616364	0.848	0.277	8.76708e-79	0.755642
Arg1	1.52607e-53	0.61531	0.96	0.527	2.09804e-49	1.39339
Timd2	9.48079e-91	0.613702	0.644	0.162	1.30342e-86	0.549213
Cyp2b1	2.6588e-73	0.610279	0.433	0.09	3.65532e-69	0.396612
Aadat	2.87562e-88	0.609746	0.799	0.238	3.9534e-84	0.687403
Comt	1.88665e-55	0.607725	0.978	0.621	2.59377e-51	1.48393
Uroc1	5.98172e-89	0.606827	0.749	0.208	8.22366e-85	0.634613
Haao	4.5243e-85	0.606825	0.814	0.255	6.22001e-81	0.718516
Akr1c14	1.32224e-59	0.606731	0.963	0.456	1.81782e-55	1.13017
Acad11	6.92332e-91	0.606345	0.749	0.208	9.51818e-87	0.61962
Hadh	7.56394e-70	0.606114	0.972	0.421	1.03989e-65	0.997259
Ndufa3	1.60218e-83	0.604008	0.817	0.273	2.20268e-79	0.713975
Fah	1.56582e-59	0.603833	0.734	0.28	2.15268e-55	0.745833
Pcbd1	1.76726e-77	0.60294	0.95	0.365	2.42963e-73	0.985727
Serpina11	2.36177e-98	0.60095	0.594	0.131	3.24697e-94	0.491068
Kynu	8.97232e-75	0.600836	0.808	0.265	1.23352e-70	0.728643
Etfb	4.04706e-70	0.598395	0.913	0.404	5.5639e-66	1.00811
Ndufab1	5.17641e-81	0.59772	0.861	0.306	7.11653e-77	0.770987
Amacr	1.4632e-44	0.597227	0.861	0.419	2.01161e-40	0.950243
Aldh9a1	2.12115e-61	0.59562	0.981	0.511	2.91616e-57	1.12259
G6pc	7.73609e-71	0.59513	0.92	0.394	1.06356e-66	1.10887
Acnat2	8.96944e-49	0.594474	0.858	0.411	1.23312e-44	0.961938
Hyi	2.68748e-101	0.592506	0.7	0.169	3.69474e-97	0.574929
Bhmt2	7.03825e-61	0.589999	0.957	0.424	9.67618e-57	1.01933
Acsm2	2.43973e-62	0.589922	0.681	0.231	3.35414e-58	0.620034
Asgr2	5.39111e-85	0.588738	0.731	0.213	7.4117e-81	0.614163
Surf4	6.7263e-70	0.587757	0.87	0.334	9.24731e-66	0.801844
Tmem150a	1.41061e-76	0.586824	0.839	0.28	1.93931e-72	0.780468
Pklr	6.55765e-75	0.586038	0.737	0.226	9.01545e-71	0.657371
Tram1	1.0365e-56	0.585944	0.975	0.658	1.42497e-52	1.27857
Tmem37	1.88226e-93	0.582161	0.672	0.169	2.58773e-89	0.550994
Uox	1.3101e-58	0.579217	0.957	0.474	1.80112e-54	1.14919
Egr1	3.55879e-61	0.575477	0.585	0.18	4.89263e-57	0.578991
Gcsh	1.23826e-93	0.574972	0.808	0.23	1.70236e-89	0.668377
Adi1	2.16797e-68	0.573817	0.926	0.409	2.98052e-64	0.917249
Acly	7.03459e-48	0.57353	0.638	0.25	9.67115e-44	0.616437
Aldh4a1	2.20881e-89	0.573387	0.746	0.204	3.03667e-85	0.605334
Spink1	9.52583e-62	0.572885	0.313	0.055	1.30961e-57	0.301961
Dpys	3.72002e-65	0.571771	0.96	0.406	5.11429e-61	0.964748
Cisd1	5.47644e-69	0.570356	0.929	0.418	7.52901e-65	0.887524
AC095947.1	4.79294e-65	0.57007	0.734	0.27	6.58933e-61	0.657135
Cela1	6.35287e-17	0.565947	0.217	0.078	8.73393e-13	0.303937
Pc	1.53077e-79	0.565051	0.734	0.216	2.1045e-75	0.611733
Ebp	1.0195e-70	0.565003	0.659	0.207	1.40161e-66	0.557232
Ugt2a3	1.56822e-75	0.564438	0.622	0.173	2.15598e-71	0.530022
Thrsp	2.6601e-45	0.563768	0.793	0.367	3.65711e-41	0.919062
Cpt1a	1.10996e-80	0.561948	0.675	0.193	1.52597e-76	0.54464
Rbp1	2.43774e-75	0.561932	0.963	0.467	3.3514e-71	1.16008
Nsdhl	6.28203e-73	0.561004	0.777	0.251	8.63654e-69	0.681575
Perp	1.73087e-93	0.559631	0.647	0.158	2.37961e-89	0.508559
LOC684797	3.55756e-71	0.558742	0.854	0.316	4.89094e-67	0.832592
Cideb	6.274e-91	0.558112	0.675	0.173	8.62549e-87	0.531274
Hsd17b10	1.96076e-60	0.556359	0.873	0.403	2.69565e-56	0.871385
Abhd14b	4.33859e-73	0.55499	0.839	0.278	5.96469e-69	0.7381
Baat	7.91945e-58	0.554681	0.997	0.511	1.08877e-53	1.30493
Cth	8.53003e-44	0.554191	0.904	0.5	1.17271e-39	1.16352
Glyat	5.68526e-80	0.552561	0.833	0.267	7.81609e-76	0.723776
Mpc2	2.22412e-76	0.552368	0.712	0.221	3.05772e-72	0.591606
Cyp4f6	1.13911e-84	0.551963	0.737	0.21	1.56605e-80	0.613153
Ugt2b17	6.94276e-57	0.551743	0.56	0.172	9.54491e-53	0.525383
Ptprf	1.21531e-88	0.551685	0.805	0.229	1.67081e-84	0.649182
Mup4	5.83929e-39	0.550494	0.613	0.254	8.02786e-35	0.610669
Gsta4	3.78258e-78	0.550461	0.669	0.186	5.20029e-74	0.585708
Igfbp1	8.88915e-71	0.549275	0.749	0.239	1.22208e-66	0.774533
Srd5a1	5.71913e-67	0.548357	0.545	0.151	7.86265e-63	0.474188
Slc37a4	7.97411e-77	0.548054	0.659	0.191	1.09628e-72	0.534275
Prdx4	7.37239e-56	0.545617	0.598	0.207	1.01356e-51	0.533227
Abcd3	1.99936e-71	0.544921	0.774	0.254	2.74872e-67	0.643916
Pon3	6.07409e-78	0.544172	0.759	0.23	8.35066e-74	0.630963
Slc22a8	2.80806e-79	0.542908	0.693	0.196	3.86053e-75	0.569743
Sult1a1	4.32468e-62	0.542393	0.957	0.463	5.94558e-58	1.10012
Eci3	8.2955e-58	0.542305	0.95	0.544	1.14046e-53	1.0774
Idh1	2.07674e-73	0.542153	0.802	0.267	2.8551e-69	0.681505
Hnf4a	1.76164e-71	0.542095	0.678	0.203	2.42191e-67	0.58197
Fbp1	2.89082e-45	0.541388	0.789	0.368	3.9743e-41	0.873207
Fasn	5.60697e-60	0.539714	0.557	0.168	7.70847e-56	0.489098
Hpn	2.86052e-80	0.539596	0.69	0.195	3.93264e-76	0.553789
Hsd17b11	3.87125e-69	0.539477	0.777	0.269	5.3222e-65	0.656718
Adh1	2.8535e-50	0.538273	0.759	0.299	3.92299e-46	0.782634
Cyp2c7	2.80085e-55	0.537428	0.585	0.19	3.85061e-51	0.560325
Cox6c	2.18974e-48	0.536317	0.997	0.862	3.01046e-44	1.86598
Iyd	2.89169e-86	0.536072	0.644	0.164	3.9755e-82	0.503902
Nadk2	3.38401e-63	0.535583	0.731	0.245	4.65233e-59	0.6365
Sord	3.06937e-56	0.533866	0.808	0.306	4.21977e-52	0.766082
Klkb1	2.06172e-78	0.531557	0.697	0.2	2.83445e-74	0.565286
Krt18	6.85888e-55	0.530466	0.647	0.225	9.42959e-51	0.635164
Fkbp2	1.08595e-57	0.529707	0.83	0.344	1.49296e-53	0.772032
Acss3	3.5281e-71	0.528785	0.678	0.202	4.85044e-67	0.560756
Aox1	2.14382e-67	0.527696	0.69	0.22	2.94732e-63	0.600611
Insig1	2.13019e-57	0.526808	0.827	0.339	2.92858e-53	0.937365
Ceacam1	2.57557e-81	0.526745	0.638	0.169	3.54089e-77	0.499046
Etnk2	2.3149e-77	0.526005	0.718	0.208	3.18253e-73	0.574484
Akr1c12	5.85288e-56	0.522783	0.985	0.501	8.04653e-52	1.21099
Gcdh	2.38839e-71	0.522224	0.867	0.308	3.28355e-67	0.756207
Sult1c3	3.8031e-61	0.521357	0.941	0.423	5.22851e-57	0.97373
Slco1b2	2.87803e-62	0.520191	0.966	0.44	3.95672e-58	1.11589
Tmbim6	6.84196e-48	0.519814	0.786	0.362	9.40633e-44	0.746708
Eci1	1.82736e-54	0.519463	0.687	0.257	2.51225e-50	0.626888
Gstz1	4.61632e-70	0.519392	0.783	0.252	6.34652e-66	0.672265
Mtch2	3.7163e-69	0.51865	0.678	0.217	5.10918e-65	0.559217
Wbp1l	7.50867e-53	0.518583	0.879	0.411	1.03229e-48	0.824229
Tm7sf2	3.71078e-33	0.518021	0.399	0.142	5.10158e-29	0.3882
Cpq	5.73392e-69	0.517097	0.715	0.228	7.883e-65	0.589095
Hibadh	1.52738e-59	0.516561	0.867	0.34	2.09984e-55	0.789316
Dpyd	2.95369e-79	0.515953	0.632	0.165	4.06074e-75	0.494754
Otc	9.28744e-55	0.515376	0.978	0.484	1.27684e-50	1.12423
As3mt	2.5252e-64	0.514929	0.861	0.322	3.47164e-60	0.788835
Hoga1	4.87975e-79	0.513431	0.585	0.145	6.70868e-75	0.471148
Idi1	9.33097e-11	0.512059	0.291	0.15	1.28282e-06	0.339109
Pecr	8.12957e-61	0.510226	0.941	0.449	1.11765e-56	1.04037
Adhfe1	2.02576e-71	0.509934	0.653	0.191	2.78501e-67	0.517469
AABR07071876.1	1.11551e-75	0.509556	0.585	0.153	1.5336e-71	0.464384
LOC100912026	5.55655e-52	0.508249	0.437	0.122	7.63915e-48	0.394346
Ebpl	2.21465e-90	0.507059	0.619	0.147	3.0447e-86	0.463087
Cyp4f4	1.78363e-80	0.505978	0.635	0.167	2.45213e-76	0.494953
Wfdc21	1.03625e-35	0.504872	0.331	0.096	1.42463e-31	0.340103
Oat	0.041908	0.504196	0.198	0.16	1	0.262434
Mpc1	5.26424e-43	0.50407	0.985	0.666	7.23728e-39	1.24525
Sec61a1	2.28583e-65	0.50394	0.786	0.277	3.14257e-61	0.641854
Fmo3	6.26985e-66	0.501834	0.697	0.222	8.61979e-62	0.586185
Atox1	6.46291e-53	0.500978	1	0.806	8.8852e-49	1.73608
Akr7a3	9.58263e-44	0.500909	0.517	0.18	1.31742e-39	0.487153
Entpd5	2.86939e-61	0.499226	0.647	0.21	3.94484e-57	0.533788
Ugdh	3.52238e-61	0.497843	0.718	0.248	4.84257e-57	0.598899
Cyp4v3	2.18623e-66	0.497842	0.672	0.213	3.00563e-62	0.533784
Atp5f1e	1.12069e-45	0.49732	1	0.883	1.54073e-41	2.09927
Sds	1.17505e-50	0.495056	0.446	0.125	1.61546e-46	0.44774
Prdx1	7.48679e-51	0.494919	1	0.787	1.02928e-46	1.72252
Gadd45g	1.13564e-58	0.493129	0.82	0.351	1.56127e-54	0.872014
Uqcr10	1.0693e-50	0.491949	0.988	0.745	1.47008e-46	1.45261
Acadm	7.22083e-47	0.491874	0.969	0.53	9.9272e-43	1.06074
Sec61b	1.30216e-47	0.490742	0.975	0.685	1.79021e-43	1.24915
LOC100912578	2.30139e-67	0.490239	0.666	0.207	3.16395e-63	0.521561
Hagh	1.42464e-53	0.489058	0.796	0.328	1.95859e-49	0.742732
AC114343.1	9.87287e-80	0.487745	0.529	0.12	1.35732e-75	0.413365
Lonp2	1.06248e-43	0.487574	0.712	0.295	1.4607e-39	0.641455
Csad	8.6761e-33	0.486373	0.616	0.276	1.19279e-28	0.663014
Sqstm1	3.04856e-38	0.484757	0.786	0.411	4.19115e-34	0.765935
Hspe1	1.02097e-59	0.4837	0.557	0.17	1.40362e-55	0.455965
Hsd3b7	1.79208e-47	0.483667	0.625	0.233	2.46375e-43	0.579274
Glyctk	1.17614e-71	0.483038	0.607	0.168	1.61696e-67	0.471674
Nit2	4.25343e-68	0.48213	0.734	0.243	5.84761e-64	0.589257
Tfr2	4.85256e-82	0.480941	0.638	0.163	6.6713e-78	0.477744
Mcfd2	1.45113e-53	0.48022	0.752	0.289	1.99502e-49	0.637527
Gpld1	1.23565e-72	0.479513	0.585	0.157	1.69877e-68	0.45256
Hgfac	2.80451e-67	0.478994	0.486	0.12	3.85564e-63	0.389233
Slc6a13	8.68929e-65	0.478255	0.613	0.186	1.1946e-60	0.489084
Cyp8b1	1.58878e-67	0.47737	0.474	0.114	2.18426e-63	0.383889
Nnmt	3.16078e-71	0.476627	0.554	0.142	4.34544e-67	0.451143
Alad	5.73752e-55	0.475509	0.647	0.222	7.88794e-51	0.55914
Slc25a25	3.44308e-54	0.475166	0.678	0.238	4.73354e-50	0.632425
Ctsc	1.00215e-53	0.473847	0.796	0.314	1.37776e-49	0.682999
Sema4g	1.15265e-73	0.473767	0.56	0.144	1.58466e-69	0.424785
Slc22a7	3.39621e-64	0.472052	0.585	0.172	4.66911e-60	0.460618
Crot	1.77145e-45	0.47136	0.582	0.213	2.43539e-41	0.512079
LOC100911558	1.86222e-72	0.471316	0.39	0.074	2.56018e-68	0.321779
Rpp21	1.75765e-45	0.469245	0.851	0.408	2.41642e-41	0.820828
Cbs	4.97556e-63	0.468694	0.632	0.192	6.8404e-59	0.504793
Hdlbp	2.47756e-52	0.468065	0.87	0.384	3.40615e-48	0.750783
Ndufb9	1.77075e-45	0.468005	0.966	0.664	2.43442e-41	1.1691
Decr2	2.1517e-63	0.464939	0.681	0.215	2.95816e-59	0.547715
Sar1b	1.44092e-53	0.464557	0.805	0.331	1.98097e-49	0.675264
Chdh	2.22889e-68	0.463394	0.554	0.149	3.06428e-64	0.425189
Fdx1	1.07199e-58	0.462309	0.715	0.253	1.47377e-54	0.594278
Dhrs4	2.98708e-64	0.460982	0.641	0.197	4.10664e-60	0.516255
Got2	4.78001e-50	0.460894	0.83	0.349	6.57155e-46	0.721791
Pipox	1.82268e-74	0.460772	0.594	0.155	2.50582e-70	0.444664
Mpp6	4.97251e-67	0.458908	0.625	0.185	6.83621e-63	0.484588
Krtcap2	2.4978e-47	0.458727	0.811	0.357	3.43397e-43	0.70875
Rcl1	2.03421e-63	0.458669	0.799	0.273	2.79663e-59	0.653604
Gjb2	2.92828e-71	0.458574	0.545	0.135	4.02581e-67	0.422313
Tecr	1.9344e-53	0.45742	0.542	0.173	2.65941e-49	0.439888
Gpx1	4.23628e-39	0.456487	0.997	0.834	5.82404e-35	2.15153
Msmo1	4.23325e-12	0.45579	0.31	0.157	5.81987e-08	0.328313
Tmem125	1.61699e-79	0.455189	0.48	0.102	2.22304e-75	0.357366
Chp1	1.12808e-49	0.454726	0.706	0.271	1.55088e-45	0.58149
Net1	1.01689e-59	0.454181	0.613	0.19	1.39803e-55	0.486822
Tmem38b	3.59213e-61	0.453664	0.604	0.189	4.93846e-57	0.466165
Ndufa6	1.82711e-49	0.452366	0.966	0.63	2.51191e-45	1.07783
Mmut	3.20007e-61	0.452182	0.653	0.209	4.39945e-57	0.508155
Hal	3.35977e-46	0.450342	0.502	0.163	4.619e-42	0.430579
Akr7a2	1.15448e-50	0.45033	0.697	0.271	1.58718e-46	0.60667
Etnppl	4.69934e-50	0.450307	0.471	0.138	6.46065e-46	0.420174
Aqp8	1.00369e-66	0.450229	0.483	0.119	1.37988e-62	0.369716
Pcyt2	2.57342e-59	0.449105	0.703	0.238	3.53794e-55	0.570269
Manf	4.31492e-42	0.449026	0.777	0.367	5.93216e-38	0.70037
Ifi27l2b	1.19546e-46	0.448169	1	0.832	1.64352e-42	2.39878
Dnajc3	1.22699e-45	0.447945	0.644	0.256	1.68686e-41	0.550268
Stac3	2.30017e-41	0.447156	0.44	0.14	3.16227e-37	0.402077
Tp53inp2	1.45667e-58	0.447076	0.771	0.272	2.00263e-54	0.62234
Slc26a1	6.40017e-67	0.445823	0.533	0.141	8.79896e-63	0.403
Mal2	1.51597e-61	0.445062	0.529	0.149	2.08415e-57	0.412151
Habp2	2.9652e-60	0.443932	0.576	0.171	4.07656e-56	0.444828
LOC100363502	5.75207e-48	0.442542	0.985	0.607	7.90795e-44	1.10865
Aldh2	7.74916e-27	0.44179	0.839	0.533	1.06535e-22	0.910451
Gls2	6.17171e-54	0.441612	0.542	0.168	8.48487e-50	0.440578
Sephs2	1.55053e-48	0.440631	0.789	0.323	2.13167e-44	0.688985
Chpt1	4.88483e-68	0.440315	0.663	0.195	6.71567e-64	0.500662
Adk	4.16977e-53	0.440117	0.805	0.313	5.7326e-49	0.700044
Mt2A	6.90459e-26	0.439823	0.718	0.396	9.49244e-22	0.81356
Tob1	8.97187e-57	0.439655	0.576	0.181	1.23345e-52	0.452522
LOC360919	1.73862e-62	0.439624	0.542	0.151	2.39026e-58	0.422678
C1r	1.08594e-42	0.438633	0.913	0.476	1.49295e-38	0.936894
Smim14	4.67222e-49	0.438517	0.873	0.371	6.42337e-45	0.79333
Fam162a	1.76577e-55	0.43826	0.687	0.245	2.42758e-51	0.552207
Suclg2	4.10996e-52	0.437545	0.755	0.293	5.65037e-48	0.614083
Hspd1	5.97583e-40	0.436444	0.92	0.516	8.21557e-36	0.909062
Cabp2	8.2965e-55	0.43573	0.545	0.165	1.1406e-50	0.440778
Hhex	4.72624e-36	0.435423	0.814	0.421	6.49763e-32	0.795817
Furin	8.69706e-47	0.433112	0.672	0.268	1.19567e-42	0.535769
Dmgdh	7.47189e-56	0.433096	0.576	0.18	1.02724e-51	0.447539
RGD1564614	8.46761e-54	0.432812	0.579	0.187	1.16413e-49	0.451266
Aqp9	6.7776e-54	0.431369	0.495	0.145	9.31784e-50	0.392235
Marc2	4.70928e-50	0.429852	0.678	0.257	6.47432e-46	0.538529
Cyp2c12	2.97769e-27	0.429597	0.319	0.109	4.09373e-23	0.313901
Ei24	1.70458e-53	0.426633	0.78	0.293	2.34346e-49	0.620517
Aspdh	2.50047e-62	0.425481	0.498	0.129	3.43765e-58	0.390853
Ndufa2	3.18011e-45	0.42546	0.944	0.542	4.37201e-41	0.939519
Rps27l	1.27086e-37	0.424266	0.966	0.623	1.74718e-33	1.06686
Gchfr	4.61061e-50	0.423992	0.7	0.263	6.33867e-46	0.576546
Gckr	1.2853e-48	0.423917	0.619	0.221	1.76703e-44	0.507507
Ndufb3	1.69335e-37	0.423871	0.858	0.465	2.32801e-33	0.834851
Cluh	5.32067e-55	0.423407	0.622	0.205	7.31486e-51	0.478312
Ugp2	2.46514e-35	0.422556	0.848	0.464	3.38908e-31	0.823844
LOC294154	4.20458e-45	0.421899	0.65	0.252	5.78046e-41	0.51925
Ndufb2	1.47133e-41	0.420732	0.947	0.616	2.02278e-37	1.01864
G0s2	1.47586e-34	0.419983	0.474	0.177	2.02901e-30	0.459221
Tkfc	5.15546e-60	0.416531	0.495	0.133	7.08773e-56	0.37883
Tm4sf4	4.2921e-49	0.416002	0.579	0.194	5.90078e-45	0.45803
Cyp4a8	2.15094e-55	0.415486	0.248	0.038	2.95711e-51	0.227834
Aldh7a1	2.60015e-39	0.414887	0.588	0.234	3.57468e-35	0.510144
Cox5b	2.08159e-43	0.414434	0.988	0.767	2.86177e-39	1.45397
Pnkd	6.75795e-47	0.414148	0.715	0.289	9.29083e-43	0.568284
Dnajc19	4.50726e-42	0.412402	0.613	0.244	6.19658e-38	0.498358
LOC103693430	4.13258e-37	0.412052	0.74	0.342	5.68148e-33	0.647093
Cers2	1.64711e-41	0.411817	0.746	0.323	2.26444e-37	0.636313
Dcaf11	7.24154e-44	0.411501	0.752	0.316	9.95567e-40	0.643151
Gas2	2.36182e-65	0.410884	0.498	0.127	3.24702e-61	0.36271
Iscu	3.24368e-41	0.410324	0.848	0.411	4.45941e-37	0.75297
Tst	2.7304e-31	0.406658	0.858	0.51	3.75375e-27	0.971286
Rtp3	5.79631e-53	0.406454	0.483	0.141	7.96876e-49	0.374211
Bdh1	1.11246e-50	0.406185	0.539	0.171	1.52942e-46	0.422152
Gprc5c	3.06688e-54	0.406143	0.464	0.131	4.21635e-50	0.349673
Ndufa7	8.1397e-39	0.405097	0.861	0.45	1.11905e-34	0.804036
Cyb5r3	8.02923e-41	0.405007	0.604	0.233	1.10386e-36	0.495006
Ndufv3.1	1.00671e-50	0.405007	0.721	0.277	1.38403e-46	0.578891
Evi5	1.02836e-45	0.404426	0.693	0.272	1.41379e-41	0.549259
Abcc2	4.62679e-51	0.40429	0.604	0.205	6.3609e-47	0.500995
Oaf	2.10081e-45	0.403652	0.659	0.254	2.88819e-41	0.530383
Mbl2	2.02329e-63	0.403618	0.427	0.098	2.78162e-59	0.32052
Tymp	1.85734e-59	0.402806	0.675	0.22	2.55347e-55	0.547189
Ggct	1.09127e-55	0.402358	0.582	0.183	1.50028e-51	0.444502
Aspg	1.66027e-54	0.401445	0.467	0.128	2.28253e-50	0.370046
Tsku	3.28574e-40	0.401028	0.421	0.133	4.51723e-36	0.364011
Spcs3	1.40293e-42	0.400973	0.684	0.281	1.92875e-38	0.541439
Krt8	1.69243e-41	0.400863	0.526	0.187	2.32675e-37	0.448924
Hgd	1.78169e-37	0.400373	0.601	0.24	2.44947e-33	0.524892
Dld	1.12693e-47	0.400132	0.616	0.224	1.54931e-43	0.475801
Slc17a2	1.61599e-55	0.398222	0.486	0.135	2.22166e-51	0.368223
Pid1	1.29654e-54	0.397648	0.616	0.196	1.78249e-50	0.469486
Etfa	1.73634e-46	0.39764	0.805	0.342	2.38712e-42	0.679345
Atrn	7.92738e-52	0.396401	0.563	0.183	1.08986e-47	0.426241
Slc22a1	3.69964e-42	0.394353	0.44	0.137	5.08627e-38	0.351419
Crp	3.87377e-47	0.393649	0.529	0.174	5.32566e-43	0.421058
Galk1	2.63219e-43	0.393124	0.483	0.16	3.61873e-39	0.383525
Phyhd1	1.51729e-53	0.393112	0.594	0.192	2.08597e-49	0.44932
Cox4i1	1.5598e-33	0.392355	1	0.913	2.14441e-29	1.95907
Mcee	1.03566e-56	0.391388	0.502	0.14	1.42383e-52	0.370204
Fdft1	5.54754e-37	0.390907	0.467	0.169	7.62675e-33	0.380537
F7	2.85632e-58	0.390828	0.449	0.115	3.92686e-54	0.330885
Asl	8.12959e-40	0.390764	0.588	0.226	1.11766e-35	0.498523
Pank1	5.02641e-54	0.390618	0.554	0.171	6.91031e-50	0.416037
Atp5f1b	2.48727e-28	0.389075	0.991	0.835	3.4195e-24	1.61129
Clpx	1.41169e-39	0.387931	0.697	0.297	1.94079e-35	0.58582
Rad23b	7.35891e-41	0.387286	0.666	0.274	1.0117e-36	0.529657
Ehhadh	7.60399e-62	0.386828	0.427	0.099	1.0454e-57	0.31457
Ddi2	3.18891e-48	0.38492	0.647	0.235	4.38412e-44	0.507465
Ghitm	2.17035e-36	0.3849	0.737	0.349	2.9838e-32	0.64692
Nme2	3.17099e-42	0.384258	0.988	0.744	4.35947e-38	1.38099
Ptprd	9.75417e-53	0.38414	0.551	0.169	1.341e-48	0.416401
Timm8a1	1.56871e-53	0.383055	0.424	0.11	2.15666e-49	0.320156
Gpt	8.36073e-53	0.382961	0.381	0.092	1.14943e-48	0.295498
Pros1	1.11011e-44	0.382285	0.752	0.299	1.52618e-40	0.600635
Mrps16	7.4403e-50	0.382071	0.526	0.167	1.02289e-45	0.396723
Dhfr	1.18919e-57	0.381621	0.471	0.124	1.63489e-53	0.349673
Hsd17b4	3.12474e-32	0.381166	0.873	0.474	4.29589e-28	0.824756
Nipsnap1	2.92135e-53	0.380812	0.641	0.212	4.01628e-49	0.481471
Atp5mf	6.53184e-36	0.380257	0.985	0.775	8.97997e-32	1.37458
Ostc	1.48119e-39	0.379587	0.653	0.272	2.03634e-35	0.519615
Agxt	2.51985e-45	0.378823	0.505	0.163	3.46429e-41	0.408024
Atp5md	1.54424e-37	0.378766	0.61	0.25	2.12302e-33	0.494189
Higd1a	1.21203e-40	0.378173	0.628	0.246	1.66629e-36	0.502447
Cox8a	1.34773e-32	0.377737	0.991	0.878	1.85286e-28	1.78893
Atp5me	1.56955e-36	0.377735	0.966	0.621	2.15781e-32	1.03812
Eny2	2.2088e-40	0.377186	0.653	0.266	3.03666e-36	0.526256
Lbp	1.43692e-51	0.377086	0.437	0.12	1.97547e-47	0.326068
Acsl4	1.23079e-37	0.3767	0.669	0.283	1.69209e-33	0.570273
LOC100910944	4.90026e-39	0.375445	0.752	0.34	6.73688e-35	0.641254
Faah	1.04941e-51	0.375011	0.508	0.152	1.44274e-47	0.374169
Ndufa5	3.14784e-37	0.374899	0.786	0.356	4.32765e-33	0.712604
LOC108348144	1.14303e-32	0.374069	0.861	0.491	1.57144e-28	0.798201
Mrpl14	2.85166e-34	0.373681	0.542	0.222	3.92046e-30	0.437174
Pald1	1.30322e-46	0.373661	0.511	0.165	1.79166e-42	0.384373
Sdc1	1.60942e-54	0.373083	0.412	0.104	2.21263e-50	0.305499
Ndufb10	1.32922e-42	0.371736	0.799	0.342	1.82741e-38	0.685018
Gstt1	1.53953e-42	0.371164	0.502	0.169	2.11654e-38	0.392634
Cgnl1	5.10838e-50	0.370455	0.44	0.124	7.023e-46	0.327849
Acat1	1.04687e-39	0.369996	0.588	0.23	1.43924e-35	0.461835
Rcan1	1.91977e-34	0.368745	0.622	0.266	2.6393e-30	0.540717
Erg28	3.25427e-26	0.368183	0.393	0.159	4.47397e-22	0.326836
Prdx5	1.74791e-39	0.365874	0.944	0.56	2.40302e-35	1.05922
Cd164	8.4118e-29	0.3645	0.985	0.695	1.15645e-24	1.24166
Socs2	4.31188e-45	0.363916	0.498	0.162	5.92797e-41	0.401383
Hint2	1.09621e-36	0.363696	0.675	0.288	1.50707e-32	0.56711
Cox7a2l2	9.02552e-32	0.362949	0.981	0.76	1.24083e-27	1.2878
Derl2	1.90324e-40	0.362665	0.529	0.195	2.61657e-36	0.398869
Cldn3	1.26177e-54	0.362463	0.368	0.084	1.73468e-50	0.274726
Mgat4b	4.9057e-39	0.362105	0.554	0.21	6.74436e-35	0.434302
Sigmar1	1.96412e-38	0.361891	0.613	0.247	2.70027e-34	0.480296
RGD735065	1.84082e-43	0.360029	0.474	0.154	2.53075e-39	0.352345
Ndufs5	6.67504e-35	0.359234	0.765	0.361	9.17685e-31	0.665456
LOC100361907	1.91523e-54	0.358937	0.353	0.077	2.63306e-50	0.268453
Nlrp12	2.43967e-50	0.358699	0.461	0.13	3.35406e-46	0.344855
Dynll2	4.10649e-39	0.357364	0.573	0.222	5.6456e-35	0.444867
Gclm	2.55809e-33	0.357018	0.576	0.24	3.51687e-29	0.473256
Abcb1a	1.04907e-38	0.356773	0.452	0.156	1.44226e-34	0.345585
Foxa2	7.23201e-48	0.356511	0.421	0.116	9.94257e-44	0.321614
LOC100360828	1.06718e-33	0.355778	0.799	0.393	1.46716e-29	0.708677
Agmat	3.94835e-49	0.353169	0.471	0.137	5.42819e-45	0.357205
Herpud1	1.95971e-32	0.353031	0.678	0.312	2.69421e-28	0.557067
Ptgr1	9.43583e-58	0.352057	0.372	0.079	1.29724e-53	0.274887
Nme3	3.7976e-41	0.351988	0.495	0.171	5.22094e-37	0.367732
Hsd17b12	5.27799e-42	0.35168	0.523	0.183	7.25619e-38	0.38903
Sardh	5.36529e-43	0.351048	0.427	0.13	7.3762e-39	0.31963
Paqr9	8.56632e-46	0.350557	0.44	0.129	1.1777e-41	0.331615
Inhbc	2.67153e-47	0.349894	0.399	0.109	3.67282e-43	0.294404
RGD1305807	4.29757e-47	0.349837	0.372	0.097	5.9083e-43	0.275981
Erbb3	3.67424e-50	0.349735	0.424	0.116	5.05134e-46	0.305295
Zbed5	3.38537e-43	0.34947	0.551	0.191	4.6542e-39	0.413691
Slc30a10	3.53604e-47	0.349252	0.437	0.127	4.86134e-43	0.31728
Derl1	2.78346e-35	0.348976	0.622	0.269	3.8267e-31	0.483698
Nit1	2.01572e-39	0.348786	0.647	0.262	2.77122e-35	0.505645
Pla2g12b	1.5883e-61	0.348629	0.365	0.074	2.1836e-57	0.262011
Cdh2	1.89766e-44	0.348327	0.588	0.205	2.60891e-40	0.464345
Lypla1	1.83543e-39	0.348062	0.619	0.24	2.52336e-35	0.479202
Slc33a1	1.4097e-34	0.347522	0.486	0.187	1.93806e-30	0.374211
RGD1309534	6.4482e-42	0.346628	0.421	0.129	8.86498e-38	0.316228
Tmem53	3.62302e-56	0.346539	0.353	0.076	4.98092e-52	0.256829
Prodh2	2.60384e-32	0.345413	0.43	0.159	3.57976e-28	0.347408
F11	2.29288e-38	0.343296	0.492	0.174	3.15226e-34	0.380285
Dusp1	3.05593e-32	0.342608	0.96	0.618	4.20129e-28	1.27194
Grpel1	2.71725e-38	0.3425	0.721	0.317	3.73567e-34	0.591767
Glrx5	1.02177e-37	0.340916	0.768	0.35	1.40473e-33	0.646966
Ndufc1	7.07259e-44	0.340316	0.471	0.149	9.7234e-40	0.348418
RGD1310587	3.24585e-38	0.338752	0.545	0.201	4.4624e-34	0.417983
Ssr3	5.75188e-29	0.338579	0.845	0.461	7.90768e-25	0.749356
Dap	6.55459e-35	0.338496	0.681	0.292	9.01125e-31	0.550426
Slc22a23	4.68727e-49	0.338139	0.381	0.098	6.44406e-45	0.275252
Acot12	7.18097e-47	0.337805	0.467	0.14	9.8724e-43	0.342871
Lsr	2.44525e-45	0.33762	0.362	0.094	3.36174e-41	0.270069
Abcg5	7.14308e-31	0.33747	0.238	0.06	9.82031e-27	0.223027
Cyp4a1	2.69545e-41	0.337069	0.418	0.128	3.7057e-37	0.312827
Sfxn1	3.89131e-44	0.336831	0.508	0.167	5.34978e-40	0.369513
Slc25a1	2.06096e-42	0.336423	0.557	0.194	2.8334e-38	0.412271
Vegfa	1.69614e-49	0.336295	0.573	0.187	2.33185e-45	0.436809
Srebf1	1.24877e-32	0.336099	0.48	0.185	1.71681e-28	0.376357
Hes6	1.08844e-29	0.335564	0.539	0.229	1.49639e-25	0.433534
Ndufb11	2.56668e-28	0.335387	0.92	0.601	3.52868e-24	0.942282
Ndufb6	4.24573e-39	0.335315	0.598	0.23	5.83703e-35	0.453412
Cryl1	5.81438e-33	0.334728	0.35	0.112	7.99362e-29	0.284242
Pebp1	2.43274e-40	0.333586	0.981	0.676	3.34453e-36	1.15522
Hao1	5.51026e-38	0.333212	0.471	0.161	7.57551e-34	0.369029
Cnpy2	6.39964e-33	0.332971	0.678	0.307	8.79822e-29	0.545934
Amdhd1	4.86e-44	0.332388	0.316	0.076	6.68153e-40	0.244156
Hacl1	2.9627e-42	0.332317	0.458	0.144	4.07312e-38	0.349512
Papss2	5.49543e-30	0.33078	0.443	0.171	7.55511e-26	0.349512
Pbld1	4.83476e-40	0.330443	0.505	0.173	6.64683e-36	0.384538
Cldn1	1.63263e-52	0.330276	0.347	0.077	2.24454e-48	0.252537
Rpn2	2.57392e-28	0.329664	0.851	0.487	3.53862e-24	0.746571
Ptms	6.05071e-28	0.328898	0.991	0.776	8.31852e-24	1.66334
Optn	1.90874e-36	0.328583	0.443	0.154	2.62414e-32	0.331615
Serp1	3.759e-29	0.328496	0.96	0.604	5.16787e-25	0.994631
Pygl	5.50041e-28	0.327947	0.505	0.217	7.56196e-24	0.408712
Cald1	2.37429e-35	0.325673	0.873	0.418	3.26417e-31	0.772523
AABR07035374.1	1.6922e-24	0.325662	0.207	0.057	2.32643e-20	0.194852
Aldh1b1	6.79767e-35	0.325659	0.238	0.054	9.34544e-31	0.201875
Gclc	8.7494e-29	0.324824	0.44	0.175	1.20287e-24	0.350767
Hjv	1.74283e-45	0.324299	0.375	0.099	2.39604e-41	0.272215
Xylb	1.89939e-42	0.323896	0.458	0.145	2.61129e-38	0.335177
Rdh16	5.12002e-46	0.322352	0.387	0.104	7.03901e-42	0.277033
Kyat3	5.00488e-33	0.322164	0.393	0.131	6.88071e-29	0.3087
Mrps28	1.55382e-43	0.322044	0.505	0.165	2.13619e-39	0.366112
Akr1e2	2.80721e-44	0.321997	0.424	0.123	3.85935e-40	0.311207
Apmap	1.73524e-42	0.321781	0.396	0.115	2.3856e-38	0.285982
Atp5po	9.28224e-32	0.321249	0.96	0.634	1.27612e-27	1.0341
Qprt	1.11115e-39	0.32052	0.511	0.177	1.52761e-35	0.386723
Cpn2	2.5413e-40	0.320497	0.356	0.1	3.49378e-36	0.26436
Znrf2	3.35443e-27	0.319995	0.669	0.324	4.61166e-23	0.550026
Zfp36l1	6.79618e-28	0.31978	0.985	0.763	9.34339e-24	1.53219
Tm6sf2	1.589e-57	0.318888	0.328	0.064	2.18456e-53	0.232494
Upb1	2.40491e-47	0.318296	0.359	0.088	3.30627e-43	0.264886
Ndufc2	1.23829e-26	0.318192	0.706	0.348	1.7024e-22	0.609107
RGD1563941	3.67724e-35	0.317202	0.477	0.174	5.05547e-31	0.360606
Lurap1l	4.97155e-42	0.316671	0.356	0.097	6.83489e-38	0.26185
Fahd1	9.94269e-34	0.316119	0.48	0.18	1.36692e-29	0.362388
Sar1a	2.40518e-30	0.315976	0.817	0.423	3.30664e-26	0.686397
Tstd1	1.98797e-49	0.315619	0.303	0.063	2.73306e-45	0.22715
Abcc6	6.94152e-50	0.315188	0.533	0.165	9.5432e-46	0.395468
Txndc17	9.3665e-35	0.315032	0.768	0.356	1.28771e-30	0.638204
Tbca	9.6747e-28	0.314891	0.935	0.645	1.33008e-23	0.988782
Ndufb4	4.4686e-30	0.314868	0.489	0.195	6.14343e-26	0.38154
Elovl2	7.72585e-44	0.314275	0.313	0.075	1.06215e-39	0.232697
Micos13	3.30637e-29	0.31411	0.954	0.639	4.5456e-25	1.05438
Bnip3	1.24795e-35	0.313985	0.443	0.154	1.71569e-31	0.32943
Pam16	4.41525e-34	0.313746	0.483	0.182	6.07009e-30	0.359512
Bckdhb	1.49656e-33	0.3132	0.452	0.166	2.05748e-29	0.338943
Lactb2	2.96653e-34	0.311782	0.393	0.13	4.07839e-30	0.302262
Depdc7	1.21742e-38	0.311695	0.412	0.128	1.6737e-34	0.310155
Hsd17b6	4.84557e-47	0.311253	0.307	0.068	6.66169e-43	0.225894
Gstt3	4.42348e-18	0.310999	0.724	0.432	6.08139e-14	0.769952
Rdh5	6.41138e-54	0.310679	0.307	0.059	8.81436e-50	0.223748
Suox	5.47543e-33	0.310558	0.396	0.136	7.52763e-29	0.296185
Ivns1abp	4.48841e-27	0.308018	0.539	0.243	6.17066e-23	0.430175
Cyp39a1	2.09561e-33	0.306814	0.406	0.14	2.88104e-29	0.303353
Pgm1	1.71241e-36	0.305982	0.452	0.156	2.35422e-32	0.330885
Osgin1	2.90708e-27	0.305422	0.359	0.129	3.99665e-23	0.286311
Tmed7	1.49745e-28	0.305412	0.663	0.314	2.05869e-24	0.521196
Sqle	1.59688e-14	0.304554	0.223	0.089	2.19539e-10	0.214103
Slc17a3	8.91776e-39	0.304271	0.39	0.118	1.22601e-34	0.28258
Mlf2	4.043e-28	0.303403	0.666	0.319	5.55832e-24	0.529454
Fitm2	5.30096e-32	0.303273	0.347	0.113	7.28776e-28	0.26185
Ak2	9.76966e-30	0.302328	0.632	0.284	1.34313e-25	0.491475
Decr1	1.8437e-30	0.302149	0.495	0.195	2.53471e-26	0.405675
Crem	3.75985e-30	0.301947	0.57	0.241	5.16904e-26	0.450867
Bphl	2.56247e-37	0.301931	0.458	0.155	3.52288e-33	0.344855
Ttpa	1.03238e-33	0.301922	0.375	0.122	1.41931e-29	0.281893
Gnpnat1	3.39611e-35	0.301692	0.489	0.178	4.66898e-31	0.363201
Snrnp25	3.7131e-28	0.301552	0.455	0.184	5.10477e-24	0.351132
Slco2b1	5.85957e-38	0.300468	0.424	0.137	8.05573e-34	0.30404
Bckdha	3.29554e-28	0.300364	0.421	0.163	4.5307e-24	0.323722
Cyc1	7.66871e-24	0.300124	0.613	0.305	1.05429e-19	0.489659
Hdhd3	2.78711e-39	0.299514	0.316	0.081	3.83171e-35	0.24201
Slc25a20	9.91541e-39	0.298625	0.402	0.125	1.36317e-34	0.285252
Got1	1.14679e-30	0.298041	0.601	0.263	1.57661e-26	0.502612
Sec11c	4.32139e-27	0.297979	0.539	0.24	5.94105e-23	0.418751
Ndufb7	5.0776e-30	0.297738	0.926	0.537	6.98068e-26	0.897929
Cdh17	5.95212e-30	0.297732	0.347	0.114	8.18297e-26	0.277366
Glyatl1	3.95218e-36	0.296383	0.446	0.153	5.43346e-32	0.33125
Ubqln1	3.07284e-29	0.296061	0.548	0.235	4.22455e-25	0.407614
Synj2bp	1.39961e-31	0.296012	0.536	0.219	1.92419e-27	0.405672
Shmt2	7.56931e-28	0.295786	0.437	0.174	1.04063e-23	0.33449
Me1	3.06308e-30	0.295718	0.362	0.124	4.21113e-26	0.2742
Cebpa	1.62798e-28	0.295035	0.467	0.186	2.23815e-24	0.362591
Slc38a2	7.54411e-39	0.294885	0.628	0.254	1.03716e-34	0.518037
Tmem97	4.00001e-36	0.294106	0.334	0.097	5.49921e-32	0.245208
Sez6	2.48411e-33	0.293893	0.362	0.116	3.41515e-29	0.267032
Gstm2	2.66191e-36	0.293635	0.341	0.097	3.65959e-32	0.256629
Tmem33	6.13531e-31	0.293226	0.486	0.192	8.43483e-27	0.355382
Ust5r	3.47249e-32	0.293201	0.402	0.139	4.77398e-28	0.305337
Sirt3	1.9716e-38	0.292849	0.35	0.099	2.71055e-34	0.253427
Pttg1ip	1.72534e-27	0.291961	0.789	0.382	2.372e-23	0.645055
Rer1	2.59692e-24	0.291782	0.508	0.234	3.57024e-20	0.393525
Glyatl2	1.58374e-35	0.291705	0.341	0.1	2.17733e-31	0.251646
Aadac	2.49877e-34	0.291705	0.334	0.1	3.43532e-30	0.250229
Abat	2.18942e-38	0.291657	0.334	0.09	3.01002e-34	0.251485
Tmem256	4.49031e-28	0.291106	0.728	0.348	6.17328e-24	0.601529
Nampt	2.90878e-21	0.290768	0.455	0.21	3.99899e-17	0.375758
Abcg8	8.07457e-13	0.290744	0.133	0.043	1.11009e-08	0.157043
Ppp1r3b	3.67703e-29	0.289933	0.384	0.138	5.05519e-25	0.294607
Pfdn2	3.74117e-29	0.289322	0.641	0.288	5.14335e-25	0.494589
Gsta2	2.06625e-37	0.288877	0.285	0.07	2.84068e-33	0.221241
Ubl4a	5.68449e-35	0.288858	0.424	0.143	7.81504e-31	0.307806
Sec14l2	9.22754e-31	0.287717	0.362	0.122	1.2686e-26	0.269543
Adam28	4.9594e-51	0.287061	0.248	0.041	6.81818e-47	0.185486
Slc39a14	1.56131e-39	0.286935	0.378	0.11	2.14649e-35	0.264319
Gcgr	1.6051e-34	0.286861	0.381	0.123	2.20669e-30	0.280273
Mrpl30	6.39462e-32	0.286617	0.406	0.142	8.79132e-28	0.295821
Ndufa12	1.54844e-25	0.285781	0.659	0.32	2.12879e-21	0.556706
Angptl8	3.45208e-41	0.285353	0.344	0.09	4.74592e-37	0.245734
Timm13	1.56989e-25	0.28487	0.904	0.525	2.15829e-21	0.796287
Tars	1.43278e-24	0.2841	0.443	0.191	1.96979e-20	0.339673
Abca6	3.46446e-31	0.283838	0.396	0.139	4.76294e-27	0.293149
Cisd3	4.56217e-33	0.282475	0.409	0.14	6.27208e-29	0.295821
Spryd7	2.3646e-30	0.281895	0.458	0.175	3.25085e-26	0.340199
Hist1h2ao.2	7.56976e-26	0.281832	0.61	0.292	1.04069e-21	0.510017
Mrps35	7.37237e-31	0.281455	0.43	0.159	1.01355e-26	0.31963
Gch1	1.51466e-34	0.280738	0.356	0.109	2.08236e-30	0.260595
Onecut1	2.59636e-37	0.280649	0.347	0.099	3.56948e-33	0.262944
Acads	3.37045e-31	0.280146	0.384	0.132	4.6337e-27	0.282419
Lcmt1	2.05751e-23	0.279998	0.319	0.119	2.82866e-19	0.249139
Cox16	2.7491e-25	0.279459	0.461	0.199	3.77946e-21	0.349876
Suclg1	8.49382e-26	0.278993	0.728	0.385	1.16773e-21	0.646717
Acox2	5.29639e-35	0.278173	0.368	0.114	7.28148e-31	0.267923
Stradb	4.83757e-31	0.278091	0.387	0.135	6.65069e-27	0.279544
Dnajc15	5.97478e-31	0.277754	0.384	0.133	8.21412e-27	0.277398
Tpst1	1.04039e-27	0.277515	0.412	0.157	1.43032e-23	0.304569
Crym	1.25276e-35	0.277512	0.269	0.067	1.7223e-31	0.204799
Slc25a10	7.08171e-27	0.277429	0.409	0.158	9.73594e-23	0.31141
Ppa2	1.09764e-36	0.277249	0.35	0.102	1.50903e-32	0.250026
A1cf	8.31189e-34	0.277146	0.418	0.142	1.14272e-29	0.309426
Smdt1	2.9018e-32	0.277133	0.368	0.121	3.98939e-28	0.265412
Reep6	1.19399e-26	0.276721	0.337	0.118	1.6415e-22	0.259869
Gsto1	1.30313e-27	0.27531	0.579	0.253	1.79154e-23	0.457378
Gabarapl1	1.29129e-27	0.275253	0.625	0.283	1.77526e-23	0.481874
Dhcr7	4.37404e-14	0.274968	0.238	0.1	6.01343e-10	0.21532
Cish	4.48796e-29	0.274648	0.337	0.112	6.17005e-25	0.253066
Bloc1s1	8.70423e-29	0.273126	0.783	0.371	1.19666e-24	0.647731
Pcbd2	1.03106e-25	0.27245	0.368	0.138	1.4175e-21	0.275203
Sorbs2	3.8106e-29	0.272442	0.39	0.141	5.23881e-25	0.286346
Mfsd2a	6.91823e-32	0.272116	0.356	0.115	9.51118e-28	0.268126
Cldn2	4.67954e-33	0.272107	0.384	0.126	6.43344e-29	0.279908
Slc31a1	3.0972e-35	0.271825	0.313	0.088	4.25803e-31	0.224274
Nr1i2	1.53669e-39	0.271449	0.322	0.084	2.11265e-35	0.229457
Creg1	7.20693e-31	0.271007	0.554	0.227	9.90808e-27	0.423569
Ndufs8	2.11354e-27	0.270706	0.563	0.247	2.9057e-23	0.430897
Gldc	6.73139e-30	0.270706	0.328	0.106	9.25432e-26	0.243791
Ndufs7	1.47621e-23	0.269928	0.666	0.338	2.02949e-19	0.560349
Larp1b	1.18249e-30	0.269276	0.359	0.12	1.62568e-26	0.26023
Acadvl	7.48297e-19	0.268788	0.415	0.196	1.02876e-14	0.340041
Cpn1	3.71558e-35	0.268542	0.372	0.115	5.10818e-31	0.258771
Slc19a2	1.12978e-34	0.268123	0.331	0.097	1.55322e-30	0.23464
Cks1b	1.13304e-39	0.267748	0.331	0.087	1.55771e-35	0.233384
Sdr42e1	3.50776e-37	0.266913	0.288	0.072	4.82247e-33	0.206742
Pls3	1.81207e-27	0.265867	0.393	0.147	2.49123e-23	0.288492
Sec16b	5.89958e-34	0.265545	0.331	0.098	8.11075e-30	0.23464
Dsc2	2.284e-35	0.265448	0.307	0.084	3.14004e-31	0.217472
Echdc2	6.61267e-32	0.264967	0.356	0.114	9.0911e-28	0.256464
Gne	3.27125e-28	0.264447	0.384	0.138	4.49732e-24	0.28076
Ccs	8.65903e-21	0.263908	0.43	0.195	1.19044e-16	0.336636
Chek1	4.25668e-23	0.262789	0.542	0.259	5.85209e-19	0.408708
LOC108351137	2.61956e-24	0.262395	0.461	0.196	3.60137e-20	0.353439
Macrod1	5.37142e-34	0.262374	0.285	0.076	7.38463e-30	0.206216
Sra1	1.45262e-25	0.262329	0.421	0.17	1.99706e-21	0.314447
Calr	2.8586e-18	0.261993	1	0.841	3.93001e-14	1.60048
Ddrgk1	1.07534e-21	0.261828	0.539	0.262	1.47837e-17	0.425353
Cxcl12	8.94945e-36	0.261812	0.529	0.198	1.23037e-31	0.421261
Cyp2j4	5.11368e-30	0.261286	0.344	0.113	7.03029e-26	0.246989
RGD1564804	2.21108e-27	0.261099	0.35	0.122	3.03979e-23	0.258449
Id4	2.96962e-34	0.260768	0.319	0.09	4.08264e-30	0.231077
AABR07048436.1	7.05693e-23	0.260083	0.26	0.085	9.70186e-19	0.212254
Phpt1	1.83873e-25	0.259371	0.461	0.191	2.52788e-21	0.345381
Ppif	5.96426e-29	0.258538	0.359	0.124	8.19966e-25	0.257719
Pmvk	3.61095e-17	0.256911	0.294	0.122	4.96433e-13	0.237733
Nfs1	1.28719e-23	0.25682	0.455	0.197	1.76963e-19	0.344855
Uqcrb.1	1.64525e-23	0.255672	0.929	0.626	2.26189e-19	0.998898
Aars	9.22894e-23	0.255298	0.418	0.178	1.26879e-18	0.310643
Mst1	2.90837e-29	0.255125	0.328	0.106	3.99842e-25	0.240916
Timm10	2.30516e-26	0.253913	0.402	0.155	3.16914e-22	0.294039
Cidec	1.05923e-34	0.253753	0.291	0.077	1.45623e-30	0.208888
Mrpl27	1.07744e-21	0.253663	0.576	0.286	1.48126e-17	0.462967
H6pd	2.25676e-28	0.253084	0.353	0.122	3.1026e-24	0.252172
Rnf103	8.52819e-25	0.252929	0.409	0.165	1.17246e-20	0.296711
Dnph1	2.73981e-37	0.252921	0.288	0.072	3.76669e-33	0.205851
Hint1	5.7245e-23	0.252814	0.988	0.791	7.87005e-19	1.26176
Cox5a	1.47147e-22	0.252034	0.91	0.6	2.02298e-18	0.920331
Mthfd1	2.30594e-23	0.251351	0.303	0.109	3.17021e-19	0.228405
Gcat	6.00112e-34	0.251173	0.31	0.086	8.25034e-30	0.22553
Pabpc4	7.0073e-22	0.250941	0.331	0.131	9.63364e-18	0.245573
Prxl2a	1.66994e-26	0.250849	0.409	0.158	2.29583e-22	0.295821
Ubxn4	3.3716e-21	0.249666	0.56	0.277	4.63527e-17	0.427457
Magt1	1.10694e-22	0.249287	0.644	0.323	1.52182e-18	0.496735
Skp1	5.41176e-23	0.24915	0.715	0.365	7.44009e-19	0.571973
Nbr1	4.04742e-23	0.248939	0.492	0.223	5.5644e-19	0.360038
Fahd2a	6.06697e-27	0.247834	0.344	0.119	8.34087e-23	0.251646
Tmem106b	2.86462e-24	0.247583	0.35	0.132	3.93828e-20	0.255938
Esd	7.9965e-24	0.247262	0.529	0.241	1.09936e-19	0.410896
Ift20	3.50156e-26	0.246711	0.56	0.249	4.81395e-22	0.419599
Gys2	8.78166e-26	0.24537	0.325	0.113	1.2073e-21	0.238206
Nme1	2.01906e-23	0.245206	0.455	0.196	2.77581e-19	0.335177
Ndufa13	2.3302e-20	0.244725	0.901	0.589	3.20356e-16	0.901512
Rex1bd	5.53532e-26	0.244058	0.356	0.129	7.60995e-22	0.258084
Dsg2	7.36393e-31	0.243865	0.313	0.095	1.01239e-26	0.219253
Bola1	2.96901e-24	0.243801	0.44	0.183	4.0818e-20	0.327849
Crls1	5.3855e-25	0.242566	0.341	0.125	7.40399e-21	0.244843
Dpy19l3	5.07765e-20	0.242362	0.341	0.142	6.98075e-16	0.254521
Churc1	7.17626e-22	0.241951	0.616	0.31	9.86592e-18	0.489771
Ptger3	6.23713e-35	0.241851	0.245	0.057	8.57481e-31	0.175808
Ndufs3	2.0265e-24	0.241278	0.52	0.23	2.78604e-20	0.399963
Mthfs	2.52881e-25	0.241162	0.325	0.115	3.47661e-21	0.234114
Nadk	7.37486e-22	0.241013	0.576	0.279	1.0139e-17	0.440863
Rnf125	5.84748e-27	0.240781	0.331	0.113	8.03912e-23	0.241807
Nr2f6	2.3102e-22	0.239914	0.44	0.192	3.17607e-18	0.321937
Atp2a2	2.51817e-20	0.239853	0.588	0.301	3.46198e-16	0.453086
Mfsd6	1.50429e-28	0.239827	0.269	0.079	2.06809e-24	0.193866
Tspan31	1.05422e-21	0.238997	0.511	0.239	1.44934e-17	0.381337
Echdc3	1.16142e-26	0.238713	0.344	0.12	1.59672e-22	0.246989
Mrpl54	2.37541e-22	0.238675	0.644	0.326	3.26571e-18	0.512528
Tex2	9.24891e-27	0.238238	0.384	0.141	1.27154e-22	0.274887
Iqgap2	6.62156e-22	0.237952	0.347	0.137	9.10332e-18	0.259178
Etfdh	1.32865e-23	0.237929	0.328	0.121	1.82663e-19	0.240916
Lrp3	1.73907e-32	0.237269	0.285	0.078	2.39088e-28	0.19994
Tmed2	4.3781e-20	0.236709	0.802	0.451	6.01901e-16	0.661827
Dnajc22	1.8927e-25	0.23641	0.368	0.137	2.60209e-21	0.262902
Carhsp1	1.15744e-20	0.236112	0.87	0.533	1.59124e-16	0.783943
Tmem63b	9.32614e-22	0.235636	0.322	0.123	1.28216e-17	0.235695
Avpr1a	5.63275e-19	0.235435	0.229	0.078	7.7439e-15	0.186215
Nudt8	6.24433e-29	0.235147	0.303	0.094	8.5847e-25	0.212815
Gramd1c	3.59401e-32	0.234524	0.294	0.083	4.94105e-28	0.206377
Rnf128	6.15697e-23	0.234453	0.341	0.131	8.4646e-19	0.246099
Ganab	2.82497e-19	0.23396	0.464	0.224	3.88377e-15	0.343561
Rpn1	2.79429e-18	0.233535	0.659	0.348	3.84159e-14	0.523304
Mrps18c	2.66465e-23	0.233378	0.44	0.184	3.66336e-19	0.322302
Atp5f1a	1.25642e-16	0.233244	0.709	0.421	1.72733e-12	0.640483
Golt1a	1.40967e-40	0.233129	0.232	0.045	1.93801e-36	0.163458
Sepsecs	9.15728e-21	0.232796	0.31	0.12	1.25894e-16	0.22804
Timm23	5.06127e-21	0.232623	0.824	0.471	6.95823e-17	0.701836
Lrpprc	5.95426e-18	0.232442	0.356	0.158	8.18591e-14	0.27671
Ppp1r14a	2.33967e-29	0.232077	0.3	0.09	3.21657e-25	0.225733
Acot13	1.82235e-30	0.232004	0.297	0.087	2.50537e-26	0.213545
Rmdn2	1.75884e-22	0.232004	0.276	0.095	2.41806e-18	0.206216
Acsm5	1.81023e-29	0.231914	0.3	0.091	2.48871e-25	0.21318
Erlin1	8.56503e-25	0.231637	0.3	0.103	1.17752e-20	0.214435
Cyp2f4	3.53176e-29	0.231553	0.272	0.078	4.85546e-25	0.195122
Ldlr	9.57964e-21	0.231354	0.331	0.132	1.31701e-16	0.243753
LOC691083	8.09426e-40	0.231178	0.232	0.046	1.1128e-35	0.163458
Enpp2	1.84734e-26	0.23053	0.272	0.083	2.53973e-22	0.201398
Arhgef19	4.3044e-23	0.23015	0.257	0.084	5.91769e-19	0.191194
Angptl4	6.24024e-27	0.230043	0.251	0.073	8.57908e-23	0.183866
Phb	4.33909e-19	0.229997	0.529	0.266	5.96538e-15	0.407618
Nipsnap3b	4.65252e-17	0.229822	0.353	0.16	6.39628e-13	0.271854
Smpd1	2.43995e-16	0.229673	0.378	0.182	3.35444e-12	0.28744
Ndufv2	8.78543e-20	0.229619	0.628	0.327	1.20782e-15	0.524113
Rab9a	6.88686e-21	0.229568	0.443	0.198	9.46805e-17	0.328739
Adh5	1.88243e-19	0.229399	0.427	0.197	2.58796e-15	0.32214
Sdha	3.26653e-18	0.228639	0.545	0.283	4.49082e-14	0.423369
Ca5a	2.68351e-33	0.227812	0.235	0.055	3.68929e-29	0.170261
Timm8b	3.23759e-22	0.227258	0.663	0.334	4.45104e-18	0.531477
Igsf5	7.29517e-31	0.226852	0.276	0.076	1.00294e-26	0.193502
Gemin6	9.77136e-29	0.22679	0.285	0.085	1.34337e-24	0.19994
Cyp27a1	8.62495e-18	0.226636	0.387	0.178	1.18576e-13	0.306028
Klf15	2.73262e-23	0.226422	0.347	0.131	3.75681e-19	0.248771
Mpst	3.90231e-19	0.22541	0.539	0.271	5.3649e-15	0.418225
Paqr7	3.71873e-20	0.225314	0.325	0.131	5.11251e-16	0.237515
Cyb5b	3.06592e-20	0.225096	0.402	0.177	4.21503e-16	0.296185
Atl2	2.66987e-21	0.224011	0.433	0.193	3.67054e-17	0.325177
Atp5pd	1.64798e-23	0.222732	0.988	0.764	2.26565e-19	1.24811
Psmb7	7.06597e-20	0.221997	0.498	0.236	9.71429e-16	0.374699
Uhrf1bp1l	5.47529e-23	0.221821	0.325	0.121	7.52743e-19	0.230348
Msrb1	1.9426e-32	0.221797	0.663	0.281	2.67069e-28	0.510628
Pdia5	5.94498e-21	0.220935	0.328	0.129	8.17316e-17	0.241281
Prodh1	2.1444e-26	0.220878	0.307	0.101	2.94812e-22	0.221764
Ndufb8	1.88957e-21	0.220647	0.885	0.498	2.59778e-17	0.802076
Uqcr11	4.14115e-21	0.220562	0.966	0.694	5.69326e-17	1.07223
Pink1	7.45515e-19	0.220165	0.375	0.165	1.02493e-14	0.272741
Asrgl1	5.09791e-38	0.219664	0.226	0.045	7.0086e-34	0.159166
Clcn4	1.41971e-25	0.219359	0.272	0.086	1.95181e-21	0.192611
Higd2a	8.85628e-20	0.219317	0.44	0.202	1.21756e-15	0.321046
AABR07025010.1	1.19402e-20	0.219284	0.464	0.209	1.64154e-16	0.346272
Akr1c1	6.6063e-27	0.218975	0.248	0.07	9.08234e-23	0.191194
Gstt2	6.29033e-20	0.218945	0.322	0.128	8.64794e-16	0.236624
Myc	6.92839e-18	0.218833	0.297	0.121	9.52515e-14	0.223549
Bola3	2.961e-19	0.218458	0.409	0.185	4.07079e-15	0.302097
Marveld1	3.54704e-21	0.218001	0.319	0.123	4.87647e-17	0.229822
Mrps34	2.0413e-19	0.217929	0.471	0.223	2.80638e-15	0.35433
Litaf	7.3733e-17	0.217909	0.396	0.19	1.01368e-12	0.295659
St3gal6	8.38505e-18	0.21766	0.341	0.149	1.15278e-13	0.250391
Oplah	1.22706e-18	0.217385	0.257	0.095	1.68696e-14	0.197471
Fkbp8	2.0263e-17	0.217184	0.703	0.398	2.78575e-13	0.586662
B4galnt1	2.03782e-19	0.216838	0.334	0.138	2.8016e-15	0.244317
Mccc2	1.3599e-22	0.216502	0.26	0.086	1.86959e-18	0.190304
Thrb	3.43736e-20	0.216324	0.378	0.161	4.72568e-16	0.276872
Prkaa2	1.33515e-31	0.216318	0.238	0.058	1.83557e-27	0.16775
Ivd	2.23113e-18	0.216246	0.449	0.215	3.06736e-14	0.339308
Nags	1.35832e-21	0.215123	0.251	0.084	1.86742e-17	0.184756
Llgl2	7.29936e-29	0.214943	0.254	0.07	1.00352e-24	0.177225
Tfrc	1.66318e-27	0.214894	0.229	0.061	2.28654e-23	0.162203
Prdx3	1.52785e-19	0.214762	0.35	0.147	2.10049e-15	0.252537
Pdia4	3.75194e-18	0.214123	0.362	0.161	5.15817e-14	0.263631
RGD1305347	8.52878e-35	0.21406	0.211	0.043	1.17254e-30	0.149692
Ppp1r3c	6.15404e-23	0.213494	0.245	0.077	8.46058e-19	0.182084
Ide	1.57858e-19	0.213465	0.316	0.127	2.17023e-15	0.22642
Irf6	4.11023e-24	0.213322	0.248	0.076	5.65074e-20	0.177954
Rpa3	9.8482e-19	0.212984	0.375	0.165	1.35393e-14	0.279382
Ech1	7.59393e-14	0.212579	0.452	0.243	1.04401e-09	0.381543
Soat2	5.05594e-25	0.21244	0.214	0.058	6.9509e-21	0.156859
Gadd45a	8.7911e-22	0.210897	0.381	0.155	1.2086e-17	0.283674
Ss18l2	6.82688e-15	0.210311	0.467	0.248	9.38559e-11	0.367861
Mrps14	1.01507e-15	0.209795	0.474	0.248	1.39552e-11	0.364372
Rab17	2.59864e-25	0.209322	0.257	0.078	3.57261e-21	0.181881
Polr2k	8.91665e-17	0.208848	0.511	0.266	1.22586e-12	0.398873
AC105531.1	1.11892e-22	0.208569	0.406	0.166	1.53829e-18	0.291164
Slc35c2	1.53508e-17	0.208297	0.396	0.183	2.11043e-13	0.29655
Cpt2	2.38026e-21	0.208116	0.288	0.104	3.27238e-17	0.205851
Trabd	2.4148e-18	0.207757	0.31	0.127	3.31986e-14	0.224639
Canx	2.09082e-15	0.207129	0.972	0.721	2.87446e-11	1.06168
Bsg	1.1986e-17	0.206862	0.941	0.735	1.64783e-13	1.07783
Ggcx	1.04054e-18	0.206726	0.276	0.106	1.43054e-14	0.199414
Ntpcr	1.62186e-19	0.206689	0.307	0.12	2.22973e-15	0.223384
Lman2	6.30849e-16	0.206031	0.675	0.385	8.67292e-12	0.540022
RGD1306556	1.02468e-20	0.2056	0.266	0.094	1.40873e-16	0.190465
AABR07051507.1	1.35714e-26	0.205224	0.238	0.066	1.86579e-22	0.16775
Edem1	1.1858e-20	0.205084	0.31	0.119	1.63023e-16	0.217107
Pccb	5.87901e-15	0.204981	0.31	0.14	8.08246e-11	0.235534
Lap3	4.4221e-18	0.204673	0.765	0.439	6.0795e-14	0.663079
AABR07018269.2	5.90048e-53	0.20451	0.176	0.019	8.11198e-49	0.123575
Poldip2	7.29702e-21	0.204321	0.282	0.102	1.00319e-16	0.202815
Yipf1	5.55949e-21	0.203804	0.26	0.09	7.64319e-17	0.186538
Pex16	2.2408e-22	0.203433	0.269	0.091	3.08065e-18	0.18921
Fbxo9	1.62426e-19	0.203342	0.337	0.139	2.23303e-15	0.240187
Auh	8.35213e-19	0.202642	0.331	0.137	1.14825e-14	0.238041
Pgrmc2	1.66053e-14	0.202497	0.372	0.184	2.2829e-10	0.277236
Plxnb2	5.48949e-21	0.20239	0.57	0.269	7.54695e-17	0.41887
LOC499235	2.59555e-17	0.20231	0.393	0.182	3.56836e-13	0.285091
Notum	9.06845e-26	0.202203	0.26	0.078	1.24673e-21	0.182772
AABR07048463.1	9.99214e-20	0.201767	0.176	0.05	1.37372e-15	0.14042
Psmd8	5.24437e-17	0.201619	0.452	0.221	7.20996e-13	0.335177
AABR07052458.1	1.60575e-33	0.201425	0.207	0.043	2.20759e-29	0.147546
Mrps18b	6.3453e-16	0.200969	0.31	0.137	8.72352e-12	0.226785
Gucy1b2	1.80337e-24	0.200952	0.207	0.056	2.47927e-20	0.151838
Smim22	1.12798e-29	0.200904	0.189	0.04	1.55075e-25	0.138071
Smim1	2.4419e-25	0.200619	0.241	0.07	3.35712e-21	0.171151
Anapc13	5.59346e-19	0.199804	0.567	0.281	7.6899e-15	0.428348
Chchd5	2.01605e-18	0.199722	0.285	0.111	2.77166e-14	0.207471
Agpat3	1.27236e-17	0.198806	0.297	0.122	1.74924e-13	0.212289
Mrps11	2.52868e-18	0.198446	0.297	0.119	3.47643e-14	0.212289
[truncated: 12,708 more rows]

## Sheet: cluster-4
	p_val	avg_log2FC	pct.1	pct.2	p_val_adj	avg_exp
[truncated: 13,684 more rows]

[truncated: 13 more sheets: cluster-5, cluster-6, cluster-7, cluster-8, cluster-9, cluster-10, cluster-11, cluster-12, cluster-13, cluster-14, cluster-15, cluster-16, cluster-17]
