# Supplementary material for: A rat liver cell atlas reveals intrahepatic myeloid heterogeneity
Source: iScience. 2023 Oct 14;26(11):108213. doi: 10.1016/j.isci.2023.108213 (PMC10651689; doi:10.1016/j.isci.2023.108213)
Supplement: Table S9. Differentially expressed gene lists - Immune-subclustering map, related to Figure 6 [file mmc9.xlsx]

## Sheet: cluster-0
	p_val	avg_log2FC	pct.1	pct.2	p_val_adj	avg_exp
Cd3g	7.90768e-161	1.28385	0.945	0.058	9.22036e-157	0.917572
Cd3e	1.70308e-178	1.2351	0.934	0.025	1.98579e-174	0.855608
Cd3d	5.64285e-174	1.17365	0.891	0.021	6.57956e-170	0.786712
Lef1	1.21116e-145	0.962918	0.76	0.016	1.41221e-141	0.616044
Fam189b	8.11661e-118	0.86601	0.743	0.043	9.46397e-114	0.583811
AC109737.1	1.6738e-67	0.775093	0.76	0.157	1.95165e-63	0.628409
Rpl36al	6.09234e-67	0.728703	0.989	0.747	7.10366e-63	1.18671
AABR07017902.1	1.52085e-60	0.727876	0.732	0.156	1.77331e-56	0.599964
Gimap7	1.10471e-53	0.706288	0.825	0.234	1.28809e-49	0.688084
Lgals1	7.74978e-51	0.697842	0.574	0.102	9.03624e-47	0.506559
Rab3ip	5.43609e-98	0.695405	0.59	0.025	6.33848e-94	0.43723
Calhm6	6.31246e-51	0.680016	0.743	0.208	7.36032e-47	0.603108
Gimap4	4.58061e-61	0.673242	0.683	0.125	5.34099e-57	0.531068
Cd27	2.79589e-93	0.66653	0.579	0.027	3.26001e-89	0.423652
Ramp1	2.94637e-56	0.658988	0.645	0.123	3.43546e-52	0.50677
Rpl32	2.0509e-49	0.657567	0.929	0.562	2.39135e-45	0.923006
AABR07057190.1	5.77681e-44	0.643187	0.858	0.369	6.73576e-40	0.729179
Limd2	1.21285e-45	0.638124	0.962	0.579	1.41418e-41	0.971602
Rpl32.1	1.84836e-43	0.636802	0.891	0.461	2.15519e-39	0.809512
Gimap9	9.4132e-75	0.624142	0.519	0.035	1.09758e-70	0.39085
Rpl13a	4.09787e-42	0.617579	0.896	0.442	4.77811e-38	0.784496
Rpl22l1	9.27765e-48	0.603802	0.956	0.659	1.08177e-43	1.00548
Rps19	3.07985e-38	0.599369	0.869	0.451	3.59111e-34	0.769345
Satb1	8.32967e-68	0.596325	0.525	0.047	9.71239e-64	0.38799
LOC100363469	2.78253e-39	0.595402	0.902	0.457	3.24443e-35	0.792715
Skap1	5.44463e-53	0.5765	0.607	0.112	6.34843e-49	0.44259
Eef1a1	5.20697e-38	0.562261	0.913	0.579	6.07133e-34	0.87941
Ets1	1.04054e-32	0.561845	0.803	0.349	1.21327e-28	0.67958
Tnfrsf14	2.34014e-48	0.559623	0.596	0.12	2.7286e-44	0.43723
Impdh2	3.47352e-34	0.559618	0.76	0.31	4.05012e-30	0.612256
Lck	1.43357e-42	0.556939	0.667	0.175	1.67155e-38	0.50198
Cd2	1.12841e-46	0.556018	0.661	0.147	1.31573e-42	0.490902
Rpl10a	2.01224e-41	0.554501	0.934	0.682	2.34627e-37	0.973248
Evl	6.5691e-34	0.549192	0.825	0.37	7.65957e-30	0.678293
Cd247	9.38799e-39	0.545885	0.607	0.162	1.09464e-34	0.462531
Rpl30	3.33114e-38	0.542825	0.945	0.631	3.8841e-34	0.923934
Cd40lg	5.37429e-71	0.540253	0.377	0.005	6.26642e-67	0.296801
Rpl12	2.14768e-75	0.537043	1	0.944	2.50419e-71	1.38681
Eef1b2	4.10101e-53	0.53203	0.995	0.866	4.78178e-49	1.18643
Rgs10	2.04735e-33	0.531535	0.743	0.281	2.38722e-29	0.583811
Lat	1.42393e-40	0.526123	0.579	0.137	1.6603e-36	0.428083
Rpl37	1.10466e-33	0.523602	0.891	0.558	1.28804e-29	0.802865
Tsc22d3	1.66089e-26	0.523137	0.738	0.344	1.9366e-22	0.629337
Btg1	3.82303e-30	0.521853	0.978	0.637	4.45766e-26	1.04257
LOC100359922	1.35824e-67	0.521766	1	0.947	1.5837e-63	1.30605
AABR07050545.1	3.72192e-32	0.520319	0.77	0.324	4.33976e-28	0.60275
Rpl36	2.13259e-64	0.516876	1	0.932	2.48659e-60	1.29098
Nme2	2.56645e-32	0.514895	0.885	0.606	2.99248e-28	0.8386
LOC108348142	9.20401e-31	0.509786	0.874	0.488	1.07319e-26	0.745617
LOC103690996	3.95456e-28	0.509417	0.776	0.387	4.61102e-24	0.639772
Rpl4	5.60105e-46	0.509092	0.989	0.84	6.53082e-42	1.13634
Rpl5	1.97172e-70	0.508502	1	0.96	2.29903e-66	1.38982
AC141489.1	1.01824e-28	0.507045	0.76	0.354	1.18727e-24	0.610684
LOC684988	3.69318e-61	0.501493	1	0.931	4.30625e-57	1.26146
Rgcc	8.18387e-53	0.499459	0.383	0.027	9.54239e-49	0.293942
Pdcd4	4.09749e-29	0.498541	0.852	0.536	4.77767e-25	0.759269
AABR07018078.1	1.93983e-26	0.498052	0.743	0.302	2.26184e-22	0.625265
Plac8	3.33216e-25	0.494849	0.967	0.679	3.8853e-21	1.23503
Npm1	1.90995e-44	0.490492	0.995	0.835	2.227e-40	1.1194
Rpl13	3.5177e-68	0.489461	1	0.96	4.10164e-64	1.50021
Rpl6	6.00144e-53	0.488809	1	0.906	6.99768e-49	1.25353
Ms4a4c	2.09306e-58	0.484745	0.404	0.025	2.4405e-54	0.293583
LOC100362027	2.34569e-46	0.480107	0.995	0.877	2.73507e-42	1.15784
AABR07042821.1	4.06016e-26	0.471386	0.76	0.365	4.73414e-22	0.594531
Cytip	1.12651e-24	0.471187	0.754	0.364	1.31351e-20	0.611327
Hnrnpa1	7.29236e-28	0.467859	0.891	0.552	8.50289e-24	0.767414
Rack1	6.00036e-63	0.464924	1	0.951	6.99642e-59	1.34664
Rpl26	1.34241e-40	0.46332	0.973	0.832	1.56525e-36	1.05186
Eef2	1.84807e-41	0.463238	0.984	0.812	2.15484e-37	1.03771
Rps27a	8.96608e-27	0.459591	0.885	0.561	1.04544e-22	0.765199
Rpl3	7.76604e-62	0.458926	1	0.965	9.0552e-58	1.41759
Dgka	1.24983e-47	0.458573	0.404	0.041	1.45731e-43	0.293583
Rpl31	1.65771e-42	0.456579	1	0.885	1.93289e-38	1.20636
Eef1g	2.17262e-43	0.455609	0.973	0.871	2.53327e-39	1.08281
Rpl7	5.60502e-71	0.454416	1	0.974	6.53545e-67	1.51555
Rpl21.3	1.58156e-56	0.452286	1	0.935	1.8441e-52	1.29133
Rps18	1.85227e-72	0.450405	1	0.974	2.15974e-68	1.61637
Rps7	7.15332e-61	0.450118	1	0.953	8.34077e-57	1.42512
Tpmt	1.86885e-41	0.449875	0.437	0.066	2.17908e-37	0.311878
Rps15a	1.84844e-66	0.443116	1	0.967	2.15528e-62	1.50339
Sell	1.89086e-32	0.442414	0.519	0.126	2.20474e-28	0.384203
Ptprcap	2.57628e-23	0.442102	0.891	0.447	3.00394e-19	0.740827
AC128960.1	4.48782e-24	0.441886	0.787	0.41	5.2328e-20	0.616328
LOC685963	6.23651e-25	0.440592	0.874	0.565	7.27177e-21	0.749404
Add3	7.51834e-26	0.440113	0.541	0.177	8.76639e-22	0.408216
Ssr4	1.01573e-25	0.439708	0.902	0.616	1.18435e-21	0.797431
Bcl11b	2.47179e-49	0.43853	0.366	0.027	2.8821e-45	0.264853
Grap	8.75767e-29	0.437608	0.514	0.146	1.02114e-24	0.375984
Rps10l1	3.77919e-62	0.435402	1	0.957	4.40653e-58	1.35199
Serpinb6b	1.41606e-23	0.435008	0.678	0.28	1.65112e-19	0.525065
Eef1d	2.11353e-22	0.433859	0.842	0.536	2.46438e-18	0.721603
LOC102555453	3.12802e-24	0.433335	0.661	0.277	3.64727e-20	0.493761
Rpl36a	9.48541e-31	0.431544	0.497	0.128	1.106e-26	0.355758
AC094217.1	1.77862e-23	0.43144	0.76	0.376	2.07387e-19	0.584096
Sit1	6.26902e-52	0.430471	0.372	0.025	7.30968e-48	0.261994
Emp3	1.91191e-20	0.427572	0.765	0.416	2.22929e-16	0.622047
Rps24	1.45403e-62	0.425458	1	0.959	1.69539e-58	1.36711
Coro1a	1.638e-21	0.423017	0.989	0.685	1.90991e-17	1.08688
Rps17	1.32253e-53	0.421178	1	0.951	1.54207e-49	1.27811
Rps3	7.8903e-59	0.420714	1	0.966	9.20009e-55	1.47756
Rps16	1.48704e-74	0.420256	1	0.98	1.73389e-70	1.57128
LOC100360413	1.10514e-21	0.41971	0.847	0.556	1.28859e-17	0.730466
Rpl14	7.69658e-65	0.419689	1	0.969	8.97421e-61	1.50387
Rpl23a	3.15977e-45	0.419179	1	0.924	3.6843e-41	1.22023
Rps28	2.41161e-61	0.418825	1	0.954	2.81194e-57	1.36657
Rps21	6.07315e-57	0.417351	1	0.958	7.0813e-53	1.33272
Rps11	2.4003e-70	0.416935	1	0.976	2.79875e-66	1.54115
Rpl27a	2.03558e-74	0.416699	1	0.981	2.37349e-70	1.57639
Rps27	3.16181e-69	0.416408	1	0.981	3.68667e-65	1.54776
Rpl11	3.35195e-65	0.415421	1	0.975	3.90838e-61	1.50717
LOC100364457	1.25967e-68	0.41528	1	0.978	1.46877e-64	1.53506
Rps25	3.41802e-20	0.4134	0.765	0.443	3.98541e-16	0.612256
Hmgb2	1.20859e-18	0.411057	0.754	0.411	1.40921e-14	0.643275
Rpl23	7.09019e-75	0.410196	1	0.982	8.26716e-71	1.5624
LOC100360841	1.26549e-43	0.409961	0.989	0.929	1.47556e-39	1.20822
S1pr1	1.48121e-43	0.40914	0.355	0.033	1.72709e-39	0.252847
Art2b	9.57255e-25	0.408623	0.568	0.175	1.11616e-20	0.439805
Rps23	4.54344e-80	0.408109	1	0.985	5.29766e-76	1.57828
Rplp1	1.9466e-79	0.406541	1	0.993	2.26974e-75	1.59356
Rps4x	4.5324e-56	0.406322	1	0.962	5.28478e-52	1.4567
Fxyd5	4.17886e-20	0.406003	0.874	0.566	4.87255e-16	0.766486
Rpl37a	1.89328e-71	0.405241	1	0.987	2.20757e-67	1.55665
Rps6	1.77774e-19	0.402498	0.568	0.247	2.07285e-15	0.42937
Rps3a	1.48743e-68	0.400719	1	0.985	1.73435e-64	1.55056
LOC100362149	3.38746e-19	0.399942	0.672	0.337	3.94978e-15	0.51463
Rpl17	1.97756e-67	0.397747	1	0.984	2.30583e-63	1.53836
Rps2	8.78647e-57	0.392127	1	0.972	1.0245e-52	1.47027
Rpp21	7.81289e-22	0.391591	0.601	0.244	9.10983e-18	0.434371
LOC103692785	5.38776e-17	0.391559	0.699	0.402	6.28213e-13	0.560157
Rpl35	5.83102e-62	0.390015	1	0.973	6.79897e-58	1.54446
Rpsa	3.51516e-55	0.389573	1	0.975	4.09868e-51	1.45651
Abracl	1.12272e-20	0.389447	0.863	0.611	1.30909e-16	0.74912
LOC100360057	1.07584e-43	0.389402	1	0.952	1.25443e-39	1.25074
Trat1	1.96694e-52	0.387986	0.306	0.008	2.29345e-48	0.218758
Rflnb	5.06616e-39	0.386877	0.328	0.032	5.90714e-35	0.23834
Snrpd2	5.3319e-22	0.384252	0.902	0.684	6.217e-18	0.820875
Rpl19	9.26814e-65	0.382941	1	0.981	1.08066e-60	1.55299
Eif3m	4.34638e-20	0.382291	0.863	0.566	5.06788e-16	0.708594
Rpl34	5.34116e-53	0.380664	1	0.966	6.22779e-49	1.42599
LOC100361854	4.9114e-52	0.376149	1	0.959	5.72669e-48	1.39304
Snrpf	2.48263e-17	0.373906	0.749	0.447	2.89475e-13	0.585383
Rpl27	1.21473e-46	0.372131	1	0.957	1.41637e-42	1.2636
Heca	8.63596e-17	0.371317	0.645	0.33	1.00695e-12	0.49126
Rpl18a	4.9369e-53	0.369417	1	0.978	5.75642e-49	1.48214
Ptpn22	7.66931e-21	0.36698	0.459	0.15	8.94241e-17	0.333032
Il21r	1.64557e-27	0.365905	0.393	0.085	1.91874e-23	0.279361
Snrpe	8.64369e-23	0.365688	0.923	0.749	1.00785e-18	0.88477
Rps5	7.13361e-48	0.364225	1	0.962	8.31779e-44	1.41071
Adam19	7.83152e-32	0.363536	0.355	0.056	9.13155e-28	0.248415
Rps8	9.31264e-60	0.357901	1	0.978	1.08585e-55	1.5502
Chd3	1.68398e-21	0.357872	0.454	0.142	1.96352e-17	0.327672
Arpp21	1.04288e-27	0.357138	0.339	0.061	1.21599e-23	0.243699
Eif3h	5.34122e-18	0.355921	0.863	0.598	6.22786e-14	0.713025
Gimap5	4.30992e-21	0.355346	0.47	0.153	5.02537e-17	0.33682
Rpl28	2.03551e-50	0.354142	1	0.969	2.3734e-46	1.39884
Rps27a.1	4.74096e-58	0.353778	1	0.982	5.52796e-54	1.50631
Rps12	1.6073e-48	0.351099	1	0.972	1.87411e-44	1.42172
Rpl15	1.79007e-45	0.350899	1	0.954	2.08722e-41	1.38472
Itk	8.03256e-33	0.350485	0.295	0.033	9.36597e-29	0.213398
Rps15	3.47648e-50	0.346688	1	0.972	4.05358e-46	1.40616
Tubb5	2.84102e-15	0.346272	0.732	0.431	3.31263e-11	0.569589
Rilpl2	5.87752e-16	0.341051	0.53	0.231	6.85319e-12	0.393994
Rps4x-ps9	1.23118e-16	0.341032	0.541	0.239	1.43556e-12	0.390491
LOC100360791	4.80673e-09	0.33964	0.393	0.215	5.60464e-05	0.341399
Gimap6	3.25247e-21	0.339386	0.437	0.133	3.79238e-17	0.307446
Eif3f	3.58626e-18	0.337354	0.902	0.697	4.18158e-14	0.804437
AABR07065438.1	1.12626e-16	0.336637	0.464	0.183	1.31322e-12	0.335248
Rpl29	6.1531e-52	0.336631	1	0.969	7.17451e-48	1.38922
B3gnt2	1.02708e-15	0.332467	0.459	0.183	1.19757e-11	0.340322
AC142181.1	1.13703e-21	0.332179	0.301	0.063	1.32578e-17	0.223833
Ncl	9.77944e-14	0.331774	0.743	0.478	1.14028e-09	0.592674
Naca	9.2282e-43	0.330848	1	0.954	1.07601e-38	1.27875
Smc4	3.72541e-13	0.328846	0.492	0.234	4.34383e-09	0.376343
LOC108351482	1.27159e-46	0.324852	1	0.98	1.48267e-42	1.47197
Rpl18	4.18423e-52	0.324309	1	0.966	4.87882e-48	1.35001
Rpl24	1.91343e-44	0.322093	1	0.972	2.23106e-40	1.43998
Pop5	3.37545e-21	0.319336	0.355	0.09	3.93578e-17	0.248415
Anxa6	1.74275e-14	0.316757	0.459	0.195	2.03205e-10	0.333676
Cd6	2.42073e-28	0.316525	0.29	0.04	2.82258e-24	0.202963
Eif3el1	6.98946e-14	0.315012	0.563	0.281	8.14971e-10	0.407857
AABR07021871.1	1.1064e-17	0.311308	0.918	0.745	1.29007e-13	0.824663
Pnrc1	2.74224e-10	0.310693	0.694	0.51	3.19745e-06	0.58896
Cox7a2l	5.96371e-16	0.310638	0.902	0.756	6.95369e-12	0.849963
Rps20	7.96326e-37	0.308374	1	0.957	9.28516e-33	1.33865
Prkcq	1.11043e-29	0.307112	0.251	0.025	1.29476e-25	0.180881
Eif3g	5.19972e-13	0.306629	0.699	0.41	6.06287e-09	0.524706
Rps14	6.39725e-60	0.306354	1	0.988	7.4592e-56	1.55652
Kcnn4	1.46892e-25	0.305543	0.279	0.042	1.71276e-21	0.197603
Uqcrh	2.00314e-24	0.304183	0.967	0.88	2.33566e-20	0.9616
Mrps15	5.32782e-13	0.302843	0.552	0.281	6.21224e-09	0.398066
Tpt1	1.8074e-64	0.300197	1	1	2.10742e-60	1.70563
Mrpl23	4.30162e-13	0.297029	0.568	0.289	5.01569e-09	0.407214
Serbp1	1.02903e-11	0.293316	0.803	0.585	1.19985e-07	0.667573
Pcmtd1	4.49025e-14	0.291316	0.486	0.213	5.23563e-10	0.343751
Ctsw	1.80046e-14	0.289465	0.268	0.073	2.09933e-10	0.216616
Cbx3	1.2665e-11	0.289171	0.503	0.255	1.47674e-07	0.366193
AC095947.1	5.20138e-13	0.288778	0.448	0.197	6.06481e-09	0.319453
Rps9	9.45849e-39	0.288636	1	0.976	1.10286e-34	1.38594
Rbm3	1.70014e-10	0.287705	0.738	0.496	1.98236e-06	0.597749
Dennd2d	1.2262e-21	0.286478	0.279	0.053	1.42974e-17	0.195388
LOC108348287	3.09234e-21	0.284691	0.989	0.908	3.60567e-17	1.03485
Rsrp1	6.67431e-12	0.284241	0.803	0.505	7.78225e-08	0.632123
Pabpc1	3.06991e-12	0.284167	0.847	0.651	3.57952e-08	0.706094
Sh3kbp1	6.03679e-13	0.284049	0.459	0.203	7.0389e-09	0.327029
Scml4	8.04679e-24	0.282795	0.246	0.034	9.38255e-20	0.177093
Arhgef1	6.75656e-11	0.282707	0.568	0.317	7.87814e-07	0.420508
AABR07049994.1	5.47989e-11	0.282481	0.65	0.394	6.38955e-07	0.48397
Grk6	6.81934e-11	0.278716	0.492	0.251	7.95135e-07	0.360833
Cd8b	3.42162e-16	0.277371	0.224	0.047	3.98961e-12	0.175236
Uba52	5.55147e-46	0.275541	1	0.996	6.47301e-42	1.47948
Plcg1	2.56657e-36	0.275064	0.219	0.007	2.99262e-32	0.151508
S100a10	3.07396e-09	0.27452	0.852	0.564	3.58424e-05	0.762698
Arhgdib	5.29533e-19	0.271355	0.984	0.895	6.17436e-15	1.0693
Fyb1	1.2151e-10	0.270897	0.803	0.625	1.4168e-06	0.676436
Arhgap45	2.69027e-11	0.270845	0.601	0.331	3.13686e-07	0.436587
Nap1l1	1.50275e-11	0.269614	0.661	0.374	1.75221e-07	0.484898
AABR07031089.1	3.4249e-14	0.26935	0.344	0.119	3.99344e-10	0.24084
Rps10	1.85882e-15	0.267356	0.317	0.095	2.16739e-11	0.221902
Dyrk2	9.4203e-15	0.267356	0.306	0.093	1.09841e-10	0.218758
LOC100362023	1.13564e-11	0.267045	0.47	0.221	1.32416e-07	0.334604
Camk4	4.33309e-28	0.266447	0.219	0.018	5.05238e-24	0.153723
Sept1	4.10718e-11	0.265637	0.557	0.283	4.78897e-07	0.410717
Tcf7	1.84623e-36	0.265437	0.208	0.005	2.15271e-32	0.143932
Rpl9	1.66354e-12	0.262938	0.399	0.165	1.93968e-08	0.278717
AC099444.2	1.48296e-12	0.262381	0.361	0.139	1.72913e-08	0.256634
Luc7l3	1.15154e-10	0.260876	0.639	0.371	1.34269e-06	0.467532
Rapgef6	2.1489e-11	0.260803	0.41	0.182	2.50562e-07	0.290724
Ppil1	6.22751e-11	0.260708	0.459	0.223	7.26127e-07	0.324813
Tmsb10	1.11679e-28	0.259613	1	0.971	1.30218e-24	1.4927
Ndufa4	2.37881e-11	0.258351	0.913	0.696	2.77369e-07	0.785424
Hipk1	6.89335e-12	0.257473	0.377	0.154	8.03764e-08	0.267998
Cir1	3.71184e-10	0.255719	0.481	0.248	4.328e-06	0.344395
Nsmce1	2.16485e-17	0.254953	0.268	0.061	2.52422e-13	0.187812
Il7r	2.00024e-17	0.254003	0.235	0.047	2.33228e-13	0.169518
Rplp0	5.84266e-51	0.253001	1	0.995	6.81255e-47	1.56605
Pik3ip1	3.69921e-18	0.252544	0.23	0.042	4.31328e-14	0.16573
Btg2	2.80763e-09	0.252337	0.694	0.429	3.27369e-05	0.556369
Paip2	1.40152e-09	0.251531	0.672	0.424	1.63417e-05	0.496905
Ripor2	1.10368e-13	0.250622	0.311	0.101	1.2869e-09	0.218114
Rpl41	6.64954e-43	0.250596	1	0.996	7.75337e-39	1.57629
Tp53	1.62814e-09	0.249982	0.437	0.223	1.89841e-05	0.314093
Commd7	1.08503e-10	0.249024	0.366	0.159	1.26515e-06	0.260422
Arglu1	3.49659e-08	0.248706	0.568	0.357	0.000407702	0.427155
LOC684797	1.64001e-10	0.247447	0.35	0.146	1.91226e-06	0.257278
Eif4b	6.54541e-10	0.246759	0.596	0.343	7.63195e-06	0.423936
Mrps33	2.08416e-09	0.246678	0.464	0.244	2.43013e-05	0.333032
Bcl2	6.01792e-13	0.245796	0.322	0.112	7.01689e-09	0.225689
LOC100363452	7.7733e-12	0.245561	0.333	0.127	9.06366e-08	0.233265
Bcap29	1.27318e-10	0.243916	0.41	0.187	1.48452e-06	0.288508
Churc1	9.12401e-08	0.240115	0.503	0.302	0.00106386	0.375055
Add1	3.44409e-10	0.238522	0.393	0.18	4.0158e-06	0.277145
Setx	2.45925e-10	0.238357	0.41	0.19	2.86748e-06	0.286292
Acap1	4.60525e-11	0.237821	0.35	0.142	5.36972e-07	0.244628
Cct7	3.0191e-08	0.23571	0.568	0.35	0.000352028	0.413861
Stk38	8.21213e-10	0.235323	0.41	0.194	9.57535e-06	0.292939
Il4r	1.50572e-09	0.23509	0.317	0.135	1.75567e-05	0.228549
Ssbp3	1.19915e-15	0.233363	0.23	0.051	1.39821e-11	0.161299
Il2rg	1.03132e-08	0.231304	0.525	0.297	0.000120252	0.376912
Sept6	1.41795e-09	0.230411	0.35	0.156	1.65333e-05	0.246843
Fkbp1a	1.50918e-08	0.229806	0.399	0.202	0.00017597	0.28758
Sesn1	9.80704e-11	0.229594	0.273	0.098	1.1435e-06	0.196031
Stmn1	6.36001e-14	0.229338	0.295	0.086	7.41577e-10	0.213398
Nop53	3.17015e-08	0.227724	0.656	0.425	0.000369639	0.476036
Selenof	2.6993e-07	0.227592	0.634	0.437	0.00314738	0.479254
Cisd1	1.3342e-07	0.226526	0.459	0.263	0.00155567	0.335891
AABR07053687.1	1.52716e-09	0.226033	0.355	0.16	1.78067e-05	0.248415
Jak1	5.9026e-08	0.225899	0.568	0.35	0.000688243	0.411645
Bicdl1	1.24636e-21	0.225612	0.186	0.019	1.45325e-17	0.130997
Glo1	1.68573e-06	0.224823	0.508	0.334	0.0196556	0.381059
Erh	5.70896e-08	0.224717	0.743	0.545	0.000665665	0.566086
Bptf	1.07417e-07	0.224377	0.361	0.184	0.00125248	0.265497
Rhoh	1.89884e-09	0.223314	0.295	0.12	2.21405e-05	0.213398
AABR07035539.1	2.06298e-09	0.221812	0.306	0.128	2.40543e-05	0.216542
Cisd3	5.53158e-13	0.220469	0.251	0.072	6.44982e-09	0.174234
Mrto4	2.66291e-10	0.220375	0.284	0.107	3.10495e-06	0.199176
Faah	2.30567e-19	0.218963	0.191	0.025	2.68841e-15	0.134785
Lime1	4.25202e-13	0.218905	0.24	0.066	4.95786e-09	0.166658
Eif4a1	6.05602e-09	0.217315	0.869	0.765	7.06131e-05	0.763342
Rap1a	2.30997e-06	0.217315	0.601	0.432	0.0269343	0.452096
Nme1	2.54246e-08	0.214586	0.443	0.237	0.000296451	0.306803
Srsf3	1.47247e-07	0.213938	0.678	0.458	0.0017169	0.498477
Dpy30	6.14265e-08	0.213328	0.464	0.259	0.000716233	0.328601
Otulin	9.31654e-07	0.211669	0.361	0.197	0.0108631	0.263281
LOC108349594	4.00647e-06	0.211547	0.59	0.408	0.0467155	0.454956
Abca7	1.23564e-12	0.210918	0.23	0.062	1.44075e-08	0.159083
Klf3	5.86331e-07	0.210773	0.464	0.275	0.00683662	0.337463
Ly6e	1.09588e-05	0.210739	0.76	0.563	0.12778	0.659713
Nifk	3.83975e-08	0.205538	0.328	0.154	0.000447714	0.229477
Ncor1	8.44573e-07	0.205182	0.568	0.368	0.00984772	0.413861
Rps18l1	3.71485e-11	0.20466	0.24	0.075	4.33152e-07	0.166658
Ddit4	7.22303e-05	0.204441	0.295	0.175	0.842205	0.235554
Rasal3	1.40842e-07	0.203853	0.295	0.137	0.00164222	0.211182
Imp3	2.59506e-07	0.202903	0.35	0.18	0.00302584	0.246843
Tmsb15b2	1.28666e-08	0.202669	0.333	0.15	0.000150025	0.233265
LOC498555	5.67008e-08	0.202488	0.317	0.148	0.000661131	0.221902
Herc1	8.10463e-09	0.202049	0.279	0.114	9.45e-05	0.195388
Gata3	2.07068e-09	0.201786	0.251	0.092	2.41441e-05	0.178021
Pla2g16	2.72791e-07	0.200507	0.65	0.395	0.00318074	0.490617
Rpl10	1.6408e-20	0.200407	1	0.975	1.91318e-16	1.36483
Cct6a	2.35305e-05	0.20018	0.426	0.276	0.274366	0.319812
LOC308990	6.94316e-07	0.199044	0.366	0.195	0.00809572	0.264853
Ppp1r14b	2.31844e-05	0.197351	0.579	0.429	0.27033	0.436946
Cript	2.24597e-06	0.197268	0.437	0.262	0.026188	0.314093
Tcp1	2.493e-07	0.196656	0.421	0.231	0.00290684	0.291652
Usp28	1.2069e-11	0.196254	0.202	0.053	1.40725e-07	0.14236
Etnk1	4.69619e-07	0.196172	0.383	0.207	0.00547576	0.267354
Wbp1l	5.90972e-07	0.195205	0.399	0.219	0.00689073	0.283148
Slfn5	5.9305e-06	0.194476	0.787	0.618	0.0691496	0.652707
Nsa2	3.29592e-06	0.193634	0.536	0.351	0.0384304	0.384488
Znrf2	3.08281e-06	0.193381	0.437	0.262	0.0359456	0.316309
Fam102a	2.30939e-10	0.193257	0.213	0.065	2.69275e-06	0.149936
Arhgap15	2.965e-07	0.193187	0.372	0.194	0.00345719	0.259779
Jund	6.92536e-06	0.192873	0.464	0.29	0.0807497	0.34411
Jakmip1	1.03912e-13	0.192597	0.186	0.038	1.21162e-09	0.128781
Spcs2	3.6151e-06	0.192583	0.743	0.525	0.0421521	0.577164
Ldlrap1	1.40511e-16	0.192254	0.169	0.024	1.63836e-12	0.117418
AABR07071905.1	1.77572e-09	0.192004	0.23	0.079	2.07049e-05	0.161299
LOC108350502	7.76332e-07	0.19188	0.366	0.195	0.00905204	0.260422
Lsm5	2.47279e-06	0.191607	0.563	0.369	0.0288327	0.403426
Hint1	5.43804e-08	0.190234	0.902	0.797	0.000634075	0.758837
Mtg2	5.96647e-08	0.189361	0.246	0.1	0.000695691	0.174877
Cct5	1.37012e-05	0.187568	0.699	0.546	0.159756	0.540216
Tcp11l2	5.73746e-08	0.186942	0.279	0.12	0.000668988	0.195388
Raly	1.3832e-05	0.186177	0.47	0.304	0.161281	0.339035
Cox7b	8.41203e-06	0.183986	0.754	0.606	0.0980843	0.593602
Cct2	1.79108e-05	0.18255	0.536	0.365	0.208839	0.383844
Trmt112	8.26947e-06	0.18204	0.607	0.423	0.096422	0.440374
Pfdn1	1.26858e-05	0.181692	0.59	0.415	0.147916	0.429011
Mrfap1	2.91132e-05	0.181359	0.645	0.494	0.33946	0.482398
Trir	4.82825e-05	0.181246	0.634	0.488	0.562974	0.477038
Ntan1	5.23375e-05	0.180398	0.568	0.417	0.610255	0.420508
Supt4h1	7.30528e-06	0.180173	0.486	0.306	0.0851795	0.350398
LOC100365839	1.67357e-08	0.179513	0.235	0.088	0.000195138	0.162871
Timm8a1	1.16855e-11	0.179413	0.18	0.042	1.36253e-07	0.124994
Ddx18	7.67159e-06	0.179386	0.317	0.173	0.0894507	0.226333
Apoc3	0.00169528	0.179115	0.574	0.449	1	0.58526
Art4	1.41601e-25	0.177787	0.126	0	1.65107e-21	0.0893325
AABR07071891.2	7.52192e-08	0.177613	0.213	0.08	0.000877056	0.152151
Pnn	8.04297e-05	0.176771	0.59	0.441	0.937811	0.443877
Ppan	1.24077e-07	0.176408	0.23	0.092	0.00144674	0.161299
Ezr	6.30944e-05	0.175702	0.546	0.381	0.735681	0.414219
Edf1	2.32402e-05	0.174709	0.781	0.678	0.270981	0.631838
Gtf2i	1.05576e-06	0.173876	0.24	0.107	0.0123101	0.17109
Uri1	4.06747e-05	0.173638	0.306	0.175	0.474268	0.223189
Hspa8	3.47433e-05	0.173392	0.77	0.687	0.405107	0.639772
Cnbp	1.28283e-05	0.173318	0.71	0.523	0.149578	0.532281
Snrpd1	4.73014e-05	0.173231	0.508	0.35	0.551534	0.365549
RGD1565131	6.74413e-08	0.173116	0.23	0.089	0.000786366	0.159083
Cct3	0.000159057	0.173082	0.454	0.316	1	0.329888
Myc	1.52731e-07	0.172725	0.208	0.079	0.00178085	0.148364
Themis	6.89666e-24	0.17271	0.131	0.002	8.04151e-20	0.0909045
Eif2s3	9.95988e-05	0.172588	0.399	0.26	1	0.289795
Hist1h2ao.2	1.5832e-05	0.171905	0.372	0.215	0.184602	0.273072
Ndufb2	6.97415e-05	0.171801	0.628	0.478	0.813186	0.466603
Flna	8.61621e-06	0.170905	0.41	0.243	0.100465	0.288508
Psip1	3.0192e-05	0.170729	0.399	0.247	0.352039	0.283148
Stk4	2.3409e-05	0.169837	0.454	0.289	0.272949	0.321025
S1pr4	4.99547e-06	0.169342	0.328	0.176	0.0582472	0.229477
AABR07000398.1	1.25004e-08	0.168542	0.995	0.962	0.000145754	1.19837
Fkbp4	4.4899e-05	0.168308	0.328	0.193	0.523522	0.233908
Gabbr1	6.65354e-07	0.168198	0.262	0.119	0.00775803	0.181809
Pfdn6	3.90663e-05	0.168111	0.317	0.182	0.455514	0.228549
Cnih4	4.89853e-06	0.167949	0.29	0.148	0.0571168	0.202963
Nap1l4	3.37944e-05	0.167092	0.333	0.194	0.394043	0.237696
Hypk	5.39135e-05	0.167061	0.443	0.289	0.628631	0.315665
Ddx21	6.48324e-06	0.166268	0.284	0.146	0.0755946	0.199176
Icos	1.22172e-08	0.166227	0.158	0.045	0.000142453	0.11649
Pnisr	7.02483e-05	0.166035	0.596	0.429	0.819096	0.439446
Max	2.6403e-06	0.165477	0.344	0.182	0.0307859	0.238624
Utrn	7.50474e-06	0.165403	0.257	0.127	0.0875052	0.182453
Aifm1	1.38853e-07	0.164906	0.219	0.085	0.00161902	0.151508
Ldb1	5.44437e-06	0.164793	0.284	0.145	0.0634813	0.199176
Gnl3	1.17581e-06	0.164736	0.251	0.114	0.0137099	0.174234
Pitpnm2	5.97038e-16	0.164538	0.137	0.014	6.96147e-12	0.0946922
Ddx39b	8.21728e-05	0.164265	0.519	0.36	0.958135	0.379771
Gramd1a	6.99382e-08	0.164204	0.202	0.073	0.000815479	0.140145
Cdkn1b	1.98452e-05	0.163596	0.393	0.235	0.231395	0.277145
Asf1a	1.21992e-06	0.163583	0.219	0.093	0.0142243	0.153723
Mtap	2.98964e-08	0.16238	0.197	0.067	0.000348592	0.136357
Scrn1	4.70161e-22	0.162086	0.115	0.001	5.48207e-18	0.0817571
Dtd1	4.03027e-07	0.162033	0.224	0.092	0.0046993	0.155295
Ebpl	6.46888e-12	0.161982	0.148	0.027	7.54271e-08	0.104483
Chchd3	5.70212e-05	0.161871	0.448	0.291	0.664868	0.317238
Prpf4b	0.000242441	0.161774	0.536	0.387	1	0.396142
Sash3	9.59114e-05	0.161742	0.41	0.266	1	0.290724
Ranbp1	0.000122871	0.161606	0.372	0.236	1	0.26421
Fdx2	1.02556e-06	0.161221	0.24	0.106	0.011958	0.166658
AABR07039448.1	1.57233e-11	0.160338	0.153	0.031	1.83334e-07	0.106055
Mrps34	5.56039e-05	0.159345	0.355	0.214	0.648342	0.250631
Ccpg1	1.83432e-05	0.158422	0.301	0.162	0.213882	0.212754
Nfatc3	3.94549e-07	0.158422	0.213	0.085	0.00460044	0.14772
Ran	0.000164841	0.15824	0.656	0.51	1	0.485542
Fau	6.30755e-18	0.15812	1	0.992	7.35461e-14	1.4239
Hspd1	0.000161264	0.157111	0.421	0.278	1	0.300515
Pafah1b3	3.4174e-08	0.157093	0.186	0.061	0.000398469	0.128781
Gimap8	5.10462e-08	0.157093	0.186	0.062	0.000595199	0.128781
AY172581.9	2.59758e-12	0.156831	1	1	3.02878e-08	1.55131
Kdm5b	9.14207e-07	0.156325	0.197	0.078	0.0106597	0.138572
Trim14	1.61067e-06	0.156052	0.186	0.073	0.0187804	0.133213
Srsf2	0.000191503	0.155368	0.574	0.416	1	0.428083
Pgk1	0.000330194	0.155153	0.694	0.57	1	0.536428
Ogt	2.00716e-05	0.155031	0.383	0.224	0.234034	0.26957
Slamf6	1.78969e-07	0.154754	0.191	0.068	0.00208678	0.137
Tomm20	0.000229439	0.154554	0.579	0.429	1	0.421436
Prkd2	8.01037e-07	0.154193	0.186	0.071	0.00934009	0.130997
Shisa5	0.00100495	0.15399	0.596	0.479	1	0.457171
Mettl23	5.76953e-07	0.153469	0.208	0.082	0.00672727	0.143932
Mtx2	2.55201e-05	0.153185	0.257	0.133	0.297564	0.180237
Dtymk	2.98158e-05	0.153185	0.322	0.182	0.347652	0.223474
Shmt2	3.93885e-07	0.153185	0.197	0.074	0.0045927	0.138572
Rnf145	4.50996e-06	0.153185	0.191	0.08	0.0525861	0.137
Fam117a	1.01132e-08	0.153039	0.169	0.049	0.00011792	0.117418
Tomm7	0.000898034	0.152903	0.667	0.557	1	0.525709
Hspe1	5.41692e-06	0.15236	0.246	0.116	0.0631613	0.170446
Cmc1	6.80076e-05	0.152286	0.328	0.193	0.792969	0.229477
Bach2	3.15491e-08	0.152024	0.18	0.058	0.000367863	0.124994
Cct4	7.72974e-05	0.152024	0.601	0.429	0.901287	0.425508
Cdc26	4.55371e-06	0.151908	0.202	0.087	0.0530963	0.14236
Ctps1	3.71002e-10	0.151842	0.148	0.033	4.32589e-06	0.102268
Tnfrsf26	8.36545e-10	0.151842	0.142	0.032	9.75411e-06	0.100696
Sptssa	2.52362e-05	0.151591	0.29	0.156	0.294254	0.200748
Stk39	3.31194e-11	0.151535	0.142	0.027	3.86172e-07	0.0984799
Psma7	0.000302779	0.151288	0.738	0.632	1	0.575592
AABR07007032.1	5.57811e-06	0.151132	0.251	0.12	0.0650408	0.174234
Leng8	0.000121881	0.150326	0.421	0.271	1	0.298299
Pik3cd	0.000111511	0.149905	0.497	0.336	1	0.351327
Zfp292	9.10077e-05	0.149733	0.328	0.194	1	0.231693
Kpna1	7.36878e-06	0.149339	0.246	0.118	0.08592	0.170446
Ppia	0.000163219	0.149184	0.486	0.335	1	0.341536
Lsm4	0.000150927	0.148978	0.459	0.309	1	0.320382
Tsta3	0.000146476	0.148957	0.284	0.165	1	0.201391
Igbp1	3.69726e-05	0.148101	0.279	0.15	0.4311	0.193172
Zc3h15	0.000468245	0.147988	0.393	0.266	1	0.281576
Apoa1	0.000123772	0.147846	0.486	0.313	1	0.396283
Fam162a	2.41479e-05	0.147811	0.273	0.143	0.281565	0.189384
Akap9	9.95327e-05	0.147757	0.344	0.207	1	0.243056
Chm	2.48879e-08	0.147574	0.158	0.046	0.000290193	0.109843
Lcmt1	1.11351e-05	0.147545	0.208	0.094	0.129836	0.146148
Sept7	0.00118067	0.147367	0.601	0.477	1	0.458743
Apex1	1.6943e-05	0.14723	0.23	0.11	0.197555	0.161299
Tmem179b	0.000298771	0.14718	0.47	0.328	1	0.330173
Brms1	0.000982497	0.146926	0.415	0.294	1	0.301158
R3hdm4	4.83431e-05	0.146926	0.355	0.208	0.56368	0.250631
Hcst	0.000868656	0.146724	0.661	0.502	1	0.535215
Ypel3	8.37148e-05	0.146244	0.59	0.409	0.976114	0.433443
Polr3h	8.13762e-05	0.146038	0.262	0.143	0.948847	0.184025
Tmem147	0.000140331	0.145203	0.301	0.176	1	0.210539
St3gal1	1.86415e-05	0.145087	0.219	0.103	0.21736	0.153723
Esf1	0.000623344	0.144415	0.322	0.207	1	0.232336
Upf3b	0.000148418	0.144006	0.273	0.155	1	0.193816
Smpd2	1.1025e-07	0.143999	0.148	0.043	0.00128551	0.104483
AABR07021544.1	0.00037382	0.143455	0.372	0.24	1	0.270857
Eif3k	0.001554	0.142946	0.536	0.416	1	0.397781
Sars	0.000183668	0.142941	0.317	0.192	1	0.219686
Impdh1	1.20646e-07	0.14272	0.158	0.049	0.00140673	0.109843
Rex1bd	1.61688e-05	0.14225	0.197	0.088	0.188529	0.138572
Leprotl1	0.000169604	0.141934	0.415	0.269	1	0.292296
Nasp	0.000156095	0.141813	0.235	0.127	1	0.167302
mrpl24	0.000183694	0.141813	0.235	0.128	1	0.167302
LOC102549726	0.000224615	0.141606	0.257	0.146	1	0.182453
Sytl1	2.53014e-07	0.141453	0.164	0.054	0.00295014	0.113631
Snrpd3	0.00058839	0.141129	0.464	0.328	1	0.330816
Ptprc	0.000143284	0.141105	0.929	0.798	1	0.800575
Bcas2	0.000859621	0.140741	0.432	0.304	1	0.30809
Cyfip2	0.000969833	0.14067	0.355	0.239	1	0.255062
Crebrf	4.7456e-05	0.140274	0.295	0.162	0.553336	0.204535
Psmb1	0.000301346	0.140127	0.809	0.714	1	0.653636
Inpp4b	4.15625e-09	0.139313	0.126	0.027	4.84619e-05	0.0893325
Mrps28	0.000147832	0.138987	0.268	0.15	1	0.187812
Mcts1	0.000719126	0.138882	0.426	0.296	1	0.302087
Zfp593	3.8385e-05	0.138632	0.219	0.107	0.447569	0.151508
Rup2	0.00621705	0.138481	0.557	0.441	1	0.550372
Nit2	9.55325e-05	0.138477	0.235	0.123	1	0.165086
Cfl1	1.50771e-05	0.138244	0.967	0.9	0.175798	0.968817
Eif3l	0.000760969	0.137908	0.311	0.199	1	0.222545
Glrx5	6.97997e-05	0.137853	0.279	0.153	0.813865	0.193172
Rinl	5.02603e-06	0.137732	0.18	0.073	0.0586036	0.124994
Tmem156	6.4182e-05	0.13745	0.219	0.109	0.748362	0.153723
Hist3h2ba	7.14982e-08	0.137145	0.148	0.042	0.000833669	0.102268
Txnl4a	0.000563324	0.137028	0.35	0.227	1	0.246843
Sfr1	0.00251443	0.136996	0.404	0.295	1	0.291367
Eif2s2	0.00192733	0.136766	0.503	0.382	1	0.366193
Hes6	2.17625e-05	0.13675	0.213	0.1	0.253751	0.14772
Prpf8	0.000266379	0.136615	0.301	0.18	1	0.210539
Pebp1	0.000925554	0.136568	0.607	0.471	1	0.44259
Cradd	5.56468e-06	0.136516	0.186	0.076	0.0648842	0.128781
Ppib	0.00024614	0.136327	0.803	0.764	1	0.669789
Dpp4	2.08891e-06	0.136153	0.18	0.069	0.0243566	0.124994
LOC100363537	2.60657e-06	0.135786	0.175	0.067	0.0303926	0.121206
Nop58	0.000443276	0.135618	0.279	0.167	1	0.197603
Skp1	0.000652054	0.135566	0.366	0.241	1	0.260422
Srpk1	0.000106999	0.135028	0.251	0.135	1	0.176449
Hnrnpa3	0.000169176	0.133899	0.262	0.147	1	0.181809
Pgrmc1	0.000371842	0.133899	0.448	0.297	1	0.328316
Tox	3.33225e-07	0.133899	0.148	0.046	0.0038854	0.102268
Cish	1.60267e-09	0.133583	0.115	0.021	1.86871e-05	0.0817571
Bcl9l	5.19846e-08	0.133512	0.142	0.039	0.00060614	0.0984799
AABR07032255.2	8.21098e-06	0.133443	0.158	0.061	0.09574	0.112059
G3bp1	0.00248089	0.133353	0.421	0.307	1	0.307162
Rabac1	0.00127738	0.133297	0.574	0.441	1	0.415433
Rbp4	0.0011846	0.133251	0.536	0.381	1	0.466752
Pabpn1	0.00118318	0.133064	0.546	0.414	1	0.396494
Ndufb11	0.00126919	0.132923	0.705	0.585	1	0.532925
Il16	0.000432922	0.132782	0.262	0.154	1	0.184025
Trib2	1.09888e-09	0.132725	0.131	0.027	1.28129e-05	0.0909045
Dhx36	0.00198118	0.132593	0.333	0.227	1	0.239912
Smim15	0.00167968	0.13234	0.29	0.188	1	0.207395
Rps19bp1	0.000167539	0.132107	0.23	0.122	1	0.161299
Hspb11	1.55122e-07	0.131884	0.142	0.041	0.00180873	0.0984799
Rbm26	0.00190986	0.131859	0.366	0.254	1	0.262638
Xkrx	7.31498e-08	0.131486	0.131	0.034	0.000852927	0.0931202
LOC100910877	0.000899077	0.13097	0.541	0.384	1	0.423726
Mrps17	0.00109726	0.130901	0.317	0.206	1	0.224117
AABR07026294.1	4.17656e-08	0.130677	0.12	0.028	0.000486987	0.0855448
Zfand6	0.00126942	0.130511	0.393	0.271	1	0.279361
Stx6	2.51828e-05	0.130244	0.186	0.082	0.293631	0.128781
Srsf1	0.00209435	0.130183	0.377	0.263	1	0.271785
Dnajc2	0.000955277	0.129853	0.301	0.19	1	0.212754
Taf1d	0.000132321	0.129853	0.219	0.113	1	0.153723
RGD1307100	0.000154772	0.129853	0.268	0.149	1	0.185597
Hnrnpa2b1	0.00201244	0.129853	0.546	0.418	1	0.39871
Id3	0.00637981	0.129557	0.464	0.354	1	0.362764
Cuta	0.00211662	0.129535	0.443	0.324	1	0.31345
LOC103689931	0.00477018	0.129233	0.459	0.354	1	0.333676
Mrps18b	6.63292e-05	0.12831	0.202	0.098	0.773399	0.140145
Scamp4	4.31749e-06	0.128252	0.158	0.059	0.0503419	0.109843
Il27ra	2.49881e-10	0.12819	0.115	0.019	2.91361e-06	0.0795415
Mphosph10	0.000351626	0.128017	0.262	0.152	1	0.181809
RGD1562420	2.53139e-05	0.12788	0.175	0.075	0.295161	0.121206
Lrrc42	3.49658e-05	0.12788	0.169	0.073	0.407701	0.119634
Mthfd2	3.76644e-06	0.127843	0.153	0.055	0.0439167	0.106055
Serpina1	0.0055086	0.127678	0.656	0.544	1	0.634994
Dph5	7.4064e-07	0.127013	0.142	0.045	0.00863586	0.0984799
Phb2	0.00297314	0.126861	0.372	0.263	1	0.266426
AABR07057683.1	2.29396e-05	0.126654	0.153	0.061	0.267476	0.108271
Slc25a3	0.00313418	0.125865	0.71	0.622	1	0.552222
Nolc1	0.000634455	0.12571	0.224	0.127	1	0.157511
Rnf125	3.52701e-12	0.125658	0.098	0.009	4.1125e-08	0.0703941
Rab11fip4	5.76992e-11	0.125658	0.098	0.012	6.72772e-07	0.0703941
Clns1a	0.0016135	0.12547	0.257	0.16	1	0.182453
Fabp1	0.0144383	0.12524	0.525	0.42	1	0.506424
Gspt1	0.00267322	0.125197	0.464	0.344	1	0.333032
Nop56	0.000380558	0.125085	0.262	0.152	1	0.181809
Senp6	0.00222011	0.125085	0.24	0.149	1	0.175521
Stk17b	0.00748891	0.124941	0.448	0.344	1	0.334319
Park7	0.00232476	0.124869	0.617	0.495	1	0.450165
Gatd3a	0.000953529	0.124474	0.377	0.253	1	0.261351
Tnfsf8	1.12295e-05	0.124311	0.169	0.068	0.130936	0.117418
Ikzf1	5.07252e-06	0.124206	0.148	0.053	0.0591456	0.102268
Wdr43	0.000159311	0.124104	0.208	0.106	1	0.143932
Tnik	3.08065e-11	0.123983	0.104	0.013	3.59204e-07	0.0719661
Tmem128	0.00129083	0.123928	0.322	0.21	1	0.225689
Magoh	0.0035853	0.123851	0.372	0.266	1	0.26421
Pdcd1lg2	2.40955e-08	0.123656	0.115	0.025	0.000280954	0.0817571
Resp18	9.76397e-13	0.123533	0.093	0.007	1.13848e-08	0.0666064
Rpa1	3.70222e-05	0.123158	0.175	0.076	0.431678	0.121206
Pde4d	1.7941e-14	0.123079	0.087	0.004	2.09192e-10	0.0628187
Gpbp1	0.0044259	0.122988	0.388	0.282	1	0.280004
Phf14	0.000976896	0.122949	0.268	0.163	1	0.187812
AC126482.2	8.87403e-07	0.1229	0.126	0.036	0.0103471	0.0893325
Ppdpf	0.000170382	0.122881	0.372	0.223	1	0.266426
Gpatch4	2.72822e-07	0.122456	0.126	0.034	0.00318111	0.0871169
Atp5f1e	4.02094e-05	0.122456	0.995	0.946	0.468841	1.01205
Chchd1	0.00201266	0.122283	0.339	0.229	1	0.237052
Pam16	0.000974749	0.122029	0.295	0.184	1	0.206751
Trmt6	4.999e-05	0.122016	0.18	0.081	0.582884	0.124994
Gnl3l	0.000653424	0.121615	0.23	0.13	1	0.161299
Tmem254	0.0010032	0.121615	0.23	0.134	1	0.161299
Rab25	2.18274e-08	0.121557	0.115	0.025	0.000254507	0.0795415
Hs2st1	1.48579e-09	0.1211	0.109	0.019	1.73243e-05	0.0757538
AABR07001432.1	3.68804e-09	0.1211	0.109	0.02	4.30025e-05	0.0757538
Psme1	0.000336615	0.121048	0.896	0.864	1	0.829094
Ssb	0.00302322	0.120931	0.475	0.354	1	0.340607
U2af1	0.0120716	0.120724	0.47	0.38	1	0.345682
Aimp1	0.00533663	0.1206	0.377	0.275	1	0.270213
Zmynd8	0.00543699	0.120303	0.333	0.236	1	0.239912
Rnps1	0.00374249	0.120234	0.383	0.275	1	0.26957
Tmem173	0.000153715	0.120197	0.197	0.098	1	0.136357
Eif5a	0.00103091	0.120119	0.863	0.78	1	0.708594
Snrnp70	0.00284375	0.120081	0.35	0.241	1	0.251275
Herpud1	0.00169634	0.120052	0.262	0.163	1	0.18624
Mfng	8.42743e-05	0.120018	0.175	0.08	0.982638	0.121206
Ola1	0.00953427	0.119986	0.284	0.201	1	0.208038
Zranb2	0.00452343	0.119959	0.421	0.311	1	0.30273
Foxp1	0.000315005	0.119948	0.208	0.109	1	0.146148
Rasa3	0.000651642	0.119819	0.284	0.172	1	0.199176
Axin2	1.39761e-13	0.119705	0.093	0.006	1.62962e-09	0.0643907
Rbm25l1	0.0069123	0.119652	0.377	0.278	1	0.272429
Rpa2	6.57582e-05	0.119579	0.169	0.075	0.76674	0.117418
Peli1	0.000307622	0.119522	0.208	0.109	1	0.143932
Twistnb	0.00041136	0.119522	0.202	0.107	1	0.14236
Atp5pd	0.000769316	0.119498	0.836	0.804	1	0.70295
H2afv	0.00472554	0.119428	0.546	0.43	1	0.39871
Cxcr4	0.000210773	0.119195	0.295	0.169	1	0.206751
Mcm7	3.78835e-05	0.119135	0.164	0.069	0.441722	0.113631
Vrk1	0.000115626	0.119135	0.158	0.071	1	0.112059
Acot7	0.000102997	0.119092	0.202	0.099	1	0.140145
Evi2a	0.00366446	0.118978	0.295	0.197	1	0.213398
Numa1	0.000857061	0.118606	0.268	0.161	1	0.187812
Gmcl1	0.00175121	0.118559	0.344	0.23	1	0.24084
Znrd1	0.00278043	0.118559	0.339	0.231	1	0.239268
Hibadh	0.00131593	0.118207	0.219	0.127	1	0.155939
Mrpl15	0.00152753	0.118182	0.301	0.193	1	0.210539
Elf1	0.00261417	0.117979	0.311	0.208	1	0.22033
Ndufab1	0.00310867	0.117586	0.344	0.237	1	0.243056
Faap20	5.16338e-05	0.117554	0.164	0.071	0.60205	0.113631
Cnih1	0.000248801	0.117349	0.219	0.115	1	0.151508
Smchd1	0.00214494	0.117179	0.301	0.196	1	0.212754
Exosc5	0.00160174	0.116965	0.284	0.18	1	0.199176
Paics	0.0013356	0.11694	0.251	0.153	1	0.174234
Anp32b	0.0072574	0.116712	0.628	0.525	1	0.47325
Gart	3.57956e-05	0.116641	0.153	0.062	0.417376	0.106055
Phgdh	7.94792e-07	0.116602	0.109	0.028	0.00926727	0.0779694
Snrpg	0.000988524	0.116515	0.246	0.146	1	0.170446
Glrx2	0.00149552	0.116278	0.219	0.128	1	0.153723
Gnl1	0.000143104	0.116229	0.186	0.089	1	0.128781
Jpt1	0.00430695	0.115942	0.727	0.625	1	0.556938
Arhgef18	0.000340157	0.115586	0.191	0.098	1	0.134785
Zap70	0.000441193	0.115586	0.197	0.103	1	0.136357
Chd4	0.0158741	0.115251	0.41	0.323	1	0.301802
LOC259244	0.00137721	0.114801	0.35	0.224	1	0.266784
LOC500712	0.0031838	0.114733	0.372	0.251	1	0.295229
Dock8	0.00621571	0.114589	0.454	0.344	1	0.325457
Srsf6	0.00888617	0.114474	0.322	0.231	1	0.234552
Lbh	0.000265503	0.114397	0.158	0.074	1	0.112059
Gstp1	0.00198195	0.114304	0.585	0.428	1	0.436302
Nlrp1a	0.00295588	0.114275	0.268	0.173	1	0.187812
Tmem71	0.000146517	0.114222	0.18	0.086	1	0.124994
Inpp1	0.000286884	0.114222	0.18	0.089	1	0.124994
Tex264	0.00156303	0.114167	0.235	0.141	1	0.162871
Cbx2	1.73356e-13	0.114159	0.087	0.005	2.02133e-09	0.060603
LOC102553386	0.00531284	0.112856	0.475	0.363	1	0.336176
Cd28	1.20734e-11	0.112473	0.082	0.006	1.40775e-07	0.059031
Abhd14a	4.78424e-08	0.112315	0.104	0.021	0.000557842	0.0719661
Trim30c	0.000204336	0.111725	0.169	0.08	1	0.117418
Cyth1	0.000204336	0.111725	0.169	0.08	1	0.117418
Ppial4d	0.0027477	0.111705	0.295	0.194	1	0.204535
Gpatch8	0.00512423	0.111705	0.284	0.192	1	0.201391
Cfdp1	0.00273722	0.111582	0.306	0.202	1	0.214326
Glce	3.61877e-05	0.111521	0.126	0.046	0.421949	0.0893325
Mrpl57	0.00490474	0.111407	0.393	0.286	1	0.274929
Klhdc1	4.34038e-10	0.111302	0.093	0.012	5.06088e-06	0.0643907
Ccdc58	0.00028292	0.111247	0.158	0.074	1	0.112059
Phb	0.00459718	0.111039	0.306	0.208	1	0.218758
Smyd2	6.82066e-06	0.111026	0.126	0.041	0.0795289	0.0871169
Matr3	0.00405969	0.110297	0.366	0.259	1	0.253775
Tesc	6.90956e-09	0.110144	0.098	0.016	8.05654e-05	0.0681784
Elk4	0.00141811	0.110064	0.251	0.152	1	0.176449
Ca3	0.000897894	0.109981	0.322	0.2	1	0.232336
Tagap	0.000548598	0.109932	0.202	0.108	1	0.140145
RGD1565989	1.91063e-05	0.109903	0.131	0.047	0.22278	0.0909045
Dnajc7	0.00222633	0.109883	0.35	0.234	1	0.246843
Acyp1	0.00151436	0.109716	0.235	0.14	1	0.162871
Kbtbd11	1.51233e-09	0.109628	0.093	0.013	1.76337e-05	0.0643907
Klf13	0.00774402	0.109602	0.383	0.281	1	0.276217
Itga6	9.8678e-07	0.109512	0.104	0.026	0.0115059	0.0741818
AABR07049821.1	1.07722e-05	0.1094	0.126	0.042	0.125604	0.0871169
Ddx46	0.00736684	0.109285	0.372	0.271	1	0.26421
Ppig	0.0159274	0.108948	0.421	0.33	1	0.304946
Kmt5b	0.00185833	0.108886	0.202	0.116	1	0.14236
LOC680406	0.0277803	0.108844	0.596	0.517	1	0.624201
Nop16	0.00270308	0.108609	0.257	0.162	1	0.178021
Mybbp1a	0.000419009	0.108596	0.169	0.083	1	0.117418
C1qbp	0.0053987	0.108459	0.366	0.261	1	0.258207
Rida	0.00439785	0.108358	0.486	0.351	1	0.376986
Eloc	0.00821299	0.108354	0.29	0.201	1	0.207395
LOC100362366	0.000711722	0.108017	0.18	0.094	1	0.124994
Epb41	1.1173e-05	0.107776	0.126	0.042	0.130277	0.0871169
Mrps14	0.00841613	0.107621	0.355	0.259	1	0.250631
Cd3eap	0.000224111	0.107608	0.158	0.073	1	0.109843
Cotl1	0.0223508	0.107285	0.683	0.638	1	0.559872
Memo1	0.000397241	0.107184	0.126	0.054	1	0.0915482
Pum1	0.00504539	0.107087	0.268	0.177	1	0.187812
Cnpy2	0.0111619	0.106383	0.454	0.354	1	0.321025
Map4k4	0.000634352	0.106344	0.213	0.116	1	0.14772
Tbc1d10c	0.00573592	0.106338	0.339	0.237	1	0.239268
Timm9	0.0003687	0.106032	0.158	0.075	1	0.109843
Srp9	0.00937288	0.105584	0.443	0.338	1	0.31345
Arl4a	0.000231669	0.105013	0.148	0.066	1	0.102268
Hmg20a	0.000298224	0.105013	0.148	0.067	1	0.102268
Ptpn18	0.0117863	0.104987	0.333	0.243	1	0.237696
Dkc1	0.00449926	0.104687	0.279	0.184	1	0.193172
Mob4	0.00591588	0.104581	0.328	0.229	1	0.227261
Klhdc2	4.94349e-06	0.104574	0.109	0.032	0.0576411	0.0757538
Sertad2	5.47247e-05	0.104534	0.126	0.047	0.63809	0.0871169
Dus2	0.000100643	0.104496	0.137	0.055	1	0.0969079
Tfam	0.00208474	0.104351	0.208	0.121	1	0.143932
Sec11a	0.0132693	0.104279	0.47	0.373	1	0.334604
Gpr183	6.47936e-05	0.104005	0.115	0.041	0.755493	0.0817571
Psmb4	0.0119846	0.103995	0.617	0.515	1	0.456812
Trim39	9.3724e-05	0.103974	0.131	0.052	1	0.0931202
Stim2	0.000126706	0.103974	0.137	0.056	1	0.0946922
LOC100360573	0.000690464	0.103914	0.169	0.086	1	0.117418
Pcmtd2	0.000740493	0.103885	0.186	0.098	1	0.128781
Cmss1	2.24722e-06	0.103496	0.093	0.022	0.0262026	0.0666064
LOC100909712	0.0165778	0.103244	0.273	0.195	1	0.198247
Smarce1	0.0141485	0.102712	0.377	0.286	1	0.265782
Ctcf	0.0114748	0.102702	0.383	0.286	1	0.274001
Cmahp	0.000262211	0.102364	0.148	0.066	1	0.104483
Tnfrsf18	0.00240143	0.102336	0.208	0.121	1	0.148364
Lypla2	0.00978951	0.102323	0.24	0.161	1	0.17109
Tnrc6b	0.0258952	0.102262	0.388	0.306	1	0.286651
Znrd2	0.00136963	0.101838	0.18	0.098	1	0.124994
Nip7	0.00191401	0.101838	0.18	0.1	1	0.124994
Fyn	0.00848444	0.101838	0.366	0.266	1	0.258207
Nol7	0.0342765	0.101838	0.546	0.474	1	0.409788
Adk	0.0013562	0.101322	0.169	0.089	1	0.119634
Rrp15	0.000626858	0.101315	0.158	0.078	1	0.109843
Apoc2	0.0136645	0.100991	0.35	0.254	1	0.275647
Abcf1	0.00702589	0.100929	0.333	0.235	1	0.231049
Rbm4	0.00539641	0.100857	0.235	0.15	1	0.162871
Dnajc19	0.00655878	0.100416	0.279	0.188	1	0.193172
Glipr1	0.00283749	0.100324	0.536	0.381	1	0.397781
Cdk13	0.00166938	0.100298	0.18	0.099	1	0.124994
Dmac2	2.90128e-05	0.100207	0.115	0.039	0.338289	0.0795415
Eif3j	0.00782834	0.100049	0.344	0.244	1	0.243056
Ppil4	0.00255788	0.0998841	0.24	0.147	1	0.166658
RGD1311703	0.0104474	0.0997459	0.443	0.338	1	0.309019
LOC103693430	0.0147578	0.0996724	0.383	0.289	1	0.271785
Swi5	0.0154793	0.0995519	0.557	0.458	1	0.399638
Tex261	0.013191	0.0993851	0.224	0.15	1	0.159727
Odc1	0.00298098	0.0992477	0.164	0.09	1	0.115846
Pim2	6.29064e-06	0.0990939	0.104	0.029	0.0733489	0.0719661
Mrap2	5.28068e-15	0.09901	0.071	0	6.15727e-11	0.04924
RGD1306063	0.00609632	0.0988819	0.224	0.142	1	0.157511
Gar1	0.00237854	0.0987589	0.18	0.101	1	0.124994
Cnp	0.00964778	0.0987466	0.355	0.256	1	0.252847
Sumo4	0.029598	0.0987045	0.497	0.414	1	0.364621
Ddx27	0.0104745	0.0984647	0.251	0.17	1	0.176449
Usp48	0.00519733	0.0983274	0.208	0.128	1	0.143932
Hdac1	0.00938816	0.0982914	0.355	0.256	1	0.250631
Apoc1	0.0253548	0.0979232	0.574	0.488	1	0.565949
Usp3	0.0114178	0.0978625	0.208	0.135	1	0.148364
Nt5c	0.0135232	0.0978326	0.355	0.263	1	0.248415
Tsnax	0.00195503	0.0976956	0.169	0.092	1	0.117418
Tcf12	0.000965731	0.0975762	0.131	0.061	1	0.0931202
LOC294154	0.00487354	0.0973462	0.208	0.127	1	0.146148
Mllt6	0.00221329	0.09709	0.142	0.073	1	0.100696
Ifi44	0.0119118	0.0968924	0.213	0.14	1	0.152151
Mnat1	0.00152937	0.096613	0.158	0.082	1	0.109843
Cdk11b	0.0285985	0.0963683	0.311	0.236	1	0.222545
Stk10	0.00238321	0.0961451	0.169	0.093	1	0.117418
Rrs1	0.00161102	0.0960643	0.153	0.079	1	0.106055
Ttr	0.0896222	0.0959651	0.568	0.528	1	0.613067
Nipbl	0.0175374	0.0959204	0.41	0.315	1	0.292939
Zc3h18	0.00426992	0.0957701	0.197	0.118	1	0.136357
Psmb5	0.0221485	0.095706	0.617	0.531	1	0.452381
Ythdc1	0.00980776	0.0955793	0.251	0.169	1	0.176449
Mrps36	0.00688473	0.0954967	0.24	0.156	1	0.166658
Gpr68	0.000145099	0.095325	0.115	0.043	1	0.0795415
Dnajc8	0.0524499	0.095325	0.443	0.374	1	0.324528
Polr2f	0.00890897	0.0950696	0.251	0.168	1	0.174234
Comtd1	0.00157157	0.0950491	0.158	0.082	1	0.109843
Hscb	0.00244796	0.0945963	0.169	0.093	1	0.117418
Rnmt	0.000587996	0.094388	0.137	0.062	1	0.0946922
Ctse	0.00273199	0.0943593	0.213	0.126	1	0.14772
Gcc2	0.0305374	0.0943593	0.191	0.132	1	0.141432
Eif4e2	0.0195341	0.0942204	0.339	0.254	1	0.239268
Plscr3	9.7099e-05	0.0941673	0.098	0.033	1	0.0703941
Tnrc6a	0.00566713	0.0941387	0.257	0.167	1	0.178021
Smco4	0.014921	0.0941387	0.251	0.174	1	0.176449
Notch1	0.00881709	0.0940373	0.235	0.154	1	0.165086
Sptan1	0.00572147	0.0939331	0.219	0.136	1	0.153723
Eno1	0.0215459	0.0938477	0.481	0.385	1	0.346611
Sbno1	0.0117795	0.0938324	0.279	0.194	1	0.195388
Pus1	0.0010292	0.0938188	0.126	0.058	1	0.0893325
Bex3	0.00697769	0.0937161	0.186	0.113	1	0.130997
Cnn3	0.000104894	0.0937012	0.115	0.042	1	0.0795415
Mrps24	0.0248798	0.093657	0.393	0.308	1	0.277145
Pde3b	1.79091e-07	0.0934554	0.082	0.014	0.00208821	0.0568153
Socs5	0.00119189	0.0933674	0.142	0.069	1	0.0984799
LOC100912181	0.000333561	0.0932444	0.126	0.053	1	0.0871169
Utp4	0.000132079	0.0931178	0.109	0.04	1	0.0757538
Smndc1	0.00471407	0.0928681	0.213	0.13	1	0.14772
Sltm	0.0288525	0.0928169	0.257	0.187	1	0.184668
Dync1i2	0.0137178	0.0927704	0.328	0.237	1	0.229477
Hnrnpf	0.0139184	0.0926436	0.82	0.773	1	0.682724
Cdk2ap1	0.00894392	0.0925793	0.24	0.159	1	0.166658
AABR07048474.1	0.0898956	0.0925793	0.689	0.658	1	0.753386
Lsm14a	0.00999583	0.0925425	0.295	0.204	1	0.206751
AY172581.24	5.16255e-08	0.0922431	1	1	0.000601953	1.74095
Adss	0.0149214	0.0920383	0.29	0.206	1	0.202963
Haspin	4.66725e-07	0.0917846	0.082	0.015	0.00544201	0.0568153
Snx20	0.0130709	0.0917846	0.317	0.227	1	0.221902
Srrm1	0.0499659	0.0917846	0.404	0.333	1	0.295799
Trak2	0.000981312	0.0917846	0.142	0.068	1	0.0984799
Mrpl41	0.0157295	0.0916588	0.306	0.221	1	0.212111
Hikeshi	0.0175058	0.0916588	0.301	0.217	1	0.210539
Copz1	0.0392888	0.0915413	0.328	0.255	1	0.236124
Dnttip2	0.00757976	0.0909798	0.224	0.143	1	0.155295
Itpa	0.0093207	0.090878	0.268	0.181	1	0.185597
Isy1	0.0075724	0.0908329	0.208	0.13	1	0.143932
Clpx	0.00248552	0.090527	0.175	0.096	1	0.121206
Cdca7l	0.000799792	0.0900348	0.126	0.056	1	0.0871169
Pole4	0.0252612	0.0899798	0.262	0.189	1	0.18624
Clk1	0.0272701	0.0899798	0.262	0.19	1	0.18624
Ankrd11	0.0293408	0.0896943	0.437	0.348	1	0.325172
Kmt2a	0.00587566	0.0895599	0.18	0.107	1	0.124994
Uqcrc2	0.0139279	0.0895112	0.372	0.275	1	0.257563
LOC100911562	0.000602366	0.0894407	0.12	0.052	1	0.0833292
Pes1	0.00540694	0.0893877	0.164	0.094	1	0.113631
Rer1	0.0292465	0.0892107	0.328	0.249	1	0.231693
Lsm3	0.0193539	0.0891734	0.377	0.286	1	0.263566
Tecr	0.0300635	0.0889249	0.251	0.182	1	0.178665
Eif2d	0.000431942	0.0888409	0.115	0.047	1	0.0795415
Pdcd2	0.0157395	0.0887558	0.246	0.169	1	0.170446
Fkbp3	0.0435944	0.0885457	0.301	0.231	1	0.21497
Apob	0.00634758	0.0884855	0.421	0.296	1	0.320456
MGC94207	2.5798e-06	0.0884489	0.082	0.018	0.0300804	0.0568153
Polr2e	0.0177132	0.0883571	0.388	0.294	1	0.268926
Uqcrc1	0.0158158	0.0880325	0.311	0.224	1	0.215898
Csnk1g2	0.0284266	0.0880325	0.295	0.219	1	0.211182
Ccdc88c	0.00252262	0.0880325	0.137	0.069	1	0.0946922
Utp3	0.0368066	0.0878586	0.284	0.214	1	0.201391
Traf2	0.00237385	0.0878314	0.115	0.054	1	0.0817571
Cbx4	3.84095e-07	0.0878232	0.077	0.013	0.00447855	0.0530277
LOC100910944	0.0451314	0.0877027	0.344	0.271	1	0.247487
Atp5md	0.0255436	0.0876802	0.273	0.199	1	0.1916
Mrps7	0.0112404	0.0876544	0.186	0.116	1	0.130997
Gon7	0.0201686	0.087478	0.213	0.145	1	0.149936
Spcs3	0.0217547	0.087334	0.273	0.195	1	0.196031
Sf3b3	0.00867322	0.0872832	0.202	0.127	1	0.140145
Traf3ip3	0.0122664	0.0872832	0.197	0.126	1	0.138572
Emid1	5.34787e-09	0.0871915	0.071	0.007	6.23561e-05	0.04924
Eif2s1	0.0169682	0.0871482	0.273	0.193	1	0.189384
Nudt21	0.0273953	0.0871168	0.224	0.157	1	0.157511
Sarnp	0.0259819	0.0871168	0.459	0.365	1	0.324813
Ash1l	0.0198527	0.0869937	0.29	0.208	1	0.205179
Bod1l1	0.0213032	0.0868456	0.317	0.233	1	0.224117
Actl6a	0.00548134	0.0866656	0.153	0.086	1	0.106055
Nsd1	0.0143593	0.0866118	0.262	0.181	1	0.184025
Hddc2	0.00210178	0.086448	0.137	0.068	1	0.0946922
Birc6	0.011987	0.0862097	0.235	0.156	1	0.162871
Zpr1	0.011987	0.0862097	0.235	0.156	1	0.162871
Ahsa1	0.0208791	0.0860067	0.328	0.242	1	0.229477
Ube2j2	0.0355701	0.0860067	0.322	0.247	1	0.227905
Mea1	0.0997952	0.0853756	0.322	0.268	1	0.236768
Sco1	0.000234213	0.085369	0.098	0.035	1	0.0681784
Secisbp2	0.00835891	0.0852119	0.197	0.122	1	0.136357
AABR07065406.1	0.0177203	0.0851454	0.47	0.364	1	0.330173
Pym1	0.000791793	0.0849899	0.109	0.046	1	0.0757538
Adh5	0.0146669	0.0848652	0.208	0.136	1	0.143932
Saraf	0.0266325	0.0847593	0.301	0.222	1	0.210539
Polg2	0.000128052	0.0847386	0.093	0.031	1	0.0643907
Pde2a	0.00901472	0.0843944	0.175	0.106	1	0.121206
Polr1c	0.00340025	0.084254	0.131	0.067	1	0.0909045
Atp5pf	0.010333	0.0842497	0.836	0.777	1	0.654849
Rexo4	0.0178868	0.0841904	0.23	0.156	1	0.159083
Snrpb2	0.0528097	0.0839164	0.295	0.229	1	0.211182
Alkbh1	0.00379428	0.0838967	0.142	0.075	1	0.0984799
Nup153	0.0124853	0.0834597	0.18	0.113	1	0.124994
Cdk19	0.0136553	0.0831247	0.191	0.122	1	0.132569
Tank	0.0152708	0.0831247	0.186	0.119	1	0.130997
Cebpz	0.0299982	0.0830809	0.317	0.239	1	0.219686
Rsrc2	0.0715076	0.0829505	0.344	0.28	1	0.249703
Pdap1	0.0183653	0.082846	0.301	0.216	1	0.208323
Hpx	0.0192355	0.0827734	0.361	0.264	1	0.286014
Gfra3	0.00424582	0.082666	0.131	0.068	1	0.0909045
Ankrd12	0.0119747	0.0825469	0.306	0.214	1	0.214326
Prps2	0.0117293	0.0825343	0.186	0.116	1	0.128781
Atf7ip	0.0260821	0.0825343	0.18	0.12	1	0.127209
Slc14a1	0.000100721	0.0824506	0.087	0.027	1	0.060603
Tmem50a	0.0625408	0.0824091	0.481	0.409	1	0.348826
Dhrs7	0.00872877	0.0822655	0.169	0.101	1	0.117418
Usp16	0.014954	0.0821559	0.224	0.149	1	0.155295
Ppcs	0.00236862	0.082042	0.126	0.061	1	0.0871169
Zfp637	0.0080638	0.0819891	0.153	0.088	1	0.106055
Gpr174	0.00992287	0.0819387	0.18	0.11	1	0.124994
Pzp	0.0147717	0.0818789	0.328	0.231	1	0.251634
AABR07047789.1	0.00146659	0.0817515	0.109	0.048	1	0.0757538
Glod5	4.05813e-08	0.0814944	0.066	0.007	0.000473178	0.0454523
Katna1	0.00243642	0.0814123	0.12	0.058	1	0.0833292
Tcerg1	0.0200733	0.0812383	0.257	0.18	1	0.178021
Thrap3	0.0267063	0.0812079	0.279	0.202	1	0.195388
Bax	0.0503178	0.0811241	0.355	0.282	1	0.250631
Ap4b1	0.000575633	0.0811111	0.104	0.041	1	0.0719661
Ndufa3	0.0195817	0.0809192	0.295	0.212	1	0.204535
Rexo1	0.00569361	0.0807536	0.142	0.078	1	0.0984799
Rbmxl1	0.0252108	0.0807106	0.191	0.128	1	0.134785
Mat2b	0.0200671	0.0806713	0.251	0.175	1	0.174234
Cd226	0.0157481	0.0804055	0.208	0.136	1	0.143932
Tbca	0.028767	0.0802271	0.656	0.544	1	0.483326
Card6	0.0127283	0.0801128	0.191	0.121	1	0.132569
Tmem126a	0.0122734	0.0801061	0.219	0.142	1	0.151508
Chd6	0.0263869	0.0800996	0.24	0.169	1	0.168874
Wapl	0.0537355	0.0800818	0.317	0.248	1	0.224117
Scaper	0.000212662	0.079812	0.093	0.032	1	0.0643907
Gpr132	0.000318294	0.079812	0.093	0.033	1	0.0643907
Snx15	0.0134443	0.079812	0.142	0.083	1	0.100696
Elob	0.0297061	0.0796257	0.776	0.69	1	0.597675
RGD1562114	0.0257452	0.0792132	0.191	0.128	1	0.134785
Ftsj3	0.0169418	0.0791846	0.137	0.081	1	0.0969079
Ube2v2	0.02588	0.0789417	0.235	0.165	1	0.162871
Fbxo22	0.0169828	0.0789015	0.18	0.115	1	0.124994
Vps37b	0.019302	0.0788799	0.148	0.09	1	0.104483
Mapk6	0.000756598	0.0788335	0.098	0.039	1	0.0681784
Sacs	0.00193558	0.0788335	0.093	0.039	1	0.0666064
Bola3	0.0397736	0.0786362	0.213	0.152	1	0.149936
Dnajb6	0.0163875	0.0786092	0.191	0.123	1	0.132569
Nat9	0.0204227	0.0786092	0.191	0.126	1	0.132569
Epc2	0.00621119	0.0785514	0.137	0.074	1	0.0946922
Rfx3	7.53604e-05	0.0784878	0.082	0.024	0.878703	0.0568153
Syncrip	0.056618	0.0783223	0.191	0.137	1	0.137
Chchd5	0.0106023	0.0782514	0.148	0.086	1	0.102268
Hp	0.0373318	0.078187	0.628	0.516	1	0.573166
Ep400	0.0569869	0.0780407	0.202	0.147	1	0.144576
Ifi27l2b	0.134143	0.0778224	0.945	0.769	1	1.00805
Klf2	4.79374e-05	0.0778161	0.077	0.02	0.558951	0.0530277
Ak6	0.0171835	0.0777174	0.197	0.128	1	0.136357
LOC288913	0.0320733	0.0775907	0.284	0.209	1	0.199176
Rcl1	0.0020425	0.0775635	0.115	0.053	1	0.0795415
Abcd3	0.0020425	0.0775635	0.115	0.053	1	0.0795415
Yju2	0.00413375	0.0775635	0.115	0.056	1	0.0795415
Sigirr	0.000409328	0.0775071	0.087	0.031	1	0.060603
Slc27a5	0.000542819	0.0775071	0.082	0.028	1	0.059031
Dag1	0.00107016	0.0772043	0.098	0.04	1	0.0681784
Tmem204	0.00107016	0.0772043	0.098	0.04	1	0.0681784
Prkch	1.25216e-05	0.0771378	0.071	0.015	0.146002	0.04924
Hpd	0.0146333	0.0770241	0.268	0.182	1	0.192244
Eif3d	0.0682263	0.0768945	0.339	0.273	1	0.239268
Enpp3	0.00021114	0.0768343	0.082	0.026	1	0.0568153
LOC100912534	0.0227782	0.0764916	0.186	0.122	1	0.128781
Srp19	0.0276867	0.0763797	0.251	0.179	1	0.174234
Rap1gds1	0.0100078	0.0760517	0.142	0.081	1	0.0984799
Sar1a	0.0802455	0.0759596	0.372	0.306	1	0.266426
Nvl	0.00524945	0.0759596	0.115	0.058	1	0.0795415
Gpn3	0.00865005	0.0759596	0.109	0.056	1	0.0779694
Klhl6	0.0277147	0.0758706	0.18	0.12	1	0.124994
Fam169b	0.000178743	0.075863	0.087	0.028	1	0.060603
LOC297756	0.000621115	0.075863	0.087	0.032	1	0.060603
Itga4	0.0421178	0.0757909	0.24	0.175	1	0.168874
Nlk	0.0131837	0.0757773	0.148	0.087	1	0.104483
Gsk3b	0.0136676	0.0757773	0.153	0.092	1	0.106055
Pmepa1	5.56066e-07	0.0757613	0.055	0.006	0.00648373	0.0400926
Cox20	0.0406217	0.0757009	0.213	0.152	1	0.149936
Tcof1	0.00718899	0.0756795	0.126	0.067	1	0.0871169
Ogfr	0.075515	0.0755415	0.246	0.189	1	0.174877
Higd2a	0.0444244	0.0753916	0.29	0.219	1	0.202963
Rsbn1l	0.0569418	0.0753916	0.29	0.223	1	0.202963
Dnajc9	0.0249615	0.0753477	0.202	0.136	1	0.140145
Acss1	0.00436392	0.0752965	0.109	0.053	1	0.0757538
Dpt	0.010356	0.0752441	0.175	0.106	1	0.121206
Was	0.061236	0.0751355	0.503	0.423	1	0.359546
AC127084.5	1.63331e-10	0.0750629	0.055	0.001	1.90444e-06	0.0378769
Rhot1	0.00512439	0.0750216	0.12	0.061	1	0.0833292
AABR07059168.2	0.020858	0.0749849	0.186	0.121	1	0.128781
Rbm8a	0.0712991	0.0749368	0.508	0.435	1	0.365549
Sf1	0.04934	0.0747111	0.257	0.192	1	0.180237
Sap18	0.0993809	0.0746503	0.481	0.418	1	0.351042
Raver1	0.018681	0.074612	0.169	0.107	1	0.117418
Ddx24	0.0696801	0.0745753	0.355	0.287	1	0.250631
Rangrf	0.00737826	0.0744878	0.142	0.079	1	0.0984799
Mrpl12	0.0271422	0.0744744	0.273	0.196	1	0.189384
Ghitm	0.0646285	0.0744686	0.328	0.26	1	0.231693
LOC108348111	0.0687592	0.0743575	0.35	0.281	1	0.25349
Nktr	0.0335448	0.0742285	0.142	0.09	1	0.102911
Macf1	0.0824916	0.0740584	0.448	0.378	1	0.328316
AABR07054469.1	0.00204276	0.0739513	0.098	0.042	1	0.0681784
Rab29	0.0281279	0.0738627	0.202	0.137	1	0.140145
Psme2	0.0537085	0.073844	0.667	0.59	1	0.490902
H2afy	0.0528735	0.0738021	0.568	0.479	1	0.409429
Tprg1l	0.0665047	0.0737882	0.295	0.23	1	0.208967
Mrps26	0.0584771	0.0737581	0.235	0.175	1	0.165086
Dhps	0.0277363	0.0737246	0.175	0.115	1	0.121206
Gpsm3	0.0538417	0.0736507	0.628	0.545	1	0.457741
Fgb	0.0227469	0.073591	0.421	0.314	1	0.344184
Rabggtb	0.0469858	0.0735257	0.246	0.181	1	0.172662
Rnf10	0.0294203	0.0734797	0.18	0.12	1	0.127209
Cox17	0.0395315	0.0734444	0.585	0.482	1	0.423008
Arid1a	0.0780612	0.0733971	0.377	0.309	1	0.267998
Uqcc2	0.0665207	0.0732974	0.251	0.192	1	0.178665
Med21	0.0540895	0.0732393	0.191	0.136	1	0.134785
Armc1	0.0139363	0.0731745	0.131	0.075	1	0.0909045
Atp5me	0.0734998	0.0728668	0.541	0.467	1	0.397138
Nono	0.0604106	0.0726758	0.486	0.408	1	0.343751
Ppat	0.000942694	0.0725804	0.087	0.033	1	0.060603
Pcid2	0.0127485	0.0725088	0.126	0.071	1	0.0871169
Emc6	0.0560384	0.0722652	0.279	0.213	1	0.193172
Arl5c	0.0229533	0.0722652	0.131	0.079	1	0.0931202
LOC100359583	0.0280677	0.0721405	0.973	0.932	1	0.978181
Mllt3	0.00569463	0.0720798	0.109	0.054	1	0.0757538
L3mbtl3	0.00707046	0.0720798	0.109	0.055	1	0.0757538
Cnot4	0.0598528	0.0720262	0.137	0.092	1	0.0991236
Cyp2c13	0.0120817	0.072007	0.284	0.192	1	0.214685
Slc25a5	0.0503306	0.0719368	0.798	0.779	1	0.670432
Bhmt	0.0251453	0.071885	0.372	0.276	1	0.286366
Brd1	0.116414	0.071885	0.246	0.196	1	0.177093
Nsfl1c	0.0313239	0.0717497	0.197	0.134	1	0.136357
Usp24	0.0550907	0.0717497	0.191	0.136	1	0.134785
Cnppd1	0.0419135	0.071673	0.268	0.197	1	0.187812
Coa3	0.109527	0.071638	0.301	0.246	1	0.212754
Nxf1	0.0244384	0.0715619	0.164	0.105	1	0.115846
Sptbn1	0.0425164	0.0715274	0.208	0.147	1	0.143932
Mbtps1	0.000126775	0.071429	0.06	0.014	1	0.0438802
Dis3	0.00589943	0.0713959	0.104	0.051	1	0.0719661
Exosc8	0.0193088	0.0713651	0.142	0.086	1	0.0984799
Ddx42	0.039046	0.0712837	0.251	0.182	1	0.176449
Atxn7l3b	0.0358521	0.0712598	0.295	0.219	1	0.204535
Rbck1	0.0707173	0.0712598	0.284	0.221	1	0.201391
Zc3h8	0.000900314	0.071183	0.071	0.024	1	0.0514556
Zfp131	0.0351766	0.0711359	0.148	0.095	1	0.104483
Eif4ebp2	0.0301998	0.0709111	0.164	0.107	1	0.113631
Mrpl32	0.0610225	0.0708719	0.279	0.214	1	0.193172
Cd37	0.0321811	0.0707951	0.557	0.447	1	0.397423
Acat2	3.64234e-06	0.070714	0.06	0.009	0.0424697	0.0416646
Trub2	0.0352956	0.0706979	0.131	0.082	1	0.0931202
Vamp1	0.000190534	0.0704741	0.071	0.02	1	0.04924
LOC108349606	0.000190534	0.0704741	0.071	0.02	1	0.04924
Pak2	0.0453296	0.0704741	0.41	0.324	1	0.286292
LOC691921	0.0337871	0.0704741	0.186	0.126	1	0.128781
Mterf4	0.0117211	0.0702471	0.12	0.066	1	0.0833292
Tomm22	0.0911481	0.0701381	0.492	0.423	1	0.349755
Brd4	0.0629762	0.0700895	0.317	0.248	1	0.221902
RGD1311899	0.0756145	0.0700781	0.279	0.217	1	0.195388
Sys1	0.0599011	0.0700659	0.246	0.184	1	0.170446
Stoml2	0.0883568	0.0700659	0.235	0.181	1	0.167302
Hdac2	0.0351156	0.0700392	0.169	0.113	1	0.117418
RGD1311595	0.0104285	0.0700245	0.131	0.073	1	0.0909045
Uchl5	0.0197147	0.0700245	0.131	0.078	1	0.0909045
Nipsnap1	0.00881609	0.0700088	0.082	0.038	1	0.0612467
Dnaja2	0.0967952	0.0699473	0.421	0.355	1	0.30273
Suds3	0.0147507	0.0698062	0.142	0.083	1	0.0984799
Lyrm2	0.0225919	0.0698062	0.142	0.087	1	0.0984799
Borcs7	0.00289759	0.0697831	0.104	0.047	1	0.0719661
Orai2	0.0621716	0.069647	0.224	0.166	1	0.157511
Mrps35	0.0348632	0.0696204	0.191	0.13	1	0.132569
Fundc1	0.0348632	0.0696204	0.191	0.13	1	0.132569
Uchl3.1	0.0251639	0.0695921	0.153	0.096	1	0.106055
Mitd1	0.012532	0.0695619	0.115	0.062	1	0.0795415
Ube2d3	0.0451495	0.0695405	0.59	0.486	1	0.426796
Sec13	0.052773	0.0693821	0.158	0.108	1	0.112059
Bhlhe22	9.40394e-10	0.0692627	0.044	0	1.0965e-05	0.0325172
LOC103690002	0.0709145	0.0692553	0.246	0.187	1	0.172662
Ebag9	0.0363851	0.0691759	0.175	0.118	1	0.121206
Usp40	0.0246061	0.0691323	0.137	0.083	1	0.0946922
Nepro	0.00619154	0.0690856	0.098	0.047	1	0.0681784
Tmem14a	0.0105242	0.0690856	0.093	0.046	1	0.0666064
N4bp2l2	0.0561551	0.0690645	0.262	0.197	1	0.181809
Cep41	1.02836e-05	0.0690355	0.06	0.011	0.119906	0.0416646
Adi1	0.0458015	0.0690205	0.219	0.156	1	0.153723
Wdr4	0.000700302	0.068813	0.066	0.02	1	0.0476679
Syf2	0.0716153	0.0686535	0.514	0.434	1	0.364905
Utp20	0.00125789	0.068595	0.082	0.031	1	0.0568153
Hexim1	0.0256599	0.0685182	0.169	0.109	1	0.117418
Timm29	0.0357777	0.0685182	0.169	0.113	1	0.117418
Aven	0.0200762	0.0684521	0.131	0.078	1	0.0909045
March2	0.103186	0.0683946	0.328	0.268	1	0.233908
Psat1	5.65557e-07	0.0683055	0.055	0.006	0.0065944	0.0378769
Gsdmd	0.0200523	0.0682491	0.142	0.086	1	0.0984799
Zfp148	0.0682257	0.0682007	0.224	0.167	1	0.157511
Tra2b	0.084038	0.0681587	0.306	0.243	1	0.216542
RGD1597339	0.0987472	0.0680561	0.355	0.293	1	0.250631
Gpalpp1	0.0327068	0.06805	0.153	0.099	1	0.106055
Ube2s	0.0742566	0.0679865	0.317	0.25	1	0.224117
AABR07010649.1	0.0127639	0.0679668	0.115	0.062	1	0.0795415
Klhl8	0.0139977	0.0679668	0.109	0.059	1	0.0779694
Hmbs	0.015274	0.0679668	0.115	0.063	1	0.0795415
Alb	0.0794135	0.0679175	0.923	0.911	1	1.06228
Tfap4	0.00108756	0.0678778	0.077	0.027	1	0.0530277
Rsl24d1	0.0391051	0.0678546	0.164	0.109	1	0.113631
Tma7	0.079247	0.0678019	0.754	0.709	1	0.582524
Srpk2	0.160233	0.0677514	0.191	0.152	1	0.141432
Paqr5	0.00367564	0.0676705	0.087	0.038	1	0.060603
Mysm1	0.0327597	0.0676629	0.175	0.116	1	0.121206
Ube2g1	0.0797194	0.0675684	0.219	0.165	1	0.153723
Dap3	0.0217806	0.0675684	0.137	0.082	1	0.0946922
Atl2	0.00383507	0.0674673	0.098	0.045	1	0.0681784
Nop14	0.0316672	0.0673749	0.148	0.094	1	0.102268
LOC100362339	2.61368e-05	0.0673589	0.06	0.012	0.304755	0.0416646
Bzw2	0.0722842	0.067309	0.284	0.221	1	0.19696
Chordc1	0.068896	0.06729	0.191	0.139	1	0.134785
Cep350	0.0342415	0.067185	0.158	0.103	1	0.109843
Cbx1	0.0427774	0.067185	0.158	0.106	1	0.109843
AABR07041237.1	0.00257599	0.0669527	0.082	0.033	1	0.0568153
Dmac1	0.0867007	0.0669307	0.213	0.161	1	0.149936
Nufip1	0.0204432	0.0668814	0.131	0.078	1	0.0909045
Elavl1	0.204181	0.066857	0.361	0.317	1	0.267713
Rab5if	0.152014	0.0667558	0.568	0.519	1	0.422723
Sec62	0.144685	0.066615	0.47	0.415	1	0.343467
Cep63	0.00625381	0.0665628	0.104	0.051	1	0.0719661
Ifi44l	0.0232023	0.0665628	0.098	0.054	1	0.0703941
Arpc2	0.0328197	0.0664374	0.934	0.914	1	0.856251
Prkar2b	0.000226323	0.0664226	0.066	0.018	1	0.0454523
Cers4	0.00085169	0.0664226	0.06	0.018	1	0.0438802
Ube2r2	0.0738037	0.0664153	0.246	0.187	1	0.172662
AABR07059041.1	0.0184816	0.0663736	0.115	0.065	1	0.0795415
Ncoa3	0.0184816	0.0663736	0.115	0.065	1	0.0795415
Nprl2	0.0184816	0.0663736	0.115	0.065	1	0.0795415
Stk26	0.025361	0.0663287	0.164	0.105	1	0.113631
Tiprl	0.019002	0.0661881	0.126	0.073	1	0.0871169
Zfp280d	0.0257328	0.0661881	0.126	0.075	1	0.0871169
Rnaseh2b	0.0330722	0.0661881	0.12	0.073	1	0.0855448
Ubn1	0.103902	0.0659264	0.273	0.217	1	0.193816
LOC100912195	1.8677e-09	0.0658761	0.049	0.001	2.17774e-05	0.0340892
Apoa2	0.0378071	0.0658448	0.377	0.284	1	0.302804
Nfyc	0.0409288	0.0658277	0.148	0.096	1	0.102268
Ugt2b	0.0548145	0.0656961	0.393	0.303	1	0.329962
Cnot2	0.00749408	0.0656678	0.109	0.055	1	0.0757538
S100pbp	0.0240406	0.0654883	0.12	0.071	1	0.0833292
Lyar	0.0692459	0.065147	0.191	0.139	1	0.132569
Rars	0.0397809	0.0651398	0.142	0.092	1	0.0984799
AC120486.8	2.32449e-06	0.0649387	0.055	0.007	0.0271036	0.0378769
AABR07044635.2	2.32449e-06	0.0649387	0.055	0.007	0.0271036	0.0378769
AC134224.3	0.00475699	0.0648647	0.995	0.987	1	1.56118
RGD1559909	0.0393457	0.0647821	0.109	0.066	1	0.0779694
Larp1b	0.000408999	0.0647576	0.066	0.019	1	0.0454523
Ndufs4	0.109152	0.0647164	0.317	0.259	1	0.221902
Klhdc3	0.0225574	0.0646122	0.126	0.074	1	0.0871169
Zfp330	0.0637594	0.0644816	0.186	0.133	1	0.128781
Mrpl30	0.0834762	0.0644816	0.18	0.132	1	0.127209
LOC100362453	0.102088	0.064433	0.333	0.271	1	0.23548
Man2a1	0.118542	0.0643996	0.279	0.224	1	0.199819
Dgkz	0.135846	0.0642564	0.29	0.239	1	0.207395
Dbr1	0.0127787	0.0642362	0.098	0.051	1	0.0681784
Rps6ka1	0.0927914	0.0641988	0.404	0.335	1	0.28472
Ipcef1	1.71167e-07	0.0641857	0.049	0.004	0.00199581	0.0340892
Neurl3	0.060235	0.0641704	0.208	0.15	1	0.143932
Ech1	0.0664095	0.0641704	0.202	0.147	1	0.14236
Trrap	0.0397113	0.064122	0.158	0.105	1	0.109843
Mrpl50	0.0546586	0.064122	0.158	0.108	1	0.109843
Psmd3	0.0740998	0.064122	0.153	0.107	1	0.108271
Pbrm1	0.0562363	0.0640191	0.219	0.159	1	0.151508
Polr2g	0.0794258	0.0639772	0.322	0.256	1	0.225689
Thap7	0.0369902	0.0637451	0.131	0.082	1	0.0909045
Tmc8	0.0450055	0.0635877	0.137	0.088	1	0.0969079
Mrpl36	0.0799007	0.0635809	0.251	0.193	1	0.174234
Rbm5	0.0803937	0.0635809	0.246	0.188	1	0.172662
Mrpl34	0.118293	0.0635752	0.35	0.29	1	0.246843
Ate1	0.0510997	0.0635101	0.202	0.143	1	0.140145
Wasl	0.0383557	0.0634333	0.148	0.095	1	0.104483
Utp14a	0.0735969	0.0634333	0.148	0.102	1	0.104483
Mrps25	0.10705	0.0633641	0.202	0.154	1	0.144576
Ephx1	0.00405404	0.0633497	0.104	0.048	1	0.0719661
Tbce	0.0100459	0.0633497	0.104	0.053	1	0.0719661
Relch	0.0123306	0.0633497	0.104	0.054	1	0.0719661
Sfxn1	0.0181444	0.0633497	0.104	0.056	1	0.0719661
Eif6	0.108353	0.0633179	0.366	0.303	1	0.260422
Aamp	0.0736486	0.0632444	0.328	0.259	1	0.229477
Smim26	0.0713826	0.0632207	0.224	0.167	1	0.155295
Zrsr2	0.0161096	0.0631923	0.115	0.063	1	0.0795415
Med11	0.0353291	0.0630381	0.126	0.078	1	0.0871169
AABR07039218.1	0.00246176	0.0629343	0.077	0.029	1	0.0530277
Nle1	0.00347295	0.0629343	0.077	0.031	1	0.0530277
Thoc7	0.105027	0.0628619	0.361	0.297	1	0.252203
Atp5mc2	0.0496962	0.0628553	0.852	0.85	1	0.717172
Dhcr24	0.0337881	0.0627772	0.071	0.036	1	0.0558869
Herc2	0.0656448	0.0627384	0.142	0.096	1	0.100696
Prpf19	0.113802	0.0627035	0.202	0.155	1	0.14236
Gvin1	0.0667238	0.0626342	0.492	0.398	1	0.391852
Bcdin3d	0.0105085	0.0626233	0.098	0.049	1	0.0681784
Mrps23	0.0687098	0.062617	0.388	0.311	1	0.268926
Hsd17b10	0.0879565	0.062617	0.372	0.302	1	0.26421
Rap2c	0.0616891	0.0625929	0.153	0.105	1	0.108271
Ubxn6	0.261063	0.0625655	0.197	0.165	1	0.144576
LOC100910371	9.77153e-07	0.0624974	0.049	0.005	0.0113936	0.0340892
Mbnl1	0.0172497	0.0624724	0.109	0.06	1	0.0757538
Man1a1	0.0576442	0.0624501	0.169	0.118	1	0.117418
Coa8	0.11666	0.0624116	0.284	0.229	1	0.199176
Ift80	2.83642e-05	0.0623408	0.06	0.012	0.330726	0.0416646
Zpbp2	0.000133258	0.0623408	0.06	0.014	1	0.0416646
Cd69	0.0267986	0.0623099	0.18	0.118	1	0.124994
Retsat	0.0545267	0.0623099	0.175	0.121	1	0.123422
Vtn	0.0138125	0.0622638	0.361	0.251	1	0.27436
Neil1	0.00094919	0.0621875	0.071	0.024	1	0.04924
Tbc1d4	0.00217986	0.0621875	0.071	0.026	1	0.04924
Sfpq	0.12056	0.0621658	0.246	0.195	1	0.172662
Iqgap2	0.0321437	0.0620373	0.142	0.089	1	0.0984799
Ak3	0.0935236	0.0620373	0.257	0.2	1	0.180237
Aprt	0.109342	0.0619109	0.268	0.213	1	0.187812
Prdx4	0.0673102	0.0619046	0.213	0.156	1	0.14772
Ttf1	0.0548073	0.0618977	0.153	0.103	1	0.106055
LOC314140	0.0109401	0.0618901	0.093	0.046	1	0.0643907
Nudt19	0.0136534	0.0618901	0.093	0.047	1	0.0643907
Myl12b	0.0733362	0.0618901	0.863	0.828	1	0.729179
Itm2a	0.0466142	0.0617608	0.158	0.106	1	0.112059
Synj2bp	0.0466672	0.0617608	0.164	0.11	1	0.113631
Ocel1	0.0571449	0.0617608	0.164	0.113	1	0.113631
Ints10	0.0152736	0.0617458	0.104	0.055	1	0.0719661
Ubash3b	0.0221211	0.0617458	0.104	0.058	1	0.0719661
Adsl	0.0406168	0.0617458	0.098	0.058	1	0.0703941
LOC500354	9.40275e-10	0.061729	0.044	0	1.09636e-05	0.0303015
Snapin	0.0833283	0.0616465	0.235	0.179	1	0.162871
Vgll4	0.136614	0.0616465	0.224	0.177	1	0.159727
Ddb2	2.26734e-05	0.0615797	0.055	0.009	0.264372	0.0378769
Sars2	5.71217e-05	0.0615797	0.055	0.011	0.666039	0.0378769
Ephb6	5.71217e-05	0.0615797	0.055	0.011	0.666039	0.0378769
AABR07036855.1	5.71217e-05	0.0615797	0.055	0.011	0.666039	0.0378769
Chtop	0.0781756	0.0614946	0.186	0.135	1	0.128781
Atp5mf	0.113041	0.0613973	0.798	0.774	1	0.63877
Etf1	0.0605533	0.0613652	0.197	0.141	1	0.136357
Prpsap1	0.030754	0.0613297	0.137	0.085	1	0.0946922
Arl3	0.0449638	0.0613297	0.137	0.088	1	0.0946922
LOC100360828	0.0980827	0.0612656	0.443	0.37	1	0.31345
Cox6b1.1	0.0676901	0.0612381	0.208	0.152	1	0.143932
AABR07002792.2	0.00887784	0.0611498	0.087	0.041	1	0.060603
Mettl22	0.00887784	0.0611498	0.087	0.041	1	0.060603
Fam210a	0.0152429	0.0611498	0.082	0.04	1	0.059031
Itgb7	0.0584827	0.0611133	0.219	0.159	1	0.151508
Ccdc47	0.0866325	0.0611133	0.213	0.16	1	0.149936
Acnat2	0.0201928	0.0610654	0.158	0.098	1	0.109843
Nars	0.0683837	0.0609908	0.23	0.17	1	0.159083
Cc2d1b	0.0209244	0.0608774	0.109	0.061	1	0.0757538
Pdlim1	0.0252882	0.0607452	0.12	0.071	1	0.0833292
Tomm34	0.0391724	0.0607452	0.12	0.074	1	0.0833292
Acd	0.033486	0.0606156	0.131	0.081	1	0.0909045
Cd53	0.101357	0.0606036	0.852	0.799	1	0.703878
Bola2	0.216262	0.0605566	0.628	0.593	1	0.479254
Pfdn2	0.0950146	0.0605487	0.388	0.32	1	0.275573
Oxct1	0.0470544	0.0604885	0.142	0.093	1	0.0984799
Puf60	0.134675	0.0604094	0.279	0.227	1	0.195388
Agpat3	0.00899644	0.0604025	0.082	0.038	1	0.0568153
Tspan32	0.0121744	0.0604025	0.077	0.035	1	0.0552433
Clk3	0.0500812	0.0603638	0.153	0.102	1	0.106055
Aasdhppt	0.0853996	0.0603295	0.224	0.169	1	0.155295
Dusp2	0.0733153	0.0601213	0.153	0.106	1	0.114918
Ube3a	0.102682	0.0601213	0.169	0.125	1	0.119634
Spef1	1.9441e-08	0.0600347	0.044	0.001	0.000226682	0.0303015
Fahd2a	0.0319376	0.0600181	0.115	0.068	1	0.0795415
Hnrnpm	0.0682099	0.0598878	0.197	0.142	1	0.136357
Trappc2b	0.0682099	0.0598878	0.197	0.142	1	0.136357
Plpp5	0.000721193	0.0597742	0.066	0.02	1	0.0454523
Ly9	0.00119389	0.0597742	0.066	0.021	1	0.0454523
Zc3h6	0.00376579	0.0597742	0.06	0.021	1	0.0438802
Ap1s3	0.00376579	0.0597742	0.06	0.021	1	0.0438802
Paxx	0.0865592	0.0597742	0.208	0.155	1	0.143932
Selenok	0.0870843	0.0597742	0.53	0.448	1	0.3807
Naa38	0.237266	0.0597742	0.388	0.347	1	0.28222
Ctnnbl1	0.0356293	0.0597742	0.137	0.086	1	0.0946922
Atg12	0.0547498	0.0596558	0.148	0.099	1	0.102268
Prickle3	0.00497781	0.0596479	0.077	0.032	1	0.0530277
RGD1306227	0.00675166	0.0596479	0.077	0.033	1	0.0530277
AABR07073039.1	0.00675166	0.0596479	0.077	0.033	1	0.0530277
Smg1	0.0574454	0.0595396	0.158	0.108	1	0.109843
Ip6k2	0.0200164	0.059403	0.098	0.053	1	0.0681784
Nrbf2	0.0296564	0.0592842	0.109	0.063	1	0.0757538
Apoh	0.042696	0.0592256	0.383	0.286	1	0.306592
Cul3	0.140681	0.0591338	0.268	0.217	1	0.187812
Fntb	4.44291e-06	0.0591266	0.049	0.006	0.0518043	0.0340892
Tmem41a	1.54997e-05	0.0591266	0.049	0.007	0.180726	0.0340892
Tmem42	0.033486	0.0590534	0.131	0.081	1	0.0909045
Mrps11	0.0499625	0.0590534	0.131	0.085	1	0.0909045
Pde4dip	0.000874973	0.0590051	0.06	0.018	1	0.0416646
Rab33a	0.000874973	0.0590051	0.06	0.018	1	0.0416646
Tbxa2r	0.000874973	0.0590051	0.06	0.018	1	0.0416646
Ldlrad4	0.000874973	0.0590051	0.06	0.018	1	0.0416646
Rras2	0.0478241	0.0589413	0.142	0.093	1	0.0984799
Slc9a1	0.0536109	0.0589413	0.142	0.094	1	0.0984799
Aldh4a1	0.000989719	0.0588861	0.071	0.024	1	0.04924
Igflr1	0.00329327	0.0588861	0.071	0.027	1	0.04924
Prmt3	0.00467847	0.0588861	0.071	0.028	1	0.04924
Baz2a	0.00467847	0.0588861	0.071	0.028	1	0.04924
Ifrd1	0.050921	0.0588314	0.153	0.102	1	0.106055
Per3	0.00914839	0.0587695	0.082	0.038	1	0.0568153
Nup93	0.025508	0.0587695	0.077	0.039	1	0.0552433
Nus1	0.0590912	0.0587236	0.164	0.113	1	0.113631
Afm	0.0669646	0.0586177	0.164	0.114	1	0.118062
Serpina3c	0.0328973	0.0586177	0.355	0.262	1	0.268356
Smap1	0.0987526	0.0585851	0.251	0.195	1	0.176449
Rangap1	0.0488677	0.0585433	0.098	0.059	1	0.0703941
Sigmar1	0.016984	0.0584336	0.115	0.063	1	0.0795415
Trim59	0.0278312	0.0584336	0.115	0.067	1	0.0795415
Zzz3	0.0376257	0.0584336	0.115	0.069	1	0.0795415
Mark2	0.0880147	0.0584119	0.197	0.146	1	0.136357
Actn4	0.0943563	0.058393	0.273	0.214	1	0.1916
AABR07017846.1	2.1184e-06	0.0583424	0.038	0.002	0.0247005	0.0287295
Fbl	0.0546841	0.058326	0.126	0.081	1	0.0871169
Tsr3	0.0522789	0.0582204	0.137	0.089	1	0.0946922
R3hdm1	0.0586655	0.0582204	0.137	0.09	1	0.0946922
Ubxn4	0.153893	0.0581169	0.301	0.249	1	0.212754
Xrcc5	0.00288621	0.0581169	0.066	0.024	1	0.0454523
Man1a2	0.0619126	0.0581169	0.148	0.1	1	0.102268
Mlx	0.0858187	0.0580153	0.158	0.113	1	0.109843
Trim21	0.0949186	0.0580153	0.153	0.109	1	0.108271
Rdh14	0.0147376	0.0579005	0.087	0.043	1	0.060603
Usp21	0.0183615	0.0579005	0.087	0.045	1	0.060603
Dhx30	0.0367315	0.0579005	0.082	0.045	1	0.059031
Psma1	0.142677	0.0578694	0.41	0.35	1	0.290724
Cluap1	0.0245018	0.0577955	0.098	0.054	1	0.0681784
Acot2	0.0383872	0.0577955	0.093	0.053	1	0.0666064
Cct8	0.264375	0.0577696	0.328	0.29	1	0.23834
Tmem223	0.0957479	0.0577218	0.191	0.142	1	0.132569
Foxo1	0.0409804	0.0576927	0.109	0.066	1	0.0757538
Ppp3r1	0.129625	0.0576276	0.197	0.152	1	0.138572
Nt5c3a	0.0753968	0.0575918	0.115	0.075	1	0.0817571
LOC297568	0.0373773	0.0575862	0.443	0.331	1	0.350472
RGD1565641	0.0826051	0.057535	0.213	0.159	1	0.14772
Mien1	0.127467	0.0575236	0.377	0.315	1	0.265782
Adam10	0.0572028	0.0574929	0.131	0.086	1	0.0909045
Eid1	0.133658	0.0574023	0.306	0.25	1	0.216542
Rasa2	0.0478241	0.0573959	0.142	0.093	1	0.0984799
Arhgap35	0.00148837	0.0573401	0.06	0.019	1	0.0416646
Tmed9	0.150411	0.0572889	0.41	0.351	1	0.288508
Gcsh	0.0120062	0.0571385	0.082	0.039	1	0.0568153
Pacsin1	0.0120062	0.0571385	0.082	0.039	1	0.0568153
Azin1	0.0821194	0.0571157	0.169	0.121	1	0.119634
Tnpo2	0.0262463	0.0570407	0.093	0.051	1	0.0643907
Utp11	0.0891166	0.0570258	0.186	0.136	1	0.128781
Snrnp25	0.0775899	0.0567657	0.219	0.162	1	0.151508
Ptcd3	0.0430457	0.0567587	0.126	0.079	1	0.0871169
Fip1l1	0.0742235	0.0566683	0.137	0.093	1	0.0946922
Slc4a4	1.55027e-06	0.0566521	0.044	0.004	0.0180761	0.0303015
Zfp3	1.55027e-06	0.0566521	0.044	0.004	0.0180761	0.0303015
Eif2s3y	0.170366	0.0566174	0.317	0.267	1	0.226333
Spcs1	0.0945544	0.0565797	0.519	0.439	1	0.364262
LOC100361933	0.00293848	0.0564615	0.066	0.024	1	0.0454523
Hdhd5	0.00432307	0.0564615	0.066	0.025	1	0.0454523
Xpa	0.0117748	0.0564615	0.06	0.025	1	0.0438802
AABR07038873.1	0.0121961	0.0563691	0.077	0.035	1	0.0530277
Pbdc1	0.0895118	0.0563236	0.18	0.132	1	0.124994
L3mbtl2	0.0229856	0.0562786	0.087	0.046	1	0.060603
Suclg1	0.100005	0.0561836	0.399	0.329	1	0.276501
Prcc	0.0480903	0.0561029	0.109	0.067	1	0.0757538
Vrk3	0.129949	0.0560814	0.208	0.161	1	0.146148
Gsk3a	0.076403	0.0560177	0.115	0.075	1	0.0817571
Kng1	0.0647425	0.0560036	0.202	0.145	1	0.149007
Smarca4	0.145026	0.0560036	0.219	0.173	1	0.153723
Bin1	0.0994167	0.0557839	0.355	0.288	1	0.248415
Ggact	0.000124751	0.0557637	0.049	0.009	1	0.0340892
Cdk2	0.00242585	0.0556771	0.06	0.02	1	0.0416646
Tfrc	0.00242585	0.0556771	0.06	0.02	1	0.0416646
Gstm1	0.142937	0.0556345	0.251	0.201	1	0.185312
Tmod3	0.156494	0.0555644	0.284	0.234	1	0.199176
Mov10	0.0122005	0.0555092	0.082	0.039	1	0.0568153
Cdk7	0.0266398	0.0554278	0.093	0.051	1	0.0643907
Pcnt	0.0266398	0.0554278	0.093	0.051	1	0.0643907
Pycr3	0.032016	0.0554278	0.093	0.052	1	0.0643907
Polr2m	0.127174	0.0553194	0.219	0.17	1	0.151508
RGD1563365	0.0447239	0.0552698	0.115	0.071	1	0.0795415
Psmg2	0.0447239	0.0552698	0.115	0.071	1	0.0795415
AABR07005588.1	0.0513109	0.0552698	0.115	0.072	1	0.0795415
Fbxl3	0.117744	0.0552487	0.23	0.179	1	0.159083
Adprm	0.0497264	0.0551931	0.126	0.08	1	0.0871169
Ppp6r3	0.0889425	0.0551931	0.12	0.081	1	0.0855448
Vps54	0.0424522	0.0551178	0.137	0.087	1	0.0946922
Gtpbp4	0.0675941	0.0551178	0.137	0.092	1	0.0946922
Nebl	7.90421e-06	0.0549637	0.044	0.005	0.0921631	0.0303015
Lrrc8b	0.00439741	0.054808	0.066	0.025	1	0.0454523
Mutyh	0.00629759	0.054808	0.066	0.026	1	0.0454523
Pwwp3a	0.0542614	0.0546585	0.082	0.047	1	0.059031
LOC108349244	0.0252689	0.054586	0.098	0.054	1	0.0681784
Runx1	0.0358007	0.054586	0.098	0.056	1	0.0681784
Ifitm2	0.287942	0.0545695	0.497	0.465	1	0.382346
Ppp1r10	0.105514	0.0545645	0.219	0.167	1	0.153723
Jak3	0.0487819	0.0545149	0.109	0.067	1	0.0757538
Thyn1	0.0560939	0.0545149	0.109	0.068	1	0.0757538
Mga	0.0543322	0.0544452	0.12	0.076	1	0.0833292
Ufsp2	0.0740199	0.0543769	0.131	0.088	1	0.0909045
Spag7	0.115173	0.0543099	0.137	0.098	1	0.0969079
Cul5	0.150495	0.0542442	0.148	0.11	1	0.104483
Psma4	0.136523	0.0542279	0.519	0.451	1	0.368693
Nipal2	1.19682e-07	0.0541558	0.033	0	0.00139549	0.0249418
Cdc42	0.0712922	0.0541296	0.956	0.917	1	0.873333
RGD1309104	0.137757	0.0541163	0.169	0.128	1	0.119634
Atp5po	0.152095	0.0541067	0.639	0.582	1	0.467532
Slc16a1	0.000294462	0.0540851	0.049	0.011	1	0.0340892
Chchd6	0.000294462	0.0540851	0.049	0.011	1	0.0340892
Stk38l	0.000294462	0.0540851	0.049	0.011	1	0.0340892
Rrp12	0.00380516	0.054016	0.06	0.021	1	0.0416646
Eif1a	0.0997703	0.0539932	0.197	0.147	1	0.136357
Eif5b	0.155001	0.0539932	0.191	0.149	1	0.134785
Cdc5l	0.170515	0.0539751	0.328	0.276	1	0.229477
AABR07072078.1	0.00929731	0.0539482	0.071	0.031	1	0.04924
Vhl	0.0246724	0.0538818	0.082	0.042	1	0.0568153
Angel2	0.0387126	0.0538168	0.093	0.053	1	0.0643907
Zc3hav1	0.120537	0.0538168	0.224	0.174	1	0.157511
Rtraf	0.152373	0.0537702	0.497	0.434	1	0.351327
Osbpl8	0.0520559	0.0536905	0.115	0.072	1	0.0795415
Unc45a	0.0594212	0.0536905	0.115	0.073	1	0.0795415
Casc3	0.0539328	0.0535691	0.137	0.089	1	0.0946922
Nudcd2	0.0764026	0.0535691	0.137	0.093	1	0.0946922
Usp34	0.114795	0.0535691	0.131	0.093	1	0.0931202
Pa2g4	0.0819215	0.0534522	0.158	0.112	1	0.109843
Grpel1	0.128363	0.0534395	0.301	0.243	1	0.210539
Tpm3	0.154559	0.0534085	0.749	0.709	1	0.578736
Irf2	0.129883	0.0532911	0.328	0.268	1	0.231693
Pfdn4	0.141981	0.0532314	0.202	0.157	1	0.140145
AABR07006275.1	0.00186494	0.0532162	0.055	0.016	1	0.0378769
Baiap3	0.00186494	0.0532162	0.055	0.016	1	0.0378769
Mios	0.00640048	0.0531563	0.066	0.026	1	0.0454523
Prrc2b	0.00894363	0.0531563	0.066	0.027	1	0.0454523
Rac2	0.185611	0.0531406	0.902	0.844	1	0.780993
Ddx17	0.218859	0.0531041	0.361	0.315	1	0.25885
Erbin	0.250896	0.053076	0.219	0.183	1	0.158155
Slc39a9	0.0549299	0.0530402	0.082	0.047	1	0.059031
Ppid	0.0363207	0.0529839	0.098	0.056	1	0.0681784
Noc3l	0.0568756	0.0529287	0.109	0.068	1	0.0757538
Emg1	0.0568756	0.0529287	0.109	0.068	1	0.0757538
Tgif1	0.0625226	0.0528745	0.12	0.078	1	0.0833292
Ciapin1	0.0706182	0.0528745	0.12	0.079	1	0.0833292
Yipf3	0.107256	0.0527183	0.153	0.11	1	0.106055
RGD1305089	0.0995916	0.0526682	0.164	0.119	1	0.113631
Ptp4a3	0.100678	0.0526682	0.158	0.114	1	0.112059
Mrpl55	0.127304	0.052619	0.175	0.132	1	0.121206
Galnt12	2.25811e-06	0.0524615	0.033	0.001	0.0263296	0.0249418
Mphosph9	0.000630877	0.0524086	0.049	0.012	1	0.0340892
Phpt1	0.114462	0.0523862	0.23	0.177	1	0.159083
Plekha8	0.00576642	0.0523567	0.06	0.022	1	0.0416646
Alg2	0.015969	0.0523567	0.055	0.022	1	0.0400926
Copg1	0.0329478	0.0522075	0.093	0.052	1	0.0643907
Larp1	0.0464202	0.0522075	0.093	0.054	1	0.0643907
Klhl2	0.114377	0.0521597	0.093	0.061	1	0.068822
Mrps22	0.0602581	0.0521129	0.115	0.073	1	0.0795415
AC105531.1	0.0602581	0.0521129	0.115	0.073	1	0.0795415
Asb8	0.091746	0.052067	0.126	0.086	1	0.0871169
Baz2b	0.113149	0.052067	0.12	0.083	1	0.0855448
E2f2	0.113149	0.052067	0.12	0.083	1	0.0855448
Ruvbl1	0.0860295	0.0520219	0.137	0.094	1	0.0946922
Immp1l	0.0860295	0.0520219	0.137	0.094	1	0.0946922
Snrnp40	0.108666	0.0519344	0.158	0.115	1	0.109843
Dctn6	0.153066	0.0519344	0.153	0.115	1	0.108271
Metap2	0.142078	0.0517294	0.213	0.167	1	0.14772
Crlf3	0.00110135	0.0515493	0.055	0.015	1	0.0378769
Slc25a4	0.397867	0.0515421	0.23	0.206	1	0.174593
Pum3	0.0124089	0.0515066	0.066	0.028	1	0.0454523
RGD1563482	0.0124089	0.0515066	0.066	0.028	1	0.0454523
Zbtb24	0.0209667	0.0514647	0.077	0.038	1	0.0530277
Mrpl38	0.0263379	0.0514647	0.077	0.039	1	0.0530277
Rnf34	0.0424011	0.0514237	0.087	0.049	1	0.060603
Dexi	0.0772306	0.0514237	0.082	0.049	1	0.059031
Mtf2	0.0433669	0.0513836	0.098	0.058	1	0.0681784
Mrps31	0.0750185	0.0513442	0.109	0.071	1	0.0757538
Btf3	0.0902117	0.0513055	0.12	0.081	1	0.0833292
Cdc42se1	0.140271	0.0512739	0.35	0.29	1	0.244628
Arfrp1	0.115573	0.0512677	0.126	0.088	1	0.0893325
Taf15	0.108777	0.0511941	0.153	0.11	1	0.106055
Rfx7	0.142177	0.0511583	0.158	0.119	1	0.112059
Gtf2b	0.14624	0.0510549	0.197	0.153	1	0.136357
Ttc1	0.164143	0.0509891	0.213	0.169	1	0.149936
Chd2	0.174564	0.0509571	0.219	0.175	1	0.155939
Adcy3	2.17882e-07	0.0507692	0.038	0.001	0.0025405	0.0265138
Vwf	2.13602e-06	0.0507692	0.038	0.002	0.024906	0.0265138
Smc1a	0.146278	0.05072	0.317	0.261	1	0.219686
Polr1b	0.0216599	0.0506656	0.071	0.034	1	0.04924
Msh2	0.0552212	0.0506	0.093	0.055	1	0.0643907
Stk24	0.0722086	0.0505682	0.104	0.066	1	0.0719661
Fem1a	0.153973	0.0505065	0.12	0.087	1	0.0855448
Dohh	0.0965107	0.0504765	0.137	0.095	1	0.0946922
Tle3	0.106452	0.0504765	0.137	0.096	1	0.0946922
Nup214.1	0.169163	0.0504765	0.131	0.098	1	0.0931202
Tial1	0.141078	0.0504182	0.158	0.119	1	0.109843
Ndufv1	0.180754	0.050181	0.251	0.206	1	0.176449
Sumo1	0.202016	0.0500036	0.617	0.566	1	0.452381
Pold2	0.00498925	0.0498843	0.055	0.019	1	0.0378769
Ccdc66	0.00498925	0.0498843	0.055	0.019	1	0.0378769
Slc7a1	0.00498925	0.0498843	0.055	0.019	1	0.0378769
Klra22	0.0397897	0.0498843	0.038	0.015	1	0.0331608
Fktn	0.0125922	0.0498587	0.066	0.028	1	0.0454523
Eefsec	0.0212684	0.0498337	0.077	0.038	1	0.0530277
AABR07026893.1	0.0331272	0.0498337	0.077	0.04	1	0.0530277
AABR07026317.1	0.0331272	0.0498337	0.077	0.04	1	0.0530277
Cyp4a2	0.0413629	0.0497614	0.104	0.061	1	0.0741818
Abcf2	0.0668168	0.0497614	0.109	0.069	1	0.0757538
Smurf2	0.141917	0.0497155	0.126	0.09	1	0.0893325
Abce1	0.108407	0.0496933	0.142	0.101	1	0.0984799
Sf3a3	0.129159	0.049629	0.175	0.132	1	0.121206
Commd6	0.140126	0.0496083	0.186	0.142	1	0.128781
Rab1b	0.138845	0.049588	0.197	0.152	1	0.136357
Tsn	0.168944	0.049588	0.197	0.155	1	0.136357
Wtap	0.156007	0.0495681	0.208	0.163	1	0.143932
Rbbp6	0.161817	0.0495105	0.23	0.183	1	0.163514
Maf1	0.189204	0.0494738	0.257	0.212	1	0.180237
Eif4a3	0.171443	0.0494559	0.273	0.224	1	0.189384
Rwdd1	0.18851	0.0494383	0.279	0.231	1	0.195388
Mycbp2	0.212947	0.0493231	0.344	0.296	1	0.245271
LOC102547954	0.000110705	0.0490788	0.033	0.004	1	0.0249418
Mturn	0.00126748	0.0490612	0.049	0.013	1	0.0340892
Zfp566	0.00228856	0.0490612	0.049	0.014	1	0.0340892
Ptges3	0.123238	0.0490555	0.557	0.478	1	0.395207
Rasgrp1	0.00859912	0.049044	0.06	0.024	1	0.0416646
Lrch3	0.0219607	0.0490271	0.071	0.034	1	0.04924
Hgh1	0.0463522	0.0490106	0.082	0.046	1	0.0568153
Mthfd1	0.0559384	0.0489944	0.093	0.055	1	0.0643907
Rpp14	0.0411539	0.0489785	0.104	0.061	1	0.0719661
Qdpr	0.0638626	0.0489785	0.104	0.065	1	0.0719661
Dnajc24	0.0833394	0.0489785	0.104	0.067	1	0.0719661
Sec22b	0.0703298	0.0489629	0.115	0.074	1	0.0795415
Ptpn2	0.186897	0.0488619	0.186	0.147	1	0.130997
Tbc1d15	0.318268	0.0488485	0.186	0.157	1	0.135428
Smim11a	0.153521	0.0487851	0.257	0.207	1	0.178021
Psmc6	0.18944	0.0487612	0.273	0.227	1	0.1916
Hsd11b1	0.0616667	0.0487496	0.273	0.202	1	0.196031
Gadd45gip1	0.254816	0.0486943	0.328	0.286	1	0.233908
Chic2	0.139215	0.0486633	0.377	0.314	1	0.261351
LOC108348144	0.253059	0.0485198	0.503	0.455	1	0.368408
Pigw	0.000650438	0.04823	0.044	0.009	1	0.0303015
Alkbh4	0.000650438	0.04823	0.044	0.009	1	0.0303015
Sac3d1	0.00767093	0.0482213	0.055	0.02	1	0.0378769
AABR07012775.1	0.00767093	0.0482213	0.055	0.02	1	0.0378769
Oxnad1	0.00767093	0.0482213	0.055	0.02	1	0.0378769
Zc3h10	0.0497109	0.0482128	0.06	0.031	1	0.0438802
Wdr5	0.0790027	0.0482044	0.071	0.041	1	0.0514556
Col18a1	0.0162099	0.0481962	0.087	0.043	1	0.060603
Tapt1	0.051692	0.0481962	0.087	0.051	1	0.060603
Tmem39b	0.060489	0.0481882	0.098	0.06	1	0.0681784
Decr1	0.0556087	0.0481651	0.131	0.085	1	0.0909045
Gon4l	0.132647	0.0481504	0.153	0.113	1	0.106055
St6gal1	0.0981734	0.0481363	0.169	0.122	1	0.119634
Srsf4	0.193211	0.0481363	0.169	0.133	1	0.119634
Rbm38	0.132463	0.0481294	0.186	0.141	1	0.128781
Eny2	0.170402	0.0473905	0.295	0.243	1	0.206751
Cyc1	0.211964	0.0473905	0.295	0.249	1	0.206751
Kat5	0.0469435	0.0473905	0.082	0.046	1	0.0568153
Chd8	0.178428	0.0473905	0.213	0.17	1	0.14772
Cnot1	0.193422	0.0473905	0.208	0.167	1	0.146148
Mex3b	0.0039586	0.0473905	0.049	0.015	1	0.0340892
Ndufs3	0.171413	0.0473905	0.235	0.189	1	0.162871
Hacd3	0.022265	0.0473905	0.071	0.034	1	0.04924
AABR07071876.1	0.0282936	0.0473905	0.071	0.035	1	0.04924
Pdk1	0.0354722	0.0473905	0.071	0.036	1	0.04924
Amy1a	0.0380458	0.0473905	0.066	0.033	1	0.0476679
Cyp2e1	0.0583119	0.0473905	0.197	0.137	1	0.138572
Eif4ebp3	0.132255	0.0473905	0.202	0.155	1	0.140145
Bdp1	0.217311	0.0473905	0.142	0.11	1	0.100696
Exosc4	0.22207	0.0473905	0.197	0.16	1	0.138572
Pard6b	6.05185e-05	0.0473905	0.038	0.005	0.705645	0.0265138
Micu2	0.168157	0.0473905	0.164	0.126	1	0.115846
Etfa	0.219137	0.0473905	0.18	0.145	1	0.129425
Pinx1	0.0122705	0.0473905	0.06	0.025	1	0.0416646
Slc1a5	0.084378	0.0473905	0.104	0.067	1	0.0719661
Eif3a	0.313734	0.0468281	0.508	0.472	1	0.372196
Uqcrfs1	0.210564	0.0467947	0.459	0.404	1	0.322597
Ubap2l	0.21504	0.0466967	0.257	0.214	1	0.180237
Actr10	0.173835	0.0466587	0.197	0.155	1	0.136357
Rnpepl1	0.32142	0.0466587	0.186	0.157	1	0.133213
Suclg2	0.17214	0.0466381	0.158	0.121	1	0.112059
Zc3h7a	0.187135	0.046631	0.148	0.113	1	0.104483
Nt5c3b	0.157245	0.0466087	0.115	0.082	1	0.0817571
Nfs1	0.0994007	0.046601	0.109	0.073	1	0.0757538
Tceanc2	0.153869	0.046601	0.104	0.073	1	0.0741818
Echdc1	0.052797	0.0465932	0.098	0.059	1	0.0681784
Arhgap12	0.132129	0.0465932	0.093	0.062	1	0.0666064
Tsc22d1	0.0416824	0.046577	0.077	0.041	1	0.0530277
AABR07004228.1	0.0505564	0.046577	0.077	0.042	1	0.0530277
Smad4	0.0293431	0.0465687	0.066	0.032	1	0.0454523
Atf2	0.0113844	0.0465602	0.055	0.021	1	0.0378769
Capn10	0.0113844	0.0465602	0.055	0.021	1	0.0378769
Sphk1	1.19674e-07	0.0465426	0.033	0	0.0013954	0.0227261
Calm1	0.162526	0.0462079	0.989	0.952	1	1.06387
Ndufb5	0.229693	0.0461579	0.41	0.36	1	0.288508
Banf1	0.203128	0.0460327	0.284	0.237	1	0.199176
Lage3	0.270445	0.0459972	0.246	0.209	1	0.174877
Rnf167	0.102118	0.0459726	0.235	0.179	1	0.162871
Ncbp2	0.231681	0.0459726	0.23	0.19	1	0.161299
Csnk2a1	0.195907	0.0459339	0.202	0.162	1	0.140145
Ppp2cb	0.146829	0.045879	0.158	0.119	1	0.109843
Gdi1	0.110779	0.04585	0.137	0.096	1	0.0946922
Xrn1	0.12173	0.04585	0.137	0.098	1	0.0946922
Rpf1	0.145802	0.04585	0.137	0.1	1	0.0946922
Senp7	0.10737	0.045835	0.126	0.087	1	0.0871169
Naa10	0.251349	0.0458198	0.104	0.079	1	0.0763974
Rrp9	0.0489612	0.0457884	0.093	0.054	1	0.0643907
Sgf29	0.0573954	0.0457884	0.093	0.055	1	0.0643907
Vopp1	0.145733	0.0457884	0.087	0.059	1	0.0628187
Gosr1	0.0671154	0.0457722	0.082	0.048	1	0.0568153
Chmp7	0.0671154	0.0457722	0.082	0.048	1	0.0568153
Clasrp	0.035922	0.0457557	0.071	0.036	1	0.04924
Cks1b	0.035922	0.0457557	0.071	0.036	1	0.04924
Fkrp	0.0444491	0.0457557	0.071	0.038	1	0.04924
Amn1	0.0444491	0.0457557	0.071	0.038	1	0.04924
Cipc	0.0228963	0.0457389	0.06	0.027	1	0.0416646
Phc1	0.00649354	0.0457217	0.049	0.016	1	0.0340892
Dennd4c	0.00649354	0.0457217	0.049	0.016	1	0.0340892
Grap2	0.000209461	0.0457041	0.038	0.006	1	0.0265138
Kremen1	0.0012786	0.0457041	0.033	0.006	1	0.0249418
Acin1	0.221431	0.045328	0.262	0.22	1	0.18624
Ssrp1	0.339023	0.0453102	0.246	0.215	1	0.177093
Zfp800	0.0955575	0.0451345	0.164	0.118	1	0.113631
Fgl1	0.0845352	0.0450914	0.142	0.098	1	0.0984799
Sh2d2a	0.135092	0.0450914	0.142	0.103	1	0.0984799
Prpf4	0.121161	0.0450692	0.131	0.093	1	0.0909045
Sf3b6	0.133169	0.0450692	0.131	0.094	1	0.0909045
Rdx	0.142615	0.0450465	0.115	0.081	1	0.0817571
RGD1564541	0.209151	0.0450465	0.115	0.086	1	0.0817571
Pithd1	0.0936812	0.0449999	0.098	0.063	1	0.0681784
Cox18	0.108564	0.0449759	0.082	0.052	1	0.059031
Lrwd1	0.108564	0.0449759	0.082	0.052	1	0.059031
Ikbke	0.0344577	0.0449514	0.077	0.04	1	0.0530277
Galnt6	0.0422103	0.0449514	0.077	0.041	1	0.0530277
Lrrc8a	0.0297168	0.0449264	0.066	0.032	1	0.0454523
Haus6	0.0163686	0.0449009	0.055	0.022	1	0.0378769
Ogfod3	0.0163686	0.0449009	0.055	0.022	1	0.0378769
Itpr3	0.0163686	0.0449009	0.055	0.022	1	0.0378769
Rars2	0.0415399	0.0449009	0.049	0.022	1	0.0363049
Pus7l	0.0415399	0.0449009	0.049	0.022	1	0.0363049
Adamts10	0.00272295	0.0448749	0.044	0.012	1	0.0303015
Cyp8b1	0.00594049	0.0448749	0.038	0.011	1	0.0287295
Kcnmb4	2.26867e-06	0.0448483	0.033	0.001	0.0264527	0.0227261
Tcea1	0.274743	0.0446989	0.29	0.25	1	0.205179
Anp32a.1	0.300389	0.0446388	0.536	0.494	1	0.39335
Cdv3	0.170878	0.0446293	0.262	0.213	1	0.184025
Ociad1	0.217606	0.0445051	0.213	0.174	1	0.14772
Smim29	0.354504	0.0444789	0.191	0.165	1	0.137
Nfyb	0.171693	0.0443973	0.169	0.13	1	0.117418
Ube2h	0.128171	0.0443691	0.153	0.112	1	0.108271
Fbxl6	0.148524	0.0443404	0.148	0.109	1	0.102268
Serpinb6a	0.147602	0.0443111	0.137	0.1	1	0.0946922
Gid4	0.242972	0.0443111	0.131	0.102	1	0.0931202
Dip2b	0.192683	0.0442812	0.12	0.089	1	0.0855448
Batf	0.0782705	0.044188	0.093	0.058	1	0.0643907
Mrpl10	0.0899873	0.044188	0.093	0.059	1	0.0643907
Vps16	0.102863	0.044188	0.093	0.06	1	0.0643907
Il18r1	0.0679059	0.0441557	0.082	0.048	1	0.0568153
Wdr3	0.119415	0.0441557	0.077	0.048	1	0.0552433
Zfp260.1	0.0449877	0.0441228	0.071	0.038	1	0.04924
Lsm12	0.277565	0.0441228	0.328	0.287	1	0.231693
Ccdc77	0.00658917	0.0440548	0.049	0.016	1	0.0340892
Rtel1	0.0101686	0.0440548	0.049	0.018	1	0.0340892
Rad52	0.00059418	0.0440197	0.038	0.007	1	0.0265138
Frg1	0.173143	0.0438008	0.219	0.174	1	0.151508
Zfp207	0.193543	0.0437017	0.186	0.147	1	0.128781
Rpp40	0.184099	0.0436674	0.175	0.136	1	0.121206
Pum2	0.150599	0.0436383	0.393	0.328	1	0.274929
Trim28	0.161977	0.0435969	0.153	0.115	1	0.106055
Xpo6	0.125276	0.0435607	0.142	0.102	1	0.0984799
Cnot7	0.149084	0.0435607	0.142	0.105	1	0.0984799
Ilkap	0.162045	0.0435607	0.142	0.106	1	0.0984799
Arl6ip4	0.175722	0.0435607	0.142	0.107	1	0.0984799
Polr2b	0.227844	0.0435237	0.126	0.096	1	0.0893325
Rybp	0.192002	0.0434476	0.104	0.075	1	0.0741818
Tymp	0.0856465	0.0433685	0.087	0.054	1	0.060603
Cyp2c11	0.035069	0.043355	0.284	0.201	1	0.203607
Sft2d2	0.0517927	0.0433277	0.077	0.042	1	0.0530277
Rgs14	0.0621474	0.0433277	0.077	0.043	1	0.0530277
Apon	0.0165846	0.0432436	0.055	0.022	1	0.0378769
Akt3	0.00493012	0.0432003	0.044	0.013	1	0.0303015
Gypc	0.00493012	0.0432003	0.044	0.013	1	0.0303015
Krtcap2	0.247726	0.0430977	0.415	0.367	1	0.292296
Mtfr2	0.201777	0.0430646	0.208	0.167	1	0.146148
Sra1	0.265045	0.0429853	0.186	0.153	1	0.130997
Ssbp1	0.241918	0.0429446	0.175	0.141	1	0.123422
Fnbp4	0.241918	0.0429446	0.175	0.141	1	0.123422
Nob1	0.175414	0.0428608	0.158	0.121	1	0.109843
Nucks1	0.267383	0.0428547	0.344	0.301	1	0.24084
Mplkip	0.17645	0.0428178	0.148	0.112	1	0.102268
Tmem258b	0.212007	0.0427291	0.12	0.09	1	0.0855448
AABR07059663.1	0.315413	0.0426637	0.279	0.243	1	0.199819
Pabpc4	0.0991361	0.042637	0.104	0.068	1	0.0719661
Mfge8	0.111732	0.042637	0.104	0.069	1	0.0719661
Phf20l1.1	0.111732	0.042637	0.104	0.069	1	0.0719661
Bcl7c	0.28739	0.0426235	0.279	0.241	1	0.195388
Hsd17b12	0.0792115	0.0425895	0.093	0.058	1	0.0643907
Rbmx	0.130173	0.0425895	0.087	0.058	1	0.0628187
Ppp4r3b	0.229831	0.0425826	0.268	0.224	1	0.187812
Dcun1d5	0.290144	0.0424988	0.246	0.21	1	0.172662
Krt18	0.0294296	0.0424917	0.071	0.035	1	0.04924
Srsf12	0.0672206	0.0424917	0.071	0.04	1	0.04924
Noc2l	0.0103085	0.0423898	0.049	0.018	1	0.0340892
Taf4b	0.0103085	0.0423898	0.049	0.018	1	0.0340892
Kdm8	0.0152863	0.0423898	0.049	0.019	1	0.0340892
Ino80b	0.0152863	0.0423898	0.049	0.019	1	0.0340892
Kdm5a	0.221369	0.0421869	0.339	0.289	1	0.237052
Mrpl53	0.268147	0.042132	0.158	0.128	1	0.112059
RGD1304587	0.257253	0.0420823	0.148	0.118	1	0.104483
Pik3r1	0.304206	0.042057	0.29	0.25	1	0.208967
Set	0.192336	0.0420316	0.142	0.108	1	0.0984799
Mrps5	0.136487	0.0419799	0.131	0.094	1	0.0909045
Taf13	0.177906	0.0419799	0.131	0.098	1	0.0909045
Stx5	0.12055	0.0419272	0.12	0.083	1	0.0833292
Pnpla7	0.128914	0.0418735	0.109	0.075	1	0.0757538
Rbm22	0.0998161	0.0417628	0.087	0.055	1	0.060603
Gpbp1l2	0.114304	0.0417628	0.087	0.056	1	0.060603
Ggnbp2	0.256378	0.0417273	0.224	0.187	1	0.159727
AABR07058519.1	0.0628705	0.0417058	0.077	0.043	1	0.0530277
Dnajb4	0.0880281	0.0417058	0.077	0.046	1	0.0530277
Srbd1	0.0483176	0.0416476	0.066	0.034	1	0.0454523
Prrt1	0.0483176	0.0416476	0.066	0.034	1	0.0454523
Rrp1b	0.0483176	0.0416476	0.066	0.034	1	0.0454523
Bag3	0.0311517	0.0415882	0.055	0.025	1	0.0378769
Zdhhc8	0.0311517	0.0415882	0.055	0.025	1	0.0378769
Etv6	0.00500288	0.0415276	0.044	0.013	1	0.0303015
Aff3	0.00500288	0.0415276	0.044	0.013	1	0.0303015
Kcna3	0.00836266	0.0415276	0.044	0.014	1	0.0303015
Sult2b1	0.000111858	0.0414656	0.033	0.004	1	0.0227261
AABR07053837.1	0.000111858	0.0414656	0.033	0.004	1	0.0227261
Lyrm7	0.000111858	0.0414656	0.033	0.004	1	0.0227261
AABR07055801.1	0.000858104	0.0414656	0.027	0.004	1	0.0211541
Tmem165	0.212071	0.0414656	0.18	0.143	1	0.124994
Ktn1	0.150574	0.0414104	0.169	0.128	1	0.117418
Gc	0.222993	0.0413628	0.546	0.491	1	0.510991
Mtx1	0.290581	0.0413541	0.153	0.125	1	0.108271
Tomm5	0.231647	0.041316	0.29	0.244	1	0.202963
Cyp4f1	0.181142	0.0412383	0.131	0.098	1	0.0931202
Ss18l2	0.268259	0.0412119	0.262	0.223	1	0.18624
Psmg3	0.161244	0.0411179	0.115	0.082	1	0.0795415
Tmub2	0.157507	0.0410559	0.104	0.073	1	0.0719661
Ctdspl2	0.213363	0.0410559	0.098	0.072	1	0.0703941
Lrrc45	0.119488	0.0409927	0.093	0.061	1	0.0643907
Drap1	0.254509	0.0409927	0.361	0.314	1	0.252203
Arfgef1	0.199775	0.0409355	0.219	0.176	1	0.151508
Lyrm9	0.0948342	0.0409282	0.082	0.051	1	0.0568153
Rfx1	0.0948342	0.0409282	0.082	0.051	1	0.0568153
Adrm1	0.227846	0.0408772	0.208	0.169	1	0.143932
Enpp1	0.0679649	0.0408624	0.071	0.04	1	0.04924
Lias	0.14639	0.0408624	0.066	0.041	1	0.0476679
Ubr4	0.224795	0.0408178	0.191	0.154	1	0.134785
Slc11a2	0.0510032	0.0407953	0.06	0.031	1	0.0416646
Golga4	0.163559	0.0407574	0.186	0.143	1	0.128781
Cnst	0.015483	0.0407268	0.049	0.019	1	0.0340892
Triap1	0.264603	0.0406958	0.169	0.137	1	0.119634
U1.202	0.0030849	0.0406568	0.038	0.009	1	0.0265138
Trappc13	0.204843	0.0406331	0.164	0.128	1	0.113631
Isca1	0.204843	0.0406331	0.164	0.128	1	0.113631
Ubl5	0.395515	0.0405949	0.749	0.75	1	0.59039
Mrpl46	0.166115	0.0405692	0.153	0.115	1	0.106055
Scaf8	0.166025	0.0405041	0.142	0.106	1	0.0984799
Exosc7	0.194569	0.0405041	0.142	0.108	1	0.0984799
Psme3	0.247261	0.0405041	0.137	0.107	1	0.0969079
Akr1d1	0.0691179	0.0404377	0.246	0.18	1	0.174877
Lypla1	0.234539	0.0403701	0.115	0.087	1	0.0817571
Dynll2	0.104334	0.0403011	0.109	0.073	1	0.0757538
Rbm28	0.144907	0.0403011	0.109	0.076	1	0.0757538
Med27	0.177	0.0403011	0.109	0.079	1	0.0757538
LOC501233	0.0792269	0.0402519	0.208	0.149	1	0.150579
Clk2	0.260879	0.0402519	0.219	0.182	1	0.153723
Lyrm4	0.235088	0.0402307	0.093	0.068	1	0.0666064
Eif4a2	0.19515	0.0400924	0.311	0.26	1	0.218114
AABR07010030.2	0.0889714	0.0400857	0.077	0.046	1	0.0530277
Rbm43	0.0602607	0.040011	0.066	0.035	1	0.0454523
Pcbp4	0.0602607	0.040011	0.066	0.035	1	0.0454523
Pms1	0.0315173	0.0399347	0.055	0.025	1	0.0378769
Hibch	0.0315173	0.0399347	0.055	0.025	1	0.0378769
Mreg	0.0414489	0.0399347	0.055	0.026	1	0.0378769
Ttc39c	0.0414489	0.0399347	0.055	0.026	1	0.0378769
Nfia	0.0563667	0.0399347	0.049	0.024	1	0.0363049
Ndufa6	0.259629	0.039887	0.481	0.427	1	0.346611
Tfcp2	0.00847673	0.0398568	0.044	0.014	1	0.0303015
Pacs1	0.04006	0.0398568	0.038	0.015	1	0.0287295
Utp23	0.167009	0.0398489	0.158	0.12	1	0.109843
Faf2	0.237595	0.0398489	0.158	0.126	1	0.109843
Eef1e1	0.379545	0.0398489	0.148	0.125	1	0.106699
AABR07006269.1	0.000432251	0.0397773	0.033	0.005	1	0.0227261
Tmem267	0.000432251	0.0397773	0.033	0.005	1	0.0227261
Rph3al	0.000432251	0.0397773	0.033	0.005	1	0.0227261
Klf15	0.00279065	0.0397773	0.027	0.005	1	0.0211541
Tmem183a	0.126512	0.0397043	0.137	0.098	1	0.0946922
Fetub	0.0708534	0.0396644	0.383	0.29	1	0.300589
Uhrf1bp1l	0.13209	0.039554	0.115	0.08	1	0.0795415
Kdm5d	0.176294	0.0394766	0.104	0.074	1	0.0719661
Eif4e	0.230935	0.0394338	0.208	0.169	1	0.143932
Ddx39a	0.230935	0.0394338	0.208	0.169	1	0.143932
Psph	0.153354	0.0393977	0.093	0.063	1	0.0643907
Wdr12	0.235118	0.0393977	0.087	0.063	1	0.0628187
Srsf5	0.219897	0.0393977	0.306	0.257	1	0.214326
Wdr70	0.127051	0.0393172	0.082	0.053	1	0.0568153
Rai1	0.16129	0.0393172	0.077	0.051	1	0.0552433
Gtf3c1	0.182907	0.0393172	0.077	0.052	1	0.0552433
Chchd4	0.097198	0.039235	0.071	0.042	1	0.04924
Gzf1	0.097198	0.039235	0.071	0.042	1	0.04924
Map2k6	0.0643193	0.0391512	0.06	0.032	1	0.0416646
AABR07027322.1	0.0643193	0.0391512	0.06	0.032	1	0.0416646
Zbtb21	0.0643193	0.0391512	0.06	0.032	1	0.0416646
Sike1	0.395605	0.0391358	0.153	0.13	1	0.110487
Cux1	0.0224315	0.0390656	0.049	0.02	1	0.0340892
Klhl24	0.0311228	0.0390656	0.049	0.021	1	0.0340892
Ints6	0.210009	0.0390577	0.153	0.119	1	0.106055
Timm10	0.241167	0.0390577	0.153	0.121	1	0.106055
Rhebl1	0.00596301	0.0389782	0.038	0.011	1	0.0265138
Ccdc15	0.00596301	0.0389782	0.038	0.011	1	0.0265138
AABR07072207.1	0.00596301	0.0389782	0.038	0.011	1	0.0265138
Kpna5	0.00596301	0.0389782	0.038	0.011	1	0.0265138
AABR07045322.1	0.00596301	0.0389782	0.038	0.011	1	0.0265138
Tpk1	0.0130337	0.0389782	0.033	0.009	1	0.0249418
RGD1305014	0.0223771	0.0389782	0.033	0.011	1	0.0249418
Wnk1	0.342034	0.0389782	0.426	0.387	1	0.306518
Ring1	0.197633	0.0388972	0.131	0.099	1	0.0909045
Chrac1	0.323817	0.0388285	0.219	0.187	1	0.153723
Psd4	0.197645	0.0388146	0.12	0.089	1	0.0833292
Eif2a	0.299797	0.0388146	0.115	0.09	1	0.0817571
Hnrnpu	0.301866	0.0388094	0.585	0.537	1	0.423008
Selenoh	0.189991	0.038736	0.497	0.432	1	0.351327
Ugdh	0.125458	0.0386444	0.098	0.066	1	0.0681784
Bckdhb	0.175062	0.0386444	0.098	0.069	1	0.0681784
Cd8a	0.571826	0.0386096	0.284	0.266	1	0.279224
Ppa2	0.102025	0.0385568	0.087	0.055	1	0.060603
Smg7	0.116745	0.0385568	0.087	0.056	1	0.060603
Qrich1	0.104997	0.0384674	0.077	0.047	1	0.0530277
Hsf1	0.121661	0.0384674	0.077	0.048	1	0.0530277
Ankrd44	0.121661	0.0384674	0.077	0.048	1	0.0530277
Smad7	0.411176	0.0384296	0.158	0.136	1	0.114274
Dvl3	0.0741572	0.0383762	0.066	0.036	1	0.0454523
Btbd10	0.0892376	0.0383762	0.066	0.038	1	0.0454523
Mrpl52	0.453833	0.038324	0.492	0.468	1	0.360833
Smlr1	0.0318864	0.0382831	0.055	0.025	1	0.0378769
Thrb	0.0318864	0.0382831	0.055	0.025	1	0.0378769
Tecpr1	0.0539948	0.0382831	0.055	0.027	1	0.0378769
Tmem63b	0.0731903	0.0382831	0.049	0.025	1	0.0363049
Smn1	0.324182	0.0382595	0.142	0.116	1	0.100696
Srrm2	0.245671	0.0382441	0.574	0.511	1	0.417005
AABR07039111.1	0.0205009	0.038188	0.044	0.016	1	0.0303015
Rptor	0.0205009	0.038188	0.044	0.016	1	0.0303015
Ccndbp1	0.231231	0.038172	0.137	0.106	1	0.0946922
Fuz	0.00129577	0.0380909	0.033	0.006	1	0.0227261
Arsk	0.00129577	0.0380909	0.033	0.006	1	0.0227261
Tnks1bp1	0.00129577	0.0380909	0.033	0.006	1	0.0227261
Tp53inp1	0.00129577	0.0380909	0.033	0.006	1	0.0227261
Shmt1	0.00129577	0.0380909	0.033	0.006	1	0.0227261
Fbf1	0.00129577	0.0380909	0.033	0.006	1	0.0227261
Btbd9	0.00129577	0.0380909	0.033	0.006	1	0.0227261
Cops8	0.198822	0.0380827	0.126	0.094	1	0.0871169
AABR07068272.1	0.200971	0.0380827	0.12	0.089	1	0.0855448
Ssh2	0.215873	0.0380827	0.126	0.095	1	0.0871169
Mak16	0.215873	0.0380827	0.126	0.095	1	0.0871169
Phf5a	0.265477	0.0380699	0.311	0.268	1	0.215898
Dnaja1	0.211614	0.0379918	0.448	0.387	1	0.325457
Tfdp1	0.181056	0.0379918	0.115	0.083	1	0.0795415
Tardbp	0.19828	0.0379918	0.115	0.085	1	0.0795415
Znhit6	0.259407	0.0379918	0.109	0.083	1	0.0779694
Tmed4	0.214055	0.0378044	0.087	0.062	1	0.0628187
Adnp	0.220764	0.0377304	0.175	0.139	1	0.121206
Yae1	0.111883	0.0377079	0.082	0.052	1	0.0568153
Zfp180	0.146258	0.0377079	0.082	0.054	1	0.0568153
Ccdc22	0.146258	0.0377079	0.082	0.054	1	0.0568153
Tyw1	0.146258	0.0377079	0.082	0.054	1	0.0568153
Khdrbs1	0.280954	0.037666	0.257	0.219	1	0.178021
Lect2	0.0509229	0.0376095	0.066	0.034	1	0.0476679
Arid5a	0.0829841	0.0376095	0.071	0.041	1	0.04924
Tubgcp3	0.115127	0.0376095	0.071	0.043	1	0.04924
Taf5l	0.115127	0.0376095	0.071	0.043	1	0.04924
Prdx2	0.301317	0.0376095	0.557	0.508	1	0.406285
Chmp4bl1	0.260554	0.0375479	0.153	0.122	1	0.106055
Tma16	0.0649907	0.037509	0.06	0.032	1	0.0416646
Zfp777	0.0798863	0.037509	0.06	0.033	1	0.0416646
Fdps	0.25424	0.0374944	0.224	0.186	1	0.159727
Zmym6	0.031474	0.0374064	0.049	0.021	1	0.0340892
Nol9	0.0424678	0.0374064	0.049	0.022	1	0.0340892
Letm1	0.0424678	0.0374064	0.049	0.022	1	0.0340892
LOC103692719	0.0105985	0.0373017	0.038	0.012	1	0.0265138
LOC103693375	0.0105985	0.0373017	0.038	0.012	1	0.0265138
Scyl3	0.0105985	0.0373017	0.038	0.012	1	0.0265138
Pdss1	0.0360535	0.0373017	0.033	0.012	1	0.0249418
Npepl1	0.167132	0.0372608	0.12	0.087	1	0.0833292
Dhrs7b	0.239119	0.0372608	0.115	0.087	1	0.0817571
Rab24	0.137862	0.0372255	0.202	0.154	1	0.140145
Qrich2	2.42452e-05	0.0371947	0.027	0.001	0.282699	0.0189384
Fubp1	0.354286	0.0371947	0.279	0.246	1	0.195388
Tada3	0.158965	0.0370599	0.098	0.068	1	0.0681784
Trap1	0.158965	0.0370599	0.098	0.068	1	0.0681784
Slc25a17	0.176803	0.0370599	0.098	0.069	1	0.0681784
Hnrnpdl	0.195831	0.0370599	0.098	0.071	1	0.0681784
Atf1	0.318484	0.0370379	0.175	0.146	1	0.123422
Dynll1	0.400784	0.0369943	0.694	0.672	1	0.542431
AABR07068536.1	0.151714	0.0369565	0.087	0.059	1	0.060603
Ppidl1	0.151714	0.0369565	0.087	0.059	1	0.060603
Prmt5	0.151714	0.0369565	0.087	0.059	1	0.060603
Cd274	0.0908815	0.0368509	0.077	0.046	1	0.0530277
Ltn1	0.122859	0.0368509	0.077	0.048	1	0.0530277
Wfdc2	0.157217	0.0368509	0.071	0.046	1	0.0514556
Irak1	0.179768	0.0368509	0.071	0.047	1	0.0514556
B4galnt1	0.281747	0.0368433	0.153	0.123	1	0.108271
Cdc34	0.222587	0.0368367	0.24	0.197	1	0.166658
Polr1d	0.303389	0.0368258	0.393	0.349	1	0.277145
Zfp706	0.187527	0.0367432	0.53	0.456	1	0.378484
Atp5mc3	0.33718	0.0366683	0.508	0.465	1	0.367765
Thada	0.0689955	0.0366333	0.055	0.028	1	0.0378769
Tle5	0.0689955	0.0366333	0.055	0.028	1	0.0378769
Klf16	0.0689955	0.0366333	0.055	0.028	1	0.0378769
Apobec3	0.0689955	0.0366333	0.055	0.028	1	0.0378769
Ndufb4	0.298574	0.0365512	0.202	0.169	1	0.14236
LOC499235	0.184655	0.0365373	0.126	0.093	1	0.0871169
Swt1	0.184655	0.0365373	0.126	0.093	1	0.0871169
Sirt3	0.0137543	0.0365211	0.044	0.015	1	0.0303015
Tkfc	0.0405073	0.0365211	0.038	0.015	1	0.0287295
Cps1	0.111741	0.0364713	0.262	0.201	1	0.188456
LOC100911575	0.00320993	0.0364065	0.033	0.007	1	0.0227261
Sorbs2	0.00320993	0.0364065	0.033	0.007	1	0.0227261
Unc5b	0.00320993	0.0364065	0.033	0.007	1	0.0227261
Spsb3	0.19838	0.0363232	0.104	0.075	1	0.0719661
Carhsp1	0.184365	0.0362499	0.377	0.317	1	0.274645
Champ1	0.156455	0.0362129	0.093	0.063	1	0.0643907
Cep164	0.194628	0.0362129	0.093	0.066	1	0.0643907
Ccng1	0.408713	0.036185	0.235	0.208	1	0.167302
Pcbd2	0.255182	0.0361457	0.164	0.132	1	0.113631
LOC100362980	0.35913	0.0360863	0.224	0.194	1	0.159727
Nmi	0.214962	0.0360396	0.153	0.119	1	0.106055
Dnajc21	0.268415	0.0360396	0.148	0.118	1	0.104483
Msh6	0.135106	0.0359857	0.071	0.045	1	0.04924
Mif4gd	0.233549	0.0359314	0.142	0.11	1	0.0984799
Usp36	0.0978354	0.0358686	0.06	0.034	1	0.0416646
Ube4a	0.299071	0.0358211	0.126	0.1	1	0.0893325
Gpr171	0.369816	0.0357792	0.197	0.169	1	0.138572
Phc3	0.0564808	0.0357491	0.049	0.024	1	0.0340892
Lrch1	0.0564808	0.0357491	0.049	0.024	1	0.0340892
Fam204a	0.201838	0.0357087	0.12	0.089	1	0.0833292
Srsf10	0.257931	0.0357087	0.12	0.093	1	0.0833292
Parp1	0.295306	0.0356415	0.262	0.224	1	0.181809
Gtf2h5	0.301944	0.0356415	0.257	0.22	1	0.180237
Polr3b	0.0107319	0.035627	0.038	0.012	1	0.0265138
Elmo1	0.0107319	0.035627	0.038	0.012	1	0.0265138
AABR07009106.1	0.0175646	0.035627	0.038	0.013	1	0.0265138
Cdca7	0.0175646	0.035627	0.038	0.013	1	0.0265138
Sec14l2	0.0175646	0.035627	0.038	0.013	1	0.0265138
Krt10	0.0175646	0.035627	0.038	0.013	1	0.0265138
Slain1	0.0175646	0.035627	0.038	0.013	1	0.0265138
Apbb3	0.0175646	0.035627	0.038	0.013	1	0.0265138
AABR07032135.1	0.18258	0.0355941	0.109	0.079	1	0.0757538
Huwe1	0.239569	0.0355941	0.109	0.082	1	0.0757538
Zfp830	0.239569	0.0355941	0.109	0.082	1	0.0757538
Isyna1	0.239569	0.0355941	0.109	0.082	1	0.0757538
Rabep1	0.263957	0.0355941	0.104	0.079	1	0.0741818
Ube2e3	0.35768	0.035565	0.175	0.148	1	0.123422
Foxp3	0.000187964	0.0355024	0.027	0.002	1	0.0189384
Pex10	0.00162434	0.0355024	0.022	0.002	1	0.0173664
Prkdc	0.160594	0.0354772	0.098	0.068	1	0.0681784
Ttc33	0.218055	0.0354772	0.098	0.072	1	0.0681784
Rhof	0.262199	0.0353429	0.158	0.127	1	0.109843
Eml4	0.227331	0.0353295	0.23	0.188	1	0.159083
Epm2aip1	0.107157	0.0352363	0.077	0.047	1	0.0530277
Actr8	0.14261	0.0352363	0.077	0.049	1	0.0530277
Trmt10a	0.16281	0.0352363	0.077	0.051	1	0.0530277
Cacybp	0.441374	0.0352158	0.273	0.247	1	0.196031
Tex10	0.127525	0.0351122	0.066	0.04	1	0.0454523
Yeats2	0.127525	0.0351122	0.066	0.04	1	0.0454523
Cox16	0.259349	0.0350005	0.197	0.161	1	0.136357
Aox1	0.0326352	0.0349855	0.055	0.025	1	0.0378769
Prim2	0.0866254	0.0349855	0.055	0.029	1	0.0378769
Urb1	0.141505	0.0349855	0.049	0.028	1	0.0363049
Tnfrsf25	0.0303718	0.0348561	0.044	0.018	1	0.0303015
Cdh2	0.103998	0.0348561	0.038	0.019	1	0.0287295
Xpo7	0.200327	0.034749	0.104	0.075	1	0.0719661
Fam241b	0.220042	0.034749	0.104	0.076	1	0.0719661
AABR07015057.1	0.240969	0.034749	0.098	0.073	1	0.0703941
Ptbp2	0.00686561	0.0347241	0.033	0.008	1	0.0227261
Slc25a12	0.00686561	0.0347241	0.033	0.008	1	0.0227261
Trib3	0.00686561	0.0347241	0.033	0.008	1	0.0227261
Mterf2	0.00686561	0.0347241	0.033	0.008	1	0.0227261
Eif4g2	0.427879	0.0347074	0.568	0.538	1	0.427155
Cmip	0.37076	0.0346794	0.23	0.2	1	0.161299
Msl1	0.22977	0.034653	0.164	0.129	1	0.113631
Dennd1c	0.245101	0.034653	0.164	0.13	1	0.113631
Pmpca	0.176592	0.0346232	0.093	0.065	1	0.0643907
Bop1	0.217588	0.0346232	0.093	0.067	1	0.0643907
Serpinc1	0.102608	0.0345664	0.219	0.162	1	0.153723
Rnf146	0.408159	0.0345664	0.213	0.187	1	0.152151
Car2	0.1657	0.0344948	0.077	0.051	1	0.0552433
Prpf40a	0.430223	0.0344165	0.328	0.298	1	0.233908
F8a1	0.236095	0.0344103	0.142	0.11	1	0.0984799
Stub1	0.279928	0.0343777	0.273	0.233	1	0.189384
Slc22a18	0.100171	0.0343638	0.071	0.042	1	0.04924
Wdr45	0.157178	0.0343638	0.071	0.046	1	0.04924
Supt16h	0.391361	0.0343343	0.197	0.17	1	0.138572
Mup4	0.24544	0.0342855	0.12	0.092	1	0.0877605
Ercc6	0.0318285	0.0340937	0.049	0.021	1	0.0340892
Ugt2a3	0.0321863	0.0340937	0.049	0.021	1	0.0340892
Cwc22	0.073405	0.0340937	0.049	0.025	1	0.0340892
Slc25a32	0.073405	0.0340937	0.049	0.025	1	0.0340892
Traf6	0.15444	0.0340937	0.044	0.025	1	0.0325172
Egln2	0.388574	0.0340937	0.169	0.145	1	0.12185
Pik3ca	0.449137	0.0340937	0.169	0.148	1	0.12185
Akap8l	0.184467	0.0340285	0.109	0.079	1	0.0757538
Bud23	0.221678	0.0340285	0.109	0.081	1	0.0757538
Prpf38a	0.309879	0.03397	0.169	0.14	1	0.117418
LOC689574	0.333978	0.0339342	0.339	0.298	1	0.243699
Pced1b	0.199603	0.0338961	0.098	0.071	1	0.0681784
Flt3lg	0.220074	0.0338961	0.098	0.072	1	0.0681784
Fam117b	0.220074	0.0338961	0.098	0.072	1	0.0681784
Scd	0.267134	0.0338961	0.093	0.069	1	0.0666064
Zadh2	0.267134	0.0338961	0.093	0.069	1	0.0666064
Ccdc69	0.299909	0.033844	0.158	0.129	1	0.109843
LOC103690015	0.000866426	0.0338121	0.027	0.004	1	0.0189384
Ms4a6bl	0.000866426	0.0338121	0.027	0.004	1	0.0189384
Lrp2	0.000866426	0.0338121	0.027	0.004	1	0.0189384
AABR07065448.1	0.000866426	0.0338121	0.027	0.004	1	0.0189384
Ttll1	0.000866426	0.0338121	0.027	0.004	1	0.0189384
Uhrf2	0.203202	0.0337969	0.219	0.175	1	0.151508
Rps6kb1	0.154706	0.0337611	0.087	0.059	1	0.060603
Slc50a1	0.329844	0.0336745	0.208	0.176	1	0.143932
Pspc1	0.18628	0.0336234	0.077	0.052	1	0.0530277
Xrcc6	0.291892	0.0336234	0.071	0.052	1	0.0514556
Prmt1	0.294724	0.0335847	0.137	0.109	1	0.0946922
Cab39l	0.128683	0.0334829	0.066	0.04	1	0.0454523
Msrb2	0.150094	0.0334829	0.066	0.041	1	0.0454523
Prmt9	0.150094	0.0334829	0.066	0.041	1	0.0454523
Stx16	0.306262	0.0334513	0.12	0.095	1	0.0855448
Ccm2	0.26849	0.0334229	0.186	0.152	1	0.128781
Csk	0.452992	0.0334175	0.459	0.431	1	0.333676
Sp3	0.0874343	0.0333395	0.055	0.029	1	0.0378769
Zfp472	0.107022	0.0333395	0.055	0.031	1	0.0378769
Kif21b	0.107022	0.0333395	0.055	0.031	1	0.0378769
Psmb3	0.470758	0.0333295	0.678	0.665	1	0.517774
Crebzf	0.0428736	0.0331931	0.044	0.019	1	0.0303015
Maco1	0.0428736	0.0331931	0.044	0.019	1	0.0303015
U2af2	0.0580537	0.0331931	0.044	0.02	1	0.0303015
Mlh1	0.0580537	0.0331931	0.044	0.02	1	0.0303015
Mcmbp	0.265098	0.0331766	0.104	0.079	1	0.0719661
Ssu72	0.283194	0.0331365	0.279	0.237	1	0.195388
Aldob	0.0970071	0.0331155	0.333	0.257	1	0.259853
Pxmp4	0.0130826	0.0330436	0.033	0.009	1	0.0227261
Spata6	0.0130826	0.0330436	0.033	0.009	1	0.0227261
AC141169.5	0.0130826	0.0330436	0.033	0.009	1	0.0227261
Erlin2	0.0130826	0.0330436	0.033	0.009	1	0.0227261
RGD1308750	0.0130826	0.0330436	0.033	0.009	1	0.0227261
Gm26205	0.0130826	0.0330436	0.033	0.009	1	0.0227261
AABR07047899.1	0.138331	0.0330352	0.087	0.058	1	0.0628187
Slmap	0.176592	0.0330352	0.093	0.065	1	0.0643907
Thumpd3	0.198281	0.0330352	0.093	0.066	1	0.0643907
Vps52	0.198281	0.0330352	0.093	0.066	1	0.0643907
Dync1li1	0.242087	0.0330352	0.093	0.068	1	0.0643907
Naxd	0.321394	0.0330352	0.087	0.067	1	0.0628187
Alg5	0.305163	0.0330277	0.153	0.125	1	0.106055
[truncated: 9,661 more rows]

## Sheet: cluster-1
	p_val	avg_log2FC	pct.1	pct.2	p_val_adj	avg_exp
Ccl5	4.11292e-150	2.26921	1	0.086	4.79566e-146	1.85384
Gzma	3.28827e-150	1.84038	0.95	0.058	3.83412e-146	1.35603
Xcl1	3.50083e-174	1.73757	1	0.05	4.08197e-170	1.25642
Prf1	2.88296e-128	1.64284	1	0.132	3.36153e-124	1.31709
Gzmm	4.75047e-136	1.58882	1	0.085	5.53905e-132	1.27245
Nkg7	1.56185e-140	1.52518	0.979	0.077	1.82112e-136	1.17457
Ccl4	1.03057e-133	1.41247	0.943	0.086	1.20164e-129	1.01292
Klrb1a	5.48194e-130	1.40678	1	0.108	6.39195e-126	1.11956
Cd7	4.13996e-106	1.37999	0.95	0.159	4.82719e-102	1.09415
Klrd1	1.47321e-122	1.37816	0.993	0.14	1.71776e-118	1.10194
Mcpt1l4	2.17819e-164	1.35589	0.858	0.019	2.53977e-160	0.891566
Il2rb	5.99789e-127	1.3347	0.979	0.116	6.99355e-123	1.04054
Klri1	2.03541e-130	1.18234	0.879	0.063	2.37329e-126	0.832575
Cd8a	3.11821e-87	1.10717	0.936	0.163	3.63584e-83	0.956871
Cd9	1.97214e-100	1.04455	0.943	0.133	2.29951e-96	0.843146
MGC105649	3.83834e-74	1.03428	0.957	0.233	4.4755e-70	0.981828
Klre1	2.09811e-119	1.01686	0.865	0.069	2.4464e-115	0.728313
Art2b	2.93354e-85	1.01206	0.872	0.146	3.42051e-81	0.805489
Klrc3	1.20457e-98	0.907709	0.816	0.083	1.40453e-94	0.660976
Gzmbl2	2.57069e-98	0.906552	0.688	0.044	2.99742e-94	0.593446
Id2	2.26521e-62	0.889042	0.908	0.275	2.64124e-58	0.841202
Pla2g16	3.76443e-57	0.851012	0.936	0.362	4.38932e-53	0.889992
AABR07027872.1	2.5609e-75	0.846612	0.638	0.063	2.98601e-71	0.561075
Gzmk	2.02941e-76	0.827069	0.674	0.06	2.36629e-72	0.60829
Ncr1	1.10203e-100	0.826903	0.702	0.045	1.28496e-96	0.552818
Ctla2a	4.72955e-49	0.807562	0.922	0.382	5.51465e-45	0.910957
Faslg	2.28942e-93	0.80269	0.681	0.048	2.66947e-89	0.53807
Hcst	1.19995e-52	0.789537	0.972	0.46	1.39914e-48	0.956035
Tbx21	1.6025e-96	0.781285	0.688	0.047	1.86851e-92	0.522856
Prxl2b	1.62829e-77	0.764173	0.716	0.084	1.89859e-73	0.553187
Ccl3	1.63716e-53	0.760696	0.645	0.116	1.90892e-49	0.55403
Txk	1.7792e-76	0.73048	0.738	0.094	2.07455e-72	0.545765
Efhd2	5.24734e-45	0.728811	0.887	0.344	6.1184e-41	0.784155
Cd96	2.30832e-75	0.717136	0.695	0.082	2.6915e-71	0.51627
Gstp1	8.00906e-42	0.712852	0.887	0.387	9.33856e-38	0.798903
Fgl2	8.49388e-44	0.708769	0.908	0.377	9.90387e-40	0.798067
AABR07044001.4	3.27144e-106	0.694398	0.603	0.017	3.8145e-102	0.435109
Sept1	9.71444e-42	0.686626	0.794	0.259	1.1327e-37	0.662735
Dok2	2.77603e-53	0.671248	0.745	0.162	3.23685e-49	0.562184
Gimap7	5.47108e-41	0.669009	0.83	0.261	6.37928e-37	0.693066
AABR07018078.1	9.87259e-36	0.652697	0.851	0.306	1.15114e-31	0.743526
Klrb1c	2.38481e-76	0.645965	0.603	0.049	2.78069e-72	0.435109
Cd226	1.06378e-65	0.627943	0.624	0.074	1.24036e-61	0.446981
Kcnk1	1.39903e-86	0.627658	0.525	0.019	1.63127e-82	0.383909
Gvin1	1.23196e-28	0.624671	0.801	0.354	1.43647e-24	0.727108
Nabp1	1.43423e-46	0.612742	0.66	0.138	1.67232e-42	0.494565
Gimap5	1.67125e-45	0.612742	0.652	0.139	1.94868e-41	0.492525
Ptprcap	1.87719e-33	0.608595	0.95	0.458	2.1888e-29	0.859195
Cd244	5.48835e-52	0.606498	0.631	0.109	6.39941e-48	0.460524
Klrk1	5.00375e-48	0.604071	0.681	0.142	5.83438e-44	0.497811
Mcpt8l3	5.08587e-88	0.603281	0.511	0.015	5.93013e-84	0.371201
Bcl2a1	8.18009e-30	0.595667	0.915	0.492	9.53799e-26	0.876449
Ifitm1	2.01339e-24	0.59087	0.993	0.599	2.34761e-20	1.20851
Cd93	5.45188e-57	0.578901	0.553	0.066	6.3569e-53	0.400697
Glcci1	1.18716e-44	0.57441	0.582	0.108	1.38423e-40	0.431863
AABR07026311.1	9.46884e-38	0.569746	0.972	0.71	1.10407e-33	1.04462
Klri2	1.26099e-42	0.566103	0.333	0.025	1.47031e-38	0.308226
Magohb	2.383e-31	0.561017	0.546	0.142	2.77858e-27	0.438916
Cst7	1.86216e-48	0.547986	0.546	0.082	2.17128e-44	0.392905
Tnfrsf18	2.79345e-43	0.547986	0.504	0.078	3.25716e-39	0.380664
Tyrobp	2.56871e-23	0.531053	1	0.641	2.99512e-19	1.38126
Basp1	8.40828e-36	0.529566	0.638	0.163	9.80405e-32	0.468315
Tmsb15b2	1.30342e-37	0.527754	0.567	0.122	1.51979e-33	0.41628
Tbc1d10c	6.50161e-34	0.523035	0.667	0.19	7.58087e-30	0.485103
Spcs2	2.95898e-27	0.521432	0.929	0.506	3.45017e-23	0.795561
Il2rg	2.79627e-27	0.512905	0.723	0.277	3.26045e-23	0.549476
Ets1	1.40557e-25	0.503472	0.851	0.363	1.63889e-21	0.681098
Sh2d1a	8.97323e-53	0.501502	0.468	0.046	1.04628e-48	0.330203
Rgs1	4.17015e-34	0.498269	0.44	0.077	4.86239e-30	0.33846
Gnpda2	1.32947e-37	0.496639	0.56	0.116	1.55016e-33	0.396986
Cblb	6.84688e-32	0.487426	0.574	0.147	7.98346e-28	0.415445
Cd247	4.27478e-32	0.484274	0.645	0.177	4.98439e-28	0.461729
Pik3r1	3.81539e-25	0.480352	0.603	0.203	4.44875e-21	0.455238
Mmp9	6.58601e-72	0.475338	0.397	0.008	7.67928e-68	0.278168
Dusp2	2.33413e-34	0.472672	0.418	0.066	2.7216e-30	0.321672
Lck	1.73206e-25	0.468637	0.624	0.205	2.01958e-21	0.46711
AABR07017902.1	3.01029e-24	0.467746	0.617	0.202	3.51e-20	0.476572
Oxr1	3.67888e-26	0.45824	0.525	0.148	4.28957e-22	0.386784
Sh2d2a	1.04172e-39	0.456749	0.433	0.059	1.21465e-35	0.308499
Chn2	3.49836e-46	0.456036	0.404	0.038	4.07909e-42	0.288835
Smim11a	1.94681e-26	0.455766	0.553	0.162	2.26998e-22	0.400697
AC099444.2	6.45417e-27	0.449582	0.496	0.128	7.52556e-23	0.364245
Akna	1.76543e-23	0.447368	0.546	0.174	2.0585e-19	0.407284
Gimap6	1.00327e-25	0.443399	0.504	0.137	1.16982e-21	0.369161
Rtn4	1.66297e-20	0.436219	0.738	0.351	1.93902e-16	0.554392
Apobr	3.73951e-31	0.435236	0.489	0.104	4.36027e-27	0.344951
Scimp	3.90867e-22	0.434578	0.511	0.16	4.5575e-18	0.382704
AC109737.1	1.05912e-23	0.430304	0.631	0.206	1.23493e-19	0.466275
Bsg	4.22142e-20	0.424805	0.872	0.579	4.92217e-16	0.742691
Cd48	1.34119e-20	0.418113	0.929	0.673	1.56383e-16	0.854279
Rgs3	2.89724e-23	0.416394	0.546	0.167	3.37819e-19	0.395781
Abhd17a	2.26373e-19	0.414085	0.624	0.254	2.63951e-15	0.461359
Slamf7	4.86581e-37	0.411573	0.376	0.045	5.67353e-33	0.269172
Adamts14	2.22565e-48	0.410671	0.34	0.019	2.59511e-44	0.241716
Ugcg	1.1692e-25	0.410079	0.511	0.138	1.36328e-21	0.356823
Serpinb9	5.5591e-28	0.408754	0.433	0.091	6.48191e-24	0.308499
Arhgap9	3.02333e-17	0.406756	0.702	0.352	3.5252e-13	0.532688
Itm2a	6.35226e-26	0.405624	0.376	0.074	7.40673e-22	0.280674
Nt5e	1.29134e-33	0.404231	0.369	0.05	1.50571e-29	0.264256
Ptms	4.02373e-17	0.403893	0.922	0.53	4.69167e-13	0.775432
Rab11fip1	2.75426e-26	0.403711	0.44	0.099	3.21147e-22	0.316291
Sub1	7.8527e-17	0.4017	0.865	0.667	9.15625e-13	0.814486
Zap70	1.02711e-31	0.401434	0.418	0.073	1.19761e-27	0.29004
Tbcc	6.17224e-27	0.398752	0.433	0.094	7.19683e-23	0.305623
Son	3.32038e-17	0.396355	0.879	0.614	3.87156e-13	0.761897
Lpar1	3.04569e-41	0.396178	0.362	0.034	3.55128e-37	0.250713
Tmem123	4.76897e-20	0.394356	0.56	0.197	5.56062e-16	0.405613
Plekhf1	6.55909e-43	0.393617	0.34	0.026	7.6479e-39	0.238841
Fcer1g	3.84423e-10	0.393038	0.986	0.599	4.48238e-06	1.10816
Gpr171	4.65736e-24	0.391614	0.475	0.127	5.43048e-20	0.332243
Atf4	5.51817e-16	0.388537	0.652	0.311	6.43419e-12	0.492525
Stat1	4.60454e-16	0.388192	0.702	0.358	5.3689e-12	0.529812
Gimap4	8.08931e-17	0.388171	0.496	0.18	9.43213e-13	0.381499
Serpinb6b	2.15291e-17	0.385216	0.688	0.297	2.51029e-13	0.517105
Cited2	1.46973e-15	0.383416	0.532	0.221	1.71371e-11	0.403203
Cd69	1.83299e-23	0.381802	0.39	0.087	2.13727e-19	0.284755
Sipa1	6.52871e-19	0.381168	0.582	0.223	7.61248e-15	0.411734
Tspyl4	3.23765e-44	0.380137	0.319	0.019	3.7751e-40	0.224093
Srgap3	3.51379e-33	0.379105	0.348	0.044	4.09707e-29	0.246632
Tnfsf8	1.18267e-29	0.379105	0.333	0.047	1.37899e-25	0.242552
Scin	1.84233e-43	0.375575	0.305	0.017	2.14816e-39	0.217137
Mdfic	6.45044e-26	0.37245	0.362	0.067	7.52121e-22	0.25934
Spata13	2.32178e-21	0.37135	0.404	0.103	2.70719e-17	0.291711
Saraf	3.62387e-18	0.369103	0.525	0.19	4.22544e-14	0.372406
Tnfsf10	5.9775e-34	0.365805	0.319	0.034	6.96977e-30	0.226968
Il4	3.30274e-57	0.365016	0.291	0.002	3.851e-53	0.201553
Cxcr6	1.39016e-55	0.363405	0.291	0.003	1.62093e-51	0.201553
Ccnd2	3.83813e-29	0.362343	0.348	0.053	4.47526e-25	0.243757
Ptpn7	4.49073e-17	0.360781	0.418	0.134	5.23619e-13	0.307294
Socs1	1.75407e-28	0.359377	0.333	0.049	2.04525e-24	0.2368
Sesn3	2.10468e-24	0.358996	0.362	0.072	2.45406e-20	0.256464
Atp2a3	8.02208e-17	0.356377	0.44	0.148	9.35374e-13	0.319166
Stap1	2.23058e-21	0.354015	0.418	0.109	2.60086e-17	0.292916
Mcpt8l2	3.19269e-48	0.350581	0.284	0.008	3.72267e-44	0.199513
Lsm7	1.01987e-17	0.349305	0.482	0.166	1.18917e-13	0.337159
Gata3	1.64123e-22	0.348454	0.369	0.081	1.91367e-18	0.26138
Rora	1.31959e-45	0.347428	0.277	0.009	1.53864e-41	0.194597
Znrf2	4.39395e-14	0.347378	0.56	0.251	5.12335e-10	0.411364
Sema4a	3.82618e-16	0.34657	0.454	0.16	4.46133e-12	0.326123
Sla	3.38564e-14	0.344889	0.56	0.251	3.94765e-10	0.401902
Arpc5l	2.65337e-13	0.344258	0.766	0.445	3.09383e-09	0.588434
Sept11	3.21149e-19	0.342495	0.39	0.105	3.7446e-15	0.276128
Layn	5.67781e-18	0.341037	0.383	0.109	6.62033e-14	0.274088
Dnajc1	3.25391e-17	0.341037	0.411	0.128	3.79406e-13	0.293751
Cxcr3	3.29883e-22	0.341037	0.376	0.085	3.84644e-18	0.260545
Fdx1	1.32603e-16	0.341037	0.426	0.14	1.54615e-12	0.303583
Zranb2	5.36061e-15	0.339799	0.624	0.284	6.25047e-11	0.444105
Smco4	2.63415e-17	0.338225	0.447	0.147	3.07141e-13	0.31258
Lars	6.68712e-16	0.338225	0.426	0.144	7.79719e-12	0.306459
Lysmd2	3.38874e-18	0.333769	0.39	0.11	3.95127e-14	0.276128
Nudt4	5.58572e-15	0.33268	0.631	0.284	6.51295e-11	0.46915
Bin1	1.14989e-14	0.332127	0.582	0.255	1.34078e-10	0.411734
Lat	6.82893e-15	0.331496	0.468	0.176	7.96253e-11	0.335954
Atp1b1	1.68316e-13	0.331451	0.447	0.177	1.96256e-09	0.326958
Mxd4	1.25739e-12	0.331206	0.596	0.295	1.46612e-08	0.438819
Grap	1.07897e-16	0.330087	0.482	0.168	1.25808e-12	0.337159
Ckb	3.27912e-11	0.329242	0.723	0.423	3.82345e-07	0.572481
Lpar6	5.21035e-12	0.328953	0.454	0.197	6.07527e-08	0.340501
Btg1	8.40602e-12	0.328811	0.979	0.653	9.80142e-08	0.953995
Heca	1.12291e-12	0.328087	0.66	0.343	1.30932e-08	0.485939
Cyb5a	1.67387e-13	0.326783	0.844	0.488	1.95173e-09	0.648261
Wbp4	1.27083e-14	0.324564	0.461	0.174	1.48179e-10	0.328163
Srrm2	2.67992e-12	0.324101	0.773	0.483	3.12478e-08	0.596226
LOC108349594	5.83912e-13	0.322149	0.738	0.393	6.80841e-09	0.548641
Crip1	4.90728e-11	0.321319	0.965	0.766	5.72189e-07	1.08934
Ppm1b	3.40858e-15	0.320178	0.447	0.159	3.97441e-11	0.315455
B4galnt1	7.43316e-18	0.318784	0.355	0.093	8.66707e-14	0.251548
Tab2	6.1142e-14	0.318472	0.411	0.149	7.12915e-10	0.296627
Bex3	1.42089e-18	0.31719	0.355	0.09	1.65676e-14	0.248673
LOC103692984	3.28077e-38	0.316924	0.262	0.013	3.82537e-34	0.18189
AABR07007032.1	3.13984e-17	0.314645	0.376	0.106	3.66106e-13	0.26342
Ifi27l2b	1.50266e-09	0.312286	1	0.768	1.7521e-05	1.17615
Skap1	2.82235e-14	0.310399	0.44	0.161	3.29086e-10	0.310539
Slf2	1.16017e-14	0.308348	0.326	0.095	1.35275e-10	0.240511
Aarsd1	3.63639e-12	0.303706	0.433	0.177	4.24003e-08	0.311375
Gpr18	5.81725e-15	0.302876	0.362	0.112	6.78292e-11	0.256464
Anp32e	5.49424e-12	0.301866	0.532	0.25	6.40629e-08	0.374447
Diaph1	5.07509e-12	0.299292	0.525	0.24	5.91755e-08	0.372406
Afmid	3.08197e-12	0.299217	0.426	0.171	3.59358e-08	0.303583
Hmgb2	3.30834e-10	0.298647	0.745	0.429	3.85752e-06	0.597896
Sh2d3c	2.69153e-13	0.296775	0.397	0.143	3.13832e-09	0.281044
Ptpn22	4.08765e-11	0.296685	0.411	0.172	4.76621e-07	0.302378
Pdha1	2.71329e-13	0.296332	0.383	0.135	3.1637e-09	0.271212
B3gnt7	7.27467e-36	0.295594	0.234	0.01	8.48227e-32	0.165102
Gimap8	3.76171e-20	0.294243	0.284	0.053	4.38615e-16	0.199513
Bcl2	2.633e-14	0.294211	0.362	0.115	3.07008e-10	0.256464
Dennd4a	1.29711e-15	0.293488	0.348	0.1	1.51244e-11	0.243757
Ppp1r12a	2.27186e-10	0.293111	0.553	0.287	2.64899e-06	0.400697
Zfpm1	6.96001e-15	0.292741	0.312	0.086	8.11538e-11	0.224928
Zfp36l2	8.00598e-08	0.29272	0.709	0.511	0.000933497	0.589735
Aim2	3.26056e-17	0.292487	0.326	0.082	3.80181e-13	0.226133
Sema6d	4.59573e-35	0.292402	0.241	0.012	5.35862e-31	0.167142
F2r	1.8922e-18	0.291709	0.298	0.064	2.20631e-14	0.209345
Srgn	5.42785e-10	0.290501	0.872	0.637	6.32887e-06	0.792694
Mbd2	3.63782e-10	0.289275	0.518	0.262	4.24169e-06	0.373242
Rflna	5.98931e-31	0.289217	0.234	0.016	6.98353e-27	0.165102
AABR07068161.1	2.0763e-09	0.287766	0.496	0.258	2.42097e-05	0.364245
Itgb2	6.75886e-10	0.287674	0.787	0.499	7.88083e-06	0.614684
Trpc4ap	3.24047e-11	0.28723	0.39	0.157	3.77839e-07	0.281879
Sept7	8.50789e-09	0.286997	0.702	0.467	9.9202e-05	0.549942
Acap1	5.219e-13	0.286697	0.397	0.144	6.08535e-09	0.278168
Emb	1.57912e-19	0.286589	0.291	0.057	1.84126e-15	0.201553
Ly49s5	8.58185e-24	0.28604	0.199	0.017	1.00064e-19	0.153229
Asb2	1.78836e-27	0.285081	0.255	0.026	2.08522e-23	0.176974
Rsrp1	7.13652e-10	0.285042	0.809	0.518	8.32118e-06	0.640935
Lcp2	2.49843e-09	0.284953	0.525	0.281	2.91317e-05	0.383909
Bola2	3.86869e-09	0.284453	0.773	0.572	4.5109e-05	0.621271
Samd3	7.82546e-32	0.282541	0.234	0.015	9.12449e-28	0.162226
Adgrg1	5.27866e-38	0.281875	0.206	0.003	6.15492e-34	0.148313
Itm2c	5.22283e-08	0.28102	0.525	0.301	0.000608982	0.393741
Dok1	2.4491e-13	0.279574	0.369	0.125	2.85565e-09	0.255629
Lpxn	7.93599e-10	0.279345	0.433	0.202	9.25336e-06	0.311375
Hnrnpd	1.74582e-10	0.278963	0.624	0.338	2.03563e-06	0.441229
Ly49s6	3.73519e-17	0.278476	0.191	0.027	4.35523e-13	0.154065
Stard10	7.328e-11	0.273986	0.44	0.189	8.54445e-07	0.313415
Nosip	1.78855e-10	0.273116	0.355	0.14	2.08545e-06	0.257299
Fam102a	1.5459e-16	0.272547	0.277	0.062	1.80252e-12	0.194597
Prpf4b	2.62328e-08	0.272352	0.624	0.38	0.000305874	0.467857
Il18rap	1.97062e-20	0.27221	0.234	0.034	2.29774e-16	0.167977
Gabarapl1	4.0858e-13	0.271386	0.298	0.087	4.76405e-09	0.215096
Ssbp4	1.3616e-09	0.271328	0.404	0.183	1.58762e-05	0.291711
Il2ra	2.25341e-30	0.271045	0.227	0.015	2.62747e-26	0.15731
Ppig	3.0941e-09	0.27004	0.567	0.311	3.60771e-05	0.407653
Spn	5.44779e-10	0.269732	0.539	0.261	6.35212e-06	0.396616
Slfn2	7.53555e-10	0.269544	0.844	0.684	8.78645e-06	0.731654
Ahnak	6.87359e-10	0.268648	0.426	0.189	8.01461e-06	0.309334
Psmb4	7.0964e-09	0.268299	0.745	0.499	8.27441e-05	0.565059
Nedd4	4.97627e-10	0.267956	0.426	0.19	5.80233e-06	0.303583
Got1	2.58747e-14	0.267273	0.284	0.074	3.01698e-10	0.202389
Cd59	1.79709e-10	0.267169	0.489	0.217	2.09541e-06	0.359329
Dop1b	6.59699e-13	0.265486	0.312	0.096	7.69209e-09	0.219177
Arhgef1	7.52547e-09	0.265281	0.582	0.327	8.7747e-05	0.423236
Sytl2	8.51759e-32	0.263834	0.213	0.01	9.93151e-28	0.147478
Tacc2	3.96692e-17	0.263717	0.255	0.05	4.62542e-13	0.179849
Cdc42ep3	2.56329e-11	0.262715	0.333	0.119	2.9888e-07	0.2368
Clec2g	3.86414e-11	0.262163	0.922	0.758	4.50559e-07	0.81161
Mctp2	4.63284e-14	0.261517	0.255	0.062	5.40189e-10	0.184765
Pafah1b1	9.62067e-09	0.261517	0.645	0.384	0.000112177	0.470355
Sema4d	1.98874e-20	0.260867	0.241	0.036	2.31887e-16	0.167142
Runx2	7.45077e-14	0.259368	0.284	0.076	8.68759e-10	0.199513
Itgad	6.39344e-17	0.258665	0.248	0.048	7.45475e-13	0.174933
Resf1	6.5165e-08	0.257104	0.418	0.213	0.000759824	0.31017
Ccr5	1.95496e-09	0.256562	0.383	0.167	2.27948e-05	0.276963
Ptprc	1.2288e-10	0.25643	0.965	0.798	1.43278e-06	0.879694
Runx3	4.43196e-14	0.255461	0.27	0.068	5.16766e-10	0.189681
Cd44	2.19677e-09	0.255087	0.404	0.18	2.56143e-05	0.291711
Wnk1	3.98144e-08	0.254521	0.603	0.361	0.000464236	0.437984
Bcas2	2.26491e-08	0.2545	0.532	0.295	0.000264089	0.380198
Top2b	1.0014e-07	0.254069	0.418	0.216	0.00116764	0.307294
Ankrd12	1.22211e-08	0.253657	0.418	0.2	0.000142498	0.304419
Ogt	9.9678e-08	0.252681	0.433	0.224	0.00116225	0.319166
Maff	8.47365e-21	0.252103	0.227	0.03	9.88027e-17	0.15731
Dsp	1.12316e-33	0.251667	0.199	0.006	1.30961e-29	0.137646
Cd164	8.2896e-09	0.251628	0.674	0.393	9.66567e-05	0.490019
Mrpl18	2.827e-09	0.251287	0.518	0.263	3.29628e-05	0.361739
Snrpf	9.10998e-09	0.25077	0.738	0.462	0.000106222	0.537138
Chsy1	1.4504e-16	0.250491	0.248	0.049	1.69116e-12	0.172058
Tgoln2	2.71155e-09	0.250218	0.383	0.168	3.16166e-05	0.271212
Slfn5	1.18809e-06	0.250026	0.78	0.627	0.0138531	0.680736
Sf3b1	5.46657e-08	0.249864	0.603	0.359	0.000637402	0.437984
Sumo4	5.86671e-08	0.249815	0.638	0.395	0.000684058	0.465439
Ccm2	7.06432e-10	0.248402	0.333	0.13	8.237e-06	0.2368
Cd53	9.94149e-10	0.247123	0.936	0.788	1.15918e-05	0.828398
Smim3	1.50708e-14	0.246915	0.262	0.063	1.75726e-10	0.18189
Gfra3	1.42079e-15	0.24588	0.248	0.053	1.65664e-11	0.172058
Mien1	6.62992e-08	0.245459	0.525	0.295	0.000773048	0.375282
Fam107b	5.907e-08	0.245238	0.397	0.195	0.000688756	0.286795
Stim1	3.40682e-09	0.244627	0.34	0.141	3.97236e-05	0.241716
Bcl2l11	2.57011e-16	0.243811	0.241	0.047	2.99675e-12	0.167142
Clic5	1.79003e-23	0.242633	0.206	0.019	2.08717e-19	0.142562
AC142181.1	2.28224e-13	0.242458	0.284	0.077	2.66109e-09	0.196637
Rabac1	5.43413e-08	0.241659	0.681	0.43	0.000633619	0.492059
Rabgap1l	2.19898e-12	0.241394	0.262	0.073	2.56402e-08	0.184765
Ralbp1	4.72081e-07	0.241233	0.482	0.277	0.00550446	0.351538
Bzw2	4.49381e-08	0.241214	0.411	0.204	0.000523979	0.290876
Ntan1	2.06524e-07	0.241181	0.645	0.412	0.00240807	0.46952
Traf3ip3	1.61107e-10	0.240674	0.312	0.111	1.87851e-06	0.219177
Tnfaip8	3.46048e-07	0.240251	0.66	0.431	0.00403491	0.49169
Mbnl2	1.33071e-08	0.240007	0.34	0.146	0.000155161	0.247468
LOC100911562	3.25121e-16	0.239612	0.22	0.039	3.79091e-12	0.15527
Fgr	9.95558e-09	0.239387	0.404	0.187	0.000116082	0.28596
Osbpl11	2.90145e-11	0.237998	0.277	0.086	3.38309e-07	0.194597
AABR07064873.1	2.80525e-11	0.236888	0.255	0.075	3.27092e-07	0.182725
Bola3	1.09744e-08	0.236523	0.326	0.137	0.000127962	0.231884
Rhof	1.97214e-09	0.235242	0.291	0.108	2.29952e-05	0.207305
Paip2	3.85581e-07	0.234792	0.667	0.437	0.00449587	0.49373
Klf9	1.18428e-10	0.234685	0.291	0.097	1.38087e-06	0.204429
Lsm5	1.37811e-06	0.234388	0.582	0.375	0.0160688	0.428988
Evl	4.08919e-07	0.234287	0.667	0.417	0.004768	0.505233
Gbp5	2.15628e-11	0.233311	0.248	0.071	2.51422e-07	0.177809
Cdk12	3.55924e-08	0.232269	0.319	0.137	0.000415008	0.229844
Ddx17	7.44931e-08	0.232223	0.525	0.291	0.00086859	0.369531
Stk4	9.95318e-08	0.231738	0.518	0.287	0.00116054	0.364615
Nedd9	1.0209e-08	0.231668	0.362	0.158	0.000119037	0.253588
Stat3	7.06051e-07	0.231586	0.404	0.214	0.00823255	0.293751
Itga1	2.09099e-14	0.231249	0.206	0.039	2.4381e-10	0.148313
Dnpep	1.62052e-07	0.231091	0.376	0.184	0.00188952	0.269172
Tpr	2.13789e-06	0.230613	0.716	0.541	0.0249278	0.559774
Sucla2	3.51627e-10	0.230298	0.298	0.105	4.09997e-06	0.206469
Ddx5	1.50132e-10	0.230006	0.936	0.844	1.75054e-06	0.868657
Zfp652	4.3323e-12	0.229704	0.255	0.071	5.05146e-08	0.176974
Ifitm2	3.98488e-06	0.229576	0.645	0.443	0.0464637	0.495401
Kmt2e	5.22726e-07	0.229539	0.574	0.349	0.00609498	0.41832
Srsf5	2.4166e-07	0.228458	0.447	0.237	0.00281776	0.318331
Ing1	9.91587e-09	0.228337	0.355	0.152	0.000115619	0.248673
Bin2	3.68289e-07	0.227579	0.539	0.317	0.00429425	0.382238
Sash3	2.7766e-07	0.227463	0.475	0.262	0.00323751	0.335119
Ahr	1.73708e-12	0.226956	0.234	0.058	2.02544e-08	0.165102
Abracl	7.77926e-07	0.225407	0.823	0.629	0.00907062	0.665145
Csnk1g2	2.51853e-07	0.225228	0.404	0.205	0.00293661	0.288835
Ptpn12	8.8752e-07	0.225207	0.305	0.143	0.0103485	0.225764
Atxn2l	1.10766e-07	0.225107	0.376	0.18	0.00129153	0.266296
Prr5	3.41497e-09	0.224469	0.291	0.109	3.98185e-05	0.204429
Irf1	4.41138e-08	0.224461	0.433	0.214	0.000514367	0.299872
Lgals9	2.26828e-07	0.222392	0.433	0.226	0.00264481	0.302748
Cks2	2.80328e-10	0.222392	0.213	0.058	3.26863e-06	0.158145
Rad50	5.82639e-08	0.222186	0.284	0.115	0.000679357	0.205264
Ankrd11	1.70033e-06	0.222059	0.553	0.334	0.0198259	0.408489
Ikzf3	2.22626e-11	0.22153	0.248	0.071	2.59582e-07	0.172058
Pstpip1	4.55125e-08	0.221439	0.411	0.198	0.000530676	0.285124
Grasp	4.51997e-25	0.221021	0.177	0.01	5.27029e-21	0.122898
Smpd1	5.81158e-11	0.219179	0.255	0.076	6.7763e-07	0.176974
Ybx3	3.60481e-06	0.218772	0.376	0.204	0.0420321	0.274923
Mrfap1	8.92563e-07	0.218767	0.709	0.49	0.0104073	0.52035
Rps6ka1	3.43853e-06	0.218584	0.518	0.32	0.0400932	0.373242
Lime1	5.88517e-11	0.218515	0.248	0.073	6.86211e-07	0.172058
Dusp7	5.08832e-08	0.218338	0.312	0.132	0.000593298	0.222053
Laptm5	2.42725e-08	0.21818	0.943	0.817	0.000283018	0.874409
Akap13	1.15679e-06	0.217165	0.61	0.386	0.0134882	0.437149
Dad1	3.1152e-06	0.216916	0.709	0.511	0.0363232	0.534728
Unc119	5.60752e-07	0.216709	0.539	0.312	0.00653837	0.382238
Cyth3	5.62728e-17	0.216079	0.184	0.025	6.56141e-13	0.13069
Ptk2b	8.4353e-07	0.216079	0.475	0.268	0.00983557	0.335119
Dut	6.82178e-08	0.21511	0.27	0.106	0.000795419	0.195433
Tnfrsf14	3.87799e-08	0.215013	0.383	0.176	0.000452173	0.265461
Zfp36l1	1.87961e-05	0.214962	0.702	0.531	0.219163	0.556898
Rtfdc1	4.85601e-07	0.214739	0.312	0.143	0.00566211	0.224928
Arhgap45	9.344e-07	0.214553	0.574	0.348	0.0108951	0.412569
Kif2a	4.60217e-10	0.213309	0.234	0.071	5.36613e-06	0.165102
Mob3a	6.08357e-08	0.21323	0.348	0.156	0.000709344	0.240881
Inpp1	4.86786e-10	0.213198	0.255	0.082	5.67592e-06	0.176974
Jund	1.89635e-06	0.213192	0.504	0.292	0.0221114	0.366285
Ocln	3.9606e-13	0.212821	0.199	0.04	4.61806e-09	0.140522
Ypel3	7.57671e-07	0.212738	0.652	0.408	0.00883445	0.481023
Rnf187	8.49698e-07	0.212583	0.319	0.151	0.00990748	0.229844
Sytl3	5.18461e-17	0.212198	0.177	0.022	6.04525e-13	0.125774
LOC108348180	8.38293e-08	0.212112	0.298	0.125	0.000977449	0.209345
Gpx4	7.97091e-06	0.211972	0.73	0.542	0.0929409	0.56673
Cct5	3.01387e-06	0.211504	0.759	0.544	0.0351418	0.57118
Tox	1.26031e-13	0.211269	0.206	0.041	1.46952e-09	0.142562
Tapbp	1.01046e-06	0.210658	0.433	0.235	0.011782	0.302748
H2afy	6.69796e-06	0.209945	0.667	0.468	0.0780982	0.49373
Foxp4	4.61733e-13	0.209719	0.199	0.04	5.38381e-09	0.140522
Mlf2	1.77582e-06	0.209418	0.404	0.216	0.020706	0.288835
Cfap20	2.82844e-08	0.209374	0.27	0.103	0.000329796	0.189681
Rsbn1l	5.09904e-07	0.208842	0.404	0.208	0.00594549	0.280208
Psip1	1.90346e-05	0.208019	0.418	0.251	0.221944	0.304419
Ivd	2.15792e-09	0.207961	0.262	0.09	2.51614e-05	0.18189
Mphosph6	8.91346e-08	0.207912	0.262	0.103	0.00103931	0.187641
Ubtf	9.35877e-07	0.206935	0.362	0.181	0.0109123	0.253588
Rassf5	5.16893e-07	0.2069	0.383	0.193	0.00602697	0.265461
Ncoa7	9.30808e-11	0.206587	0.213	0.056	1.08532e-06	0.150354
Rinl	3.26924e-10	0.206552	0.234	0.069	3.81193e-06	0.162226
Csnk2b	7.39468e-06	0.206375	0.596	0.395	0.086222	0.430193
Pabpn1	1.61051e-05	0.206327	0.603	0.411	0.187785	0.4429
Os9	5.44099e-07	0.206297	0.333	0.157	0.00634419	0.2368
Srsf3	1.42895e-05	0.206191	0.66	0.471	0.166615	0.494565
RGD1311703	2.12331e-06	0.205942	0.539	0.328	0.0247578	0.376487
Trmt112	6.57052e-06	0.205739	0.631	0.428	0.0766123	0.460524
Mark1	2.05565e-23	0.205134	0.163	0.009	2.39689e-19	0.113067
Phlda1	6.60292e-13	0.205077	0.206	0.044	7.699e-09	0.142562
Usp40	5.18531e-10	0.205042	0.234	0.071	6.04607e-06	0.162226
Dhrs3	1.2818e-08	0.204275	0.248	0.087	0.000149457	0.174933
Fubp1	1.21623e-05	0.203533	0.397	0.228	0.141813	0.283919
Pde6d	1.07634e-08	0.203533	0.241	0.083	0.000125501	0.170018
Prkar1a	2.76851e-06	0.202825	0.291	0.138	0.0322808	0.21018
RGD1565033	1.7865e-15	0.202748	0.184	0.028	2.08306e-11	0.127814
H2afv	4.79489e-06	0.201874	0.638	0.421	0.0559084	0.459688
Csnk1d	2.36875e-06	0.201453	0.326	0.161	0.0276196	0.231884
Rfc2	4.02757e-10	0.201261	0.227	0.066	4.69614e-06	0.15731
Plekhj1	6.39383e-06	0.199459	0.567	0.361	0.074552	0.404778
Impad1.1	6.15986e-07	0.199168	0.262	0.111	0.0071824	0.187641
Helz	2.96143e-09	0.199018	0.234	0.075	3.45303e-05	0.162226
Fyb1	5.80565e-06	0.198955	0.83	0.629	0.0676939	0.655683
Cacna1a	1.95253e-15	0.198801	0.177	0.026	2.27665e-11	0.122898
Ndufaf8	5.37407e-06	0.198735	0.34	0.177	0.0626617	0.241716
Tacc1	5.37407e-06	0.198735	0.34	0.177	0.0626617	0.241716
Inpp5b	4.04011e-07	0.19847	0.27	0.113	0.00471077	0.192557
Carhsp1	3.25071e-06	0.198154	0.511	0.299	0.0379033	0.371201
Fam89a	5.12929e-17	0.19798	0.17	0.02	5.98075e-13	0.117982
Dusp14	3.92539e-24	0.197912	0.156	0.007	4.57701e-20	0.108151
Plekhg5	1.83583e-21	0.197912	0.142	0.007	2.14058e-17	0.10407
Fam174a	4.82849e-07	0.19778	0.284	0.123	0.00563002	0.199513
Apbb1ip	8.08477e-06	0.19751	0.645	0.431	0.0942684	0.46748
Cemip	5.27445e-28	0.197071	0.149	0.002	6.15001e-24	0.103235
Snrnp70	1.31496e-05	0.196444	0.411	0.236	0.153325	0.296627
Ptpn4	1.14734e-07	0.196101	0.234	0.086	0.0013378	0.167977
Ndfip2	9.84606e-07	0.19592	0.333	0.159	0.0114805	0.233925
LOC102549506	6.27923e-15	0.195654	0.177	0.027	7.32158e-11	0.122898
AABR07021544.1	7.96776e-05	0.19524	0.397	0.242	0.92904	0.298298
AABR07029272.1	2.49362e-09	0.195218	0.227	0.071	2.90756e-05	0.15731
Arsb	3.02225e-10	0.195121	0.213	0.058	3.52394e-06	0.147478
Pnrc1	8.80142e-06	0.195016	0.745	0.511	0.102625	0.559308
Ncor1	1.67665e-05	0.194359	0.574	0.376	0.195497	0.415445
Pde7a	3.39271e-12	0.194196	0.191	0.04	3.9559e-08	0.13273
Thrap3	6.51676e-05	0.1941	0.34	0.196	0.759855	0.250343
Galnt6	3.01103e-12	0.194083	0.163	0.029	3.51086e-08	0.118818
Rps6ka3	1.2288e-06	0.19348	0.284	0.128	0.0143278	0.199513
Gbp7	4.07265e-07	0.192705	0.284	0.122	0.00474871	0.196637
Plekha2	2.8358e-05	0.192483	0.397	0.233	0.330654	0.286795
Elk3	6.7624e-07	0.192461	0.241	0.097	0.00788496	0.172893
St6galnac3	5.68151e-24	0.192243	0.149	0.006	6.62464e-20	0.103235
LOC100910882	1.09696e-06	0.191401	0.291	0.131	0.0127906	0.204429
Ggct	8.04408e-09	0.191384	0.213	0.066	9.37939e-05	0.150354
Fli1	5.59742e-06	0.190939	0.39	0.212	0.0652659	0.273252
Cnbp	6.81424e-05	0.190929	0.695	0.534	0.79454	0.539275
Rnpepl1	9.54025e-07	0.19076	0.305	0.14	0.0111239	0.211385
Hdac1	3.55279e-05	0.190732	0.418	0.251	0.414255	0.301543
Clk1	2.25024e-06	0.190545	0.355	0.179	0.0262378	0.245797
Ccl1	3.92466e-11	0.189751	0.057	0.001	4.57615e-07	0.0647425
Cct4	6.0764e-05	0.189648	0.61	0.436	0.708509	0.445776
Uck2	6.98272e-13	0.189382	0.177	0.032	8.14185e-09	0.122898
Slc39a6	1.22477e-07	0.189364	0.234	0.086	0.00142809	0.165102
LOC100910944	1.64726e-05	0.188893	0.44	0.26	0.192071	0.310539
Ppil1	2.4248e-05	0.188603	0.411	0.242	0.282732	0.290876
Stag2	3.26077e-05	0.188603	0.404	0.239	0.380206	0.288835
Hnrnph3	3.51418e-07	0.188056	0.248	0.099	0.00409753	0.174933
AABR07021759.1	7.04744e-16	0.187627	0.163	0.02	8.21732e-12	0.113067
Rock1	2.42137e-05	0.187301	0.61	0.409	0.282332	0.440024
Aars2	3.06085e-17	0.186734	0.156	0.016	3.56895e-13	0.108151
Pcmtd1	1.68289e-05	0.186022	0.411	0.237	0.196225	0.290876
Pnn	4.92347e-05	0.185537	0.624	0.442	0.574076	0.461359
Tma7	7.8983e-06	0.185432	0.844	0.697	0.0920942	0.665514
Pop4	3.57669e-07	0.185127	0.255	0.103	0.00417043	0.176974
Ss18	1.67095e-06	0.184918	0.284	0.128	0.0194833	0.199513
AABR07044404.1	3.96022e-12	0.184695	0.177	0.035	4.61761e-08	0.122898
Mier1	6.01981e-05	0.184581	0.532	0.355	0.70191	0.380198
Senp6	5.85876e-06	0.184518	0.298	0.144	0.0683132	0.212221
Uhrf2	1.36732e-06	0.184131	0.333	0.159	0.0159429	0.231049
Ppp4r2	1.65162e-05	0.183993	0.411	0.236	0.192579	0.288
Ptpn1	7.83556e-05	0.183542	0.496	0.326	0.913626	0.355618
Mylpf	2.17135e-22	0.18331	0.135	0.004	2.5318e-18	0.0962785
Atf6	6.30597e-07	0.182817	0.241	0.096	0.00735277	0.170018
Jak3	1.13758e-08	0.18273	0.191	0.056	0.000132641	0.135606
Ddit3	4.46914e-07	0.18244	0.27	0.112	0.00521101	0.186806
Atp5mf	5.43256e-06	0.181768	0.851	0.767	0.0633436	0.716441
Isg15	2.56523e-06	0.181729	0.355	0.179	0.0299106	0.263051
LOC100362980	9.06299e-06	0.181612	0.34	0.177	0.105674	0.238841
Acss2	7.65644e-14	0.181313	0.163	0.025	8.92741e-10	0.113067
AABR07030791.1	7.0194e-13	0.181313	0.156	0.025	8.18462e-09	0.111026
Hnrnph1	4.52848e-05	0.181281	0.348	0.196	0.52802	0.249508
RGD1562218	2.46507e-05	0.181244	0.262	0.129	0.287428	0.190517
Snrpe	2.42871e-05	0.181041	0.915	0.758	0.283187	0.78944
Lancl1	2.41373e-07	0.180837	0.213	0.076	0.00281441	0.150354
AABR07000493.1	1.89714e-20	0.180101	0.142	0.008	2.21207e-16	0.0983187
Cd99	0.00010057	0.179994	0.461	0.296	1	0.331038
Atp5pd	6.79272e-06	0.179509	0.872	0.8	0.0792031	0.746772
C1qtnf6	9.49475e-17	0.179448	0.149	0.015	1.10709e-12	0.103235
Snapin	0.000212977	0.179192	0.298	0.171	1	0.217972
Tspyl1	4.75148e-09	0.179054	0.206	0.06	5.54023e-05	0.142562
Agtrap	6.17723e-06	0.17897	0.27	0.125	0.0720266	0.189681
Rnps1	5.31807e-05	0.178043	0.44	0.271	0.620088	0.307664
Furin	1.03948e-06	0.177538	0.277	0.12	0.0121204	0.191722
Tbc1d17	4.64537e-05	0.177538	0.255	0.128	0.54165	0.185601
Fis1	0.000130191	0.177538	0.702	0.544	1	0.529812
Stard3nl	1.42859e-06	0.177538	0.234	0.095	0.0166574	0.165102
Rac2	1.71468e-06	0.17739	0.929	0.842	0.0199932	0.862536
Dnaja2	3.28819e-05	0.177302	0.532	0.34	0.383402	0.374447
Gale	4.71345e-09	0.177232	0.191	0.054	5.49589e-05	0.13273
Mast3	4.71345e-09	0.177232	0.191	0.054	5.49589e-05	0.13273
Prrt1	2.82729e-14	0.177222	0.156	0.021	3.29662e-10	0.108151
Tor1aip1	3.64004e-05	0.176698	0.291	0.151	0.424429	0.207305
Abca2	1.04269e-09	0.176305	0.184	0.047	1.21578e-05	0.127814
Mllt6	3.61828e-08	0.176024	0.206	0.066	0.000421891	0.142562
LOC102553386	9.93791e-05	0.175657	0.532	0.359	1	0.377322
Tax1bp1	0.000255784	0.175558	0.702	0.551	1	0.543355
Eif4h	4.52148e-05	0.1753	0.461	0.284	0.527204	0.322412
Sdhc	3.68265e-05	0.175186	0.39	0.225	0.429397	0.273252
Sec62	5.79291e-05	0.175054	0.589	0.399	0.675454	0.419525
Msrb3	3.74605e-12	0.175027	0.163	0.029	4.3679e-08	0.113067
Cdc34	2.44604e-05	0.174829	0.34	0.184	0.285208	0.238841
Ndufv3.1	2.31084e-05	0.174605	0.369	0.205	0.269444	0.255629
Il18r1	7.24366e-10	0.174419	0.163	0.037	8.44611e-06	0.115942
Card6	1.46342e-05	0.174358	0.248	0.115	0.170635	0.177809
Coro1a	0.00188779	0.174107	0.957	0.704	1	0.945834
Pik3ip1	7.31609e-07	0.17358	0.177	0.059	0.00853056	0.131525
Zmynd11	0.000190307	0.173367	0.284	0.158	1	0.20814
Dguok	1.19831e-06	0.173129	0.241	0.099	0.0139723	0.167142
Numa1	8.13005e-05	0.172837	0.298	0.161	0.947964	0.215096
Kidins220	1.4403e-05	0.172707	0.277	0.134	0.167939	0.194597
Ostf1	0.000106667	0.172376	0.787	0.657	1	0.623311
Dhx9	6.61761e-05	0.172366	0.248	0.124	0.771613	0.180685
Arl6ip5	0.000124078	0.17233	0.638	0.465	1	0.459688
Eid1	2.4733e-05	0.171595	0.411	0.236	0.288387	0.285124
Tnrc6a	5.5466e-05	0.171457	0.305	0.163	0.646734	0.217137
Gdi2	5.81558e-05	0.171377	0.674	0.477	0.678096	0.484268
AABR07031491.2	2.80822e-05	0.171289	0.277	0.139	0.327439	0.194597
Zfp292	0.000141232	0.171112	0.34	0.198	1	0.244592
Atrx.1	8.46791e-05	0.170966	0.539	0.358	0.987358	0.379363
Vav3	2.11942e-06	0.170569	0.255	0.11	0.0247125	0.176974
Slc27a2	1.2855e-05	0.170569	0.234	0.104	0.149889	0.170853
Nol7	0.000116303	0.170441	0.645	0.461	1	0.46748
Kmt2a	6.76198e-06	0.170196	0.234	0.102	0.0788447	0.165102
Gatad2a	7.02424e-06	0.169873	0.284	0.134	0.0819027	0.196637
Gabbr1	4.47671e-05	0.169501	0.255	0.127	0.521984	0.182725
Crebbp	0.000323119	0.169494	0.376	0.235	1	0.272047
Paxx	1.53383e-05	0.169351	0.291	0.144	0.178845	0.201553
Npepps	1.04716e-05	0.169121	0.248	0.113	0.122099	0.174933
Matr3	0.000257682	0.168549	0.404	0.258	1	0.28596
Nup210	7.02426e-06	0.168457	0.284	0.134	0.0819029	0.196637
Utp3	4.80663e-05	0.168443	0.362	0.205	0.560453	0.250713
Pnkd	3.02638e-05	0.168327	0.298	0.153	0.352876	0.209345
Tecr	2.77734e-05	0.1682	0.326	0.174	0.323838	0.226133
Foxred2	2.87541e-11	0.167772	0.156	0.029	3.35273e-07	0.108151
Nsd1	0.000374777	0.167705	0.305	0.178	1	0.222053
Pigx	1.49378e-05	0.167438	0.298	0.149	0.174175	0.206469
S100a10	0.000348695	0.167438	0.858	0.577	1	0.717646
Tmbim6	0.000201367	0.167362	0.539	0.368	1	0.387989
Spry2	2.4161e-14	0.167333	0.142	0.017	2.81717e-10	0.0983187
Nudt1	3.52314e-06	0.16727	0.241	0.103	0.0410798	0.167142
Synj2bp	7.37079e-06	0.16727	0.234	0.102	0.0859434	0.165102
Mycbp2	0.00117061	0.167071	0.418	0.287	1	0.306459
Swi5	0.000124429	0.167008	0.631	0.451	1	0.449021
Nrgn	8.6507e-06	0.166969	0.177	0.067	0.100867	0.134401
Cd37	5.92689e-05	0.166925	0.645	0.438	0.691075	0.461729
Anxa11	0.000157572	0.166812	0.411	0.255	1	0.290876
Sephs2	1.48287e-05	0.16644	0.312	0.158	0.172902	0.216301
Ldha	0.000216828	0.166094	0.809	0.67	1	0.651602
Rasa2	1.04598e-05	0.165902	0.206	0.085	0.121961	0.147478
Nkap	1.00421e-05	0.165719	0.262	0.122	0.117091	0.18189
Smad7	2.31952e-05	0.165719	0.255	0.122	0.270456	0.179849
Cd24	2.66631e-11	0.165649	0.163	0.031	3.10892e-07	0.113067
Thoc7	0.000290544	0.165026	0.44	0.288	1	0.310539
Pabpc1	0.000105242	0.164355	0.844	0.661	1	0.654012
March2	0.000202048	0.16427	0.411	0.258	1	0.290876
Optn	2.32946e-10	0.164091	0.163	0.035	2.71615e-06	0.113067
Vamp2	1.47603e-05	0.163787	0.27	0.129	0.172105	0.186806
Dsc2	8.10578e-19	0.163671	0.128	0.007	9.45134e-15	0.0884869
Mrpl14	8.05447e-05	0.16353	0.376	0.219	0.939151	0.260545
Klc1	4.74583e-06	0.163394	0.234	0.1	0.0553364	0.162226
Eef1a1	0.000457179	0.163119	0.809	0.611	1	0.655313
LOC100360413	0.000193421	0.162972	0.78	0.58	1	0.598266
Entpd5	2.7959e-08	0.162499	0.184	0.054	0.000326002	0.127814
Fbxl3	5.59828e-05	0.162301	0.312	0.168	0.652759	0.216301
Lcp1	0.00032223	0.162031	0.752	0.605	1	0.589269
Hist1h1c	4.41691e-05	0.161904	0.248	0.121	0.515011	0.174933
Pum1	5.74114e-05	0.161834	0.319	0.174	0.669417	0.221217
Pdcd6ip	0.000479622	0.161791	0.333	0.203	1	0.242552
Ndufb3	9.57872e-05	0.161597	0.589	0.399	1	0.410898
Spats2	8.81609e-07	0.161469	0.199	0.072	0.0102796	0.137646
Sdf2	0.000124774	0.161344	0.362	0.212	1	0.253588
Ube2j2	0.000199604	0.160896	0.39	0.24	1	0.273252
Pheta2	6.18282e-17	0.160465	0.128	0.009	7.20917e-13	0.0884869
Naa38	0.000390417	0.160465	0.489	0.333	1	0.347827
Dennd1c	3.28802e-05	0.160465	0.248	0.119	0.383383	0.174933
Dhx36	0.000150464	0.160465	0.376	0.225	1	0.26342
Vps28	0.000135433	0.159603	0.397	0.241	1	0.275292
Cdc42	3.36981e-07	0.159097	0.965	0.917	0.0039292	0.941753
Lypla2	0.000107956	0.159074	0.291	0.157	1	0.204429
Polr2d	0.000122439	0.159074	0.291	0.158	1	0.204429
Bola1	0.000102078	0.158621	0.298	0.161	1	0.209345
Chpf	1.3748e-09	0.158384	0.156	0.035	1.60302e-05	0.108151
Chrne	2.98442e-13	0.158345	0.135	0.017	3.47984e-09	0.0934028
Higd1a	0.000241037	0.158279	0.369	0.224	1	0.258504
Fam104a	0.000313942	0.158279	0.362	0.221	1	0.256464
N4bp2l2	0.000232374	0.158209	0.326	0.19	1	0.229009
Vrk3	0.000104362	0.158135	0.284	0.151	1	0.199513
Nsd3	0.000205266	0.157856	0.376	0.227	1	0.26342
Espn	6.91309e-21	0.157782	0.121	0.003	8.06066e-17	0.0835709
Akirin2	0.000144229	0.157685	0.291	0.159	1	0.204429
Myo1f	0.000505435	0.157437	0.369	0.232	1	0.264256
Upf2	0.000355065	0.1568	0.291	0.166	1	0.21018
Pfdn1	0.000185743	0.156764	0.603	0.421	1	0.426482
Fbh1	4.46039e-05	0.156612	0.241	0.115	0.520082	0.170018
Malsu1	2.19372e-05	0.156546	0.22	0.097	0.255788	0.15527
Tnrc6b	0.000700015	0.156005	0.447	0.3	1	0.324082
Scaf4	1.17389e-06	0.155926	0.191	0.068	0.0136876	0.13273
Eif4ebp3	0.00051175	0.155784	0.262	0.148	1	0.190517
Slc12a7	1.62667e-05	0.155361	0.156	0.057	0.18967	0.116778
Pik3ca	3.63474e-05	0.155259	0.27	0.133	0.42381	0.186806
Mapk3	4.93213e-05	0.155259	0.27	0.135	0.575086	0.186806
Manf	0.000595327	0.15517	0.454	0.306	1	0.323247
Ddx39b	0.00120271	0.155099	0.511	0.368	1	0.376953
Hspa5	0.00264047	0.154978	0.631	0.511	1	0.485569
Polr3k	0.000131992	0.15491	0.298	0.163	1	0.206469
Ndufab1	0.000160805	0.154847	0.39	0.235	1	0.270377
Nme3	0.000149199	0.154818	0.27	0.143	1	0.189681
AABR07028902.1	0.000113121	0.154723	0.241	0.121	1	0.172893
Bloc1s1	0.000915557	0.154469	0.56	0.411	1	0.405613
Pura	2.2259e-06	0.154416	0.191	0.071	0.025954	0.13273
Leng8	0.000873632	0.154238	0.418	0.279	1	0.301543
Mrpl13	0.000676857	0.154159	0.319	0.195	1	0.226968
Rad21	0.000194888	0.153951	0.284	0.156	1	0.199513
Il10rb	5.96276e-05	0.153842	0.27	0.137	0.695258	0.186806
Tec	5.66389e-07	0.153834	0.177	0.058	0.00660409	0.122898
Igflr1	9.4004e-11	0.153586	0.128	0.02	1.09609e-06	0.0913625
Nudt8	2.60655e-05	0.153167	0.234	0.108	0.303924	0.162226
Slamf1	2.69934e-15	0.152965	0.113	0.008	3.14743e-11	0.0815306
Rnf115	0.000202448	0.152559	0.284	0.156	1	0.199513
Lrrfip1	0.000289132	0.15253	0.355	0.213	1	0.248673
LOC108348144	0.00178298	0.152112	0.582	0.445	1	0.431863
Wdr25	1.08275e-11	0.152003	0.135	0.02	1.26248e-07	0.0934028
Gramd4	1.07843e-06	0.151852	0.184	0.064	0.0125745	0.127814
Kcns1	1.66085e-19	0.151842	0.106	0.002	1.93655e-15	0.0766147
Psme1	3.70656e-05	0.151712	0.95	0.857	0.432184	0.868657
Tcf3	0.000106649	0.151712	0.227	0.111	1	0.160186
Nfat5	5.27299e-05	0.15128	0.234	0.111	0.614831	0.165102
Reps1	4.50151e-07	0.151236	0.17	0.054	0.00524876	0.117982
Lasp1	0.00240384	0.151212	0.326	0.214	1	0.240511
Arf6	0.00244853	0.151113	0.383	0.264	1	0.276963
Arhgap30	0.000136862	0.150853	0.241	0.122	1	0.170018
Mob4	0.000364923	0.150823	0.369	0.227	1	0.255629
Zwint	3.38533e-05	0.150687	0.227	0.104	0.394729	0.15731
Rapgef6	0.000677129	0.150672	0.333	0.205	1	0.2368
Kin	1.40441e-05	0.150515	0.206	0.086	0.163754	0.142562
Arhgap18	2.7539e-06	0.150337	0.177	0.063	0.0321105	0.125774
Atn1	2.85165e-06	0.150337	0.184	0.067	0.0332503	0.127814
Bcap29	0.00103894	0.150281	0.333	0.209	1	0.239676
Ppp1r14c	1.52981e-19	0.150231	0.113	0.003	1.78375e-15	0.078655
LOC100362023	0.000801856	0.150215	0.383	0.246	1	0.274088
Stx11	3.74595e-10	0.149961	0.142	0.027	4.36778e-06	0.0983187
Srsf2	0.00192023	0.149941	0.56	0.426	1	0.425742
Mrps12	0.000488166	0.149895	0.355	0.218	1	0.248673
Scoc	5.6924e-05	0.149835	0.241	0.116	0.663734	0.167142
Smim7	8.39058e-05	0.149651	0.213	0.1	0.978342	0.150354
Ndufa6	0.00114743	0.149341	0.567	0.415	1	0.413404
Arap2	1.28311e-06	0.149261	0.177	0.06	0.014961	0.122898
Ubac2	0.00057683	0.149194	0.255	0.142	1	0.185601
Sbf1	9.77022e-05	0.149028	0.191	0.086	1	0.138482
Atf1	0.000199824	0.148594	0.255	0.134	1	0.179849
Tcte1	3.90824e-14	0.148164	0.121	0.011	4.55701e-10	0.0835709
Ctsw	0.000236826	0.147982	0.199	0.093	1	0.15694
Unc13d	6.19316e-06	0.14774	0.17	0.062	0.0722123	0.120858
Ndufs5	0.000341905	0.147529	0.482	0.318	1	0.334284
Limk1	1.44612e-07	0.147507	0.156	0.044	0.00168618	0.108151
Rbm25l1	0.000833789	0.147499	0.418	0.277	1	0.295792
Eif4g2	0.000761304	0.147234	0.688	0.521	1	0.508478
Abca7	1.06276e-05	0.14689	0.191	0.076	0.123918	0.13273
Uri1	0.00235939	0.146841	0.291	0.184	1	0.213056
Traf1	1.16294e-05	0.146472	0.199	0.081	0.135599	0.137646
Hnrnpu	0.00103574	0.146332	0.674	0.525	1	0.492895
Serbp1	0.00105881	0.146131	0.766	0.601	1	0.594185
Mrps23	0.00111131	0.146118	0.447	0.306	1	0.315455
Apol3	0.00396634	0.145907	0.404	0.289	1	0.294587
Prkx	7.57567e-06	0.145802	0.184	0.071	0.0883323	0.127814
Tpst2	0.000139651	0.14576	0.262	0.137	1	0.18189
Aip	0.000412014	0.145486	0.319	0.188	1	0.221217
Grina	0.000452378	0.145345	0.418	0.267	1	0.292916
AABR07000398.1	2.29269e-05	0.145262	1	0.963	0.267328	1.19562
Znrd1	0.000369598	0.145235	0.376	0.231	1	0.260545
Gabarapl2	0.000471064	0.145213	0.645	0.461	1	0.464604
RGD1597339	0.0023555	0.145003	0.411	0.287	1	0.293751
Eif1	1.10809e-08	0.144544	0.979	0.966	0.000129203	1.11799
LOC100912618	0.00188527	0.144236	0.454	0.32	1	0.323247
Hmgn1	0.000711687	0.143058	0.333	0.204	1	0.233925
Mknk2	0.00267717	0.143026	0.447	0.319	1	0.321207
Ddx24	0.00277337	0.14284	0.404	0.282	1	0.288835
Tmem208	0.0013942	0.142019	0.348	0.223	1	0.246632
Luc7l2	0.000353824	0.141831	0.284	0.159	1	0.196637
Sf3b2	0.00118938	0.141807	0.631	0.479	1	0.451897
Ggnbp2	0.000810706	0.141778	0.298	0.177	1	0.212221
Tmbim4	0.00253629	0.141606	0.574	0.441	1	0.415445
Sptan1	0.000537144	0.141519	0.248	0.135	1	0.177809
Itgax	1.11343e-05	0.141282	0.184	0.072	0.129826	0.127814
Srrm1	0.00144347	0.141196	0.468	0.326	1	0.333079
Srpk2	0.000727085	0.141156	0.255	0.143	1	0.182725
Cyfip2	0.001579	0.141012	0.369	0.242	1	0.26138
Ubl5	0.00042091	0.140923	0.844	0.735	1	0.66839
Rnf146	0.000326593	0.140767	0.305	0.174	1	0.211385
Usp42	6.23586e-05	0.140544	0.156	0.062	0.727101	0.113902
AC141489.1	0.000821622	0.140504	0.574	0.402	1	0.415445
Fam160a2	1.24677e-11	0.140197	0.121	0.016	1.45373e-07	0.0835709
Slc39a8	1.67008e-07	0.140178	0.149	0.04	0.00194732	0.103235
Slc4a7	1.01831e-05	0.140159	0.177	0.067	0.118735	0.122898
Scd2	0.00191185	0.140063	0.326	0.208	1	0.23476
Gskip	1.93814e-05	0.139779	0.184	0.074	0.225987	0.127814
Ssb	0.00202481	0.139695	0.496	0.356	1	0.355618
Use1	0.00369671	0.139403	0.489	0.362	1	0.356454
Smim8	0.000420744	0.139403	0.27	0.149	1	0.189681
Emc6	0.00298589	0.139403	0.319	0.209	1	0.226968
Ppp1cb	0.00109257	0.139403	0.355	0.225	1	0.248673
Kdm5a	0.00451981	0.139091	0.397	0.282	1	0.286795
RGD1311899	0.00144511	0.139071	0.333	0.212	1	0.233925
Rpa3	0.000719157	0.139064	0.312	0.187	1	0.216301
Nmi	9.39825e-05	0.139041	0.227	0.109	1	0.15731
Snrpb	0.00165318	0.138782	0.426	0.291	1	0.297832
Fam89b	0.00149045	0.138729	0.312	0.195	1	0.219177
Ankmy2	8.25196e-05	0.138665	0.206	0.094	0.962179	0.142562
Hnrnpa2b1	0.00281102	0.138574	0.56	0.422	1	0.408489
Fyn	0.00266588	0.138458	0.39	0.267	1	0.279003
Rasal3	0.000839138	0.138352	0.262	0.15	1	0.184765
Itgb1	0.00125026	0.138242	0.489	0.335	1	0.356454
Ncl	0.0105782	0.137874	0.603	0.513	1	0.475367
Sh2b1	2.94809e-06	0.137874	0.163	0.055	0.0343747	0.113067
Podnl1	6.99272e-16	0.137796	0.106	0.006	8.15351e-12	0.0737391
Ndufb10	0.00171993	0.137678	0.525	0.378	1	0.372406
Tcea1	0.00141429	0.137464	0.369	0.24	1	0.258504
Fancm	1.6255e-07	0.137456	0.142	0.037	0.00189533	0.0983187
Gpatch8	0.00214784	0.137381	0.305	0.193	1	0.217137
Pak2	0.00169146	0.136993	0.461	0.32	1	0.325287
Ctr9	0.00121215	0.136952	0.262	0.153	1	0.184765
Tufm	0.000316419	0.136896	0.241	0.127	1	0.167142
Pja2	0.000635916	0.136896	0.234	0.127	1	0.165102
Ehmt2	0.000827346	0.136896	0.234	0.129	1	0.165102
Oasl2	0.00436457	0.136851	0.496	0.371	1	0.372872
Adi1	0.00232239	0.136618	0.255	0.153	1	0.185601
Slbp	0.000261589	0.136555	0.248	0.13	1	0.172058
Capza1	0.00408341	0.136197	0.489	0.364	1	0.353578
Rdm1	9.79853e-06	0.135986	0.17	0.063	0.114251	0.117982
RGD1565685	3.05695e-06	0.135536	0.142	0.044	0.035644	0.101194
Ufm1	0.00142705	0.135488	0.355	0.227	1	0.248673
Pebp1	0.0024641	0.135405	0.617	0.476	1	0.447816
Cops3	0.000631536	0.135374	0.199	0.101	1	0.143398
Ube2g1	0.000637365	0.135227	0.277	0.158	1	0.191722
Sigirr	1.79488e-08	0.13507	0.128	0.027	0.000209283	0.0884869
Tomm20	0.00224695	0.135008	0.582	0.436	1	0.417485
Slc50a1	0.00305837	0.134905	0.27	0.168	1	0.192557
Golph3	0.00281908	0.134803	0.234	0.138	1	0.170018
Snrpb2	0.000959209	0.134485	0.355	0.223	1	0.245797
Litaf	0.000364581	0.134478	0.262	0.142	1	0.18189
Dapk2	0.00316929	0.13438	0.312	0.203	1	0.222053
Pnisr	0.01442	0.134253	0.539	0.446	1	0.41387
Rab37	3.90682e-11	0.134219	0.113	0.015	4.55535e-07	0.078655
H3f3a	1.28704e-06	0.134087	0.979	0.964	0.0150069	1.07782
Phkg2	0.0005485	0.133712	0.248	0.135	1	0.172058
Cetn2	0.00355398	0.133651	0.291	0.186	1	0.21018
Brd4	0.00517827	0.133595	0.355	0.245	1	0.254424
Arntl	9.30184e-09	0.133498	0.128	0.026	0.000108459	0.0884869
Slc1a5	1.19899e-05	0.133296	0.163	0.059	0.139802	0.113067
Dnaja1	0.00131462	0.1332	0.532	0.376	1	0.385949
Ddx6	0.000810158	0.133177	0.355	0.219	1	0.245797
AABR07004228.1	2.70148e-07	0.133144	0.135	0.035	0.00314992	0.0934028
Pom121	0.000618465	0.133107	0.184	0.091	1	0.133566
Mdp1	0.000697039	0.133074	0.262	0.148	1	0.18189
Nabp2	0.00160633	0.133074	0.255	0.15	1	0.179849
Ola1	0.00086491	0.133044	0.326	0.198	1	0.226133
Fgfr1op2	0.00311224	0.132884	0.348	0.232	1	0.246632
Cnot7	0.000375858	0.132777	0.199	0.097	1	0.140522
Klrc1	1.30871e-10	0.132627	0.113	0.016	1.52596e-06	0.078655
Akap8l	7.61766e-05	0.132617	0.17	0.071	0.88822	0.120858
Srsf1	0.000642625	0.132171	0.411	0.263	1	0.285124
Pip5k1c	0.000135134	0.132128	0.22	0.105	1	0.152394
Kif3b	2.59058e-06	0.13211	0.156	0.05	0.0302061	0.108151
Tmc8	0.000157624	0.131955	0.184	0.083	1	0.13069
Hacd4	3.8464e-08	0.131927	0.128	0.028	0.00044849	0.0884869
Fus	0.00199116	0.131869	0.355	0.232	1	0.245797
Nlrp1a	0.00111414	0.131841	0.291	0.174	1	0.201553
Sec63	0.00132831	0.131671	0.255	0.148	1	0.179849
Rbl2	0.00490095	0.131541	0.277	0.178	1	0.200348
Rps3	4.05725e-06	0.131306	0.993	0.969	0.0473075	1.31804
Riok3	0.00131987	0.131301	0.362	0.231	1	0.253588
Hspa8	0.0038691	0.131167	0.809	0.685	1	0.633513
Agfg1	0.000200501	0.130991	0.213	0.103	1	0.147478
Imp3	0.00278476	0.130951	0.305	0.195	1	0.214261
Clcf1	5.85812e-09	0.130695	0.121	0.022	6.83056e-05	0.0835709
Erh	0.000892964	0.130683	0.738	0.555	1	0.528511
Man1a1	0.000370831	0.130677	0.22	0.112	1	0.152394
RGD1308706	0.00128	0.130571	0.248	0.142	1	0.174933
Atp2b4	0.000198677	0.13047	0.184	0.084	1	0.13069
Ptges3	0.00447259	0.130318	0.603	0.475	1	0.44086
Tmem150b	0.000214796	0.130154	0.199	0.094	1	0.137646
Mettl9	0.000107058	0.130061	0.234	0.113	1	0.162226
Irf3	0.000293548	0.130061	0.234	0.12	1	0.162226
Mrps21	0.00218196	0.129966	0.496	0.355	1	0.346991
Arhgef3	0.00325632	0.129889	0.291	0.185	1	0.207305
Tut4	0.000551105	0.129758	0.234	0.124	1	0.165102
Sppl2b	2.02106e-06	0.129696	0.142	0.043	0.0235656	0.0983187
Acot13	3.04557e-06	0.129696	0.142	0.044	0.0355113	0.0983187
Hpcal1	0.00153765	0.129679	0.277	0.166	1	0.191722
Setd5	0.000622171	0.129533	0.206	0.105	1	0.145438
Trappc1	0.00170388	0.129162	0.248	0.144	1	0.174933
Zfp422	2.05407e-05	0.12905	0.156	0.057	0.239504	0.108151
Eloc	0.00105493	0.129042	0.326	0.199	1	0.226133
Dock11	0.00355187	0.128986	0.348	0.232	1	0.246632
Nr1d2	2.58321e-07	0.128791	0.128	0.031	0.00301202	0.0884869
Gnl1	0.00268155	0.128679	0.177	0.095	1	0.131525
Pold4	0.00123828	0.128672	0.397	0.256	1	0.278168
Vdac1	0.000813816	0.128629	0.227	0.122	1	0.160186
Pex13	0.000201578	0.12842	0.163	0.071	1	0.115942
RGD1306556	1.11919e-10	0.128188	0.099	0.011	1.30497e-06	0.0716988
Thra	3.16155e-06	0.128149	0.142	0.044	0.0368636	0.0983187
Atad2	0.000253417	0.128076	0.213	0.104	1	0.147478
Sh3bp1	0.000156413	0.127806	0.184	0.083	1	0.127814
Eloa	0.00108636	0.12778	0.213	0.114	1	0.150354
Sin3b	0.00549398	0.12769	0.348	0.239	1	0.246632
Nlk	0.000211381	0.127504	0.184	0.084	1	0.13069
Taf7	0.00368354	0.127441	0.326	0.215	1	0.229009
Psmd12	0.006913	0.127175	0.326	0.224	1	0.231884
Hp1bp3	0.00668355	0.127162	0.39	0.279	1	0.279003
Cbx3	0.00270575	0.126912	0.411	0.281	1	0.288
Mtmr1	0.000207605	0.126912	0.163	0.071	1	0.115942
Agfg2	7.10774e-06	0.126603	0.142	0.046	0.0828762	0.0983187
Agrn	1.29262e-10	0.126593	0.106	0.013	1.5072e-06	0.0737391
Kif3a	7.86457e-09	0.126279	0.113	0.02	9.17009e-05	0.078655
Phyh	0.00225168	0.126159	0.369	0.241	1	0.270007
Selenos	0.006701	0.126139	0.355	0.247	1	0.251548
Psmb10	0.00358392	0.125937	0.723	0.598	1	0.535933
Atxn7l3b	0.00279217	0.12586	0.333	0.216	1	0.233925
Cxxc5	0.00127904	0.125769	0.227	0.125	1	0.160186
Fam98c	0.00186755	0.125531	0.277	0.167	1	0.191722
Lman1	0.000318609	0.125168	0.213	0.105	1	0.147478
Mapk9	6.73024e-05	0.125115	0.177	0.074	0.784746	0.122898
Rpa2	0.00016385	0.125115	0.177	0.078	1	0.122898
Bod1l1	0.00392081	0.1251	0.348	0.232	1	0.246632
Edf1	0.00340393	0.124931	0.794	0.681	1	0.616725
Golga7	0.000656433	0.124889	0.22	0.115	1	0.152394
Def6	0.000300043	0.124828	0.184	0.086	1	0.127814
Ddx18	0.00324915	0.124739	0.291	0.184	1	0.204429
Spcs1	0.00473308	0.124703	0.567	0.436	1	0.404778
Prdm1	8.24439e-09	0.124696	0.113	0.02	9.61296e-05	0.078655
Kit	1.87846e-08	0.124696	0.113	0.021	0.000219029	0.078655
Brd1	0.00353968	0.124481	0.298	0.19	1	0.209345
Nt5dc1	4.0727e-05	0.124473	0.156	0.059	0.474876	0.108151
LOC100361457	0.000624875	0.124458	0.986	0.908	1	1.03108
Aup1	0.00377996	0.124413	0.255	0.157	1	0.182725
Ddx31	6.41975e-08	0.124395	0.121	0.026	0.000748542	0.0835709
Olfm1	2.31777e-07	0.124395	0.121	0.028	0.00270251	0.0835709
Gspt1	0.0104098	0.124321	0.461	0.351	1	0.333914
Zmiz1	0.0129417	0.124192	0.39	0.289	1	0.284755
Pdrg1	0.00250347	0.124072	0.234	0.137	1	0.165102
Isg20	2.82008e-05	0.1239	0.163	0.062	0.328822	0.115942
Suclg2	0.000505187	0.123445	0.22	0.113	1	0.152394
Gtf2h2	0.000113067	0.123232	0.142	0.055	1	0.101194
Hnrnpa1	0.00320073	0.123162	0.773	0.587	1	0.578136
Ctcf	0.00256127	0.122957	0.418	0.284	1	0.292916
Degs1	0.0022105	0.122915	0.227	0.13	1	0.160186
Hic1	4.37029e-07	0.122825	0.121	0.029	0.00509576	0.0835709
Eif3m	0.00197389	0.122741	0.773	0.595	1	0.570345
Stk26	0.000349014	0.122529	0.206	0.101	1	0.142562
Mrpl58	0.00202516	0.122521	0.284	0.172	1	0.196637
Dnajc3	0.002586	0.122521	0.277	0.169	1	0.194597
Myd88	0.00181574	0.122273	0.291	0.177	1	0.201553
Fam49a	0.00422929	0.122273	0.277	0.175	1	0.197473
Shc1	0.006103	0.122273	0.277	0.179	1	0.197473
Rabggtb	0.006103	0.122273	0.277	0.179	1	0.197473
Sec16a	0.00148637	0.122265	0.206	0.111	1	0.145438
Myl12b	0.0017732	0.122256	0.915	0.822	1	0.777938
Hikeshi	0.00483757	0.122157	0.326	0.217	1	0.229009
Selenok	0.00369181	0.121708	0.589	0.442	1	0.422401
Bcl7c	0.00379738	0.121685	0.348	0.232	1	0.240881
Chd8	0.00244678	0.121641	0.27	0.163	1	0.186806
Brms1	0.00401124	0.121504	0.426	0.298	1	0.297832
Nars	0.00348588	0.121395	0.27	0.167	1	0.189681
Nrbp1	0.00382366	0.121395	0.27	0.168	1	0.189681
Gon4l	0.00187159	0.121071	0.199	0.108	1	0.140522
Higd2a	0.00464043	0.120839	0.326	0.216	1	0.229009
Usp16	0.0108106	0.120742	0.234	0.151	1	0.170853
Psd4	0.000330195	0.120632	0.177	0.082	1	0.122898
Tdrkh	1.10114e-10	0.120507	0.099	0.011	1.28393e-06	0.0688231
Mtch1	0.00880411	0.120491	0.411	0.301	1	0.290876
Igtp	0.000395321	0.120373	0.184	0.087	1	0.127814
Cgrrf1	0.000395321	0.120373	0.184	0.087	1	0.127814
Lax1	3.97069e-05	0.120117	0.191	0.08	0.462983	0.13273
Anp32b	0.011754	0.119997	0.638	0.529	1	0.479818
Niban1	0.000100396	0.119909	0.156	0.063	1	0.108151
Sec14l1	0.00376796	0.119823	0.234	0.14	1	0.165102
AABR07004993.1	8.29961e-07	0.119688	0.121	0.03	0.00967734	0.0835709
Rbm26	0.00481488	0.119279	0.376	0.258	1	0.26342
Ptp4a2	0.0126264	0.119194	0.553	0.445	1	0.400697
Oxct1	0.000487957	0.118891	0.184	0.088	1	0.127814
Hadhb	0.00137011	0.118883	0.227	0.125	1	0.15731
Cisd2	0.00505739	0.118867	0.305	0.199	1	0.214261
Gsap	9.31857e-05	0.118644	0.142	0.054	1	0.101194
Hnrnpm	0.0034768	0.118409	0.234	0.139	1	0.165102
Ube2e3	0.00386852	0.118409	0.234	0.14	1	0.165102
Phtf2	3.81318e-07	0.118382	0.113	0.026	0.00444616	0.078655
Ncbp2	0.0032417	0.118192	0.291	0.183	1	0.201553
Pole4	0.00299193	0.117969	0.298	0.187	1	0.206469
Yaf2	0.00106775	0.117922	0.213	0.113	1	0.147478
Tomm22	0.00644819	0.117895	0.546	0.418	1	0.384278
Crem	0.00134772	0.117895	0.156	0.075	1	0.113902
Atp6v1d	0.00245923	0.117749	0.305	0.19	1	0.211385
Luc7l3	0.00871667	0.117531	0.525	0.402	1	0.383909
Tle3	0.00181761	0.117411	0.177	0.092	1	0.125774
Mllt3	4.73787e-05	0.117365	0.142	0.052	0.552436	0.0983187
Slc25a37	1.47014e-09	0.117315	0.099	0.013	1.71419e-05	0.0688231
Akirin1	0.00498026	0.117271	0.27	0.17	1	0.189681
Arfgef1	0.00881547	0.117271	0.262	0.171	1	0.187641
Nop10	0.017184	0.117238	0.426	0.326	1	0.306459
Cdk5rap2	5.37495e-05	0.117119	0.149	0.056	0.626719	0.103235
Ccdc82	0.00105772	0.116938	0.199	0.103	1	0.137646
Rbm41	0.00484933	0.116938	0.184	0.104	1	0.133566
AABR07058158.1	7.32093e-07	0.116808	0.113	0.027	0.00853621	0.078655
Siae	4.12637e-06	0.116559	0.121	0.034	0.0481135	0.0835709
Tvp23b	0.0019185	0.11655	0.255	0.149	1	0.176974
Prpf6	0.00291923	0.11655	0.255	0.153	1	0.176974
Paics	0.0039364	0.11655	0.255	0.157	1	0.176974
Ndufb8	0.00706175	0.116528	0.716	0.607	1	0.528142
Txnip	0.0161885	0.116427	0.688	0.574	1	0.539275
Pik3r5	0.000533652	0.116398	0.17	0.08	1	0.117982
Prkd3	6.59737e-06	0.116313	0.128	0.038	0.0769253	0.0884869
LOC100364457	1.43506e-05	0.116291	0.993	0.98	0.167328	1.37122
Nbeal2	0.000631929	0.116164	0.177	0.085	1	0.122898
Oxsr1	0.00141907	0.116164	0.17	0.085	1	0.120858
Nab2	4.02553e-05	0.116071	0.135	0.047	0.469377	0.0934028
Taf1	0.000133997	0.116071	0.128	0.047	1	0.0913625
Slain2	0.000866754	0.115932	0.184	0.092	1	0.127814
Srsf7	0.0113468	0.115687	0.27	0.18	1	0.192557
Brpf3	4.61949e-07	0.115477	0.099	0.02	0.00538633	0.0716988
Mif4gd	0.00108751	0.115477	0.199	0.103	1	0.137646
Dpt	0.000658061	0.115254	0.206	0.104	1	0.142562
Zbed5	0.00219935	0.115156	0.255	0.15	1	0.176974
Brix1	0.00220223	0.115033	0.213	0.119	1	0.147478
Hnrnpl	0.00748188	0.114862	0.312	0.211	1	0.216301
Ptges2	2.26e-05	0.114761	0.128	0.041	0.263516	0.0884869
Golph3l	0.00222597	0.114455	0.177	0.093	1	0.125774
Patl1	9.13803e-05	0.114299	0.142	0.054	1	0.0983187
Tbl1x	0.00235268	0.114176	0.241	0.14	1	0.167142
Ing3	0.000173722	0.114072	0.149	0.06	1	0.103235
Foxo1	0.00022296	0.114072	0.149	0.062	1	0.103235
Rab2a	0.0157784	0.114025	0.376	0.278	1	0.266296
Tbl1xr1	0.00334364	0.113968	0.248	0.149	1	0.172058
Rbm4	0.00838818	0.113968	0.241	0.153	1	0.170018
Cox5b	0.0024894	0.113922	0.837	0.812	1	0.71236
Zmynd8	0.0113973	0.113689	0.34	0.24	1	0.241716
Sqstm1	0.0113973	0.113689	0.34	0.24	1	0.241716
Sumo1	0.00288469	0.113626	0.716	0.553	1	0.508012
Rnf19a	2.72826e-06	0.113436	0.121	0.032	0.0318115	0.0835709
Ddt	0.0105379	0.113231	0.56	0.431	1	0.411364
Washc4	0.00126021	0.113192	0.17	0.084	1	0.120858
Ctdsp1	0.00564164	0.113144	0.326	0.217	1	0.226133
Mrpl41	0.0119656	0.113144	0.319	0.223	1	0.224093
Ifnar1	0.0283551	0.113144	0.298	0.218	1	0.217972
Ppp6r1	0.0163919	0.113131	0.355	0.259	1	0.254424
Car2	0.000246648	0.112988	0.121	0.045	1	0.0893222
Wac	0.000652273	0.112979	0.184	0.09	1	0.127814
Tg	8.02783e-11	0.112768	0.092	0.009	9.36045e-07	0.0639072
F2rl2	3.47108e-10	0.112768	0.092	0.01	4.04728e-06	0.0639072
Itpr3	3.5807e-08	0.112541	0.099	0.017	0.000417509	0.0688231
Suco	0.00137982	0.112124	0.156	0.075	1	0.111026
Naa20	0.00852657	0.111982	0.262	0.17	1	0.184765
Hist1h1e	0.0147138	0.111827	0.291	0.199	1	0.215932
Ezr	0.00294958	0.111821	0.553	0.387	1	0.394946
Styx	3.47287e-05	0.111662	0.128	0.043	0.404937	0.0884869
Gtf2h1	0.00129983	0.111504	0.184	0.094	1	0.127814
Rbbp7	0.00697673	0.111465	0.34	0.232	1	0.235965
Nxt2	6.1087e-05	0.111449	0.135	0.048	0.712274	0.0934028
Hsh2d	0.000128495	0.111239	0.142	0.055	1	0.0983187
Tmpo	0.00476916	0.111169	0.248	0.152	1	0.172058
Arfgap3	0.000235902	0.111031	0.149	0.062	1	0.103235
Hcfc1	0.00290554	0.110906	0.206	0.115	1	0.142562
Leo1	0.000391081	0.110826	0.156	0.068	1	0.108151
Ube2b	0.00682805	0.110505	0.418	0.296	1	0.295792
Gramd1a	0.00122959	0.110424	0.17	0.084	1	0.117982
Prr12	6.92669e-05	0.11032	0.113	0.037	0.807653	0.0815306
Eif3g	0.00613371	0.109993	0.589	0.441	1	0.419525
Gtf2b	0.0098752	0.109956	0.234	0.149	1	0.165102
Sptlc1	0.00432458	0.109711	0.121	0.057	1	0.0913625
RGD1305350	0.00536534	0.109648	0.191	0.11	1	0.135606
Ccdc12	0.0080695	0.109605	0.418	0.301	1	0.29004
Zpr1	0.00451261	0.109591	0.255	0.157	1	0.176974
Mpped2	4.89144e-09	0.109573	0.092	0.012	5.70342e-05	0.0639072
Itk	0.000322054	0.109318	0.156	0.067	1	0.108151
Plaa	0.000614845	0.109318	0.156	0.071	1	0.108151
Eif1ax	0.00644685	0.109274	0.206	0.122	1	0.145438
Ppp4r3b	0.00999528	0.109197	0.319	0.218	1	0.224093
Pdia3	0.0328465	0.109191	0.539	0.452	1	0.399492
Bag1	0.0377042	0.109163	0.355	0.274	1	0.257299
Clk2	0.00495744	0.109058	0.277	0.175	1	0.191722
Preb	0.00126141	0.108934	0.17	0.084	1	0.117982
Mnat1	0.00126141	0.108934	0.17	0.084	1	0.117982
Hebp2	2.73486e-05	0.108765	0.121	0.038	0.318884	0.0835709
Zfp207	0.00484907	0.108729	0.234	0.141	1	0.162226
Slc9a3r1	5.24352e-05	0.108569	0.128	0.044	0.611394	0.0884869
Rab1b	0.00494551	0.108552	0.241	0.147	1	0.167142
Anapc11	0.0129925	0.108537	0.348	0.247	1	0.243757
Cab39	0.0363637	0.108376	0.383	0.299	1	0.279839
Cdk2ap1	0.00613984	0.108203	0.255	0.16	1	0.176974
Map2k2	0.0168563	0.108072	0.418	0.315	1	0.295792
Ythdc1	0.00553319	0.107862	0.27	0.17	1	0.186806
Usp47	0.00152069	0.107811	0.149	0.071	1	0.10611
Il15ra	4.17209e-06	0.107589	0.106	0.027	0.0486466	0.0737391
Itpa	0.0106408	0.107528	0.277	0.184	1	0.194597
Cdk17	0.0015329	0.107446	0.17	0.085	1	0.117982
Uqcc2	0.00605155	0.107365	0.291	0.188	1	0.201553
Taf13	0.00201678	0.107267	0.177	0.092	1	0.122898
Slc9a1	0.00414978	0.107267	0.17	0.092	1	0.120858
Nek6	5.97957e-05	0.107211	0.121	0.04	0.697218	0.0835709
Dgkd	5.97957e-05	0.107211	0.121	0.04	0.697218	0.0835709
Tchp	5.97957e-05	0.107211	0.121	0.04	0.697218	0.0835709
Rab8a	0.0118435	0.107196	0.461	0.344	1	0.325287
LOC498750	0.0252842	0.107196	0.447	0.352	1	0.321207
Hnrnpf	0.00796607	0.107149	0.844	0.772	1	0.700022
Stat6	0.00964379	0.107042	0.305	0.206	1	0.211385
Gadd45b	0.00195183	0.106915	0.184	0.096	1	0.13069
Cul3	0.0101938	0.106884	0.312	0.213	1	0.216301
Cdc14a	0.000164322	0.106842	0.135	0.052	1	0.0934028
Wee1	0.000803687	0.106842	0.128	0.054	1	0.0913625
B2m	4.79381e-08	0.106829	1	0.998	0.000558958	1.55859
Alkbh3	0.00734896	0.106572	0.199	0.118	1	0.140522
Chmp1a	0.00734896	0.106572	0.199	0.118	1	0.140522
Yy1	0.00821501	0.106491	0.27	0.175	1	0.186806
Upf1	0.000325974	0.106483	0.149	0.063	1	0.103235
Nfkbib	0.000515107	0.106483	0.149	0.065	1	0.103235
Ppp1ca	0.0174109	0.106466	0.759	0.703	1	0.597896
Tmed2	0.0082595	0.106431	0.447	0.323	1	0.31258
Dap	0.00258154	0.106403	0.213	0.119	1	0.147478
Card19	0.00360386	0.106403	0.206	0.116	1	0.145438
Sart1	0.00371974	0.106403	0.213	0.122	1	0.147478
Rif1	0.00114615	0.106132	0.163	0.078	1	0.113067
Fnbp4	0.00864995	0.106071	0.22	0.135	1	0.15527
Chordc1	0.00954768	0.106071	0.22	0.137	1	0.15527
Trip11	0.0160083	0.106071	0.213	0.137	1	0.153229
Oplah	2.14544e-05	0.106017	0.099	0.027	0.250158	0.0716988
Mrps24	0.0123724	0.105923	0.418	0.308	1	0.29004
Insig2	7.9758e-06	0.105837	0.113	0.031	0.0929978	0.078655
Gmpr2	0.0015077	0.10579	0.177	0.09	1	0.122898
Eapp	0.0321579	0.105709	0.284	0.206	1	0.205264
Ccr9	6.15574e-05	0.105659	0.121	0.04	0.717759	0.0835709
Fkbp3	0.0354271	0.105114	0.312	0.233	1	0.224928
Dgkz	0.00815541	0.10497	0.34	0.233	1	0.235965
LOC100359583	0.00214638	0.10497	0.979	0.933	1	1.00315
Tatdn2	0.000991648	0.104803	0.156	0.073	1	0.108151
Rlf	0.000991648	0.104803	0.156	0.073	1	0.108151
Dcxr	0.00262771	0.104638	0.156	0.078	1	0.111026
Sp1	0.0129508	0.104348	0.234	0.151	1	0.165102
Mef2a	0.0314727	0.104299	0.411	0.32	1	0.296627
Hmgn2	0.00714452	0.104203	0.482	0.347	1	0.345786
Rpl23a	0.000787745	0.104169	0.957	0.934	1	1.03321
Zer1	0.000720713	0.104108	0.106	0.04	1	0.0794903
Ier5	0.0323555	0.104092	0.291	0.212	1	0.213056
Gsn	0.00634372	0.103899	0.262	0.166	1	0.18189
Dpy30	0.0116454	0.103865	0.39	0.28	1	0.273252
Pdlim2	0.0013444	0.103779	0.128	0.056	1	0.0913625
Nucb1	0.0210873	0.103754	0.255	0.175	1	0.182725
Sesn1	0.00373214	0.103689	0.206	0.116	1	0.142562
Ascc3	0.00533498	0.103689	0.206	0.12	1	0.142562
Irak2	0.010803	0.103538	0.206	0.127	1	0.145438
Rab27b	2.23635e-11	0.103538	0.071	0.003	2.60758e-07	0.052035
Grpel1	0.00879461	0.103538	0.348	0.239	1	0.240881
Ift20	0.00904729	0.103466	0.284	0.187	1	0.196637
Usp38	0.000674926	0.103458	0.149	0.066	1	0.103235
Rbm27	0.0120418	0.103388	0.213	0.133	1	0.150354
Prkag1	0.0183378	0.103388	0.206	0.132	1	0.148313
Adora2b	4.46202e-09	0.103369	0.085	0.01	5.20271e-05	0.0589912
Lta	4.46202e-09	0.103369	0.085	0.01	5.20271e-05	0.0589912
Med10	0.0187062	0.103269	0.355	0.259	1	0.248673
Cdkn1b	0.0374884	0.103269	0.333	0.252	1	0.242552
Raf1	0.0042264	0.10324	0.227	0.133	1	0.15731
Otud7b	3.00411e-07	0.103203	0.092	0.017	0.0035028	0.0639072
Carmil2	3.00411e-07	0.103203	0.092	0.017	0.0035028	0.0639072
AABR07015507.1	0.0149473	0.103186	0.291	0.199	1	0.204429
Commd2	0.0172644	0.103093	0.227	0.149	1	0.160186
Acyp1	0.0233803	0.103093	0.22	0.147	1	0.158145
Cox20	0.0129594	0.102949	0.234	0.151	1	0.165102
Entpd4	1.30022e-05	0.102877	0.106	0.029	0.151606	0.0737391
Pik3cg	0.00390409	0.102839	0.177	0.096	1	0.122898
Srp9	0.02804	0.102725	0.44	0.344	1	0.313415
Mlx	0.00568311	0.102541	0.191	0.11	1	0.13273
Atp5f1d	0.00978916	0.10244	0.759	0.636	1	0.554762
Snrpd2	0.0149039	0.102335	0.872	0.699	1	0.676551
Tes	0.013044	0.10225	0.277	0.186	1	0.191722
Dctn3	0.0160587	0.10225	0.27	0.183	1	0.189681
Marc2	0.0122112	0.102107	0.206	0.128	1	0.145438
Bckdhb	0.00104813	0.102098	0.142	0.064	1	0.0983187
Pet100	0.0116703	0.101981	0.284	0.189	1	0.199513
Spsb3	0.00128079	0.101948	0.149	0.069	1	0.103235
Setdb1	0.00298823	0.101948	0.142	0.069	1	0.101194
Suclg1	0.024774	0.101889	0.426	0.328	1	0.300708
Ndufv1	0.0175567	0.101849	0.291	0.202	1	0.204429
AY172581.24	3.4127e-08	0.1018	1	1	0.000397921	1.74993
Mrpl32	0.0161409	0.101719	0.305	0.213	1	0.211385
AC121209.1	6.98507e-07	0.101615	0.092	0.018	0.0081446	0.0639072
AC134224.2	0.00347081	0.101552	0.234	0.137	1	0.165102
Cops8	0.00273524	0.101509	0.17	0.088	1	0.117982
Rhobtb1	7.07625e-06	0.101461	0.099	0.025	0.082509	0.0688231
Pbrm1	0.0250293	0.101417	0.234	0.159	1	0.167977
Arpp21	0.00282748	0.101225	0.184	0.099	1	0.127814
Stx8	0.00911546	0.101151	0.262	0.169	1	0.18189
Smarca5	0.0273825	0.101086	0.333	0.246	1	0.233925
Camk2g	0.0152671	0.101086	0.177	0.108	1	0.12865
AABR07053650.1	0.000250582	0.101012	0.121	0.045	1	0.0835709
LOC100360828	0.0120224	0.100976	0.489	0.366	1	0.342075
Surf6	0.0121572	0.100948	0.191	0.116	1	0.135606
Ccnd3	0.007734	0.100892	0.277	0.178	1	0.191722
Dhx15	0.00984083	0.100892	0.277	0.181	1	0.191722
Prpf8	0.017401	0.100765	0.277	0.189	1	0.194597
Tnpo3	0.0151987	0.100545	0.213	0.135	1	0.150354
Sos2	0.00159129	0.10044	0.149	0.071	1	0.103235
Trim14	0.00213279	0.100164	0.163	0.082	1	0.113067
Ppm1g	0.0367888	0.0999108	0.312	0.232	1	0.224928
Zfp148	0.0101694	0.0999034	0.255	0.165	1	0.176974
Osgin1	2.19434e-06	0.0998856	0.099	0.022	0.025586	0.0688231
Arid1a	0.0132435	0.0998069	0.418	0.306	1	0.29004
Rnf5	0.0170659	0.0996569	0.262	0.177	1	0.184765
Arrdc1	0.00407848	0.0996325	0.191	0.106	1	0.13273
Map3k8	0.00594761	0.0996325	0.191	0.11	1	0.13273
LOC100174910	0.000154835	0.0996048	0.113	0.039	1	0.078655
Rbm10	0.00619577	0.0995036	0.199	0.115	1	0.137646
Tagap	0.0352631	0.0995036	0.177	0.116	1	0.131525
Ran	0.00795334	0.099467	0.667	0.515	1	0.467849
Abcb1a	0.000136896	0.099467	0.121	0.043	1	0.0835709
Fam3a	0.000791328	0.099467	0.113	0.045	1	0.0815306
Dnajb14	0.00050423	0.099331	0.128	0.052	1	0.0884869
Foxj3	0.00050423	0.099331	0.128	0.052	1	0.0884869
Trip4	0.000651691	0.099331	0.128	0.053	1	0.0884869
Trim35	0.000651691	0.099331	0.128	0.053	1	0.0884869
Mrpl30	0.0154861	0.0992502	0.206	0.13	1	0.145438
Rpap3	0.00108649	0.0991967	0.135	0.059	1	0.0934028
Atp5me	0.0354053	0.0991568	0.56	0.467	1	0.41424
Hibadh	0.00610742	0.0991258	0.22	0.131	1	0.152394
Rpl19	0.00125907	0.0991011	1	0.982	1	1.39762
Gnpnat1	0.00056687	0.0990641	0.142	0.06	1	0.0983187
Pik3cd	0.0247675	0.0989621	0.454	0.351	1	0.323247
Elf1	0.0284693	0.0989495	0.298	0.215	1	0.212221
Pfdn5	0.0250916	0.0989445	0.738	0.661	1	0.571646
Acadvl	0.00196444	0.0989332	0.149	0.072	1	0.103235
Ergic2	0.0184015	0.0988812	0.227	0.149	1	0.160186
Ly49i4	4.0426e-07	0.0987152	0.057	0.006	0.00471367	0.0479544
Esco1	0.0106688	0.0986423	0.241	0.153	1	0.170018
Uqcrq	0.0389064	0.0985918	0.638	0.549	1	0.488445
Prss39	5.44618e-08	0.0985789	0.085	0.012	0.000635024	0.0589912
Hspbp1	0.00514622	0.0985499	0.17	0.093	1	0.117982
Sfswap	0.012152	0.0985499	0.156	0.088	1	0.113067
Rpl36	0.00362855	0.0985248	0.986	0.937	1	1.05492
Rab5if	0.0191398	0.0985248	0.631	0.512	1	0.454772
Tap1	0.0261547	0.098503	0.326	0.237	1	0.231884
Nop53	0.0189737	0.0984513	0.567	0.45	1	0.404778
Clec2d2	3.1778e-06	0.0984443	0.092	0.02	0.0370532	0.0639072
Adap1	0.0001004	0.0983115	0.092	0.027	1	0.0667828
Mea1	0.0302194	0.0980751	0.355	0.265	1	0.251548
Tln1	0.0238308	0.0979521	0.745	0.661	1	0.576562
Ide	0.000854744	0.0977971	0.128	0.054	1	0.0884869
Tug1	0.000854744	0.0977971	0.128	0.054	1	0.0884869
Ywhab	0.0339869	0.0977658	0.652	0.562	1	0.486774
LOC685963	0.0218928	0.0974799	0.73	0.602	1	0.555227
Polr3gl	0.00241014	0.097428	0.149	0.073	1	0.103235
Med27	0.00287526	0.097428	0.149	0.074	1	0.103235
Gzmf	1.57669e-12	0.0972387	0.064	0.001	1.83842e-08	0.0471191
Josd2	0.00420655	0.0971895	0.163	0.086	1	0.113067
Oas1a	0.00822238	0.0971476	0.248	0.156	1	0.174933
Ncr3	3.2687e-09	0.0971113	0.078	0.008	3.81131e-05	0.0540753
Thoc2	0.022138	0.0970393	0.255	0.175	1	0.179849
Bms1	0.00856864	0.0968426	0.184	0.108	1	0.127814
Stag1	0.00867574	0.0968426	0.177	0.102	1	0.125774
LOC691807	0.0119257	0.0968001	0.454	0.333	1	0.317496
Slc14a1	3.67232e-05	0.0967391	0.099	0.028	0.428192	0.0688231
Irf2	0.016147	0.0967148	0.369	0.264	1	0.258504
Mrps33	0.0300865	0.0967148	0.362	0.271	1	0.256464
AABR07042821.1	0.039904	0.0965338	0.518	0.422	1	0.381869
Ppp2r1a	0.00837483	0.096508	0.206	0.123	1	0.142562
Pigp	0.00837483	0.096508	0.206	0.123	1	0.142562
Dnajb4	0.000314712	0.0964989	0.113	0.041	1	0.078655
Tomm7	0.0393198	0.0963934	0.652	0.564	1	0.501152
Esf1	0.0322934	0.0963144	0.298	0.216	1	0.212221
Ptpn2	0.0107528	0.096185	0.227	0.142	1	0.15731
Mpc1	0.024279	0.096093	0.496	0.387	1	0.352743
Prpf19	0.015432	0.0960799	0.234	0.152	1	0.162226
Zfp318	0.00229268	0.0960364	0.135	0.063	1	0.0962785
Ppil4	0.0275747	0.0959759	0.227	0.153	1	0.163061
Med12	0.00205678	0.0959244	0.149	0.072	1	0.103235
AABR07002683.1	0.00639363	0.0957045	0.156	0.084	1	0.111026
Ckap5	0.00990612	0.0957045	0.156	0.087	1	0.111026
Becn1	0.0175123	0.0956712	0.262	0.177	1	0.18189
Aamp	0.0311697	0.0956427	0.348	0.259	1	0.246632
Kir3dl1	1.52322e-12	0.0956259	0.071	0.002	1.77608e-08	0.0491594
Sh3gl1	0.00616555	0.0955966	0.17	0.094	1	0.117982
Nfyc	0.00704937	0.0955966	0.17	0.095	1	0.117982
Dtx3	1.42345e-08	0.0955092	0.078	0.009	0.000165974	0.0540753
Smim19	0.0108592	0.0954899	0.17	0.099	1	0.120858
Ndufs2	0.0275032	0.0954597	0.369	0.275	1	0.258504
Prkci	1.00547e-06	0.0953941	0.085	0.016	0.0117238	0.0589912
Phf12	0.00593125	0.0953846	0.184	0.104	1	0.127814
Glrx3	0.0321745	0.0953696	0.376	0.286	1	0.26342
Usp9x	0.0210699	0.0952805	0.284	0.197	1	0.199513
Mrpl52	0.0320843	0.0952033	0.56	0.458	1	0.402737
Xiap	0.00024866	0.0951684	0.092	0.029	1	0.0667828
RGD1309104	0.0180438	0.095076	0.199	0.125	1	0.140522
Ensa	0.0179877	0.0949987	0.312	0.218	1	0.216301
Cops4	0.0158192	0.0947782	0.227	0.147	1	0.15731
Lmf2	0.00142881	0.094734	0.128	0.056	1	0.0884869
Tra2b	0.0166847	0.0946369	0.34	0.241	1	0.235965
Naxd	0.001448	0.0946288	0.135	0.06	1	0.0934028
Med23	0.00178644	0.0946288	0.135	0.062	1	0.0934028
Mthfd2	0.00218948	0.0946288	0.135	0.063	1	0.0934028
Ndufa11	0.0277687	0.0945664	0.532	0.427	1	0.377322
Polr2g	0.0257589	0.0944617	0.348	0.255	1	0.243757
Cox7a2l	0.0415357	0.094437	0.879	0.766	1	0.734434
AABR07001382.1	0.00174765	0.0944224	0.149	0.071	1	0.103235
AC134224.3	5.55036e-05	0.0943318	1	0.987	0.647172	1.58715
Hmgcl	0.00930451	0.0943211	0.142	0.076	1	0.10407
Magoh	0.0320056	0.0942902	0.362	0.272	1	0.253588
Commd4	0.0390692	0.0942057	0.369	0.283	1	0.258504
Sec24c	0.00629853	0.0941222	0.17	0.094	1	0.117982
Calm3	0.0438739	0.0938939	0.482	0.387	1	0.344951
Spcs3	0.0229841	0.0938565	0.284	0.197	1	0.202389
Gpr174	0.00824394	0.0938327	0.191	0.112	1	0.13273
AC128836.1	7.55985e-06	0.0938044	0.078	0.016	0.0881478	0.056951
Rab27a	0.0132887	0.0937698	0.298	0.202	1	0.209345
Trmt10c	0.0117809	0.0937386	0.199	0.121	1	0.137646
Zmat2	0.0192619	0.0935994	0.319	0.225	1	0.221217
Tmed9	0.0409551	0.0933317	0.44	0.349	1	0.310539
Eef1akmt2	0.00111486	0.0933016	0.121	0.05	1	0.0835709
Atp9b	0.00237484	0.0933016	0.113	0.049	1	0.0815306
Rbmx	0.000700632	0.0932049	0.128	0.053	1	0.0884869
Dnajc24	0.00272395	0.0931094	0.135	0.064	1	0.0934028
Pibf1	0.00704145	0.0930151	0.135	0.069	1	0.0962785
Bnip1	0.0170851	0.0930151	0.128	0.071	1	0.0942382
Zc3h15	0.0196289	0.0929529	0.376	0.274	1	0.260545
Gpi	0.0394479	0.0928935	0.475	0.382	1	0.337995
Sfpq	0.0236157	0.092772	0.277	0.193	1	0.191722
Tbc1d14	0.00643402	0.0926493	0.17	0.094	1	0.117982
RGD1562987	0.0292191	0.0926088	0.284	0.202	1	0.199513
Uba6	0.0254837	0.0925606	0.163	0.101	1	0.118818
Hsp90ab1	0.00085321	0.092413	0.986	0.963	1	1.10435
Timm10	0.013126	0.0923864	0.191	0.116	1	0.13273
Psmb6	0.0534867	0.0923708	0.298	0.225	1	0.212221
Zfp800	0.0118686	0.0923009	0.191	0.115	1	0.135606
Txndc12	0.013346	0.0923009	0.199	0.122	1	0.137646
Ppia	0.0540919	0.0921467	0.433	0.351	1	0.308499
Pram1	3.78463e-05	0.0921236	0.092	0.025	0.441288	0.0639072
AC094217.1	0.0240597	0.0920883	0.546	0.428	1	0.392905
Josd1	0.000197294	0.0919417	0.106	0.036	1	0.0737391
Pelo	0.000817794	0.0918525	0.113	0.045	1	0.078655
Fundc2	0.000817794	0.0918525	0.113	0.045	1	0.078655
LOC100362453	0.021258	0.0917724	0.369	0.269	1	0.255629
Stt3b	0.00145323	0.0917644	0.121	0.052	1	0.0835709
LOC100912181	0.00149406	0.0916774	0.128	0.056	1	0.0884869
Sec23ip	0.00186267	0.0916774	0.128	0.057	1	0.0884869
Tmem273	0.00186267	0.0916774	0.128	0.057	1	0.0884869
Ccnk	0.00230513	0.0916774	0.128	0.058	1	0.0884869
Rpl13	0.00860741	0.0916596	0.993	0.963	1	1.27556
Clptm1l	0.0276413	0.0916305	0.376	0.28	1	0.26342
Pnrc2	0.0444908	0.0916129	0.482	0.39	1	0.345786
Atg7	0.00639126	0.0915916	0.128	0.064	1	0.0913625
Ndufs3	0.0363871	0.0914984	0.262	0.187	1	0.184765
Cisd1	0.0188641	0.0914915	0.39	0.283	1	0.273252
Aven	0.00515442	0.091423	0.149	0.077	1	0.103235
Smap1	0.0268463	0.0913485	0.277	0.194	1	0.194597
Prkaca	0.00566258	0.0913403	0.156	0.083	1	0.108151
Psmf1	0.00757742	0.0913403	0.156	0.085	1	0.108151
Cox6a1	0.0149519	0.0910145	0.844	0.809	1	0.691395
Wdr26	0.0271777	0.0909882	0.319	0.231	1	0.221217
Twistnb	0.0188435	0.0909416	0.184	0.114	1	0.13069
Clnk	1.68991e-09	0.0907981	0.071	0.006	1.97043e-05	0.0491594
Usf1	0.0230806	0.0907887	0.199	0.128	1	0.140522
Spen	0.013955	0.0907136	0.213	0.133	1	0.147478
March3	5.14617e-07	0.0907136	0.078	0.012	0.00600044	0.0540753
Arhgdib	0.0167405	0.0907136	0.972	0.901	1	0.961787
Sra1	0.018398	0.090566	0.227	0.148	1	0.15731
RGD1306063	0.0269095	0.090566	0.22	0.147	1	0.15527
Tnip1	0.0291626	0.090566	0.22	0.148	1	0.15527
Ankrd13a	0.0411128	0.090566	0.213	0.147	1	0.153229
Cript	0.0276549	0.0903862	0.376	0.28	1	0.26342
Nucks1	0.04303	0.0903228	0.383	0.297	1	0.268336
Lcat	0.000252676	0.090307	0.113	0.04	1	0.078655
Cbfa2t3	0.000631686	0.090307	0.113	0.044	1	0.078655
St3gal6	0.000906947	0.0902288	0.121	0.049	1	0.0835709
Itpr2	0.0056597	0.0901516	0.121	0.058	1	0.0864466
AC105531.1	0.00396835	0.09	0.142	0.071	1	0.0983187
Zfx	0.004709	0.09	0.142	0.072	1	0.0983187
AABR07015057.1	0.0160922	0.09	0.128	0.069	1	0.0934028
Pqbp1	0.0156946	0.0897797	0.156	0.091	1	0.111026
Casp3	0.0319891	0.0897797	0.149	0.092	1	0.108986
Cpsf6	0.0199058	0.0897477	0.312	0.218	1	0.216301
Ndufa7	0.0401998	0.0897223	0.447	0.353	1	0.315455
Gpalpp1	0.0112014	0.089708	0.17	0.099	1	0.117982
Cops7a	0.023099	0.0896372	0.17	0.105	1	0.120858
Stk40	0.0122858	0.0894982	0.191	0.115	1	0.13273
Cdk19	0.0309608	0.0894299	0.191	0.125	1	0.135606
Ppip5k2	0.0352811	0.0894299	0.184	0.121	1	0.133566
R3hdm2	0.0177361	0.0893624	0.199	0.124	1	0.140522
Usp25	0.0560958	0.0893178	0.348	0.27	1	0.246632
Adnp	0.0279507	0.0892957	0.206	0.135	1	0.145438
Ccdc107	0.0353264	0.0892298	0.213	0.144	1	0.150354
Psmb1	0.0462288	0.0892096	0.794	0.721	1	0.627392
Rraga	0.0144556	0.0891646	0.227	0.144	1	0.15731
Ppp1r36	1.37154e-06	0.0891185	0.078	0.013	0.0159921	0.0540753
Slc30a9	1.37154e-06	0.0891185	0.078	0.013	0.0159921	0.0540753
Exosc4	0.0220448	0.0891002	0.234	0.156	1	0.162226
Sptssa	0.0406625	0.0889736	0.241	0.17	1	0.170018
Zfp598	0.00111979	0.0887632	0.113	0.046	1	0.078655
Ifi44l	0.00191579	0.0886948	0.121	0.053	1	0.0835709
Adora2a	0.00191579	0.0886948	0.121	0.053	1	0.0835709
Kcnk7	0.00239774	0.0886948	0.121	0.054	1	0.0835709
Frmd4b	0.0138342	0.0886948	0.106	0.054	1	0.0794903
Ikzf1	0.00359981	0.0886274	0.128	0.06	1	0.0884869
Tmem128	0.0618643	0.0884949	0.291	0.221	1	0.207305
Vps13d	0.0118753	0.0884949	0.135	0.073	1	0.0962785
Coa8	0.0327225	0.088438	0.312	0.227	1	0.216301
Cnot9	0.00820753	0.0884299	0.142	0.075	1	0.101194
Dhrs7b	0.0117712	0.0883657	0.149	0.083	1	0.10611
Polr2k	0.0253215	0.0882708	0.326	0.234	1	0.229009
Tmem243	0.0258383	0.0881624	0.333	0.24	1	0.2368
Nme1	0.0551089	0.0881624	0.34	0.263	1	0.238841
Trappc6a	0.0154876	0.0880562	0.191	0.118	1	0.13273
Coa5	0.0174663	0.0879375	0.206	0.13	1	0.142562
Dpm3	0.0230258	0.0879375	0.206	0.133	1	0.142562
Fam162a	0.0375139	0.0877083	0.227	0.157	1	0.160186
Spry1	1.00757e-08	0.0875886	0.071	0.007	0.000117483	0.0491594
Mccc2	3.35606e-06	0.0875253	0.078	0.015	0.0391317	0.0540753
Rad54l2	3.35606e-06	0.0875253	0.078	0.015	0.0391317	0.0540753
Ly49s7	0.000156109	0.0875253	0.064	0.015	1	0.0499947
Ly9	0.00018564	0.0874628	0.078	0.021	1	0.056951
Hspa4	0.0450884	0.0874628	0.426	0.334	1	0.303583
Dcaf11	0.0335869	0.0874363	0.255	0.178	1	0.182725
Cox4i1	0.00204638	0.0874165	0.993	0.959	1	1.04916
Rnf219	0.000234556	0.0873404	0.099	0.032	1	0.0688231
Eif1ad	0.028896	0.0873318	0.284	0.2	1	0.196637
Ak3	0.0590361	0.0873318	0.27	0.2	1	0.192557
Slco3a1	0.00189783	0.087221	0.113	0.048	1	0.078655
Bap1	0.00706782	0.0871047	0.121	0.059	1	0.0864466
Cep19	0.0057865	0.0869913	0.142	0.073	1	0.0983187
Eef1g	0.0155216	0.0869612	0.965	0.877	1	0.877654
Prpsap1	0.00697484	0.0868807	0.156	0.084	1	0.108151
Tdg	0.0105852	0.0868807	0.156	0.087	1	0.108151
Ddi2	0.00639769	0.0868264	0.163	0.088	1	0.113067
Ilf2	0.013138	0.0867727	0.17	0.1	1	0.117982
Eif4ebp2	0.016946	0.0867197	0.177	0.108	1	0.122898
Gpbp1	0.0454819	0.0866156	0.376	0.289	1	0.266296
Pop5	0.0235045	0.0865645	0.199	0.128	1	0.137646
Eif6	0.0453851	0.0865284	0.39	0.302	1	0.276128
Ypel5	0.0185986	0.0864641	0.206	0.13	1	0.145438
Slc38a2	0.0155603	0.0864148	0.213	0.133	1	0.150354
Lsm1	0.0268958	0.0863178	0.234	0.158	1	0.162226
Ppp1r2	0.0227929	0.0862701	0.241	0.161	1	0.167142
Lamtor4	0.0281682	0.0860736	0.652	0.538	1	0.46952
Klhl42	6.50938e-05	0.0858818	0.085	0.022	0.758994	0.0589912
Hddc3	0.000688049	0.0857799	0.099	0.036	1	0.0688231
LOC108349244	0.00616375	0.0856318	0.113	0.054	1	0.0815306
Ppm1m	0.00374761	0.0855837	0.128	0.06	1	0.0884869
Taf9b	0.005456	0.0855837	0.128	0.063	1	0.0884869
Rbx1	0.0404625	0.0855362	0.362	0.274	1	0.250713
Uqcc3	0.0659592	0.085497	0.355	0.279	1	0.251548
Polr3d	0.00809568	0.0854893	0.142	0.075	1	0.0983187
AABR07021871.1	0.0452351	0.0853073	0.879	0.759	1	0.700761
Ccndbp1	0.0328818	0.0853073	0.163	0.103	1	0.115942
Ric8a	0.0219126	0.0852632	0.17	0.104	1	0.120858
Ap1m1	0.0269944	0.0852632	0.17	0.106	1	0.120858
Akap17a	0.0197132	0.0851765	0.191	0.12	1	0.13273
Nr2c2ap	0.0416168	0.0850919	0.199	0.134	1	0.140522
Ate1	0.0613017	0.0850093	0.206	0.146	1	0.148313
Trappc4	0.0426935	0.0849687	0.22	0.152	1	0.15527
Srsf11	0.0544545	0.0848109	0.248	0.18	1	0.174933
Pam16	0.027039	0.0846972	0.277	0.193	1	0.191722
Mrpl12	0.0265916	0.0846601	0.284	0.198	1	0.196637
Mvp	0.0686412	0.0846356	0.525	0.438	1	0.371571
Usf2	0.0315091	0.0846234	0.291	0.207	1	0.201553
Maf1	0.0503035	0.0846234	0.284	0.209	1	0.199513
Lsm14a	0.0547603	0.0845872	0.284	0.211	1	0.202389
Acin1	0.0240733	0.0845513	0.305	0.215	1	0.211385
Jmjd1c	0.0658292	0.0844117	0.305	0.233	1	0.222888
Mvb12b	5.84919e-07	0.0843861	0.071	0.01	0.00682016	0.0491594
RGD1304622	5.84919e-07	0.0843861	0.071	0.01	0.00682016	0.0491594
Ankrd26	7.84585e-06	0.084344	0.078	0.016	0.0914826	0.0540753
Gcsam	1.61751e-05	0.084344	0.078	0.017	0.188602	0.0540753
Dlg1	3.86504e-05	0.0843025	0.085	0.021	0.450663	0.0589912
Tyw5	0.000111425	0.0843025	0.085	0.024	1	0.0589912
Mob3c	0.000266661	0.0842615	0.092	0.029	1	0.0639072
Blcap	0.000965477	0.084221	0.099	0.037	1	0.0688231
Iscu	0.0267388	0.084213	0.369	0.27	1	0.258504
Batf	0.00316209	0.0841027	0.121	0.055	1	0.0835709
Zbtb38	0.00664699	0.0840643	0.128	0.064	1	0.0884869
Phf1	0.00533906	0.0840263	0.135	0.067	1	0.0934028
Tex9	0.00747799	0.0840263	0.135	0.069	1	0.0934028
Tmed5	0.00747799	0.0840263	0.135	0.069	1	0.0934028
Tesk1	0.00878353	0.0840263	0.135	0.071	1	0.0934028
Bpgm	0.0125158	0.0839888	0.135	0.073	1	0.0962785
AY172581.9	0.0010366	0.0839795	1	1	1	1.5112
Taok2	0.0168601	0.0838791	0.156	0.091	1	0.111026
Pde2a	0.0368809	0.0838081	0.17	0.11	1	0.120858
Zc3h18	0.0243728	0.0837389	0.191	0.122	1	0.13273
Nfyb	0.0429345	0.0837049	0.191	0.129	1	0.135606
Kars	0.0362162	0.0836052	0.22	0.15	1	0.152394
Tex261	0.0306111	0.0835728	0.227	0.153	1	0.15731
Cnot1	0.0276845	0.083509	0.241	0.163	1	0.167142
Clns1a	0.0344798	0.083509	0.241	0.167	1	0.167142
Ankrd17	0.049735	0.083509	0.227	0.16	1	0.163061
Nr1h2	0.04692	0.0834776	0.241	0.171	1	0.170018
Phf14	0.0501093	0.0834776	0.241	0.172	1	0.170018
Arl8a	0.0589935	0.0834467	0.248	0.181	1	0.174933
Cbfb	0.0326821	0.083416	0.262	0.184	1	0.18189
Rtp4	0.0560799	0.083416	0.248	0.18	1	0.177809
Commd3	0.0367513	0.0832392	0.305	0.222	1	0.211385
Trir	0.0252193	0.0832164	0.624	0.496	1	0.438354
Sugt1	0.0622991	0.0831828	0.312	0.239	1	0.219177
Rpp21	0.046835	0.082918	0.383	0.296	1	0.268336
Cox8a	0.0368374	0.0828753	0.936	0.884	1	0.856319
Il12rb2	4.2425e-09	0.0828195	0.064	0.004	4.94676e-05	0.0442434
Fcrl6	3.22786e-06	0.0828195	0.043	0.003	0.0376368	0.0381225
Pias3	0.000184275	0.0827249	0.085	0.025	1	0.0589912
Zeb1	0.000184275	0.0827249	0.085	0.025	1	0.0589912
Ndufb5	0.050998	0.0827018	0.447	0.356	1	0.31258
Zfp322a	0.000584809	0.0826942	0.092	0.031	1	0.0639072
Osbpl3	0.00133295	0.0826639	0.099	0.038	1	0.0688231
LOC108348287	0.0127377	0.0826467	0.957	0.917	1	0.912161
Sarnp	0.0406996	0.082634	0.468	0.368	1	0.327328
Slc25a1	0.00321194	0.0826044	0.113	0.05	1	0.078655
Zc3h7b	0.00471677	0.0825464	0.128	0.062	1	0.0884869
Recql	0.00677204	0.0825464	0.128	0.064	1	0.0884869
LOC100910717	0.0299603	0.0825464	0.113	0.064	1	0.0844063
Zkscan3	0.00761969	0.082518	0.135	0.069	1	0.0934028
Nfs1	0.021121	0.082518	0.128	0.072	1	0.0913625
Ddx10	0.0130441	0.0824899	0.142	0.078	1	0.0983187
Atp5f1a	0.0561746	0.0824416	0.518	0.426	1	0.36749
Kdm5b	0.0145173	0.0824348	0.156	0.09	1	0.108151
Ezh1	0.0185664	0.0824348	0.156	0.092	1	0.108151
Gdi1	0.0133845	0.0824077	0.163	0.094	1	0.113067
Ptpa	0.0175191	0.082381	0.17	0.102	1	0.117982
Trim21	0.0340608	0.0823545	0.17	0.109	1	0.120858
Ints6	0.022397	0.0823284	0.184	0.115	1	0.127814
Smu1	0.0225739	0.0823026	0.191	0.121	1	0.13273
Ddb1	0.067934	0.0822772	0.184	0.129	1	0.133566
Cox6b1	0.0453336	0.082257	0.823	0.776	1	0.64418
Bles03	0.032206	0.082252	0.206	0.137	1	0.142562
Med21	0.032206	0.082252	0.206	0.137	1	0.142562
Prkrip1	0.0345884	0.0822271	0.213	0.143	1	0.147478
Unc119b	0.0551435	0.0822271	0.199	0.138	1	0.143398
Rtl8a	0.0264569	0.0821542	0.234	0.157	1	0.162226
Smc3	0.0467367	0.0820837	0.248	0.177	1	0.174933
Arf4	0.0521869	0.0817842	0.348	0.265	1	0.243757
Capn10	6.14613e-05	0.0811698	0.078	0.019	0.716639	0.0540753
Gstt2	0.000597688	0.0811286	0.092	0.031	1	0.0639072
Armc5	0.00181246	0.0811084	0.099	0.039	1	0.0688231
Cog1	0.00181246	0.0811084	0.099	0.039	1	0.0688231
LOC306766	0.00181246	0.0811084	0.099	0.039	1	0.0688231
Gpr89b	0.00502854	0.0810688	0.113	0.053	1	0.078655
Selenot	0.0115216	0.0809926	0.142	0.077	1	0.0983187
Slc25a46	0.0132777	0.0809926	0.142	0.078	1	0.0983187
LOC100363116	0.0123116	0.0809741	0.149	0.083	1	0.103235
Asl	0.0123116	0.0809741	0.149	0.083	1	0.103235
Brd9	0.0334436	0.0809741	0.142	0.086	1	0.101194
Tusc2	0.0275963	0.0809024	0.177	0.112	1	0.122898
Ebp	0.0454179	0.080885	0.177	0.118	1	0.125774
Zmiz2	0.0231281	0.0808509	0.199	0.127	1	0.137646
Sf3a3	0.0297594	0.0808509	0.199	0.13	1	0.137646
Etf1	0.0495166	0.0808175	0.206	0.142	1	0.145438
Il16	0.0420614	0.0807689	0.234	0.163	1	0.162226
Notch1	0.0474803	0.0807689	0.227	0.159	1	0.160186
Psmb3	0.0617723	0.0807689	0.723	0.658	1	0.553187
Ociad1	0.0472378	0.0807531	0.241	0.171	1	0.167142
Glrx5	0.0497897	0.0807531	0.234	0.166	1	0.165102
Cd2	0.0814521	0.0805358	0.298	0.228	1	0.226599
Ube2k	0.0379046	0.0804964	0.369	0.277	1	0.255629
Ndufa12	0.0402143	0.0804333	0.404	0.31	1	0.280208
LOC100364335	0.0605083	0.080397	0.411	0.326	1	0.290876
Rap1a	0.0435275	0.0801802	0.553	0.448	1	0.389194
Rps21	0.0351991	0.0796136	0.993	0.961	1	1.13839
Rps6ka2	1.38235e-07	0.0796064	0.064	0.007	0.00161182	0.0442434
Ube2q2l	1.38235e-07	0.0796064	0.064	0.007	0.00161182	0.0442434
Wls	1.11742e-05	0.0795958	0.071	0.013	0.130291	0.0491594
Aen	0.00120668	0.0795647	0.092	0.034	1	0.0639072
Phf21a	0.00184875	0.0795546	0.099	0.039	1	0.0688231
Armc10	0.00242942	0.0795546	0.099	0.04	1	0.0688231
Stk39	0.00677244	0.0795546	0.092	0.04	1	0.0667828
Zfp512	0.00677244	0.0795546	0.092	0.04	1	0.0667828
Fcho1	0.0041318	0.0795447	0.106	0.047	1	0.0737391
Prr3	0.0062689	0.0795348	0.113	0.054	1	0.078655
Mrpl4	0.00984716	0.0795156	0.128	0.066	1	0.0884869
Dus1l	0.0294648	0.0794968	0.135	0.08	1	0.0962785
Ptpn11	0.0477491	0.0794968	0.128	0.078	1	0.0942382
LOC100360573	0.019229	0.0794784	0.156	0.092	1	0.108151
Cpsf3	0.0216329	0.0794784	0.156	0.093	1	0.108151
Usp34	0.0344791	0.0794784	0.149	0.092	1	0.10611
Lcmt1	0.0251371	0.0794605	0.17	0.105	1	0.117982
Mtfr1l	0.0251371	0.0794605	0.17	0.105	1	0.117982
Rnf20	0.0254253	0.0794517	0.177	0.111	1	0.122898
Jun	0.00724767	0.079426	0.199	0.114	1	0.137646
Col4a3bp	0.0415532	0.079426	0.191	0.128	1	0.135606
Ppp1r11	0.0388288	0.0794093	0.213	0.144	1	0.147478
Sirt7	0.062201	0.0794012	0.213	0.151	1	0.150354
Tmed7	0.039242	0.0793772	0.241	0.168	1	0.167142
Chd6	0.0809184	0.0793693	0.234	0.174	1	0.167977
Sys1	0.0833521	0.0793616	0.248	0.187	1	0.174933
Cyp3a18	0.0089425	0.079354	0.262	0.163	1	0.18189
Tomm5	0.0408075	0.0792889	0.326	0.241	1	0.226133
Rpl30	0.0786352	0.0788406	0.78	0.672	1	0.644276
Sacm1l	0.0184991	0.0780025	0.142	0.081	1	0.101194
Rpl37a	0.00408213	0.0780025	1	0.988	1	1.3768
Rpl29	0.0110162	0.0780025	1	0.971	1	1.23809
Micos13	0.0543491	0.0780025	0.681	0.592	1	0.497811
Ube2r2	0.0655002	0.0780025	0.255	0.188	1	0.179849
Zfp68	0.0189646	0.0780025	0.128	0.071	1	0.0913625
Farsa	0.0287859	0.0780025	0.191	0.123	1	0.13273
Rnf103	0.00188569	0.0780025	0.099	0.039	1	0.0688231
Slc25a47	0.00419365	0.0780025	0.092	0.038	1	0.0667828
Slc27a1	0.00419365	0.0780025	0.092	0.038	1	0.0667828
Ppif	0.00688386	0.0780025	0.092	0.04	1	0.0667828
Tp53	0.0667516	0.0780025	0.326	0.251	1	0.229009
Smc1a	0.0773499	0.0780025	0.333	0.261	1	0.233925
Prrc2a	0.0977537	0.0780025	0.234	0.177	1	0.167977
Nfatc1	0.00715957	0.0780025	0.128	0.064	1	0.0884869
Immp1l	0.0220068	0.0780025	0.156	0.093	1	0.108151
Etfb	0.0459543	0.0780025	0.291	0.212	1	0.204429
Acadl	0.0500905	0.0780025	0.298	0.219	1	0.209345
Ccdc124	0.0600636	0.0780025	0.298	0.224	1	0.206469
Smim15	0.0753959	0.0780025	0.262	0.197	1	0.184765
Kras	0.0842339	0.0780025	0.348	0.275	1	0.246632
RGD1309350	0.00390709	0.0780025	0.085	0.034	1	0.0618669
Eif1b	0.0471764	0.0780025	0.383	0.293	1	0.265461
RT1-M3-1	0.039934	0.0780025	0.234	0.162	1	0.162226
Psmc1	0.0433395	0.0780025	0.206	0.14	1	0.142562
Ramac	0.0686764	0.0780025	0.227	0.165	1	0.160186
Phf20l1	0.00521715	0.0780025	0.113	0.053	1	0.078655
Bcl2l1	0.0147495	0.0780025	0.106	0.054	1	0.0766147
Txnl4a	0.0676334	0.0780025	0.312	0.239	1	0.219177
Mkks	0.0686117	0.0780025	0.291	0.221	1	0.201553
Mcm3ap	0.0180298	0.0780025	0.142	0.081	1	0.0983187
Uhrf1bp1l	0.0260388	0.0780025	0.135	0.078	1	0.0962785
AABR07053687.1	0.0531946	0.0780025	0.255	0.185	1	0.176974
Psme2	0.138684	0.0770254	0.645	0.597	1	0.486774
Fmnl1	0.0901428	0.0767825	0.376	0.302	1	0.269172
Cops9	0.149342	0.07677	0.355	0.298	1	0.257299
Bptf	0.0453148	0.076682	0.284	0.205	1	0.199513
Rbbp6	0.045476	0.0766523	0.255	0.181	1	0.179849
Ppp4r3a	0.0324526	0.0766133	0.227	0.153	1	0.15731
Rap2c	0.0234332	0.076546	0.17	0.104	1	0.117982
Sult1a1	0.0548499	0.076546	0.156	0.102	1	0.113902
Ppan	0.0578994	0.076546	0.163	0.109	1	0.115942
Med13	0.025616	0.0765371	0.163	0.1	1	0.113067
Snx27	0.0440024	0.0765371	0.156	0.1	1	0.111026
Ap4s1	0.0216931	0.076519	0.149	0.087	1	0.103235
Arl5c	0.0342506	0.0765098	0.135	0.081	1	0.0962785
Sec22b	0.0130389	0.0765005	0.135	0.073	1	0.0934028
Rbm6	0.0376489	0.0765005	0.128	0.076	1	0.0913625
Bag5	0.011969	0.076491	0.128	0.067	1	0.0884869
Flt3lg	0.0139735	0.076491	0.128	0.068	1	0.0884869
Ccdc125	0.00950416	0.0764718	0.113	0.056	1	0.078655
Sh3tc1	0.0130631	0.076462	0.099	0.048	1	0.0716988
Wdr46	0.00327285	0.0764521	0.099	0.041	1	0.0688231
Haus4	0.00419504	0.0764521	0.099	0.043	1	0.0688231
Ndufaf4	0.000469853	0.0764318	0.085	0.027	1	0.0589912
Cenpm	0.00103122	0.0764318	0.085	0.029	1	0.0589912
Snap47	0.00103122	0.0764318	0.085	0.029	1	0.0589912
Snx14	0.000197542	0.0764215	0.078	0.021	1	0.0540753
Dynlrb1	0.0768737	0.0757034	0.468	0.384	1	0.330203
Ndufs4	0.0986599	0.0754468	0.326	0.26	1	0.229009
Commd1	0.0904304	0.0753913	0.298	0.232	1	0.209345
Puf60	0.0979258	0.075377	0.291	0.227	1	0.204429
LOC288913	0.0667092	0.0753626	0.284	0.213	1	0.199513
U2surp	0.0608084	0.0752881	0.248	0.18	1	0.174933
Psmd8	0.0559258	0.0752727	0.241	0.172	1	0.170018
Zbtb7a	0.0782156	0.0752571	0.234	0.172	1	0.165102
Snrnp25	0.0666122	0.0752414	0.227	0.163	1	0.160186
Ptpra	0.11391	0.0752414	0.22	0.167	1	0.158145
Surf4	0.0298335	0.0751765	0.206	0.134	1	0.142562
Tox4	0.0379461	0.0751598	0.199	0.132	1	0.137646
Hdgf	0.0592174	0.0751598	0.191	0.132	1	0.135606
Taf12	0.0388987	0.0751429	0.191	0.127	1	0.13273
Fam173a	0.0460174	0.0751429	0.191	0.129	1	0.13273
Med28	0.0297536	0.0751258	0.184	0.118	1	0.127814
Tmem156	0.0622078	0.0751258	0.177	0.121	1	0.125774
Hdgfl2	0.064099	0.0750909	0.163	0.11	1	0.115942
Ube2g2	0.0289838	0.0750732	0.163	0.101	1	0.113067
Srp54a	0.0163311	0.0750187	0.142	0.08	1	0.0983187
Rnf6	0.0230934	0.075	0.135	0.077	1	0.0934028
Bfar	0.0293481	0.075	0.128	0.074	1	0.0913625
Pctp	0.00742852	0.0749812	0.128	0.064	1	0.0884869
Focad	0.0121762	0.0749812	0.128	0.067	1	0.0884869
Dpp9	0.0190789	0.0749812	0.128	0.071	1	0.0884869
LOC103690175	0.0109744	0.0749621	0.121	0.062	1	0.0835709
Elp2	0.0115667	0.0749427	0.113	0.057	1	0.078655
Fam160b2	0.00673761	0.0749231	0.106	0.049	1	0.0737391
Prdx5	0.0782996	0.0749231	0.589	0.488	1	0.435944
Yipf2	0.00235783	0.0748832	0.092	0.036	1	0.0639072
Camk2n1	0.00312689	0.0748832	0.092	0.037	1	0.0639072
Rp9	0.000329399	0.0748422	0.078	0.022	1	0.0540753
Ago4	0.000101915	0.0748213	0.071	0.017	1	0.0491594
Mob1a	0.126689	0.0745051	0.433	0.367	1	0.311375
Cnpy2	0.084782	0.0744708	0.44	0.361	1	0.307664
Ssr2	0.10584	0.074308	0.369	0.3	1	0.26138
Stub1	0.121798	0.0740875	0.291	0.232	1	0.207305
Ctdnep1	0.0864948	0.0740661	0.291	0.224	1	0.204429
Arhgap15	0.0808064	0.0740445	0.284	0.216	1	0.199513
Psmd11	0.0962683	0.0739557	0.248	0.188	1	0.177809
Rpl11	0.00596625	0.0739405	1	0.976	1	1.31721
Nop58	0.0507736	0.0739098	0.248	0.177	1	0.172058
Ube2v2	0.0603669	0.0738628	0.234	0.168	1	0.162226
Snw1	0.0722054	0.0738628	0.227	0.165	1	0.160186
Ep400	0.0522611	0.0737903	0.213	0.148	1	0.147478
Pcbd2	0.0460174	0.0737152	0.191	0.129	1	0.13273
Tlk2	0.0252672	0.0735566	0.149	0.088	1	0.103235
Ndufaf3	0.0448707	0.0735566	0.142	0.088	1	0.101194
Gabpa	0.0276088	0.073529	0.142	0.084	1	0.0983187
Kdm3b	0.0443551	0.073529	0.135	0.083	1	0.0962785
Cdc37l1	0.0205582	0.0735011	0.135	0.076	1	0.0934028
Stk16	0.0205582	0.0735011	0.135	0.076	1	0.0934028
Plpp6	0.0266748	0.0735011	0.135	0.078	1	0.0934028
Orai3	0.0117582	0.0734152	0.113	0.057	1	0.078655
Sipa1l1	0.0102198	0.0733859	0.106	0.052	1	0.0737391
Lats1	0.00550704	0.0733561	0.099	0.044	1	0.0688231
Gopc	0.00690437	0.0733561	0.099	0.045	1	0.0688231
Irs2	0.00240241	0.073326	0.092	0.036	1	0.0639072
Srsf12	0.00416272	0.073326	0.092	0.038	1	0.0639072
Msrb2	0.00416272	0.073326	0.092	0.038	1	0.0639072
Thumpd2	0.000530438	0.0732646	0.078	0.024	1	0.0540753
H2afz	0.000811151	0.0732646	0.078	0.025	1	0.0540753
Tecpr1	0.000811151	0.0732646	0.078	0.025	1	0.0540753
Slc4a11	1.54819e-05	0.0732015	0.064	0.011	0.180518	0.0442434
Pfkp	1.54819e-05	0.0732015	0.064	0.011	0.180518	0.0442434
Cnp	0.073614	0.0729757	0.34	0.263	1	0.241716
Sdf4	0.114764	0.0729757	0.34	0.275	1	0.241716
Gatd3a	0.0728336	0.0729226	0.34	0.264	1	0.235965
Rps17	0.0400645	0.0728956	0.993	0.954	1	1.0807
Ahsa1	0.0817426	0.0728684	0.319	0.247	1	0.224093
Ptpn6	0.114865	0.0727391	0.553	0.469	1	0.408489
Setd2	0.124604	0.0725788	0.241	0.187	1	0.172893
Rbbp4	0.0642943	0.0724215	0.22	0.157	1	0.152394
Ddx23	0.0845747	0.0723889	0.206	0.149	1	0.145438
Dpf2	0.133995	0.0723559	0.191	0.144	1	0.138482
Triap1	0.0470318	0.0723226	0.199	0.134	1	0.137646
Kxd1	0.0668981	0.0723226	0.191	0.133	1	0.135606
Bnip3l	0.0905156	0.072234	0.447	0.365	1	0.321207
Brd8	0.0528326	0.0722202	0.177	0.119	1	0.122898
Arl6ip4	0.0446711	0.0721498	0.163	0.105	1	0.113067
Zfp131	0.0328175	0.072114	0.156	0.096	1	0.108151
Topors	0.0446421	0.072114	0.156	0.1	1	0.108151
Phf8	0.0322688	0.0720777	0.149	0.091	1	0.103235
Fip1l1	0.0400747	0.0720777	0.149	0.093	1	0.103235
Spty2d1	0.0280468	0.072041	0.142	0.084	1	0.0983187
Cmtr1	0.0182415	0.0720038	0.135	0.075	1	0.0934028
AABR07068351.1	0.0226532	0.0719661	0.128	0.072	1	0.0884869
Abhd16a	0.0226532	0.0719661	0.128	0.072	1	0.0884869
Pcid2	0.0259412	0.0719661	0.128	0.073	1	0.0884869
Slc39a3	0.0380947	0.0719661	0.121	0.071	1	0.0864466
Zmat5	0.0380947	0.0719661	0.121	0.071	1	0.0864466
Sergef	0.0487298	0.0719661	0.121	0.073	1	0.0864466
Fbxo8	0.0157056	0.071928	0.121	0.064	1	0.0835709
Rpp14	0.0238731	0.071928	0.113	0.062	1	0.0815306
Atp11b	0.0319006	0.071928	0.113	0.064	1	0.0815306
Dcaf5	0.0119524	0.0718894	0.113	0.057	1	0.078655
Galm	0.014199	0.0718894	0.113	0.058	1	0.078655
Lrwd1	0.00697436	0.0718503	0.106	0.049	1	0.0737391
Sf3a2	0.0125323	0.0718503	0.106	0.053	1	0.0737391
Terf2ip	0.0125323	0.0718503	0.106	0.053	1	0.0737391
Mgat4b	0.0164968	0.0718503	0.099	0.049	1	0.0716988
Tmem129	0.00702116	0.0718107	0.099	0.045	1	0.0688231
Hsf1	0.00871389	0.0718107	0.099	0.046	1	0.0688231
Fbxl12	0.00324202	0.0717706	0.092	0.037	1	0.0639072
Dusp5	0.0029356	0.0717299	0.085	0.032	1	0.0589912
Hbegf	0.000333098	0.071647	0.071	0.019	1	0.0491594
Ube2s	0.0556131	0.0716217	0.333	0.251	1	0.231049
Ffar4	3.71241e-05	0.0716047	0.064	0.012	0.432867	0.0442434
Nck2	3.71241e-05	0.0716047	0.064	0.012	0.432867	0.0442434
Ppp3cc	3.71241e-05	0.0716047	0.064	0.012	0.432867	0.0442434
Rpl7	0.0109195	0.0715926	1	0.975	1	1.30218
Aldh5a1	4.15918e-07	0.0715619	0.057	0.006	0.00484961	0.0393275
Cdk11b	0.143866	0.0715185	0.298	0.242	1	0.212221
Rbck1	0.162852	0.0714478	0.277	0.225	1	0.200348
Actn4	0.0540461	0.0714118	0.291	0.214	1	0.201553
Ndufa3	0.0880982	0.0714118	0.284	0.217	1	0.199513
Sap18	0.1032	0.0713079	0.496	0.419	1	0.355618
Brd7	0.0597623	0.0711877	0.248	0.179	1	0.172058
Srp14	0.0512399	0.0711208	0.695	0.585	1	0.49614
Ubxn6	0.0908969	0.0710698	0.22	0.162	1	0.15527
Rps10l1	0.11287	0.0710575	0.993	0.96	1	1.14127
Ppp4c	0.0570203	0.0710296	0.22	0.155	1	0.152394
Cops5	0.104024	0.0709889	0.206	0.152	1	0.145438
Zcchc7	0.0409439	0.070864	0.191	0.127	1	0.13273
Eci1	0.0409439	0.070864	0.191	0.127	1	0.13273
Usp7	0.0567492	0.070864	0.191	0.131	1	0.13273
Cct3	0.0773277	0.0707709	0.411	0.329	1	0.285124
Set	0.0498255	0.0706903	0.163	0.106	1	0.113067
Dnmt1	0.0498255	0.0706903	0.163	0.106	1	0.113067
Birc2	0.0327783	0.0706003	0.149	0.091	1	0.103235
Scfd1	0.0359427	0.0705544	0.142	0.086	1	0.0983187
Tssc4	0.0565659	0.0705544	0.135	0.085	1	0.0962785
Mrpl34	0.0766174	0.0705467	0.369	0.29	1	0.255629
Unc45a	0.0263378	0.070461	0.128	0.073	1	0.0884869
Carnmt1	0.0263378	0.070461	0.128	0.073	1	0.0884869
Ndufa2	0.110095	0.0704065	0.525	0.446	1	0.381033
Prex1	0.0199789	0.0703651	0.113	0.06	1	0.078655
Polr3f	0.0152438	0.0703163	0.106	0.054	1	0.0737391
Hist1h1d	0.0108868	0.0702669	0.099	0.047	1	0.0688231
Atg16l1	0.00431046	0.0702168	0.092	0.038	1	0.0639072
Dennd1b	0.00244585	0.0700625	0.064	0.02	1	0.0471191
P4ha2	0.00244585	0.0700625	0.064	0.02	1	0.0471191
Copb1	0.160831	0.0700097	0.262	0.212	1	0.187641
Zbtb8os	0.0884003	0.0699652	0.27	0.205	1	0.186806
Ptpn5	2.44414e-11	0.069902	0.05	0	2.84986e-07	0.0344116
Mgmt	0.0866425	0.0698286	0.248	0.186	1	0.172058
Dock8	0.146851	0.0697753	0.418	0.355	1	0.301543
Ccs	0.0858127	0.0697349	0.227	0.167	1	0.160186
Ttc1	0.14219	0.0697349	0.22	0.17	1	0.158145
Mcrip1	0.0981806	0.069491	0.191	0.139	1	0.135606
Syncrip	0.104931	0.069491	0.191	0.14	1	0.135606
Gcc2	0.117633	0.069491	0.184	0.135	1	0.133566
Safb	0.0815446	0.0694405	0.184	0.13	1	0.13069
Mx1	0.092488	0.0693967	0.369	0.293	1	0.26138
Ccdc25	0.0496298	0.0693894	0.184	0.123	1	0.127814
Ppp2r2a	0.0584821	0.0693894	0.184	0.125	1	0.127814
Ubl4a	0.0500321	0.0693377	0.177	0.118	1	0.122898
Uimc1	0.059254	0.0693377	0.177	0.12	1	0.122898
Mrpl57	0.0914647	0.0693078	0.369	0.295	1	0.255629
Tbc1d10b	0.0460071	0.0692853	0.17	0.111	1	0.117982
Ist1	0.0550034	0.0692853	0.17	0.113	1	0.117982
Nxf1	0.0570062	0.0692853	0.163	0.108	1	0.115942
Atg12	0.0460066	0.0691787	0.156	0.1	1	0.108151
Hspa13	0.050695	0.0691787	0.156	0.101	1	0.108151
Syf2	0.0833221	0.0691651	0.525	0.436	1	0.369531
Ppp2r5e	0.0332944	0.0691244	0.149	0.091	1	0.103235
Med30	0.0371328	0.0691244	0.149	0.092	1	0.103235
Nsun2	0.0766799	0.0691244	0.142	0.094	1	0.101194
Tmem50a	0.12044	0.0689997	0.489	0.411	1	0.346991
Fam241b	0.030473	0.0689574	0.128	0.074	1	0.0884869
Mxd1	0.00973815	0.0689003	0.121	0.06	1	0.0835709
Prpsap2	0.02532	0.0689003	0.121	0.067	1	0.0835709
Matk	0.0487663	0.0689003	0.113	0.067	1	0.0815306
Prkaa1	0.0202823	0.0688425	0.113	0.06	1	0.078655
Impdh1	0.0236568	0.0688425	0.113	0.062	1	0.078655
Ttc32	0.0183992	0.068784	0.106	0.055	1	0.0737391
Trip12	0.105454	0.068784	0.284	0.221	1	0.199513
Abcd1	0.00719611	0.0686646	0.092	0.04	1	0.0639072
Tfb2m	0.0224923	0.0686646	0.085	0.041	1	0.0618669
Pcbp4	0.00407483	0.0686038	0.085	0.034	1	0.0589912
Eif2s1	0.0878826	0.0685775	0.262	0.198	1	0.18189
Zfp810	0.00632185	0.0685422	0.071	0.027	1	0.052035
Pdcd4	0.0816818	0.0685298	0.695	0.576	1	0.522021
Ccng2	0.200554	0.0685244	0.234	0.19	1	0.170853
Eme2	0.000573902	0.0684797	0.071	0.02	1	0.0491594
Srp19	0.0741917	0.0684707	0.248	0.183	1	0.172058
Ptbp1	0.0855994	0.0684165	0.241	0.179	1	0.167142
Cmtm6	0.0520459	0.0683616	0.227	0.158	1	0.160186
Smndc1	0.0930672	0.0680773	0.191	0.138	1	0.135606
Usp14	0.0541519	0.0680184	0.191	0.13	1	0.13273
Eif4a2	0.110978	0.0678605	0.326	0.26	1	0.231884
Ccdc59	0.0662025	0.0678375	0.17	0.115	1	0.117982
Mpnd	0.0896845	0.0677758	0.156	0.108	1	0.111026
Ppie	0.0464817	0.06765	0.149	0.094	1	0.103235
Larp7	0.041379	0.0675859	0.142	0.087	1	0.0983187
Slc35a4	0.0361761	0.067521	0.135	0.081	1	0.0934028
Gtf3c6	0.057659	0.067521	0.128	0.08	1	0.0913625
Zfp513	0.0205895	0.0673215	0.113	0.06	1	0.078655
Polr2a	0.106538	0.067296	0.27	0.208	1	0.186806
Aars	0.0131394	0.0672533	0.106	0.053	1	0.0737391
Dcaf8	0.0186749	0.0672533	0.106	0.055	1	0.0737391
Pcmt1	0.0112339	0.0671842	0.099	0.047	1	0.0688231
Zrsr1	0.0112339	0.0671842	0.099	0.047	1	0.0688231
Zfp608	0.0165196	0.0671842	0.099	0.049	1	0.0688231
Dnajb11	0.0655468	0.0671755	0.255	0.186	1	0.176974
Glmp	0.100012	0.0671142	0.248	0.188	1	0.172058
Zranb1	0.00731376	0.0671142	0.092	0.04	1	0.0639072
Dnajb2	0.0227891	0.0671142	0.085	0.041	1	0.0618669
Tp53i11	0.00414474	0.0670433	0.085	0.034	1	0.0589912
Smg6	0.00546477	0.0670433	0.085	0.035	1	0.0589912
Pgpep1	0.0071028	0.0670433	0.085	0.036	1	0.0589912
Cbx7	0.00188506	0.0669715	0.078	0.027	1	0.0540753
Kat6b	0.00188506	0.0669715	0.078	0.027	1	0.0540753
Traf3ip2	0.00266665	0.0669715	0.078	0.028	1	0.0540753
Tapbpl	0.00369465	0.0669715	0.078	0.029	1	0.0540753
Tmem9	0.00143118	0.0668987	0.071	0.022	1	0.0491594
LOC103693430	0.101439	0.0668906	0.369	0.296	1	0.258504
Zfp512b	8.35166e-05	0.066825	0.064	0.013	0.973804	0.0442434
Ciao2a	0.110106	0.0667753	0.362	0.292	1	0.250713
Neu3	1.96434e-05	0.0667502	0.057	0.009	0.229042	0.0393275
Dusp16	1.96434e-05	0.0667502	0.057	0.009	0.229042	0.0393275
Ifi44	0.0667892	0.0667314	0.206	0.144	1	0.142562
Golga7b	1.05723e-09	0.0666745	0.05	0.001	1.23273e-05	0.0344116
Chst11	1.82223e-08	0.0666745	0.05	0.002	0.000212472	0.0344116
Chtop	0.0861264	0.0665977	0.191	0.137	1	0.13273
Mrps35	0.110911	0.0665977	0.184	0.134	1	0.13069
Timm29	0.112053	0.0663912	0.163	0.116	1	0.115942
Chchd1	0.106715	0.0662891	0.305	0.24	1	0.211385
Adam19	0.0573583	0.0662493	0.156	0.102	1	0.108151
Pdap1	0.0840405	0.0661609	0.291	0.222	1	0.201553
Arl3	0.0519167	0.0661039	0.142	0.09	1	0.0983187
Lrrc41	0.0412259	0.0660299	0.135	0.082	1	0.0934028
Rwdd4	0.0797634	0.0660299	0.128	0.083	1	0.0913625
Tardbp	0.0879583	0.0660299	0.128	0.084	1	0.0913625
Mdh1	0.107493	0.0660299	0.411	0.337	1	0.288
Vps26c	0.0356007	0.0659549	0.128	0.075	1	0.0884869
Commd10	0.045295	0.0659549	0.128	0.077	1	0.0884869
Cdkn2c	0.0440565	0.065879	0.113	0.066	1	0.0815306
Scamp4	0.0714301	0.065879	0.113	0.071	1	0.0815306
Pgls	0.156091	0.065865	0.496	0.431	1	0.361369
St3gal5	0.10405	0.0658278	0.255	0.195	1	0.176974
AABR07006860.1	0.0209007	0.0658021	0.113	0.06	1	0.078655
Parn	0.0282393	0.0658021	0.113	0.063	1	0.078655
Bcat2	0.0325711	0.0658021	0.113	0.064	1	0.078655
Cep164	0.0325711	0.0658021	0.113	0.064	1	0.078655
Smg7	0.0460909	0.0657242	0.099	0.056	1	0.0716988
Fbxo3	0.0138872	0.0656453	0.099	0.048	1	0.0688231
Dcp1b	0.0167645	0.0656453	0.099	0.049	1	0.0688231
Tada1	0.0167645	0.0656453	0.099	0.049	1	0.0688231
Rfx1	0.0167645	0.0656453	0.099	0.049	1	0.0688231
Ice1	0.0200828	0.0656453	0.099	0.05	1	0.0688231
Nod1	0.0200828	0.0656453	0.099	0.05	1	0.0688231
Nipsnap1	0.00454067	0.0655654	0.092	0.038	1	0.0639072
Abcb11	0.00584419	0.0655654	0.092	0.039	1	0.0639072
Sft2d2	0.00934893	0.0655654	0.092	0.041	1	0.0639072
Vasp	0.107705	0.0655214	0.475	0.394	1	0.337995
Haao	0.00421569	0.0654845	0.085	0.034	1	0.0589912
Cfap410	0.00924891	0.0654845	0.085	0.037	1	0.0589912
Dmac1	0.0959777	0.0654754	0.22	0.162	1	0.152394
Plcg2	0.00375692	0.0654025	0.078	0.029	1	0.0540753
Nup37	0.00510302	0.0654025	0.078	0.03	1	0.0540753
Sri	0.134021	0.0653422	0.454	0.383	1	0.323247
Apob	0.141528	0.0653422	0.376	0.309	1	0.300804
Gins2	0.00145745	0.0653194	0.071	0.022	1	0.0491594
Il10ra	0.0021725	0.0653194	0.071	0.024	1	0.0491594
Tmem254	0.0913774	0.065254	0.199	0.143	1	0.137646
Tnfrsf25	0.000323953	0.0652352	0.064	0.016	1	0.0442434
Timm8b	0.104601	0.0652012	0.319	0.251	1	0.224093
Rad23b	0.0703747	0.0651785	0.191	0.133	1	0.13273
Rpp40	0.128088	0.0651785	0.184	0.137	1	0.13069
Gpsm1	5.20215e-05	0.0651499	0.057	0.01	0.606571	0.0393275
Hspa2	5.20215e-05	0.0651499	0.057	0.01	0.606571	0.0393275
Ubxn4	0.0937953	0.0651327	0.319	0.249	1	0.221217
Wapl	0.102288	0.0651327	0.319	0.251	1	0.221217
Tacc3	0.0831615	0.065102	0.184	0.13	1	0.127814
Nat9	0.0831615	0.065102	0.184	0.13	1	0.127814
Gfi1	1.83156e-07	0.0650635	0.05	0.003	0.0021356	0.0344116
Elmsan1	0.0626839	0.0649464	0.17	0.114	1	0.117982
Rab18	0.0654858	0.0648671	0.156	0.103	1	0.111026
Ppil3	0.0750568	0.0648671	0.163	0.111	1	0.113067
Borcs6	0.125335	0.0648671	0.156	0.112	1	0.111026
Jpt1	0.102196	0.0648614	0.723	0.63	1	0.535933
Pum2	0.111019	0.0648381	0.404	0.329	1	0.28596
Gorasp2	0.0637662	0.0647869	0.156	0.103	1	0.108151
Tbrg1	0.0697254	0.0647869	0.156	0.104	1	0.108151
Dph1	0.0951826	0.0647057	0.142	0.096	1	0.101194
Vamp4	0.0474295	0.0646235	0.142	0.088	1	0.0983187
Trim34	0.0418193	0.0645403	0.135	0.082	1	0.0934028
Rad17	0.0580398	0.0645403	0.135	0.085	1	0.0934028
Arcn1	0.0853432	0.0644814	0.255	0.19	1	0.176974
Sh3bp2	0.0808951	0.064456	0.121	0.077	1	0.0864466
Mtdh	0.173218	0.0644328	0.362	0.305	1	0.256464
Cnot11	0.0447609	0.0643706	0.121	0.072	1	0.0835709
Crot	0.0153697	0.0642842	0.113	0.058	1	0.078655
Naa16	0.0378912	0.0642842	0.113	0.065	1	0.078655
Eif2b4	0.030994	0.0641967	0.106	0.058	1	0.0737391
Cant1	0.030994	0.0641967	0.106	0.058	1	0.0737391
Smim26	0.100633	0.0641702	0.227	0.169	1	0.15731
Arl6ip1	0.161606	0.0641485	0.326	0.269	1	0.23476
Eif4b	0.117486	0.0641303	0.454	0.377	1	0.320371
Pcif1	0.0242153	0.0641081	0.099	0.052	1	0.0688231
Sec11a	0.118602	0.0640633	0.454	0.38	1	0.317496
Selenoo	0.0116357	0.0640183	0.092	0.043	1	0.0639072
Tp53rk	0.0403468	0.0640183	0.085	0.045	1	0.0618669
Paip1	0.126016	0.0640092	0.206	0.155	1	0.145438
Ghitm	0.0983369	0.0640018	0.333	0.262	1	0.231049
Cuedc1	0.0118809	0.0639273	0.085	0.038	1	0.0589912
Ddx3	0.102463	0.0638444	0.191	0.139	1	0.135606
Coq10a	0.00320374	0.0637418	0.071	0.025	1	0.0491594
Prelid2	0.0109056	0.0637418	0.064	0.025	1	0.0471191
Rab35	0.0973479	0.0636757	0.184	0.132	1	0.127814
Srcap	0.000583081	0.0636472	0.064	0.017	1	0.0442434
C2cd2l	0.000583081	0.0636472	0.064	0.017	1	0.0442434
Specc1	0.000979663	0.0636472	0.064	0.018	1	0.0442434
Dynlt3	0.057955	0.0635899	0.177	0.119	1	0.122898
Pcbp2	0.0798175	0.0635899	0.177	0.123	1	0.122898
Tnk2	5.32663e-05	0.0635514	0.057	0.01	0.621086	0.0393275
Reep3	0.075016	0.0635029	0.17	0.116	1	0.117982
Mtmr3	0.0963504	0.0632358	0.142	0.096	1	0.101194
Tsnax	0.123561	0.0632358	0.142	0.1	1	0.101194
Trim8	0.104996	0.0630522	0.248	0.188	1	0.172058
Nelfb	0.0474514	0.0630522	0.135	0.083	1	0.0934028
Sept6	0.108073	0.0629672	0.241	0.183	1	0.167142
Hps1	0.04655	0.0629586	0.128	0.077	1	0.0884869
Emc3	0.0521917	0.0629586	0.128	0.078	1	0.0884869
Cpsf7	0.0352094	0.0628639	0.121	0.069	1	0.0835709
Arfgap2	0.0352094	0.0628639	0.121	0.069	1	0.0835709
Zyx	0.110008	0.0628345	0.426	0.349	1	0.306459
Lysmd3	0.0247168	0.062768	0.113	0.062	1	0.078655
Mau2	0.0290518	0.062768	0.113	0.063	1	0.078655
Prmt2	0.038404	0.062768	0.113	0.065	1	0.078655
Mta2	0.111428	0.0627063	0.22	0.165	1	0.152394
Psmd5	0.0269707	0.0626709	0.106	0.057	1	0.0737391
Bckdha	0.0620694	0.0626709	0.099	0.058	1	0.0716988
Eipr1	0.0206626	0.0625725	0.099	0.05	1	0.0688231
Yae1	0.0206626	0.0625725	0.099	0.05	1	0.0688231
Rpl35	0.0642419	0.0624895	0.993	0.975	1	1.36056
Inpp4b	0.0120557	0.0623719	0.085	0.038	1	0.0589912
Nfkbid	0.00920901	0.0622696	0.078	0.032	1	0.0540753
Gpr160	0.00920901	0.0622696	0.078	0.032	1	0.0540753
Gtf2h3	0.00920901	0.0622696	0.078	0.032	1	0.0540753
Rps11	0.039117	0.0622064	1	0.978	1	1.3457
Uhmk1	0.00460183	0.062166	0.071	0.026	1	0.0491594
Cbx8	0.00460183	0.062166	0.071	0.026	1	0.0491594
LOC500956	0.0148487	0.062166	0.064	0.026	1	0.0471191
AABR07053749.2	0.0868588	0.0621486	0.284	0.215	1	0.196637
Tm2d2	0.103468	0.062061	0.17	0.121	1	0.117982
Khdrbs1	0.174499	0.062061	0.27	0.218	1	0.189681
Slc35d2	0.000594538	0.062061	0.064	0.017	1	0.0442434
Dnajc12	0.000594538	0.062061	0.064	0.017	1	0.0442434
Cptp	0.00160495	0.062061	0.064	0.019	1	0.0442434
Prkch	0.00160495	0.062061	0.064	0.019	1	0.0442434
Tmem218	0.00160495	0.062061	0.064	0.019	1	0.0442434
Ppm1f	0.00160495	0.062061	0.064	0.019	1	0.0442434
Paf1	0.0771603	0.0619643	0.163	0.111	1	0.113067
Ephb6	0.000265004	0.0619546	0.057	0.012	1	0.0393275
Cacng4	0.000265004	0.0619546	0.057	0.012	1	0.0393275
Txnl1	0.0991919	0.0618828	0.262	0.199	1	0.18189
Crybg2	1.24097e-06	0.0618467	0.05	0.004	0.0144697	0.0344116
Gdpd5	5.75378e-06	0.0618467	0.05	0.006	0.0670891	0.0344116
Tnfrsf9	5.75378e-06	0.0618467	0.05	0.006	0.0670891	0.0344116
Hap1	5.75378e-06	0.0618467	0.05	0.006	0.0670891	0.0344116
Xrn1	0.115316	0.0617674	0.142	0.099	1	0.101194
Dnajc8	0.141163	0.0617532	0.447	0.376	1	0.315455
Fbxw2	0.0856352	0.0617007	0.248	0.184	1	0.172058
Rbm42	0.149745	0.0616081	0.234	0.183	1	0.165102
Pmvk	0.0430268	0.0615656	0.135	0.082	1	0.0934028
Rreb1	0.0536361	0.0615656	0.135	0.084	1	0.0934028
Gcdh	0.0366348	0.0614628	0.128	0.075	1	0.0884869
AABR07032135.1	0.047188	0.0614628	0.128	0.077	1	0.0884869
Ndufb4	0.0922297	0.0614196	0.227	0.167	1	0.15731
Aldh9a1	0.120445	0.0614196	0.22	0.166	1	0.15527
Rbm8a	0.140207	0.0614005	0.511	0.438	1	0.362574
Khk	0.0236602	0.0613588	0.121	0.066	1	0.0835709
Plekha1	0.05826	0.0613588	0.121	0.074	1	0.0835709
Hdhd2	0.05826	0.0613588	0.121	0.074	1	0.0835709
Ptpn18	0.139718	0.0612941	0.312	0.251	1	0.219177
Tmem87a	0.0444186	0.0612534	0.113	0.066	1	0.078655
Mta1	0.0646681	0.0612534	0.106	0.064	1	0.0766147
Ubr4	0.0799829	0.0612268	0.213	0.152	1	0.147478
Tbc1d15	0.091041	0.0612268	0.213	0.155	1	0.147478
Eif3f	0.14149	0.0611681	0.83	0.718	1	0.649931
Pigq	0.0368758	0.0611466	0.106	0.059	1	0.0737391
Gak	0.0762964	0.0611287	0.206	0.146	1	0.142562
Dnttip2	0.15	0.0611287	0.199	0.151	1	0.140522
Cox18	0.0209578	0.0610385	0.099	0.05	1	0.0688231
AABR07054469.1	0.0220724	0.060929	0.092	0.046	1	0.0639072
Cog6	0.0264548	0.060929	0.092	0.047	1	0.0639072
Sp2	0.0264548	0.060929	0.092	0.047	1	0.0639072
Plpbp	0.0264548	0.060929	0.092	0.047	1	0.0639072
Mkrn2	0.0569541	0.060929	0.085	0.047	1	0.0618669
Usp48	0.122549	0.0608274	0.184	0.135	1	0.127814
Dda1	0.155586	0.0608274	0.177	0.133	1	0.125774
Trappc2	0.0152822	0.0608181	0.085	0.039	1	0.0589912
Slfn13	0.0188855	0.0608181	0.085	0.04	1	0.0589912
Cfdp1	0.142375	0.0607404	0.27	0.213	1	0.189681
Cd164l2	0.0120649	0.0607057	0.078	0.034	1	0.0540753
Cep120	0.0120649	0.0607057	0.078	0.034	1	0.0540753
Mcfd2	0.0601802	0.0606204	0.17	0.113	1	0.117982
Dyrk1b	0.00645334	0.0605918	0.071	0.027	1	0.0491594
Mtmr12	0.00645334	0.0605918	0.071	0.027	1	0.0491594
Crnkl1	0.00645334	0.0605918	0.071	0.027	1	0.0491594
Cars2	0.00645334	0.0605918	0.071	0.027	1	0.0491594
Zfp358	0.00645334	0.0605918	0.071	0.027	1	0.0491594
Ndufb11	0.235585	0.0605151	0.638	0.601	1	0.485569
Pank2	0.0993799	0.0605151	0.163	0.114	1	0.113067
Spindoc	0.00163309	0.0604765	0.064	0.019	1	0.0442434
Ppp1r3b	0.00176776	0.0604765	0.057	0.016	1	0.0422031
Ptger2	0.00252682	0.0604765	0.064	0.02	1	0.0442434
AABR07026112.1	0.00252682	0.0604765	0.064	0.02	1	0.0442434
Gps1	0.0861772	0.0604085	0.156	0.106	1	0.108151
Cdk13	0.0861772	0.0604085	0.156	0.106	1	0.108151
Atp10a	0.000526251	0.0603596	0.057	0.013	1	0.0393275
Gramd1b	0.000526251	0.0603596	0.057	0.013	1	0.0393275
Psmd1	0.114291	0.0603505	0.248	0.189	1	0.172058
Ogfr	0.178015	0.0603505	0.241	0.193	1	0.170018
AABR07049755.1	0.0873822	0.0603005	0.149	0.101	1	0.103235
AABR07071905.1	0.126409	0.0603005	0.142	0.1	1	0.101194
Bspry	2.15112e-05	0.0602411	0.05	0.007	0.250821	0.0344116
Phlda3	2.15112e-05	0.0602411	0.05	0.007	0.250821	0.0344116
Cdhr1	2.15112e-05	0.0602411	0.05	0.007	0.250821	0.0344116
Cnot4	0.0736593	0.0601912	0.142	0.093	1	0.0983187
AABR07068272.1	0.0833434	0.0601912	0.135	0.088	1	0.0962785
Rbm17	0.108549	0.0601488	0.234	0.176	1	0.162226
Tsta3	0.121155	0.0601488	0.234	0.178	1	0.162226
Ffar2	6.48227e-10	0.060121	0.043	0	7.55832e-06	0.0294956
Ccdc174	0.0543685	0.0600806	0.135	0.084	1	0.0934028
Mcm6	0.0738995	0.0600806	0.135	0.087	1	0.0934028
Ercc3	0.0666156	0.0599686	0.128	0.081	1	0.0884869
Ext2	0.10224	0.0599686	0.121	0.08	1	0.0864466
Ctdp1	0.112423	0.0599686	0.121	0.081	1	0.0864466
Zfp518a	0.0590022	0.0598552	0.121	0.074	1	0.0835709
Ugt2b35	0.0471515	0.0598376	0.206	0.138	1	0.145438
Wdr83os	0.152615	0.0597979	0.475	0.405	1	0.335119
Dtx2	0.0450013	0.0597403	0.113	0.066	1	0.078655
Arfgef2	0.0511092	0.0597403	0.113	0.067	1	0.078655
Sytl1	0.0511092	0.0597403	0.113	0.067	1	0.078655
Twf2	0.224761	0.0597172	0.369	0.318	1	0.264256
Git2	0.117489	0.059624	0.199	0.147	1	0.137646
Ccar2	0.0430178	0.059624	0.106	0.06	1	0.0737391
Jade1	0.0721887	0.059624	0.099	0.059	1	0.0716988
Gstm1	0.120814	0.0595231	0.262	0.202	1	0.190517
Tm9sf2	0.0925937	0.0595153	0.191	0.137	1	0.13273
Nasp	0.106031	0.0595153	0.191	0.139	1	0.13273
Rfx5	0.034854	0.0595062	0.099	0.054	1	0.0688231
Ttc4	0.0405728	0.0595062	0.099	0.055	1	0.0688231
Rps3a	0.066484	0.0594592	1	0.985	1	1.36368
Ganab	0.0880695	0.0594053	0.184	0.13	1	0.127814
Gc	0.10548	0.0593525	0.603	0.485	1	0.534367
Ppp1r15b	0.0897846	0.059294	0.177	0.124	1	0.122898
Otud5	0.132094	0.059294	0.17	0.124	1	0.120858
Dclre1a	0.0191431	0.0592659	0.085	0.04	1	0.0589912
Sik3	0.0308484	0.0592659	0.078	0.038	1	0.056951
Cklf	0.126249	0.0592416	0.34	0.272	1	0.241716
Ube2h	0.0880578	0.0591813	0.163	0.112	1	0.115942
Gpank1	0.0986571	0.0591813	0.17	0.12	1	0.117982
Dnajc21	0.187578	0.0591813	0.156	0.118	1	0.113902
RGD1306227	0.0155693	0.0591435	0.078	0.035	1	0.0540753
Ngdn	0.100677	0.0590673	0.163	0.114	1	0.113067
Slc35b1	0.108612	0.0590673	0.163	0.115	1	0.113067
E2f4	0.108612	0.0590673	0.163	0.115	1	0.113067
Slco4a1	0.00331106	0.0590194	0.071	0.025	1	0.0491594
Eml4	0.102774	0.0590016	0.248	0.187	1	0.172058
Bcl10	0.122267	0.0590016	0.248	0.19	1	0.172058
Psme3	0.0802774	0.0589519	0.156	0.105	1	0.108151
Nt5c	0.145272	0.0589442	0.333	0.271	1	0.231049
LOC100362027	0.0991588	0.0589198	0.965	0.887	1	0.913366
Esyt2	0.00383933	0.0588937	0.064	0.021	1	0.0442434
Eif3j	0.214833	0.0588429	0.305	0.255	1	0.220012
Rex1bd	0.0885059	0.0588351	0.149	0.101	1	0.103235
Srpra	0.167245	0.0587846	0.227	0.178	1	0.160186
Nsun6	0.000975227	0.0587663	0.057	0.015	1	0.0393275
Abcc6	0.0136348	0.0587663	0.043	0.013	1	0.0352469
Cuta	0.142927	0.058702	0.404	0.336	1	0.280208
[truncated: 9,661 more rows]

## Sheet: cluster-2
	p_val	avg_log2FC	pct.1	pct.2	p_val_adj	avg_exp
C1qa	5.37075e-101	1.61815	1	0.174	6.2623e-97	1.54752
Cd5l	4.95344e-123	1.61556	1	0.123	5.77572e-119	1.37166
Clec4f	3.39321e-117	1.59981	1	0.123	3.95648e-113	1.39136
Vsig4	4.31949e-132	1.54536	1	0.098	5.03653e-128	1.25705
C1qb	1.52075e-98	1.50005	1	0.164	1.7732e-94	1.41863
C1qc	4.45018e-98	1.4831	0.993	0.16	5.18891e-94	1.39033
Ccl6	1.27318e-79	1.40163	1	0.289	1.48453e-75	1.48208
Fcna	1.1732e-106	1.3769	1	0.173	1.36796e-102	1.19526
Rarres1	3.30553e-111	1.3769	0.993	0.135	3.85425e-107	1.17233
Anxa3	1.37859e-102	1.36096	1	0.164	1.60744e-98	1.21033
Pltp	3.25037e-100	1.28793	0.986	0.157	3.78993e-96	1.13812
Slc40a1.1	4.09902e-117	1.26627	1	0.125	4.77945e-113	1.05113
C6	7.07242e-124	1.24572	0.971	0.107	8.24644e-120	0.971041
Lgmn	8.10891e-101	1.24539	0.986	0.193	9.45499e-97	1.09643
Marco	1.23755e-66	1.23687	0.543	0.048	1.44299e-62	0.722813
Aif1	2.01195e-74	1.19054	1	0.343	2.34593e-70	1.3629
Hmox1	2.49143e-104	1.16877	0.949	0.127	2.90501e-100	0.923358
Fcgrt	7.61251e-100	1.16072	0.993	0.171	8.87619e-96	1.01426
Ptgs1	7.98315e-126	1.12102	0.986	0.102	9.30836e-122	0.868205
Cd163	2.34522e-128	1.11959	0.971	0.084	2.73452e-124	0.863182
Cd68	2.4068e-80	1.11613	1	0.272	2.80633e-76	1.11898
Cfd	1.18218e-101	1.11255	0.986	0.148	1.37842e-97	0.947535
Smpdl3a	4.12382e-86	1.09427	0.993	0.246	4.80837e-82	1.02601
Lgals3	5.52237e-83	1.09173	0.978	0.224	6.43908e-79	1.01085
Npc2	1.73656e-71	1.08819	1	0.386	2.02483e-67	1.20238
Cfp	1.14809e-79	1.08606	0.993	0.279	1.33867e-75	1.08345
Csf1r	7.59668e-77	1.08041	0.986	0.252	8.85772e-73	1.0843
Mrc1	1.70863e-99	1.07936	0.993	0.14	1.99226e-95	0.931991
Adgre1	6.50541e-100	1.05718	0.978	0.161	7.58531e-96	0.877873
Hpgds	4.64507e-126	1.03972	0.971	0.087	5.41616e-122	0.802335
Axl	3.07623e-107	1.01463	0.986	0.134	3.58689e-103	0.827071
Tmem176a	8.70076e-75	1.00947	0.993	0.254	1.01451e-70	1.00251
Grn	6.1865e-63	0.994433	0.993	0.387	7.21346e-59	1.16523
Lst1	8.15473e-72	0.977897	0.978	0.276	9.50842e-68	0.966018
Folr2	2.67988e-109	0.968048	0.935	0.103	3.12474e-105	0.756654
Tmem176b	4.6035e-77	0.956562	1	0.228	5.36768e-73	0.919385
Sdc3	9.75116e-118	0.921638	0.957	0.095	1.13698e-113	0.721773
Slc28a2	1.54775e-85	0.920649	0.949	0.166	1.80468e-81	0.790204
Actn1	9.99259e-105	0.907088	0.942	0.116	1.16514e-100	0.72348
Lrp1	1.73859e-82	0.895394	0.978	0.185	2.0272e-78	0.804419
Ctsd	5.64532e-65	0.888592	1	0.312	6.58244e-61	0.930284
Psap	1.07698e-54	0.881695	1	0.554	1.25576e-50	1.28576
Slc11a1	9.9263e-98	0.875496	0.986	0.145	1.15741e-93	0.744803
Ctsh	1.2023e-57	0.866125	0.993	0.421	1.40189e-53	1.08686
Ninj1	1.63707e-70	0.860395	1	0.234	1.90883e-66	0.845931
Ms4a6a	4.16687e-79	0.856971	0.935	0.172	4.85857e-75	0.747839
Ctsz	7.70626e-55	0.84862	0.978	0.413	8.9855e-51	1.04449
AC114233.2	1.21102e-86	0.847036	0.775	0.087	1.41205e-82	0.622647
Ifitm1	7.06934e-54	0.842313	1	0.599	8.24285e-50	1.36821
Cd63	1.07641e-71	0.820583	0.986	0.212	1.2551e-67	0.794751
Gngt2	1.64777e-52	0.817696	1	0.36	1.9213e-48	0.978148
Mafb	3.28997e-95	0.817402	0.957	0.131	3.83611e-91	0.698268
Ctsa	3.422e-59	0.817207	0.986	0.483	3.99005e-55	1.00544
Nr1h3	7.11227e-96	0.815925	0.942	0.123	8.29291e-92	0.685284
Fcgr2a	1.88239e-56	0.809819	0.986	0.309	2.19487e-52	0.879104
Capg	1.40124e-67	0.806665	0.942	0.219	1.63385e-63	0.752862
Timp2	1.11934e-58	0.806488	0.848	0.208	1.30515e-54	0.716947
Cybb	3.91371e-46	0.794581	0.986	0.406	4.56338e-42	1.05283
Pld3	4.41373e-100	0.785689	0.862	0.092	5.14641e-96	0.609466
Il18bp	7.03811e-99	0.783223	0.884	0.097	8.20643e-95	0.624535
Glul	5.7067e-64	0.778001	0.993	0.259	6.65402e-60	0.788022
Itgb5	7.1223e-97	0.772831	0.862	0.096	8.3046e-93	0.606528
Cdh5	3.26382e-94	0.764354	0.855	0.098	3.80561e-90	0.601506
Pla2g4a	4.26036e-90	0.751505	0.848	0.104	4.96758e-86	0.596483
Abca1	2.91627e-92	0.744634	0.833	0.09	3.40037e-88	0.586437
Slc48a1	4.47437e-89	0.743715	0.797	0.087	5.21711e-85	0.567199
Blvrb	3.83989e-77	0.734253	0.891	0.146	4.47731e-73	0.637519
Lta4h	1.08708e-81	0.73122	0.855	0.124	1.26753e-77	0.601506
Ifi27l2b	4.41968e-50	0.715232	1	0.769	5.15335e-46	1.41881
Serping1	1.45462e-69	0.712505	0.855	0.152	1.69609e-65	0.619134
Siglec1	5.21304e-90	0.712363	0.725	0.064	6.07841e-86	0.511095
Cebpb	4.86814e-40	0.703863	0.986	0.337	5.67625e-36	0.932845
Ftl1	2.70383e-50	0.702566	1	0.844	3.15266e-46	1.42987
Slfn4	1.2503e-40	0.6978	0.957	0.345	1.45784e-36	0.898063
Ifngr1	1.81955e-48	0.694272	0.986	0.356	2.1216e-44	0.806504
Fcgr1a	4.64026e-64	0.692311	0.935	0.206	5.41054e-60	0.674385
Il18	8.06794e-71	0.69183	0.841	0.143	9.40721e-67	0.59146
Ly86	3.47023e-47	0.687462	0.986	0.345	4.04628e-43	0.806504
Lilra5	5.90942e-79	0.687149	0.775	0.096	6.89038e-75	0.540378
Msr1	7.93614e-79	0.687149	0.768	0.093	9.25354e-75	0.538294
Ifitm3	1.5213e-49	0.686361	0.862	0.219	1.77383e-45	0.688797
Pnp	2.50993e-68	0.682529	0.899	0.175	2.92658e-64	0.628704
Blvra	1.06552e-52	0.681872	0.964	0.263	1.2424e-48	0.741487
Lipa	1.44624e-53	0.674168	0.964	0.273	1.68631e-49	0.723858
Fcgr3a	1.33478e-67	0.66664	0.949	0.175	1.55635e-63	0.681493
Ext1	1.39238e-72	0.666541	0.754	0.103	1.62351e-68	0.52531
Rnaset2	8.68571e-43	0.666503	0.971	0.489	1.01275e-38	0.878727
Gbp2	4.30795e-59	0.663207	0.833	0.176	5.02307e-55	0.59819
Plvap	6.23071e-64	0.662779	0.739	0.116	7.265e-60	0.532893
Ifi30	9.60095e-36	0.654436	0.986	0.396	1.11947e-31	0.912277
Gpx1	1.37888e-41	0.65076	1	0.713	1.60777e-37	1.25079
Lrg1	8.31902e-64	0.642562	0.819	0.14	9.69998e-60	0.605773
Zfat	7.99095e-76	0.636194	0.674	0.068	9.31745e-72	0.467121
Atp1a1	6.64242e-45	0.634275	0.964	0.335	7.74506e-41	0.738549
Lamp1	9.91621e-40	0.633461	0.986	0.456	1.15623e-35	0.8447
Gpnmb	1.29664e-55	0.629616	0.594	0.08	1.51189e-51	0.453004
Pld4	8.50053e-50	0.620685	0.87	0.232	9.91161e-46	0.623304
Thbd	9.82834e-65	0.620328	0.601	0.066	1.14598e-60	0.43746
AABR07035650.1	1.76381e-79	0.620147	0.616	0.047	2.05661e-75	0.426938
AA926063	1.6246e-76	0.619802	0.594	0.046	1.89429e-72	0.417746
Tpp1	1.50325e-55	0.619647	0.862	0.2	1.75279e-51	0.597714
LOC100909505	1.06235e-54	0.619647	0.855	0.2	1.2387e-50	0.595629
Rab32	8.32358e-58	0.615152	0.783	0.147	9.70529e-54	0.545401
LOC680254	1.2586e-67	0.610994	0.638	0.071	1.46752e-63	0.444945
LOC691141	2.05745e-44	0.610156	0.92	0.29	2.39899e-40	0.681969
Ctss	9.41527e-60	0.607745	0.696	0.11	1.09782e-55	0.482189
Spi1	7.31681e-48	0.605721	0.906	0.254	8.5314e-44	0.647564
Hebp1	9.018e-59	0.600121	0.681	0.105	1.0515e-54	0.475082
Cyfip1	7.49136e-54	0.59712	0.761	0.154	8.73493e-50	0.527395
Dst	3.75125e-64	0.594642	0.645	0.079	4.37396e-60	0.44703
Csf2ra	5.12668e-45	0.592492	0.884	0.258	5.9777e-41	0.636288
Ece1	7.73491e-55	0.59224	0.725	0.133	9.0189e-51	0.502281
Pkp4	5.30351e-60	0.588671	0.667	0.095	6.1839e-56	0.462098
Asah1	1.42553e-48	0.588585	0.833	0.208	1.66217e-44	0.583499
Fcer1g	2.36284e-26	0.587322	1	0.598	2.75507e-22	1.22654
Sat1	1.02273e-33	0.585745	0.978	0.443	1.1925e-29	0.830863
Pttg1ip	2.49495e-50	0.578775	0.754	0.16	2.90912e-46	0.522372
Cyba	5.42284e-38	0.577854	0.993	0.682	6.32303e-34	1.11188
Hck	3.88635e-46	0.577132	0.906	0.247	4.53148e-42	0.639603
RGD1559482	9.1585e-29	0.553646	0.768	0.257	1.06788e-24	0.641129
Cd302	9.77053e-41	0.550796	0.928	0.289	1.13924e-36	0.663486
Mertk	1.36821e-68	0.550439	0.522	0.037	1.59534e-64	0.361642
Unc93b1	2.43095e-37	0.544086	0.928	0.333	2.83448e-33	0.672301
Mnda	1.57064e-45	0.543426	0.681	0.14	1.83136e-41	0.475082
Osbpl1a	4.59368e-48	0.537596	0.609	0.104	5.35623e-44	0.421916
Creg1	1.5302e-45	0.537442	0.623	0.115	1.78421e-41	0.437838
Ly6e	4.86328e-27	0.531656	0.986	0.538	5.67059e-23	0.906401
Plxnb2	3.31996e-43	0.530971	0.688	0.151	3.87108e-39	0.477167
Dapk2	5.61051e-41	0.527512	0.659	0.15	6.54185e-37	0.460013
Clec4a1	2.56578e-40	0.526928	0.754	0.192	2.99169e-36	0.52531
Ncoa4	1.44637e-40	0.523388	0.681	0.162	1.68647e-36	0.472144
Txn1	7.85788e-31	0.522071	1	0.607	9.16228e-27	0.912655
Dnase2	9.42567e-38	0.517128	0.768	0.22	1.09903e-33	0.532417
Ctla2a	2.27661e-28	0.516387	0.971	0.376	2.65453e-24	0.772953
Acsbg1	8.07126e-67	0.515543	0.471	0.027	9.41109e-63	0.326482
Colgalt1	1.55962e-38	0.513385	0.63	0.146	1.81852e-34	0.439922
LOC100360087	1.10441e-35	0.512162	0.833	0.261	1.28775e-31	0.589375
Cdh1	5.74374e-49	0.510872	0.529	0.07	6.6972e-45	0.369603
Ttyh3	2.33979e-38	0.508571	0.645	0.153	2.72819e-34	0.44703
Scpep1	1.96968e-35	0.503043	0.862	0.294	2.29665e-31	0.600652
Atp1b1	7.45049e-36	0.503011	0.623	0.151	8.68728e-32	0.440776
Ifi27	1.92415e-29	0.500455	1	0.721	2.24356e-25	1.11178
Abi3	2.30144e-34	0.500449	0.812	0.266	2.68348e-30	0.565492
Myo9a	6.72874e-44	0.495704	0.514	0.078	7.84571e-40	0.359557
LOC108349548	1.02123e-41	0.495344	1	0.816	1.19076e-37	1.06828
Prdx6	6.67185e-34	0.49228	0.746	0.224	7.77938e-30	0.520287
Lrrc25	5.3819e-37	0.489199	0.58	0.125	6.2753e-33	0.404763
Ctsl	1.66044e-28	0.486992	0.964	0.375	1.93608e-24	0.735611
Ctsb	1.62407e-27	0.486143	0.877	0.352	1.89367e-23	0.660646
Id3	9.58409e-27	0.476826	0.812	0.306	1.1175e-22	0.609565
Afmid	3.2632e-34	0.474108	0.601	0.145	3.80489e-30	0.416893
Upp1	4.85323e-48	0.472871	0.464	0.051	5.65886e-44	0.32146
Slc15a3	4.58908e-35	0.470278	0.572	0.127	5.35087e-31	0.396802
Efhc1	2.08745e-43	0.469918	0.478	0.065	2.43396e-39	0.334443
Cfh	1.73298e-30	0.469792	0.87	0.304	2.02065e-26	0.617427
Prxl2a	1.16875e-43	0.468881	0.478	0.065	1.36277e-39	0.331505
Lap3	6.21275e-31	0.46813	0.703	0.215	7.24407e-27	0.487212
Hprt1	8.06546e-30	0.46722	0.688	0.217	9.40432e-26	0.480105
Cndp1	3.17224e-56	0.466014	0.428	0.029	3.69883e-52	0.296346
Ckb	1.33818e-26	0.465954	0.935	0.392	1.56032e-22	0.697891
Tnnt1	9.54106e-51	0.46509	0.435	0.038	1.11249e-46	0.304306
Ptafr	2.05975e-41	0.461791	0.464	0.065	2.40167e-37	0.324398
Pla2g15	5.38481e-37	0.459691	0.507	0.093	6.27869e-33	0.351596
Tmem37	3.66257e-44	0.459196	0.464	0.058	4.27056e-40	0.32146
Glb1	2.54788e-33	0.457304	0.551	0.124	2.97083e-29	0.381733
Dpp7	1.37199e-29	0.457217	0.659	0.2	1.59974e-25	0.457075
Apobec1	2.049e-39	0.456871	0.478	0.075	2.38914e-35	0.331505
Rab13	1.43637e-35	0.452364	0.5	0.093	1.67481e-31	0.349512
Csrp1	6.4998e-29	0.450903	0.681	0.212	7.57877e-25	0.472144
Ttc28	2.74797e-37	0.450533	0.486	0.083	3.20414e-33	0.336528
Dmpk	5.2208e-60	0.444952	0.384	0.016	6.08746e-56	0.266209
Ptprj	6.49674e-31	0.443573	0.572	0.142	7.5752e-27	0.396802
Gaa	1.01004e-38	0.442992	0.457	0.068	1.17771e-34	0.316437
Pter	4.55881e-45	0.441635	0.42	0.044	5.31558e-41	0.291323
Nubpl	2.16039e-50	0.440762	0.406	0.031	2.51901e-46	0.281277
LOC100909548	1.91595e-26	0.440096	0.725	0.261	2.234e-22	0.502281
Ncf4	2.18162e-27	0.434269	0.71	0.233	2.54377e-23	0.492235
Dtnb	2.55707e-34	0.432229	0.464	0.083	2.98154e-30	0.32146
Fth1	1.20401e-36	0.427259	1	0.989	1.40387e-32	1.60367
Fuca1	2.25879e-24	0.426411	0.79	0.323	2.63374e-20	0.553362
Hk3	1.91294e-50	0.426336	0.377	0.025	2.23049e-46	0.261186
Atp6ap1	2.54318e-25	0.424932	0.638	0.21	2.96535e-21	0.442007
Tyrobp	1.74239e-11	0.424282	1	0.642	2.03163e-07	1.31873
Apoe	1.30907e-13	0.420916	0.942	0.693	1.52638e-09	1.05533
Gask1b	1.27958e-37	0.420464	0.413	0.056	1.49199e-33	0.2863
C5ar1	6.73385e-29	0.417903	0.5	0.116	7.85167e-25	0.346574
Acp2	1.99506e-37	0.417418	0.413	0.056	2.32624e-33	0.2863
Csgalnact1	1.7153e-44	0.413818	0.377	0.032	2.00004e-40	0.261186
Cerk	1.98022e-25	0.413774	0.551	0.158	2.30893e-21	0.381733
Prdx5	2.34147e-20	0.411441	0.884	0.443	2.73015e-16	0.668607
RT1-A1	6.07324e-20	0.411254	0.957	0.673	7.0814e-16	0.91863
RGD1563400	4.43357e-25	0.410636	0.616	0.19	5.16955e-21	0.432815
App	4.79621e-25	0.409476	0.558	0.163	5.59238e-21	0.386756
Mx1	1.88459e-20	0.409465	0.645	0.251	2.19744e-16	0.464659
Itm2b	3.96253e-31	0.408901	0.993	0.903	4.62031e-27	1.20114
Prdx1	2.00138e-21	0.408387	0.986	0.599	2.33361e-17	0.802712
Ifi47	1.26403e-21	0.405141	0.638	0.24	1.47386e-17	0.444945
Plbd1	9.9282e-28	0.402846	0.464	0.104	1.15763e-23	0.32146
Plscr1	1.17047e-31	0.402148	0.42	0.073	1.36477e-27	0.291323
Tnfaip8l2	2.23117e-22	0.400801	0.957	0.463	2.60155e-18	0.692392
Aldoa	1.79931e-19	0.400671	0.978	0.554	2.098e-15	0.774184
Lgals3bp	8.93256e-24	0.399056	0.522	0.152	1.04154e-19	0.361642
Itm2c	9.92649e-23	0.398985	0.717	0.272	1.15743e-18	0.497258
Ifitm2	1.90984e-23	0.398516	0.928	0.401	2.22688e-19	0.651734
Leprot	5.93233e-22	0.398483	0.659	0.246	6.9171e-18	0.457075
Ctsf	1.37299e-25	0.398171	0.478	0.118	1.6009e-21	0.334443
Ano6	3.87898e-24	0.397761	0.514	0.145	4.52289e-20	0.356619
Cmtm7	1.48267e-22	0.397125	0.935	0.464	1.72879e-18	0.665571
Cebpd	7.41505e-27	0.39708	0.565	0.151	8.64595e-23	0.391779
Skap2	4.71482e-22	0.396349	0.732	0.289	5.49748e-18	0.507303
Ctnna1	2.17858e-24	0.393646	0.507	0.138	2.54022e-20	0.351596
Itgb1bp2	1.13231e-31	0.387461	0.391	0.061	1.32028e-27	0.271232
Hs6st1	3.22724e-27	0.387192	0.428	0.089	3.76296e-23	0.296346
LOC103689961	3.91994e-20	0.386512	0.732	0.311	4.57065e-16	0.51318
Layn	6.71753e-26	0.385628	0.442	0.1	7.83264e-22	0.306391
Clic2	1.82076e-29	0.384397	0.391	0.067	2.123e-25	0.27417
Znfx1	3.46879e-26	0.384207	0.435	0.096	4.04461e-22	0.301368
Nrxn2	8.95733e-35	0.381514	0.362	0.045	1.04442e-30	0.25114
Ptprm	1.11777e-32	0.381465	0.377	0.054	1.30332e-28	0.261186
Bri3	3.64012e-20	0.379954	0.964	0.497	4.24438e-16	0.706229
Cstb	1.59221e-18	0.377825	0.993	0.594	1.85651e-14	0.799774
Ly6al	1.03107e-25	0.373735	0.181	0.01	1.20222e-21	0.180542
Acp5	7.91276e-15	0.372681	0.783	0.41	9.22628e-11	0.621793
Id1	2.7879e-24	0.372581	0.428	0.097	3.25069e-20	0.30516
Rhob	1.83373e-22	0.3712	0.457	0.121	2.13813e-18	0.319375
Man2b2	4.95039e-31	0.369249	0.362	0.052	5.77215e-27	0.25114
Tmem51	1.9461e-32	0.369208	0.355	0.047	2.26915e-28	0.246117
Acsf2	2.3313e-31	0.366084	0.341	0.045	2.7183e-27	0.23901
Tcn2	1.50225e-24	0.362105	0.406	0.088	1.75163e-20	0.281277
Epb41l3	3.22523e-47	0.359279	0.297	0.011	3.76062e-43	0.205935
Ncf1	6.43792e-19	0.359066	0.507	0.169	7.50661e-15	0.354535
Nlrp3	5.37999e-23	0.356438	0.42	0.1	6.27307e-19	0.291323
Umps	4.60859e-22	0.356334	0.406	0.098	5.37362e-18	0.284215
Crip2	2.21102e-27	0.355797	0.377	0.066	2.57805e-23	0.261186
Fermt3	1.14132e-17	0.354425	0.754	0.353	1.33078e-13	0.522372
Cndp2	3.60453e-21	0.353772	0.435	0.116	4.20289e-17	0.301368
Cox8a	7.51195e-27	0.353115	1	0.874	8.75893e-23	1.04866
Jak2	1.56024e-17	0.352835	0.543	0.201	1.81924e-13	0.379649
Atp6v0c	1.51345e-16	0.352065	0.986	0.686	1.76468e-12	0.859391
Tuba1c	7.26605e-25	0.351447	0.384	0.077	8.47222e-21	0.266209
Rab5c	3.44066e-18	0.347665	0.841	0.411	4.01181e-14	0.582645
Dse	4.08713e-21	0.347459	0.406	0.103	4.7656e-17	0.281277
Atp6ap2	1.19406e-16	0.346361	0.551	0.213	1.39228e-12	0.384671
Map1lc3a	4.31046e-17	0.34585	0.717	0.309	5.026e-13	0.503134
Slc43a2	4.41064e-19	0.345662	0.457	0.138	5.1428e-15	0.316437
Eva1b	1.7199e-16	0.345338	0.572	0.231	2.0054e-12	0.396802
RT1-CE4	4.15869e-16	0.344587	0.978	0.739	4.84904e-12	0.939574
Itgal	6.05739e-17	0.343794	0.609	0.24	7.06291e-13	0.427792
Stom	4.05506e-20	0.343434	0.42	0.114	4.7282e-16	0.291323
Slc7a8	4.87941e-29	0.342625	0.326	0.045	5.6894e-25	0.226026
Atp5if1	4.4793e-17	0.341761	0.978	0.581	5.22286e-13	0.733904
Ndufa9	1.37942e-16	0.341441	0.572	0.227	1.6084e-12	0.396802
Adipor1	1.40687e-15	0.339462	0.536	0.215	1.64041e-11	0.374626
Rcan1	4.30553e-20	0.33815	0.37	0.089	5.02025e-16	0.262039
Tsg101	1.09644e-17	0.337258	0.457	0.147	1.27845e-13	0.316437
Lyn	1.20313e-16	0.336759	0.739	0.333	1.40284e-12	0.515264
Tmem86a	2.84551e-22	0.33626	0.37	0.08	3.31787e-18	0.256163
Cd14	2.76369e-26	0.335172	0.333	0.054	3.22247e-22	0.231049
Rnh1	3.99643e-16	0.334584	0.558	0.22	4.65983e-12	0.386756
Slc3a2	7.02822e-15	0.334448	0.587	0.256	8.19491e-11	0.412724
Coro1b	1.11759e-15	0.334389	0.551	0.222	1.30311e-11	0.381733
Hsd17b1	4.30303e-25	0.333649	0.333	0.057	5.01734e-21	0.231049
RT1-S3	1.89077e-15	0.33351	0.848	0.446	2.20464e-11	0.608235
Abcg1	5.76058e-17	0.333288	0.464	0.156	6.71683e-13	0.32146
Etv5	4.66783e-30	0.332703	0.304	0.036	5.44269e-26	0.210958
RT1-CE10	1.05093e-14	0.331925	1	0.73	1.22538e-10	0.939952
Ier3	2.21859e-24	0.33134	0.355	0.066	2.58688e-20	0.246117
Sod2	9.72106e-17	0.330761	0.71	0.297	1.13348e-12	0.503988
Cd82	4.24552e-17	0.330547	0.413	0.127	4.95027e-13	0.289238
Napsa	3.57264e-13	0.330209	0.906	0.468	4.1657e-09	0.748315
Crlf2	1.36306e-14	0.328304	0.558	0.238	1.58932e-10	0.389694
Ethe1	4.68846e-18	0.327944	0.428	0.127	5.46675e-14	0.296346
Kcna2	1.6919e-34	0.325658	0.283	0.022	1.97275e-30	0.195889
Sh3bgrl3	3.37288e-20	0.324086	0.993	0.857	3.93278e-16	1.08676
Mx2	5.42958e-16	0.323703	0.406	0.127	6.33089e-12	0.289238
Nckap1l	2.63114e-14	0.32255	0.623	0.288	3.06791e-10	0.431961
Fxyd2	3.24399e-26	0.322159	0.312	0.046	3.78249e-22	0.215981
Tmem268	3.62822e-24	0.319404	0.319	0.054	4.23051e-20	0.221003
Zeb2	7.25458e-16	0.318647	0.442	0.151	8.45884e-12	0.306391
AABR07021221.1	9.42849e-24	0.317562	0.312	0.052	1.09936e-19	0.215981
Gulp1	6.87587e-39	0.316815	0.261	0.012	8.01727e-35	0.180821
Clta	7.09761e-14	0.31624	0.993	0.696	8.27581e-10	0.83797
Ehd4	3.87009e-14	0.315615	0.529	0.218	4.51252e-10	0.369603
Tcf7l2	1.83735e-17	0.31481	0.384	0.108	2.14235e-13	0.266209
Taldo1	2.52225e-14	0.31385	0.949	0.574	2.94095e-10	0.721773
Tspan7	1.05873e-20	0.31351	0.355	0.078	1.23448e-16	0.246117
Rhpn1	4.359e-42	0.31328	0.254	0.008	5.0826e-38	0.175798
Nck1	1.66476e-14	0.312528	0.493	0.191	1.94112e-10	0.341551
Stx3	2.16246e-21	0.312155	0.326	0.065	2.52143e-17	0.226026
Sod1	7.60821e-16	0.310735	0.978	0.53	8.87117e-12	0.688978
Tpd52	1.59011e-16	0.310059	0.399	0.119	1.85406e-12	0.279192
Ndufa4	9.08785e-13	0.30819	0.986	0.695	1.05964e-08	0.840908
Htra4	1.00967e-40	0.306513	0.246	0.008	1.17727e-36	0.170775
RGD1309362	8.25265e-14	0.305833	0.464	0.18	9.62259e-10	0.32146
Tifa	9.54584e-15	0.304074	0.428	0.148	1.11304e-10	0.296346
Nectin2	1.83225e-34	0.303736	0.254	0.016	2.13641e-30	0.175798
Rgl1	1.38153e-21	0.303463	0.297	0.052	1.61087e-17	0.208873
Dynlt1	4.04965e-13	0.303306	0.551	0.243	4.72189e-09	0.381733
Flot1	1.19514e-13	0.303245	0.522	0.215	1.39353e-09	0.361642
Fbxo33	3.53409e-17	0.30321	0.355	0.095	4.12074e-13	0.246117
Atp6v0b	9.07991e-14	0.302842	0.761	0.394	1.05872e-09	0.527395
Lpcat2	3.83365e-20	0.302743	0.319	0.066	4.47003e-16	0.221003
Mrpl17	5.47892e-13	0.302015	0.754	0.408	6.38842e-09	0.528248
Oma1	1.09541e-18	0.301641	0.326	0.075	1.27725e-14	0.226026
Fgl2	2.27527e-13	0.300866	0.804	0.395	2.65296e-09	0.57516
Gcnt1	1.91543e-21	0.300003	0.29	0.05	2.23339e-17	0.20385
Gng10	8.28366e-15	0.298743	0.957	0.506	9.65875e-11	0.723858
Tbxas1	8.62363e-19	0.29781	0.304	0.065	1.00552e-14	0.213896
Cltc	3.81271e-12	0.297422	0.63	0.317	4.44562e-08	0.439922
Txnip	9.75509e-12	0.296594	0.899	0.542	1.13744e-07	0.684529
Ndufb9	4.54176e-14	0.296453	0.949	0.569	5.29569e-10	0.687369
Rab10	1.06881e-12	0.296393	0.667	0.333	1.24623e-08	0.462098
Siglec5	9.65844e-26	0.295625	0.275	0.035	1.12617e-21	0.190867
Rnf128	6.48642e-26	0.295173	0.268	0.032	7.56317e-22	0.185844
Slc8b1	1.45127e-22	0.294981	0.29	0.047	1.69218e-18	0.200912
Bst2	3.13803e-12	0.294098	0.913	0.475	3.65895e-08	0.682822
Xdh	2.71923e-14	0.293647	0.464	0.169	3.17062e-10	0.32146
Itgb2	6.55962e-13	0.292135	0.906	0.482	7.64851e-09	0.651356
Akr1b1	8.52088e-12	0.292053	0.5	0.223	9.93535e-08	0.349512
Dbnl	2.89931e-12	0.291759	0.645	0.321	3.38059e-08	0.44703
Man2b1	9.17883e-13	0.290647	0.522	0.222	1.07025e-08	0.36458
Hcls1	1.4238e-12	0.290221	0.732	0.385	1.66015e-08	0.507303
Jdp2	5.44003e-19	0.289817	0.304	0.064	6.34308e-15	0.210958
Nfam1	2.30531e-13	0.288472	0.399	0.142	2.68799e-09	0.276254
Fam167a	1.28501e-32	0.28696	0.239	0.015	1.49832e-28	0.165753
Arhgap25	4.45155e-12	0.286487	0.457	0.19	5.19051e-08	0.316437
Sdhd	6.95428e-12	0.286168	0.652	0.331	8.10869e-08	0.452053
Rnase11	3.53132e-28	0.285891	0.246	0.022	4.11752e-24	0.170775
Prdx2	5.97279e-12	0.285548	0.819	0.47	6.96427e-08	0.585206
Akr1a1	7.23955e-13	0.284854	0.841	0.471	8.44131e-09	0.585584
AABR07071697.1	7.07525e-19	0.28278	0.29	0.058	8.24975e-15	0.200912
Ncstn	1.63654e-13	0.282385	0.391	0.135	1.9082e-09	0.271232
Erp29	3.19821e-12	0.281154	0.732	0.381	3.72911e-08	0.507303
Plekhb2	1.14386e-17	0.28079	0.304	0.068	1.33374e-13	0.210958
Cib1	1.26916e-11	0.280025	0.725	0.392	1.47984e-07	0.505219
Bambi	3.56026e-35	0.279531	0.225	0.009	4.15127e-31	0.155707
Cmtm3	1.10742e-16	0.279292	0.304	0.073	1.29126e-12	0.210958
Pin4	7.87091e-11	0.277906	0.551	0.271	9.17748e-07	0.381733
P4ha1	2.05644e-16	0.277794	0.304	0.074	2.39781e-12	0.210958
LOC100911851	1.70408e-19	0.277148	0.275	0.05	1.98695e-15	0.190867
LOC100361543	4.77255e-11	0.276746	0.572	0.282	5.56479e-07	0.396802
Tceal8	1.93785e-13	0.271659	0.341	0.107	2.25954e-09	0.236072
Tmem256	8.65763e-11	0.271625	0.551	0.268	1.00948e-06	0.381733
Ndufa5	1.07989e-10	0.271531	0.638	0.334	1.25915e-06	0.444945
Lamtor4	7.78204e-13	0.271409	0.891	0.501	9.07386e-09	0.617805
Oas1a	2.51632e-13	0.271168	0.391	0.134	2.93403e-09	0.271232
Ntsr1	9.38229e-34	0.270969	0.217	0.009	1.09397e-29	0.150684
Slamf8	1.01492e-20	0.270821	0.254	0.039	1.18339e-16	0.175798
Iqgap1	1.78211e-10	0.269987	0.601	0.312	2.07794e-06	0.416893
Sectm1a	2.83961e-20	0.269869	0.261	0.042	3.31099e-16	0.180821
Cd86	6.37294e-15	0.269418	0.312	0.084	7.43085e-11	0.215981
Mrpl42	2.7741e-12	0.268686	0.377	0.135	3.2346e-08	0.261186
Tlr2	4.08969e-14	0.268516	0.319	0.092	4.76858e-10	0.221003
Gnb2	7.05795e-12	0.268284	0.899	0.53	8.22956e-08	0.634581
RT1-T24-3	2.34244e-11	0.268089	0.572	0.268	2.73128e-07	0.396802
Glmp	3.79666e-11	0.268076	0.406	0.164	4.42691e-07	0.281277
Nrros	2.89358e-10	0.267451	0.471	0.219	3.37391e-06	0.326482
Vps29	2.3729e-10	0.267342	0.58	0.296	2.7668e-06	0.401824
Me2	2.46603e-11	0.266985	0.391	0.153	2.87539e-07	0.271232
Lgals9	1.89441e-10	0.266657	0.478	0.22	2.20889e-06	0.331505
Spint2	3.90317e-11	0.266528	0.761	0.421	4.5511e-07	0.530333
Ppt2	4.51508e-14	0.266462	0.312	0.088	5.26458e-10	0.215981
AABR07027306.1	1.51024e-30	0.266189	0.217	0.012	1.76094e-26	0.150684
Tmem59	4.96218e-11	0.265871	0.768	0.436	5.7859e-07	0.535356
Dapk1	7.39615e-15	0.265274	0.297	0.077	8.62391e-11	0.205935
Ehd1	2.41685e-11	0.264466	0.37	0.138	2.81805e-07	0.259101
Arl11	4.21859e-16	0.264345	0.261	0.056	4.91888e-12	0.183759
LOC100910669	8.1428e-15	0.263783	0.297	0.077	9.4945e-11	0.205935
Vapa	1.75399e-10	0.263133	0.696	0.385	2.04515e-06	0.482189
Iah1	1.07906e-10	0.262992	0.739	0.419	1.25818e-06	0.515264
Mapkapk2	5.74449e-10	0.262878	0.543	0.271	6.69808e-06	0.379649
Arhgap5	3.66808e-17	0.262821	0.268	0.055	4.27698e-13	0.185844
Gng2	6.20559e-10	0.262594	0.645	0.355	7.23571e-06	0.449968
Hpgd	1.3576e-34	0.262356	0.21	0.007	1.58297e-30	0.145661
Hip1	1.21537e-10	0.262331	0.42	0.177	1.41712e-06	0.291323
AABR07035722.1	2.43059e-14	0.260805	0.297	0.079	2.83407e-10	0.205935
Rpn1	2.76959e-10	0.260667	0.486	0.224	3.22934e-06	0.336528
Fkbp2	1.99188e-09	0.260513	0.572	0.304	2.32254e-05	0.402678
Themis2	3.57811e-12	0.260106	0.341	0.115	4.17207e-08	0.236072
Tcirg1	2.14977e-12	0.256798	0.319	0.102	2.50663e-08	0.221003
Akt1	2.1325e-10	0.256312	0.413	0.174	2.4865e-06	0.2863
Scimp	5.14234e-11	0.25614	0.428	0.174	5.99597e-07	0.296346
Il3ra	1.868e-14	0.253547	0.283	0.071	2.17809e-10	0.195889
Rtn4	8.855e-10	0.252632	0.659	0.364	1.03249e-05	0.457075
Ift43	7.51079e-18	0.25095	0.239	0.041	8.75759e-14	0.165753
Aldh2	6.56525e-10	0.250685	0.522	0.25	7.65508e-06	0.361642
Bcl2a1	3.78566e-09	0.249523	0.92	0.492	4.41408e-05	0.699598
Lrrc8c	1.99308e-11	0.249413	0.333	0.116	2.32393e-07	0.231049
Ada	4.92436e-16	0.249288	0.254	0.052	5.7418e-12	0.175798
LOC689959	2.79326e-20	0.247961	0.225	0.03	3.25694e-16	0.155707
Mvp	2.9853e-09	0.247795	0.696	0.412	3.48087e-05	0.485127
Slc7a7	5.87563e-22	0.247227	0.217	0.025	6.85098e-18	0.150684
Npl	1.76398e-18	0.247134	0.232	0.037	2.0568e-14	0.16073
Atp6v0d1	1.10596e-08	0.246913	0.514	0.269	0.000128954	0.359557
Cap1	9.89935e-10	0.246762	0.79	0.48	1.15426e-05	0.5563
Cst3	1.15069e-14	0.246589	0.804	0.374	1.3417e-10	0.578098
Idh2	3.89018e-10	0.246392	0.362	0.144	4.53595e-06	0.25114
Hsp90b1	1.4883e-09	0.246216	0.877	0.558	1.73535e-05	0.640079
Tent5a	8.96148e-11	0.245793	0.341	0.125	1.04491e-06	0.236072
Washc3	1.41161e-08	0.24578	0.486	0.249	0.000164593	0.339466
Tnfsf13b	9.70671e-23	0.244907	0.21	0.021	1.1318e-18	0.145661
Cttnbp2nl	5.48027e-17	0.244778	0.239	0.044	6.38999e-13	0.165753
Ndufa13	2.26891e-10	0.243929	0.978	0.673	2.64555e-06	0.728027
Epsti1	3.05023e-09	0.243379	0.674	0.39	3.55657e-05	0.467121
G6pd	1.87559e-10	0.242948	0.341	0.127	2.18693e-06	0.236072
Nfkbia	2.09677e-10	0.242766	0.696	0.354	2.44484e-06	0.482189
Hpf1	4.19143e-11	0.240857	0.304	0.102	4.88721e-07	0.210958
Il1b	1.09074e-14	0.24078	0.362	0.105	1.27181e-10	0.257017
Rspo1	2.74993e-20	0.240184	0.203	0.023	3.20642e-16	0.143577
Hexa	2.08861e-13	0.240148	0.268	0.069	2.43531e-09	0.185844
Cd4	7.70832e-11	0.240116	0.326	0.115	8.98791e-07	0.226026
Apol3	1.13078e-08	0.239399	0.522	0.271	0.000131848	0.361642
Fam49b	2.03927e-09	0.238868	0.783	0.469	2.37779e-05	0.545401
Rrbp1	1.09148e-08	0.238789	0.558	0.298	0.000127267	0.386756
Irf7	1.64114e-09	0.238698	0.355	0.145	1.91357e-05	0.246117
Cxcl16	2.67107e-09	0.23869	0.326	0.128	3.11446e-05	0.231903
Adcy4	8.20689e-15	0.237875	0.246	0.054	9.56923e-11	0.170775
Nrip3	2.2275e-30	0.2378	0.188	0.007	2.59726e-26	0.130593
Ndufb8	3.17179e-10	0.237428	0.906	0.578	3.6983e-06	0.636665
Tmcc3	9.0113e-18	0.234722	0.217	0.033	1.05072e-13	0.150684
Glod4	5.80697e-08	0.23468	0.601	0.353	0.000677093	0.419831
Pak1	1.20194e-10	0.234279	0.297	0.1	1.40147e-06	0.205935
Hipk2	1.82305e-11	0.234162	0.261	0.076	2.12567e-07	0.183759
Ndufb7	2.43599e-09	0.234034	0.768	0.454	2.84036e-05	0.532417
Dtnbp1	6.14827e-14	0.233312	0.246	0.057	7.16888e-10	0.170775
Hk2	4.27536e-10	0.232892	0.312	0.113	4.98507e-06	0.215981
Serf2	1.66479e-19	0.231016	1	0.969	1.94115e-15	1.21033
Laptm4a	5.16433e-09	0.230206	0.826	0.483	6.02161e-05	0.584352
Cpb1	7.39241e-28	0.228976	0.181	0.008	8.61955e-24	0.12557
Gabrr2	3.17655e-24	0.228246	0.188	0.013	3.70386e-20	0.130593
Ulk2	1.86175e-11	0.228201	0.268	0.079	2.1708e-07	0.185844
Atp6v1f	3.98884e-09	0.227335	0.804	0.494	4.65098e-05	0.557531
Nfe2l1	1.41718e-18	0.226813	0.203	0.027	1.65243e-14	0.140639
Glrx	3.99045e-08	0.226211	0.435	0.213	0.000465286	0.301368
Kcnk13	9.86213e-26	0.225785	0.181	0.01	1.14992e-21	0.12557
Scamp2	3.4166e-08	0.225659	0.377	0.173	0.000398376	0.261186
Nuak2	1.68699e-13	0.225578	0.232	0.052	1.96703e-09	0.16073
Tfpi	1.16726e-15	0.225415	0.217	0.039	1.36103e-11	0.150684
Zbed3	5.89707e-16	0.224554	0.21	0.036	6.87598e-12	0.145661
Shtn1	6.46055e-16	0.223	0.21	0.036	7.53301e-12	0.145661
Spic	7.56543e-24	0.2226	0.181	0.012	8.82129e-20	0.12557
Sh3glb1	1.21972e-08	0.222121	0.797	0.485	0.00014222	0.555447
Casp1	6.65004e-08	0.221462	0.58	0.323	0.000775394	0.401824
Cmklr1	5.53737e-23	0.22101	0.181	0.013	6.45657e-19	0.12557
Tstd3	4.60968e-10	0.220783	0.268	0.088	5.37489e-06	0.185844
Arhgef2	2.36253e-08	0.220585	0.355	0.155	0.000275471	0.246117
Atp6v1a	3.28104e-09	0.220578	0.304	0.115	3.8257e-05	0.210958
Ppp1r9b	2.3871e-08	0.220383	0.341	0.146	0.000278336	0.236072
Dysf	4.55695e-21	0.220332	0.188	0.018	5.3134e-17	0.130593
RT1-CE5	3.59935e-07	0.219996	0.877	0.59	0.00419685	0.675337
Rps4y2	8.50371e-15	0.219897	0.21	0.039	9.91532e-11	0.145661
Washc2c	1.24154e-07	0.219201	0.348	0.16	0.00144764	0.244033
Sirpa	1.1775e-08	0.218172	0.333	0.137	0.000137297	0.231049
Rac1	4.96715e-08	0.217179	0.768	0.472	0.00057917	0.538294
Calr	5.16377e-08	0.216906	0.964	0.767	0.000602096	0.823755
Arhgdia	3.07665e-08	0.21679	0.855	0.559	0.000358737	0.600652
AABR07002674.1	2.31092e-14	0.215256	0.21	0.04	2.69454e-10	0.145661
Vat1	2.92071e-09	0.215151	0.283	0.102	3.40554e-05	0.195889
Commd9	1.67572e-07	0.215058	0.355	0.166	0.00195389	0.246117
Ctsc	1.54897e-09	0.214836	0.304	0.11	1.8061e-05	0.210958
Pqlc2	1.12013e-13	0.21217	0.21	0.042	1.30607e-09	0.145661
Rin2	2.19622e-13	0.21217	0.21	0.044	2.56079e-09	0.145661
Atp6v0e1	4.7461e-08	0.211715	0.964	0.753	0.000553396	0.76793
Cotl1	2.03763e-07	0.210083	0.935	0.602	0.00237588	0.6832
MGC108823	1.83505e-07	0.209551	0.355	0.165	0.00213967	0.246117
Aspa	1.97581e-16	0.209325	0.188	0.027	2.3038e-12	0.130593
Cbr3	5.44488e-16	0.209325	0.188	0.028	6.34873e-12	0.130593
Vim	1.96564e-06	0.209186	0.899	0.626	0.0229194	0.749168
N4bp2l1	5.47289e-08	0.209116	0.304	0.126	0.000638139	0.210958
Cd22	9.25938e-13	0.209091	0.21	0.046	1.07964e-08	0.145661
Arrdc4	1.93657e-19	0.207373	0.174	0.017	2.25804e-15	0.120547
Atp5mc1	9.72404e-08	0.206867	0.978	0.684	0.00113382	0.730112
Ndufa8	7.17757e-07	0.206126	0.63	0.386	0.00836905	0.439922
Gapt	1.48792e-11	0.204842	0.304	0.092	1.73491e-07	0.210958
Emc10	7.6504e-07	0.204538	0.428	0.225	0.00892037	0.296346
Drap1	2.82218e-06	0.204513	0.5	0.295	0.0329066	0.349512
Lpo	8.34566e-25	0.203775	0.159	0.007	9.73104e-21	0.110502
Nceh1	2.15906e-13	0.203505	0.203	0.04	2.51747e-09	0.140639
Lamp2	2.97186e-07	0.203451	0.645	0.381	0.00346519	0.44703
Pik3ap1	1.05444e-07	0.20342	0.304	0.128	0.00122947	0.210958
Uap1l1	3.9907e-11	0.201421	0.21	0.052	4.65315e-07	0.145661
Snx5	5.03019e-07	0.201198	0.638	0.382	0.00586521	0.444945
AABR07006310.1	4.93926e-08	0.20116	0.275	0.107	0.000575917	0.190867
Fads1	2.63582e-08	0.200652	0.283	0.108	0.000307336	0.195889
Dpy19l1	9.74402e-08	0.199653	0.297	0.123	0.00113615	0.205935
Vcp	7.6592e-07	0.199556	0.703	0.45	0.00893062	0.493088
Ilk	1.975e-06	0.198985	0.391	0.205	0.0230285	0.271232
Rasgrp2	1.27513e-06	0.198565	0.638	0.391	0.014868	0.447883
Snx21	3.06226e-18	0.19844	0.167	0.017	3.57059e-14	0.115525
RT1-M2	3.06226e-18	0.19844	0.167	0.017	3.57059e-14	0.115525
Aco1	1.58366e-11	0.198364	0.21	0.05	1.84654e-07	0.145661
Ap2s1	2.06328e-06	0.198003	0.471	0.265	0.0240578	0.326482
Comt	1.94299e-07	0.197979	0.493	0.256	0.00226553	0.341551
Calcrl	5.37997e-10	0.197846	0.217	0.061	6.27305e-06	0.150684
Aga	1.94555e-06	0.197224	0.377	0.194	0.0226852	0.261186
Ntan1	8.89376e-07	0.197071	0.659	0.411	0.0103701	0.457075
P2ry13	1.37712e-17	0.196857	0.167	0.018	1.60572e-13	0.115525
Renbp	4.40629e-13	0.196848	0.188	0.036	5.13773e-09	0.130593
C2	5.73142e-20	0.1958	0.159	0.012	6.68284e-16	0.110502
Slc16a10	5.73125e-17	0.195276	0.167	0.019	6.68264e-13	0.115525
Tgfb1	1.34414e-06	0.195243	0.696	0.452	0.0156727	0.482189
Cox6c	3.56154e-09	0.195149	0.978	0.897	4.15276e-05	0.93076
Rhoa	6.75208e-07	0.195078	0.899	0.618	0.00787293	0.648418
Ubxn1	1.38107e-06	0.194533	0.703	0.452	0.0161032	0.49015
St3gal5	2.36505e-06	0.194516	0.355	0.18	0.0275765	0.246117
Tifab	9.71254e-08	0.194392	0.268	0.105	0.00113248	0.185844
Plbd2	6.74787e-07	0.19355	0.326	0.151	0.00786802	0.226026
Cpm	1.98738e-18	0.192622	0.159	0.015	2.31729e-14	0.110502
Ccnd1	1.29703e-06	0.191373	0.348	0.167	0.0151233	0.246971
Slc9a9	6.48661e-08	0.190849	0.225	0.078	0.000756339	0.158645
Tmco1	5.38782e-06	0.190574	0.493	0.29	0.062822	0.341551
Mpped1	9.35145e-26	0.190434	0.145	0.003	1.09038e-21	0.100456
Ube2l3	5.77575e-06	0.189989	0.638	0.416	0.0673453	0.444945
LOC100909725	2.68406e-08	0.189358	0.232	0.079	0.000312962	0.16073
Vdac2	4.36671e-07	0.189358	0.841	0.55	0.00509159	0.585584
Ap2m1	1.00517e-05	0.189275	0.558	0.352	0.117202	0.389694
Zfyve16	4.44085e-08	0.188905	0.239	0.085	0.000517803	0.165753
Camk2d	8.39481e-07	0.188592	0.261	0.109	0.00978834	0.183759
Oasl2	5.22864e-07	0.187982	0.616	0.353	0.00609659	0.426938
Afap1l1	5.09028e-17	0.187869	0.159	0.017	5.93526e-13	0.110502
Sdhb	8.48246e-06	0.187632	0.551	0.343	0.0989055	0.381733
Adam17	2.58223e-07	0.187146	0.268	0.108	0.00301089	0.185844
Tmed10	9.84247e-06	0.186847	0.609	0.397	0.114763	0.424854
Myl6	1.51684e-11	0.186653	1	0.961	1.76863e-07	1.14485
Sh3bp5	5.72824e-09	0.18638	0.232	0.074	6.67913e-05	0.16073
Ndufc2	5.06024e-06	0.185529	0.645	0.415	0.0590024	0.44703
Serinc3	3.78831e-06	0.185243	0.326	0.161	0.0441717	0.226026
Vps35l	3.10516e-09	0.185127	0.203	0.058	3.62061e-05	0.140639
Casp4	5.85511e-08	0.184894	0.232	0.081	0.000682705	0.16073
Myof	9.28596e-08	0.184468	0.239	0.087	0.00108274	0.165753
Sema4b	1.22594e-07	0.184468	0.239	0.088	0.00142945	0.165753
Rtp4	2.1604e-06	0.184452	0.341	0.166	0.0251903	0.236072
Tes	7.83658e-06	0.184452	0.341	0.176	0.0913745	0.236072
Tf	2.91625e-06	0.184344	1	0.811	0.0340035	1.09681
Sash1	8.37508e-14	0.184257	0.167	0.026	9.76534e-10	0.115525
Rnasel	3.80928e-07	0.183847	0.275	0.114	0.00444162	0.190867
Dusp3	4.02967e-09	0.18251	0.188	0.051	4.6986e-05	0.133531
Arhgap21	2.639e-12	0.182255	0.174	0.032	3.07707e-08	0.120547
Commd3	1.08815e-05	0.182182	0.384	0.21	0.126878	0.266209
Myl12a	8.168e-07	0.181555	0.971	0.648	0.00952389	0.696561
Micos13	6.57816e-07	0.181161	0.848	0.567	0.00767014	0.590606
Mocs2	1.73974e-05	0.180982	0.348	0.186	0.202854	0.244033
Klhl13	4.30701e-19	0.180837	0.145	0.01	5.02198e-15	0.100456
Vsir	8.97217e-06	0.180637	0.442	0.25	0.104615	0.306391
Ubb	8.93694e-16	0.180008	0.993	0.99	1.04205e-11	1.30869
Sec11c	7.5972e-06	0.179998	0.348	0.18	0.0885834	0.241095
Ppp1r14b	9.42819e-06	0.179383	0.652	0.425	0.109933	0.454991
Oasl	3.12712e-08	0.179357	0.225	0.075	0.000364622	0.155707
Xpnpep1	6.12906e-07	0.179262	0.254	0.103	0.00714649	0.175798
Psma3	7.03421e-06	0.178963	0.717	0.482	0.0820189	0.500196
Tfec	3.71731e-14	0.178408	0.159	0.022	4.33439e-10	0.110502
Vcam1	1.04944e-13	0.178408	0.159	0.023	1.22365e-09	0.110502
Trappc2l	3.60424e-05	0.178227	0.377	0.214	0.420255	0.264124
Slc39a1	6.49858e-06	0.177384	0.283	0.133	0.0757735	0.198828
Ccr5	7.75887e-06	0.177293	0.341	0.174	0.0904685	0.23901
Psma6	2.63602e-06	0.176499	0.833	0.564	0.030736	0.583499
Ntng1	1.16198e-20	0.176468	0.138	0.007	1.35486e-16	0.0954333
Socs6	1.86239e-11	0.176438	0.167	0.032	2.17155e-07	0.115525
Fam207a	5.8883e-06	0.176332	0.283	0.133	0.0686576	0.195889
Mdh1	2.61244e-05	0.176169	0.514	0.321	0.304611	0.356619
Parvb	1.21393e-07	0.176024	0.196	0.064	0.00141544	0.138554
LOC103692716	6.70491e-05	0.17495	0.42	0.254	0.781792	0.294261
AABR07005837.2	5.09203e-16	0.174475	0.145	0.015	5.93731e-12	0.100456
Dram1	1.31652e-06	0.174168	0.239	0.097	0.0153507	0.165753
Hint2	3.48569e-05	0.173677	0.428	0.252	0.406431	0.296346
Slc25a39	3.82977e-05	0.172811	0.478	0.295	0.446551	0.331505
Sri	2.3891e-05	0.172669	0.572	0.365	0.27857	0.396802
Tmem35b	1.25294e-11	0.172136	0.159	0.029	1.46093e-07	0.110502
Ccdc28b	7.00231e-08	0.171143	0.21	0.069	0.00081647	0.145661
Psma5	3.4776e-05	0.170979	0.587	0.386	0.405488	0.406847
Ost4	7.08561e-06	0.170919	0.957	0.721	0.0826182	0.715897
Sumo3	3.07678e-05	0.170555	0.341	0.183	0.358752	0.23901
Fgd2	4.63333e-07	0.170451	0.225	0.084	0.00540247	0.155707
Pfn1	4.41647e-13	0.170306	1	0.981	5.14961e-09	1.34043
Tmem160	4.12225e-05	0.170099	0.58	0.381	0.480654	0.401824
Mapre1	0.000100248	0.170076	0.478	0.306	1	0.334443
AABR07059663.1	3.10078e-05	0.169754	0.399	0.227	0.361551	0.276254
Qprt	5.24587e-08	0.169645	0.21	0.068	0.000611668	0.145661
Anxa7	1.48554e-05	0.169577	0.268	0.127	0.173214	0.188782
Mospd2	3.17245e-07	0.169307	0.217	0.078	0.00369908	0.150684
Tns3	1.94828e-08	0.169162	0.188	0.055	0.000227169	0.130593
Calm3	6.90698e-05	0.168952	0.565	0.375	0.805354	0.397655
Gipc1	2.99034e-06	0.168642	0.232	0.096	0.0348674	0.16073
Rasal2	3.84015e-14	0.16814	0.145	0.018	4.47762e-10	0.100456
Bloc1s1	4.64885e-05	0.167694	0.609	0.404	0.542056	0.424854
B2m	2.38232e-20	0.167586	1	0.998	2.77779e-16	1.59974
Hexb	1.72829e-07	0.166979	0.203	0.068	0.00201518	0.140639
Ybx1-ps3	5.62356e-05	0.16624	0.355	0.2	0.655707	0.246117
Papss2	7.89456e-12	0.166223	0.152	0.026	9.20505e-08	0.105479
Amdhd2	7.18737e-08	0.166118	0.188	0.058	0.000838047	0.130593
Plod1	3.01143e-10	0.16589	0.159	0.033	3.51133e-06	0.110502
Ly49si1	1.14154e-06	0.165874	0.391	0.188	0.0133104	0.27417
Fcho2	1.38458e-05	0.165544	0.304	0.151	0.161442	0.210958
Cd200r1	4.70506e-07	0.165477	0.203	0.071	0.0054861	0.140639
Spire1	7.63192e-15	0.165315	0.138	0.015	8.89882e-11	0.0954333
Arl6ip5	3.5609e-05	0.164717	0.674	0.46	0.415201	0.467121
Etv1	1.97793e-11	0.164656	0.152	0.027	2.30627e-07	0.105479
Tbc1d2b	4.26909e-06	0.164241	0.232	0.097	0.0497776	0.16073
Ripk3	2.14987e-05	0.1642	0.268	0.129	0.250674	0.185844
Tagln2	4.54387e-05	0.163651	0.92	0.634	0.529816	0.695806
Tbk1	5.36524e-06	0.163072	0.225	0.094	0.0625587	0.155707
Guk1	0.000146966	0.163041	0.362	0.213	1	0.254078
Twf1	1.10338e-06	0.162778	0.232	0.09	0.0128655	0.16073
Ndufb6	0.000173783	0.16251	0.341	0.199	1	0.23901
Gnpda1	1.85006e-06	0.162182	0.21	0.08	0.0215717	0.145661
Galnt2	2.74652e-05	0.161357	0.268	0.131	0.320244	0.185844
Them6	6.10286e-07	0.161271	0.196	0.068	0.00711594	0.135616
Cd200r1l	3.61432e-20	0.161174	0.123	0.004	4.2143e-16	0.0853877
Elmo2	1.08849e-05	0.161033	0.239	0.106	0.126918	0.165753
Ucp2	1.66411e-05	0.160411	0.906	0.654	0.194035	0.657232
Wwc2	1.55479e-12	0.160261	0.145	0.021	1.81289e-08	0.100456
Ppp1r18	0.000186212	0.159672	0.507	0.337	1	0.351596
Nfxl1	4.12015e-08	0.159097	0.174	0.049	0.00048041	0.120547
Ndufs7	7.04845e-05	0.158886	0.572	0.376	0.82185	0.396802
Pla2g2d	4.2001e-08	0.158815	0.181	0.052	0.000489732	0.12557
Uqcr10	1.45358e-05	0.158684	0.899	0.628	0.169487	0.637519
Pip4p1	6.38841e-05	0.15852	0.268	0.136	0.744889	0.185844
RT1-T24-4	2.18662e-05	0.157734	0.826	0.556	0.25496	0.584352
Agtrap	3.80063e-05	0.157356	0.261	0.127	0.443154	0.180821
Abhd12	4.4358e-07	0.157294	0.181	0.059	0.00517215	0.12557
Kif1b	4.26208e-06	0.156937	0.232	0.096	0.0496959	0.16073
Mlkl	1.09276e-09	0.156845	0.152	0.032	1.27416e-05	0.105479
Ywhah	0.000263632	0.156802	0.551	0.377	1	0.38761
Vps37b	4.71702e-06	0.156239	0.21	0.084	0.0550005	0.145661
Uqcc3	0.00036761	0.155975	0.42	0.269	1	0.294261
Rab5if	3.84376e-05	0.155718	0.732	0.497	0.448183	0.507303
Cd300le	1.67995e-10	0.155554	0.145	0.027	1.95882e-06	0.100456
Fos	4.88421e-09	0.154989	0.225	0.067	5.69499e-05	0.164521
Ldhb	4.30063e-13	0.15451	0.13	0.016	5.01453e-09	0.0904105
Cfl1	1.12415e-05	0.154293	1	0.898	0.131076	0.997862
Gm2a	3.97364e-05	0.153975	0.659	0.421	0.463326	0.462952
Uqcrb.1	5.1083e-05	0.153529	0.812	0.57	0.595628	0.567577
Atp5mc3	0.000103817	0.153251	0.652	0.445	1	0.454991
Icam2	0.000216864	0.15291	0.493	0.32	1	0.341551
Gbp4	2.25758e-06	0.152501	0.188	0.068	0.0263234	0.130593
Mdh2	0.000222787	0.152403	0.558	0.379	1	0.386756
Clcn6	8.24831e-09	0.152179	0.152	0.036	9.61753e-05	0.105479
Snx24	8.24831e-09	0.152179	0.152	0.036	9.61753e-05	0.105479
Tenm2	9.03908e-19	0.151836	0.116	0.004	1.05396e-14	0.0803649
RGD1565355	1.87852e-07	0.151696	0.167	0.049	0.00219035	0.115525
Carmil1	1.61747e-14	0.151588	0.123	0.011	1.88597e-10	0.0853877
Me1	4.93193e-13	0.151343	0.13	0.016	5.75063e-09	0.0904105
Sft2d1	0.000211834	0.151079	0.565	0.382	1	0.391779
Ripor1	7.51865e-06	0.150995	0.181	0.068	0.0876675	0.128508
Tmem248	0.000126376	0.15081	0.29	0.155	1	0.200912
Npr1	1.80906e-08	0.150394	0.159	0.04	0.000210937	0.110502
Scand1	0.000165683	0.15034	0.638	0.441	1	0.444945
Eef2k	1.12898e-05	0.15032	0.21	0.087	0.131639	0.145661
Gapdh	0.000250625	0.150279	0.551	0.372	1	0.381733
Asmtl	0.000308262	0.150267	0.399	0.246	1	0.279192
Klf4	9.16941e-06	0.149788	0.326	0.157	0.106915	0.226026
Tbc1d8	5.4024e-05	0.149457	0.239	0.114	0.62992	0.165753
Fuca2	7.03444e-09	0.149302	0.145	0.032	8.20216e-05	0.100456
Arpc3	0.000232368	0.149096	0.964	0.768	1	0.764992
Dstn	3.4794e-05	0.14907	0.754	0.508	0.405698	0.522372
Actb	3.6504e-08	0.148566	1	0.972	0.000425636	1.33163
Ppp1ca	4.01109e-05	0.148505	0.949	0.674	0.467693	0.672678
Psmb10	5.73551e-05	0.148494	0.819	0.584	0.66876	0.573453
Tnfrsf21	1.26726e-06	0.148416	0.174	0.058	0.0147762	0.120547
Tmsb4x	7.70555e-24	0.148042	1	0.999	8.98467e-20	1.79694
Atp7a	1.27178e-09	0.147961	0.138	0.027	1.48289e-05	0.0954333
Tnfaip8l3	1.36316e-08	0.147743	0.145	0.033	0.000158945	0.100456
Lamtor2	6.07798e-05	0.147708	0.891	0.636	0.708693	0.631642
RGD1304694	2.36351e-05	0.14737	0.21	0.09	0.275585	0.145661
Wfdc15b	1.63583e-21	0.147254	0.109	0.001	1.90738e-17	0.0753421
Atp2b2	1.11593e-15	0.147035	0.116	0.008	1.30118e-11	0.0803649
Adrb2	4.29201e-05	0.146969	0.225	0.103	0.500448	0.155707
Psmd2	0.000390592	0.146913	0.333	0.198	1	0.231049
Lrrc40	1.47616e-12	0.146818	0.123	0.015	1.7212e-08	0.0853877
Igsf6	2.73572e-05	0.146473	0.297	0.147	0.318985	0.205935
Ostf1	7.05022e-05	0.146411	0.906	0.64	0.822056	0.64548
Nrip1	1.45558e-05	0.146289	0.196	0.079	0.16972	0.135616
Tgfbr1	5.36455e-06	0.146092	0.203	0.079	0.0625506	0.140639
Micos10	0.000161364	0.146092	0.775	0.574	1	0.549193
AC103129.4	5.68729e-20	0.145647	0.109	0.002	6.63138e-16	0.0753421
Grb2	0.000280729	0.145481	0.609	0.419	1	0.424854
Gnai2	0.000446746	0.145307	0.986	0.797	1	0.808589
Timm23	0.000178156	0.145197	0.63	0.432	1	0.436984
Wdfy4	1.63893e-05	0.144242	0.217	0.093	0.191099	0.150684
Parp14	0.000539741	0.143925	0.406	0.258	1	0.281277
Camk2n1	1.1909e-08	0.143264	0.138	0.03	0.000138859	0.0954333
Ddrgk1	0.000631336	0.143117	0.384	0.242	1	0.266209
Rasa4	8.44335e-08	0.143076	0.145	0.037	0.000984494	0.100456
Manbal	5.96309e-05	0.142956	0.21	0.095	0.695296	0.145661
Pgk1	0.000149731	0.142781	0.797	0.56	1	0.564261
Ggh	7.24771e-06	0.142348	0.174	0.064	0.0845083	0.120547
Rapgef2	1.08274e-05	0.142172	0.181	0.069	0.126247	0.12557
Pcsk1	1.95734e-11	0.142065	0.123	0.017	2.28226e-07	0.0853877
Eepd1	5.78146e-11	0.142065	0.123	0.018	6.74119e-07	0.0853877
Tmem14c	0.000271773	0.142051	0.623	0.429	1	0.431961
Prr13	0.000414069	0.141882	0.507	0.339	1	0.351596
Scn1b	1.96396e-09	0.141882	0.13	0.025	2.28998e-05	0.0904105
Man1c1	3.26678e-05	0.141825	0.196	0.083	0.380907	0.135616
Ctbs	0.000143178	0.141774	0.261	0.134	1	0.180821
Eif4e3	0.00028237	0.141774	0.261	0.14	1	0.180821
Cd83	1.07376e-05	0.141655	0.203	0.081	0.1252	0.140639
Hbb	0.0137419	0.141524	0.051	0.018	1	0.067767
Cd38	4.70645e-06	0.141004	0.167	0.058	0.0548772	0.115525
Smim13	2.77461e-16	0.140835	0.109	0.006	3.2352e-12	0.0753421
AABR07028749.2	2.77461e-16	0.140835	0.109	0.006	3.2352e-12	0.0753421
Vps13c	0.000274745	0.140835	0.239	0.124	1	0.165753
AABR07029742.1	4.42151e-09	0.140312	0.13	0.026	5.15548e-05	0.0904105
Tnfsf13	0.000122173	0.140213	0.268	0.137	1	0.185844
Stx12	6.45639e-05	0.140179	0.203	0.09	0.752815	0.140639
Alox5ap	6.7779e-06	0.140165	0.471	0.249	0.0790304	0.326482
Socs2	2.49963e-07	0.140142	0.13	0.032	0.00291456	0.0933487
Atox1	0.000269525	0.14001	0.993	0.739	1	0.751057
Eif3c	0.000390867	0.139863	0.623	0.441	1	0.431961
Fes	8.86489e-05	0.139708	0.225	0.106	1	0.155707
Shc1	0.000462928	0.139475	0.304	0.175	1	0.210958
Plce1	2.72278e-15	0.139235	0.109	0.007	3.17476e-11	0.0753421
Pld1	4.63888e-10	0.138905	0.123	0.02	5.40894e-06	0.0853877
Aph1a	0.000586375	0.138814	0.268	0.151	1	0.185844
Plekha3	0.00037901	0.138671	0.275	0.152	1	0.190867
Ap3d1	0.000392054	0.13826	0.217	0.11	1	0.153622
Mblac1	4.12896e-06	0.138116	0.159	0.054	0.0481437	0.110502
Ralb	0.000635332	0.137831	0.239	0.129	1	0.168691
Otulinl	0.000405052	0.137553	0.261	0.142	1	0.180821
Ssh2	6.93237e-05	0.137375	0.196	0.086	0.808315	0.135616
Mtmr10	1.00267e-08	0.137175	0.13	0.027	0.000116911	0.0904105
St14	1.98745e-08	0.137175	0.13	0.028	0.000231736	0.0904105
St13	0.000139131	0.136952	0.217	0.104	1	0.150684
Cln8	4.43095e-05	0.136167	0.181	0.075	0.516648	0.12557
AC103129.1	3.25873e-16	0.136039	0.109	0.006	3.79968e-12	0.0753421
Arap1	0.000940766	0.135401	0.304	0.182	1	0.210958
Frmd4b	1.62352e-06	0.135196	0.152	0.047	0.0189303	0.105479
Pigt	0.000476979	0.135116	0.239	0.127	1	0.165753
Rasa1	3.77784e-05	0.134542	0.188	0.078	0.440496	0.130593
Srp14	0.000192567	0.134374	0.79	0.57	1	0.550424
Scp2	0.000127149	0.134046	0.949	0.665	1	0.678555
Dnmt3a	5.16031e-06	0.133663	0.152	0.05	0.0601692	0.105479
Ndfip1	0.000680915	0.133408	0.616	0.436	1	0.426938
Trex1	0.000918917	0.133345	0.261	0.148	1	0.180821
Acer3	0.000224542	0.132822	0.196	0.092	1	0.138554
Tmem140	7.56039e-05	0.132595	0.217	0.099	0.881542	0.150684
Ppfia4	6.12021e-15	0.131375	0.101	0.006	7.13616e-11	0.0703193
Fabp3	6.33387e-10	0.131146	0.116	0.018	7.38529e-06	0.0803649
Mrpl52	0.000981916	0.131069	0.623	0.449	1	0.434899
RGD1559575	1.52208e-07	0.130923	0.13	0.031	0.00177474	0.0904105
Plk2	9.60597e-06	0.130494	0.159	0.056	0.112006	0.110502
Fez2	9.60597e-06	0.130494	0.159	0.056	0.112006	0.110502
Slc25a24	3.49762e-05	0.13039	0.167	0.065	0.407823	0.115525
Pdia3	0.000694117	0.13006	0.623	0.44	1	0.431961
Lrrc49	6.5095e-11	0.12967	0.109	0.013	7.59008e-07	0.0753421
Gabarap	0.000789278	0.129438	0.993	0.762	1	0.746034
Mgat4a	2.77997e-07	0.129364	0.13	0.032	0.00324144	0.0904105
Zcchc24	0.000267617	0.128787	0.167	0.074	1	0.118463
Ubl3	0.00134157	0.12872	0.297	0.179	1	0.205935
Pstpip2	0.000258629	0.128426	0.203	0.097	1	0.140639
Spsb4	4.01619e-13	0.128176	0.101	0.008	4.68288e-09	0.0703193
Hspa5	0.000368689	0.128082	0.717	0.498	1	0.500196
Hpcal1	0.00201527	0.127595	0.275	0.166	1	0.190867
Capzb	0.000290646	0.127491	0.906	0.657	1	0.636665
Ikbkb	0.000237837	0.127124	0.188	0.087	1	0.130593
Uqcr11	0.000170742	0.127078	0.855	0.609	1	0.592691
Spart	0.000159062	0.127043	0.196	0.089	1	0.135616
Ube2m	0.00198365	0.126458	0.529	0.377	1	0.366665
AABR07059308.1	2.38274e-08	0.126413	0.116	0.022	0.000277828	0.0803649
Lrch4	0.00120391	0.126359	0.261	0.15	1	0.180821
AABR07021402.1	3.371e-06	0.126172	0.138	0.041	0.0393059	0.0954333
Mtss1	2.64436e-05	0.125941	0.159	0.059	0.308332	0.110502
Tpra1	4.62739e-05	0.125941	0.159	0.061	0.539553	0.110502
LOC108351137	0.00206293	0.125941	0.304	0.189	1	0.210958
Cpsf4	0.000108198	0.125791	0.174	0.074	1	0.120547
AABR07025010.1	0.00144465	0.125742	0.326	0.201	1	0.226026
Tapbp	0.0028292	0.125364	0.37	0.246	1	0.256163
Mrpl20	0.00284095	0.125309	0.529	0.387	1	0.366665
Rab1a	0.00271413	0.125095	0.239	0.141	1	0.168691
Abca9	8.63441e-16	0.125058	0.094	0.003	1.00677e-11	0.0652965
Lilrb3	2.49212e-08	0.124839	0.116	0.022	0.000290582	0.0803649
Ndufa12	0.00247001	0.124784	0.442	0.305	1	0.306391
Poglut3	1.44821e-06	0.124698	0.13	0.036	0.0168861	0.0904105
Acvrl1	5.2441e-06	0.124629	0.138	0.042	0.0611462	0.0954333
Psmb2	0.00184759	0.124547	0.63	0.468	1	0.439922
Samd9	0.000858669	0.124476	0.319	0.19	1	0.221003
Hlx	0.000141036	0.124426	0.152	0.061	1	0.108417
Tmem141	0.00041781	0.124105	0.196	0.095	1	0.135616
Ifnar2	0.00143284	0.123803	0.232	0.129	1	0.16073
Cyth4	0.00161821	0.123803	0.232	0.131	1	0.16073
Tkt	0.000222912	0.123756	0.754	0.485	1	0.527395
Cd2ap	0.00131478	0.123745	0.239	0.134	1	0.165753
RGD1305455	3.32523e-05	0.12297	0.152	0.056	0.387722	0.105479
Coq8a	3.75254e-05	0.122913	0.159	0.06	0.437546	0.110502
Gba	0.000314013	0.122692	0.188	0.088	1	0.130593
Rnpep	0.00070634	0.122638	0.196	0.098	1	0.135616
Atp1b3	0.000876122	0.122638	0.587	0.401	1	0.409785
Cox5a	0.000676142	0.122447	0.819	0.606	1	0.573453
Shisa3	1.30476e-13	0.121852	0.094	0.006	1.52135e-09	0.0652965
Rasl10a	2.22679e-10	0.121799	0.101	0.012	2.59644e-06	0.0703193
Arpin	5.94246e-06	0.121595	0.13	0.039	0.0692891	0.0904105
Slc29a3	0.000178607	0.121263	0.181	0.08	1	0.12557
Ppt1	0.000122428	0.121217	0.188	0.083	1	0.130593
Dok3	0.000498329	0.121129	0.203	0.1	1	0.140639
Esd	0.00365317	0.120834	0.246	0.148	1	0.173714
Mbd3	0.00353699	0.120381	0.341	0.223	1	0.236072
Clec4a	7.90701e-10	0.120209	0.101	0.013	9.21957e-06	0.0703193
Ddx25	6.40191e-09	0.120168	0.109	0.018	7.46463e-05	0.0753421
Galns	9.26046e-06	0.120047	0.13	0.04	0.107977	0.0904105
Psme2	0.00110424	0.119721	0.768	0.578	1	0.541232
Atp6v1b2	0.0024015	0.119374	0.268	0.161	1	0.185844
Cdkn2a	3.766e-17	0.118685	0.087	0.001	4.39116e-13	0.0602737
Ms4a7	5.97116e-08	0.11856	0.116	0.023	0.000696238	0.0803649
Cox6b1	0.000812468	0.118122	0.971	0.753	1	0.705376
Mrpl22	0.00242338	0.118044	0.254	0.15	1	0.175798
Rbms1	0.00272755	0.117996	0.268	0.162	1	0.185844
Casp8ap2	0.00376193	0.117996	0.261	0.16	1	0.183759
Atp6v1e1	0.0046328	0.117837	0.319	0.209	1	0.221003
Sdf4	0.0044191	0.11763	0.391	0.268	1	0.271232
Cnpy4	8.50234e-07	0.116994	0.116	0.028	0.00991373	0.0803649
Arpc5	0.000704683	0.116745	0.812	0.58	1	0.565492
Hba-a2	0.25136	0.116733	0.051	0.083	1	0.0834847
Svbp	0.00176458	0.116667	0.246	0.141	1	0.170775
Rnf13	0.00485153	0.116603	0.275	0.174	1	0.190867
Psmb7	0.00535901	0.116542	0.304	0.199	1	0.210958
Chmp2a	0.00363012	0.116106	0.551	0.402	1	0.384671
Ybx1	0.00325759	0.116046	0.601	0.448	1	0.416893
Tuba1b	0.00204778	0.115951	0.659	0.482	1	0.462952
Cmpk2	1.08399e-05	0.11542	0.123	0.037	0.126394	0.0853877
Ppp2r1b	3.15787e-05	0.11541	0.13	0.044	0.368208	0.0904105
Ttc13	3.88239e-05	0.1154	0.138	0.048	0.452687	0.0954333
Bak1	0.00107509	0.115344	0.181	0.09	1	0.12557
Fbxo6	0.00604129	0.115283	0.225	0.136	1	0.158645
Ranbp2	0.00730065	0.115121	0.384	0.269	1	0.269147
Ndufv2	0.00513145	0.115041	0.486	0.352	1	0.336528
Psme4	0.00259757	0.113868	0.246	0.144	1	0.170775
Slc25a45	7.55312e-10	0.113868	0.094	0.011	8.80693e-06	0.0652965
Hs1bp3	5.23859e-08	0.113868	0.101	0.018	0.00061082	0.0703193
Rcn3	2.72877e-06	0.113868	0.116	0.03	0.0318174	0.0803649
Ccdc93	4.52578e-06	0.113868	0.116	0.031	0.0527706	0.0803649
Exo5	0.000951025	0.113868	0.196	0.099	1	0.135616
Capza2	0.00166396	0.113868	0.703	0.521	1	0.49015
Snx6	0.00627531	0.113868	0.312	0.206	1	0.215981
Vav1	7.39463e-07	0.113868	0.109	0.025	0.00862214	0.0753421
Atp2a2	0.00690459	0.113868	0.268	0.172	1	0.188782
Rtn3	0.00737172	0.113868	0.362	0.25	1	0.254078
Commd4	0.00936502	0.112616	0.391	0.28	1	0.271232
Pcm1	0.00591855	0.112555	0.326	0.217	1	0.226026
Smim29	0.00491497	0.112479	0.254	0.156	1	0.175798
Avpi1	0.00106772	0.112403	0.188	0.095	1	0.130593
Stx4	0.000261731	0.112356	0.152	0.064	1	0.105479
AC135826.1	0.000330141	0.112356	0.152	0.065	1	0.105479
Gria2	2.67551e-12	0.112266	0.087	0.006	3.11964e-08	0.0602737
Csrnp3	5.12247e-11	0.112266	0.08	0.006	5.97281e-07	0.058189
Wdr83os	0.00744015	0.111601	0.529	0.397	1	0.369603
Irf1	0.00624195	0.111271	0.341	0.229	1	0.236072
Tradd	0.00268737	0.110991	0.21	0.117	1	0.145661
Mfsd1	0.00245526	0.110956	0.196	0.106	1	0.135616
Ms4a6e	2.61603e-06	0.110728	0.109	0.027	0.0305029	0.0753421
Dennd1a	2.61603e-06	0.110728	0.109	0.027	0.0305029	0.0753421
Rhog	0.00772084	0.110319	0.464	0.337	1	0.324398
Irf5	0.00996648	0.109752	0.261	0.17	1	0.183759
Pycard	0.00784713	0.10967	0.935	0.677	1	0.703767
Trip6	1.27647e-05	0.109191	0.116	0.033	0.148836	0.0803649
Pdlim4	1.1922e-10	0.109067	0.087	0.008	1.3901e-06	0.0602737
Atp2b1	0.00686458	0.108535	0.304	0.2	1	0.210958
Tln1	0.00137448	0.108393	0.884	0.64	1	0.621597
Maf	9.9311e-05	0.107716	0.13	0.047	1	0.0904105
Wfs1	4.83374e-06	0.107595	0.109	0.028	0.0563615	0.0753421
Sema4c	7.23593e-08	0.107512	0.094	0.016	0.00084371	0.0652965
Arf3	0.0139819	0.107053	0.268	0.18	1	0.188782
Atp5f1b	0.00218517	0.10694	0.92	0.724	1	0.673154
Srgap2	0.00295022	0.1066	0.196	0.107	1	0.135616
Adam10	0.00166411	0.10642	0.167	0.083	1	0.115525
Clasp2	0.00102308	0.106373	0.159	0.075	1	0.110502
Tmtc3	0.000102179	0.106182	0.13	0.047	1	0.0904105
Anks1a	1.36509e-05	0.106031	0.109	0.03	0.15917	0.0753421
RGD1561143	0.000250792	0.106006	0.326	0.175	1	0.226026
Itsn1	1.83178e-07	0.105928	0.094	0.017	0.00213585	0.0652965
Ywhab	0.00278437	0.105908	0.739	0.549	1	0.515264
Psmd1	0.00826136	0.10574	0.283	0.184	1	0.195889
Aco2	0.0120785	0.10574	0.283	0.19	1	0.195889
Nampt	0.00192144	0.105098	0.188	0.098	1	0.130593
Tmem150b	0.00318965	0.105044	0.181	0.097	1	0.12557
Alpk1	4.33567e-07	0.104345	0.094	0.018	0.00505539	0.0652965
Dchs1	9.4462e-09	0.104282	0.087	0.011	0.000110143	0.0602737
Ech1	0.00519016	0.104058	0.239	0.144	1	0.165753
RGD1305178	0.0139213	0.104058	0.232	0.15	1	0.163668
Tax1bp1	0.0013184	0.104047	0.768	0.541	1	0.532417
Tmem127	0.00211193	0.103579	0.181	0.094	1	0.12557
Ccdc88b	0.00226244	0.103515	0.174	0.089	1	0.120547
Dhx58	0.000990342	0.103119	0.123	0.051	1	0.0883258
Tspan5	8.24853e-06	0.102837	0.101	0.026	0.0961778	0.0703193
Entpd1	0.00262327	0.102186	0.188	0.1	1	0.130593
Tm6sf1	0.00334311	0.102115	0.181	0.097	1	0.12557
Atp6v1g1	0.00776754	0.101668	0.986	0.82	1	0.799774
Ipmk	0.000373197	0.101668	0.138	0.056	1	0.0954333
Camk1	0.000178315	0.101511	0.123	0.045	1	0.0853877
Zfp703	0.000323657	0.101511	0.123	0.047	1	0.0853877
Rtn1	8.51179e-06	0.101268	0.101	0.026	0.0992475	0.0703193
AABR07054490.1	3.49589e-10	0.101015	0.08	0.007	4.07621e-06	0.0552509
Sidt2	0.00576361	0.100967	0.21	0.123	1	0.145661
Tspan3	0.00394882	0.10089	0.203	0.114	1	0.140639
Zup1	0.0039295	0.100652	0.181	0.098	1	0.12557
Nnt	0.00276317	0.100571	0.174	0.09	1	0.120547
Map3k11	0.00271053	0.100406	0.159	0.08	1	0.110502
Actr3	0.00212585	0.100062	0.884	0.643	1	0.612782
Polr2i	5.76246e-05	0.0997928	0.109	0.033	0.671902	0.0753421
Irf8	0.000165759	0.0997928	0.471	0.266	1	0.329421
Crcp	0.0132234	0.0997099	0.225	0.143	1	0.155707
Dbndd2	1.48913e-05	0.0997006	0.101	0.027	0.173633	0.0703193
Mcub	2.45278e-05	0.0997006	0.101	0.028	0.285994	0.0703193
Bad	0.00617272	0.0992804	0.188	0.107	1	0.130593
Dock1	7.84825e-06	0.0980314	0.094	0.022	0.0915106	0.0652965
Cdk2ap2	0.0070823	0.0979966	0.63	0.472	1	0.439922
Bcl2l12	0.00692433	0.0977319	0.181	0.103	1	0.12557
Daxx	0.00692433	0.0977319	0.181	0.103	1	0.12557
Cd209f	4.72902e-10	0.0977122	0.058	0.002	5.51404e-06	0.0460588
Lilrb3l	0.00387795	0.0976329	0.174	0.093	1	0.120547
Hps3	0.00966959	0.0975326	0.159	0.089	1	0.11344
Mtif3	0.00181516	0.0972242	0.145	0.068	1	0.100456
Ptpn1	0.0155211	0.0971339	0.449	0.334	1	0.311414
Tmem50a	0.0113415	0.0969546	0.536	0.404	1	0.371688
Slc52a2	0.000604119	0.096904	0.123	0.049	1	0.0853877
Prkcd	0.00950589	0.0967945	0.217	0.133	1	0.150684
Engase	0.000479456	0.0966835	0.101	0.036	1	0.0732574
Tax1bp3	0.00678011	0.09659	0.203	0.118	1	0.140639
Ywhae	0.00913875	0.0964859	0.594	0.448	1	0.41187
Myo9b	0.012427	0.0963151	0.283	0.188	1	0.195889
Abca17	3.23689e-08	0.096225	0.08	0.01	0.000377422	0.0552509
Plau	1.20769e-11	0.0961065	0.072	0.003	1.40817e-07	0.0502281
Pgm2	0.000842729	0.0956058	0.138	0.059	1	0.0954333
Adgre4	0.00104717	0.0954894	0.13	0.056	1	0.0904105
Coq3	0.00131363	0.0954894	0.13	0.057	1	0.0904105
Trip12	0.0173856	0.0953885	0.312	0.217	1	0.215981
Lpxn	0.0222303	0.0953885	0.312	0.221	1	0.215981
RGD1562667	0.00377678	0.0953807	0.21	0.117	1	0.1486
Isoc2b	0.000473043	0.0953716	0.123	0.048	1	0.0853877
Laptm4b	0.000801273	0.0953716	0.123	0.05	1	0.0853877
Phf10	0.00786146	0.0952707	0.21	0.125	1	0.145661
Phf23	0.0130651	0.0952707	0.21	0.131	1	0.145661
Aurka	0.000431264	0.0952523	0.116	0.044	1	0.0803649
Slc35f6	0.000431264	0.0952523	0.116	0.044	1	0.0803649
Agap1	0.000273543	0.0951314	0.109	0.038	1	0.0753421
Tmem106a	1.48874e-05	0.0948849	0.094	0.023	0.173587	0.0652965
Ptges3l	1.08984e-07	0.0946317	0.08	0.011	0.00127075	0.0552509
Slc2a5	1.27324e-10	0.0945026	0.072	0.004	1.48459e-06	0.0502281
Fam43a	0.00296643	0.0944626	0.159	0.08	1	0.110502
Htatip2	0.00549247	0.0944626	0.159	0.085	1	0.110502
AABR07005779.2	0.00201005	0.0940943	0.138	0.064	1	0.0954333
Dusp6	0.00905712	0.0939684	0.304	0.2	1	0.210958
Zbp1	0.000777196	0.0937118	0.116	0.046	1	0.0803649
RGD1563941	0.00616581	0.0936091	0.196	0.112	1	0.135616
Coa4	0.0210759	0.0934865	0.181	0.113	1	0.128508
RGD1304884	6.79542e-06	0.0931781	0.087	0.019	0.0792346	0.0602737
Hba-a3	0.00372878	0.0931781	0.036	0.008	1	0.0417994
Pla2g6	1.13215e-07	0.0930402	0.08	0.011	0.00132008	0.0552509
Dusp22	0.00560803	0.0929806	0.159	0.085	1	0.110502
Stat2	0.0092689	0.0929286	0.239	0.148	1	0.165753
Por	0.00249656	0.0925844	0.138	0.065	1	0.0954333
Slc39a10	0.00137415	0.092449	0.13	0.057	1	0.0904105
Chmp2b	0.00211054	0.092449	0.13	0.059	1	0.0904105
Manba	0.00136615	0.0923118	0.123	0.052	1	0.0853877
Timm8b	0.0182925	0.0920571	0.348	0.247	1	0.241095
Rcsd1	0.0266265	0.0920571	0.348	0.254	1	0.241095
Nucb1	0.0291371	0.0919254	0.254	0.175	1	0.178736
B4galt1	0.00023324	0.0918896	0.101	0.033	1	0.0703193
Lcp2	0.0216772	0.091729	0.406	0.3	1	0.281277
Enox2	8.90162e-07	0.0914505	0.08	0.013	0.0103793	0.0552509
Efcab14	0.0232272	0.0913358	0.304	0.214	1	0.210958
Itga2b	5.77083e-09	0.0913002	0.072	0.007	6.72879e-05	0.0502281
Abhd4	0.00255078	0.0910761	0.138	0.065	1	0.0954333
Rab20	0.00369663	0.0910761	0.138	0.067	1	0.0954333
Ube2l6	0.000858894	0.0907844	0.123	0.05	1	0.0853877
Rps6ka5	0.00105982	0.0906357	0.116	0.047	1	0.0803649
Sdf2l1	0.0233862	0.0905089	0.399	0.295	1	0.279192
Scarb2	0.000342382	0.0903325	0.101	0.035	1	0.0703193
Mpp5	0.00119248	0.0903325	0.094	0.035	1	0.0682346
Pfkfb3	7.48551e-05	0.0901779	0.094	0.027	0.87281	0.0652965
Alg9	2.51234e-05	0.0900212	0.087	0.021	0.292939	0.0602737
Slc38a7	2.75638e-08	0.0897017	0.072	0.008	0.000321394	0.0502281
LOC362863	8.17228e-13	0.0895386	0.065	0.001	9.52888e-09	0.0452053
Chodl	8.17228e-13	0.0895386	0.065	0.001	9.52888e-09	0.0452053
Oat	0.0326318	0.0891562	0.181	0.117	1	0.128508
Parvg	0.0013966	0.0891001	0.116	0.048	1	0.0803649
Rbms2	0.0109977	0.0888538	0.174	0.1	1	0.120547
Stx2	0.000244856	0.088777	0.101	0.033	1	0.0703193
LOC100912618	0.038973	0.0884614	0.42	0.326	1	0.294261
Ralgds	1.41752e-05	0.0884454	0.087	0.02	0.165283	0.0602737
LOC103694857	0.000476035	0.0882763	0.043	0.008	1	0.0439741
Ptpmt1	0.00598105	0.0882261	0.145	0.075	1	0.100456
Aldh16a1	0.00698967	0.0882261	0.145	0.076	1	0.100456
Pgap2	0.0160266	0.088028	0.203	0.126	1	0.140639
Psmb9	0.00643551	0.0873958	0.87	0.647	1	0.611551
Pdia6	0.0248332	0.0873958	0.493	0.379	1	0.344489
Ndufs2	0.0322382	0.0873958	0.37	0.276	1	0.256163
Acsl5	0.0280705	0.0872415	0.232	0.156	1	0.16073
Adgrg6	0.000358836	0.0872232	0.101	0.035	1	0.0703193
Creld1	0.000504543	0.0872232	0.101	0.036	1	0.0703193
Sec14l1	0.0250075	0.0869274	0.217	0.143	1	0.150684
Rap1gds1	0.00880175	0.0869009	0.152	0.083	1	0.105479
Slc25a51	0.0101155	0.0869009	0.152	0.084	1	0.105479
Ppm1l	7.83858e-05	0.0868712	0.087	0.023	0.913978	0.0602737
Tlr4	7.83858e-05	0.0868712	0.087	0.023	0.913978	0.0602737
Arhgap39	7.83858e-05	0.0868712	0.087	0.023	0.913978	0.0602737
Gpr88	1.1057e-05	0.0866917	0.08	0.017	0.128924	0.0552509
Fam122a	0.00655972	0.0865606	0.138	0.07	1	0.0954333
Rcn2	0.00496617	0.0863872	0.13	0.064	1	0.0904105
Grina	0.0229074	0.0862917	0.377	0.273	1	0.261186
Ptpro	0.0130881	0.0861089	0.181	0.107	1	0.12557
Exoc6	0.0029414	0.0860338	0.116	0.051	1	0.0803649
Sgpl1	0.0128687	0.0859392	0.174	0.102	1	0.120547
Zfp385a	0.00139729	0.0858536	0.109	0.044	1	0.0753421
Cast	0.0134033	0.0854396	0.457	0.328	1	0.316437
Gls	0.0317847	0.0851362	0.261	0.182	1	0.180821
Slc16a7	5.4447e-06	0.085109	0.08	0.016	0.0634852	0.0552509
AABR07006311.1	2.24638e-05	0.085109	0.08	0.018	0.261928	0.0552509
Hbegf	2.24638e-05	0.085109	0.08	0.018	0.261928	0.0552509
Arpc4	0.0111067	0.0849832	0.732	0.562	1	0.507303
MGC105567	0.00342143	0.0848758	0.13	0.061	1	0.0904105
Cmtm6	0.0116437	0.0848055	0.246	0.155	1	0.170775
Slc44a1	0.00441205	0.0846906	0.123	0.058	1	0.0853877
RGD1305350	0.0204596	0.0846626	0.181	0.112	1	0.12557
Mrpl27	0.0314954	0.084593	0.355	0.261	1	0.246117
Mras	0.00185016	0.0843131	0.109	0.045	1	0.0753421
Pdxdc1	0.00133218	0.0841206	0.101	0.039	1	0.0703193
Acpp	0.000295925	0.0839256	0.094	0.03	1	0.0652965
Dock7	2.30872e-05	0.0835279	0.08	0.018	0.269197	0.0552509
Rab39a	4.32471e-05	0.0835279	0.08	0.019	0.504261	0.0552509
Ccdc90b	0.0207952	0.0834027	0.188	0.117	1	0.130593
Tor1aip2.1	0.00516193	0.0833659	0.13	0.064	1	0.0904105
Catip	3.11501e-06	0.0833251	0.072	0.012	0.036321	0.0502281
Amigo2	1.70594e-08	0.0831195	0.065	0.006	0.000198913	0.0452053
Rassf4	0.0208195	0.0830306	0.174	0.106	1	0.120547
Ifit3	8.03188e-05	0.0827829	0.268	0.131	0.936517	0.188782
Rragc	0.0269771	0.0825348	0.21	0.137	1	0.145661
Ctnnd1	0.00063204	0.0823668	0.094	0.032	1	0.0652965
Hic1	0.000887582	0.0823668	0.094	0.033	1	0.0652965
Ppfibp2	0.000137682	0.0821591	0.087	0.025	1	0.0602737
Cd300a	0.000334258	0.0821591	0.087	0.027	1	0.0602737
Rnf144b	0.00694555	0.0820592	0.138	0.07	1	0.0954333
Nudt9	0.0256859	0.0819679	0.188	0.119	1	0.130593
Gpr137	7.93354e-05	0.0819486	0.08	0.02	0.92505	0.0552509
Rgs18	7.93354e-05	0.0819486	0.08	0.02	0.92505	0.0552509
Kcnk12	7.69167e-06	0.0817353	0.072	0.013	0.0896848	0.0502281
Mfap3	0.00554538	0.0816533	0.123	0.059	1	0.0853877
Bag6	0.0260536	0.0815784	0.174	0.108	1	0.120547
Acss1	0.00581429	0.0814465	0.116	0.055	1	0.0803649
Nat8f5	4.80805e-13	0.0813001	0.058	0	5.60619e-09	0.0401824
Gpr68	0.0039371	0.081237	0.109	0.048	1	0.0753421
Atm	0.0461406	0.0808906	0.254	0.181	1	0.175798
Pomk	0.00125023	0.0808097	0.094	0.035	1	0.0652965
Naa20	0.0653041	0.0807011	0.239	0.174	1	0.168691
Washc5	0.00034183	0.0805918	0.087	0.027	1	0.0602737
Mpc2	0.0325719	0.0805094	0.239	0.163	1	0.165753
LOC498368	4.43879e-05	0.0803711	0.08	0.019	0.517562	0.0552509
Capn2	0.0444885	0.0803154	0.232	0.162	1	0.16073
AABR07016845.1	1.74926e-05	0.0801473	0.072	0.015	0.203964	0.0502281
Tcta	0.00564973	0.0801371	0.123	0.059	1	0.0853877
Dbt	0.00254556	0.0799206	0.116	0.05	1	0.0803649
Rnaseh2a	0.023799	0.079711	0.159	0.096	1	0.110502
C5ar2	2.24564e-11	0.0796908	0.058	0.001	2.61842e-07	0.0401824
AABR07028615.1	2.24564e-11	0.0796908	0.058	0.001	2.61842e-07	0.0401824
Syk	0.0475753	0.0795479	0.304	0.224	1	0.210958
Cnpy3	0.0288568	0.0793107	0.196	0.126	1	0.135616
Ftsj3	0.0181008	0.0792837	0.145	0.083	1	0.100456
Polr3g	0.000235336	0.0787952	0.08	0.022	1	0.0552509
Slc38a6	0.000235336	0.0787952	0.08	0.022	1	0.0552509
Micu1	0.00691154	0.0786225	0.123	0.06	1	0.0853877
Slc45a3	8.14812e-06	0.0785611	0.072	0.013	0.095007	0.0502281
AABR07029581.1	0.0331277	0.0784626	0.167	0.105	1	0.115525
Hes1	0.00494085	0.0783964	0.116	0.054	1	0.0803649
Tor1aip2	0.00878535	0.0783964	0.116	0.057	1	0.0803649
Inpp5d	0.062833	0.0782441	0.304	0.23	1	0.210958
Emc8	0.0242039	0.0782441	0.159	0.096	1	0.110502
Nt5c2	0.00176462	0.0777004	0.094	0.036	1	0.0652965
Heatr5a	0.00176462	0.0777004	0.094	0.036	1	0.0652965
Vasp	0.039982	0.0773421	0.5	0.391	1	0.349512
Sbf2	0.000383543	0.0772211	0.08	0.023	1	0.0552509
Ndufb5	0.0910038	0.0770716	0.435	0.358	1	0.307245
LOC685933	4.02245e-06	0.0767288	0.065	0.01	0.0469018	0.0452053
Dennd2c	5.93392e-09	0.0764777	0.058	0.003	6.91895e-05	0.0401824
Appl2	5.93392e-09	0.0764777	0.058	0.003	6.91895e-05	0.0401824
Stard3	0.0326591	0.076468	0.196	0.127	1	0.135616
Cd180	0.00316211	0.0761483	0.094	0.038	1	0.0652965
Rfng	0.00316211	0.0761483	0.094	0.038	1	0.0652965
Tsc2	0.00113819	0.0759001	0.087	0.03	1	0.0602737
Kif1c	0.00159445	0.0759001	0.087	0.031	1	0.0602737
RGD1306746	0.000605179	0.0756486	0.08	0.025	1	0.0552509
Cdc42bpb	0.000605179	0.0756486	0.08	0.025	1	0.0552509
Gpr146	0.000605179	0.0756486	0.08	0.025	1	0.0552509
Rmdn1	0.0101304	0.0755979	0.123	0.062	1	0.0853877
Camta1	0.0140035	0.0755979	0.123	0.065	1	0.0853877
Abca2	0.0108561	0.0753527	0.116	0.058	1	0.0803649
Ddx3x	0.045145	0.0752467	0.246	0.173	1	0.170775
Slc37a2	1.08932e-05	0.0751356	0.065	0.011	0.127015	0.0452053
Plscr4	1.08932e-05	0.0751356	0.065	0.011	0.127015	0.0452053
Rbm18	0.00649367	0.0751043	0.109	0.05	1	0.0753421
Ifngr2	0.0362178	0.0750487	0.196	0.128	1	0.135616
Marcks	0.0102762	0.074979	0.319	0.21	1	0.223942
Dennd5a	0.0333283	0.0738699	0.203	0.133	1	0.140639
Tmem273	0.0130941	0.0738333	0.116	0.059	1	0.0803649
Arpc1b	0.028166	0.0738253	1	0.925	1	0.995777
Orc5	0.00024665	0.0738128	0.072	0.019	1	0.0502281
Adarb1	0.00024665	0.0738128	0.072	0.019	1	0.0502281
Peli3	1.11963e-05	0.0735441	0.065	0.011	0.130549	0.0452053
Cds1	2.6597e-05	0.0735441	0.065	0.012	0.310121	0.0452053
Snx3	0.0214211	0.0733889	0.775	0.612	1	0.540378
LOC100294508	0.00545659	0.0730491	0.094	0.04	1	0.0652965
Osgep	0.0235035	0.0728407	0.13	0.074	1	0.0904105
Ercc6l2	0.0235035	0.0728407	0.13	0.074	1	0.0904105
Gmppa	0.0267979	0.0728407	0.13	0.075	1	0.0904105
Tgfb2	0.000569657	0.0727808	0.087	0.028	1	0.0602737
Lrrcc1	0.00307288	0.0727808	0.087	0.033	1	0.0602737
Galk2	0.0195615	0.0725798	0.123	0.067	1	0.0853877
P2ry14	0.000945527	0.0725089	0.08	0.026	1	0.0552509
Usp30	0.000945527	0.0725089	0.08	0.026	1	0.0552509
Pram1	0.00138249	0.0725089	0.08	0.027	1	0.0552509
Siah1	0.0133068	0.0723155	0.116	0.059	1	0.0803649
Tmem63a	0.00995224	0.0720478	0.109	0.052	1	0.0753421
Mrpl54	0.0744869	0.0719784	0.435	0.349	1	0.301368
RGD1309730	0.0085485	0.0717766	0.101	0.047	1	0.0703193
Tgm2	0.00554924	0.0715019	0.094	0.04	1	0.0652965
Plod3	0.0272052	0.0713433	0.13	0.075	1	0.0904105
LOC681325	0.0293982	0.0711946	0.167	0.103	1	0.115525
Naprt	0.00140875	0.0709416	0.08	0.027	1	0.0552509
Mrpl47	0.00201114	0.0709416	0.08	0.028	1	0.0552509
Slc2a9	0.00201114	0.0709416	0.08	0.028	1	0.0552509
Sdha	0.0699659	0.0706744	0.232	0.167	1	0.16073
Dohh	0.0401408	0.0706658	0.152	0.095	1	0.105479
Actr2	0.0305726	0.0706148	0.667	0.527	1	0.462098
Trappc3	0.0793227	0.0705568	0.268	0.201	1	0.185844
Fam3c	0.0631952	0.0705405	0.188	0.129	1	0.130593
Cept1	0.0533745	0.0701679	0.217	0.151	1	0.150684
Trim8	0.0765086	0.0700636	0.254	0.188	1	0.175798
Lrrk1	0.0242391	0.0698476	0.13	0.074	1	0.0904105
Siva1	0.0651899	0.0696494	0.203	0.142	1	0.140639
Cdkn2c	0.014947	0.0695679	0.123	0.065	1	0.0853877
Atp6v1d	0.0637221	0.069224	0.268	0.196	1	0.185844
P2rx4	0.0330081	0.0691989	0.152	0.093	1	0.105479
Iqgap3	0.000705583	0.06908	0.072	0.021	1	0.0502281
Cops9	0.099	0.0690137	0.37	0.296	1	0.259101
Slc25a43	0.00023792	0.0687801	0.065	0.016	1	0.0452053
Mocs1	0.00023792	0.0687801	0.065	0.016	1	0.0452053
Fer	0.00023792	0.0687801	0.065	0.016	1	0.0452053
Rnf150	0.00023792	0.0687801	0.065	0.016	1	0.0452053
Snx17	0.0761477	0.0687801	0.217	0.156	1	0.150684
Psmc5	0.120789	0.0687801	0.362	0.296	1	0.254078
Enpp4	0.0108086	0.0687071	0.101	0.048	1	0.0703193
Pgs1	0.0407633	0.0686387	0.138	0.084	1	0.0954333
Trappc10	0.0527902	0.0685746	0.174	0.115	1	0.120547
Dipk1a	0.0688776	0.0685143	0.21	0.148	1	0.145661
Slc8a1	4.68349e-06	0.0684761	0.058	0.008	0.0546095	0.0401824
Tlr3	0.0044828	0.0684126	0.094	0.039	1	0.0652965
RGD1560455	0.00909494	0.0684126	0.094	0.042	1	0.0652965
Rab8b	0.083066	0.0681759	0.457	0.369	1	0.319375
Samd4a	1.16281e-08	0.0681679	0.051	0.002	0.000135583	0.0351596
Slc27a4	0.0072544	0.0681144	0.087	0.037	1	0.0602737
Dlat	0.0072544	0.0681144	0.087	0.037	1	0.0602737
LOC108348144	0.0400205	0.0680643	0.572	0.446	1	0.396802
Lamtor3	0.0547415	0.0680173	0.159	0.104	1	0.110502
Atp5mg	0.0821463	0.0679407	0.971	0.848	1	0.767077
Brk1	0.0322212	0.0678818	0.783	0.613	1	0.545401
AABR07020463.1	0.00290964	0.0678121	0.08	0.029	1	0.0552509
Spg21	0.0881207	0.0676026	0.297	0.228	1	0.205935
Stard8	0.0016795	0.0675059	0.072	0.023	1	0.0502281
Dgat1	0.0016795	0.0675059	0.072	0.023	1	0.0502281
Tlr6	0.017768	0.0674751	0.109	0.056	1	0.0753421
Gpd2	0.0245128	0.0674751	0.109	0.058	1	0.0753421
Fkbp7	0.000243034	0.0671956	0.065	0.016	1	0.0452053
RGD1559896	0.0140485	0.0668705	0.094	0.045	1	0.0652965
Lyl1	0.058212	0.0668426	0.203	0.14	1	0.140639
Vmp1	0.0652068	0.0668267	0.275	0.202	1	0.190867
Usp4	0.0544614	0.0665622	0.196	0.133	1	0.135616
Ube2n	0.106821	0.0660537	0.326	0.258	1	0.226026
Nipsnap2	0.0517285	0.0659733	0.145	0.092	1	0.100456
Lrrc8d	0.0289375	0.065954	0.109	0.059	1	0.0753421
Top1mt	0.00249987	0.0659335	0.072	0.025	1	0.0502281
Sec24b	0.0230598	0.065644	0.101	0.052	1	0.0703193
Stk3	0.00349309	0.0656128	0.058	0.018	1	0.0431206
Bag1	0.134279	0.0655618	0.341	0.277	1	0.23901
Cyb5r1	0.0116213	0.06533	0.094	0.044	1	0.0652965
Calm1	0.0572836	0.0653262	1	0.952	1	1.09264
Ubc	0.0551502	0.0652426	0.942	0.756	1	0.694099
Sergef	0.0410954	0.0650618	0.123	0.073	1	0.0853877
Nfu1	0.0689575	0.0646244	0.217	0.154	1	0.150684
Nedd8	0.0341123	0.0644404	0.891	0.702	1	0.623681
Tmem126a	0.0674611	0.0643346	0.21	0.147	1	0.145661
Nptn	0.0972999	0.0641844	0.275	0.21	1	0.190867
Il17ra	0.0334702	0.0641149	0.377	0.272	1	0.261186
Exoc3	0.0911182	0.0640413	0.203	0.146	1	0.140639
Lacc1	0.000767378	0.0640318	0.065	0.018	1	0.0452053
Map3k8	0.0787104	0.0639631	0.167	0.114	1	0.115525
Ext2	0.0422244	0.0638798	0.13	0.078	1	0.0904105
Rnf216	0.0529111	0.0638798	0.13	0.08	1	0.0904105
Snx4	0.0589392	0.0638798	0.13	0.081	1	0.0904105
Hdac8	0.000200745	0.0636963	0.058	0.012	1	0.0401824
Ino80c	0.099941	0.0636565	0.152	0.105	1	0.108417
Orc3	0.0469893	0.0635629	0.123	0.074	1	0.0853877
Tmem164	0.0151118	0.063463	0.087	0.04	1	0.0602737
Zdhhc16	0.00561453	0.0631306	0.08	0.031	1	0.0552509
Mcrip2	0.00561453	0.0631306	0.08	0.031	1	0.0552509
Slc22a17	0.00740957	0.0631306	0.08	0.032	1	0.0552509
Shkbp1	0.0096298	0.0631306	0.08	0.033	1	0.0552509
Nagk	0.059229	0.0629168	0.101	0.059	1	0.0732574
Stxbp1	0.00512284	0.0627938	0.072	0.027	1	0.0502281
Rit1	0.0662071	0.0625875	0.094	0.055	1	0.0682346
Rufy3	0.0119774	0.0622539	0.094	0.044	1	0.0652965
Dmap1	0.0256615	0.0622539	0.094	0.048	1	0.0652965
AABR07030086.2	0.000404475	0.0621065	0.058	0.013	1	0.0401824
Cd84	0.0530712	0.0617352	0.116	0.069	1	0.0803649
Parp9	0.0815106	0.0617001	0.246	0.181	1	0.170775
Bmpr2	0.0125131	0.0615735	0.08	0.035	1	0.0552509
Mtus2	3.96213e-10	0.0614005	0.043	0	4.61984e-06	0.0301368
Erap1	0.106604	0.0612454	0.203	0.148	1	0.140639
Usp8	0.106604	0.0612454	0.203	0.148	1	0.140639
Ampd2	0.00708435	0.0612265	0.072	0.028	1	0.0502281
Lmo2	0.0238765	0.061139	0.42	0.295	1	0.294261
Ywhag	0.087529	0.0610806	0.167	0.115	1	0.115525
Pik3cb	0.0202939	0.0610616	0.101	0.051	1	0.0703193
LOC100909912	0.0384432	0.0610616	0.101	0.056	1	0.0703193
Vps26b	0.0384432	0.0610616	0.101	0.056	1	0.0703193
Serinc5	0.00304483	0.0608749	0.065	0.021	1	0.0452053
Xpnpep3	0.00304483	0.0608749	0.065	0.021	1	0.0452053
Cox4i1	0.0345902	0.0606833	1	0.958	1	1.04279
Psmd7	0.1068	0.0606562	0.254	0.192	1	0.175798
Arpc1a	0.107126	0.0606081	0.413	0.335	1	0.2863
Pgm3	0.000412461	0.0605185	0.058	0.013	1	0.0401824
Marcksl1	0.00981815	0.0603704	0.087	0.038	1	0.0602737
Cuta	0.136953	0.0603386	0.406	0.336	1	0.281277
Tsc1	4.95624e-05	0.0601574	0.051	0.008	0.577898	0.0351596
Src	0.0160285	0.060018	0.08	0.036	1	0.0552509
Zdhhc7	0.0672816	0.0597606	0.138	0.088	1	0.0954333
Gna12	0.0741259	0.0597606	0.138	0.089	1	0.0954333
Usp11	0.00959834	0.0596609	0.072	0.029	1	0.0502281
Aff1	0.00959834	0.0596609	0.072	0.029	1	0.0502281
Gclc	0.0286704	0.0595374	0.101	0.054	1	0.0703193
Clic1	0.0303856	0.0594898	0.833	0.633	1	0.586437
Borcs6	0.106617	0.0593089	0.159	0.112	1	0.110502
Nsun5	0.00309406	0.059299	0.065	0.021	1	0.0452053
Gna15	0.116178	0.059203	0.188	0.137	1	0.130593
Zfp787	0.0367343	0.0591843	0.094	0.05	1	0.0652965
Nt5c3a	0.0614025	0.0590755	0.123	0.076	1	0.0853877
Slc6a6	0.0614025	0.0590755	0.123	0.076	1	0.0853877
Uba1	0.193275	0.059006	0.239	0.192	1	0.168691
Ube2g2	0.0862482	0.0589722	0.152	0.103	1	0.105479
Erg	0.000773582	0.0589323	0.058	0.015	1	0.0401824
Sf3b2	0.0899312	0.0589323	0.587	0.487	1	0.406847
Sdcbp	0.055754	0.0589015	0.486	0.379	1	0.339466
Bag5	0.0544195	0.0587264	0.116	0.069	1	0.0803649
Idua	0.000133456	0.0585606	0.051	0.009	1	0.0351596
Mmp14	0.000133456	0.0585606	0.051	0.009	1	0.0351596
Sts	0.0162458	0.0584642	0.08	0.036	1	0.0552509
Smap2	0.0608201	0.0583074	0.507	0.395	1	0.351596
Atp5f1d	0.0649484	0.0582622	0.768	0.635	1	0.538294
Acadl	0.0989094	0.0582199	0.29	0.221	1	0.200912
Tmem269	2.68577e-07	0.0581838	0.043	0.002	0.0031316	0.0301368
Aebp1	2.68577e-07	0.0581838	0.043	0.002	0.0031316	0.0301368
Krcc1	0.112643	0.0581677	0.442	0.362	1	0.306391
Mroh1	0.012762	0.058097	0.072	0.03	1	0.0502281
Sik2	0.0339492	0.0580147	0.101	0.055	1	0.0703193
Tle4	0.110291	0.057792	0.188	0.136	1	0.130593
RGD1565059	0.00652441	0.0577249	0.065	0.023	1	0.0452053
Xbp1	0.00652441	0.0577249	0.065	0.023	1	0.0452053
Clip2	0.00652441	0.0577249	0.065	0.023	1	0.0452053
Ubtd1	0.026699	0.057652	0.094	0.048	1	0.0652965
LOC689064	0.00418719	0.0575997	0.058	0.157	1	0.0975855
Nans	0.0852303	0.0575828	0.123	0.079	1	0.0853877
Ticam2	0.0013654	0.0573478	0.058	0.016	1	0.0401824
Smox	0.00224952	0.0573478	0.058	0.017	1	0.0401824
RGD1562747	0.0287584	0.0572844	0.087	0.044	1	0.0602737
Vps26a	0.0775688	0.0572244	0.116	0.073	1	0.0803649
Snx18	0.110242	0.0571132	0.174	0.124	1	0.120547
Pkib	0.15242	0.0571132	0.167	0.123	1	0.118463
Eif1ad	0.144604	0.0569656	0.261	0.204	1	0.180821
Ar	0.000136298	0.0569656	0.051	0.009	1	0.0351596
Hid1	0.000316175	0.0569656	0.051	0.01	1	0.0351596
Dnaaf5	0.000316175	0.0569656	0.051	0.01	1	0.0351596
Gpr107	0.0205232	0.0569121	0.08	0.037	1	0.0552509
Tor4a	0.0614387	0.0568614	0.109	0.065	1	0.0753421
Hltf	0.14045	0.0567676	0.167	0.122	1	0.115525
Fscn3	2.34579e-06	0.0565782	0.043	0.003	0.027352	0.0301368
Dab2	0.00987306	0.0565348	0.072	0.029	1	0.0502281
Tsen15	0.0129355	0.0565348	0.072	0.03	1	0.0502281
Blk	0.0529088	0.0564937	0.101	0.058	1	0.0703193
Psma1	0.154809	0.0564397	0.42	0.352	1	0.294261
Mbtps2	0.00661931	0.0561525	0.065	0.023	1	0.0452053
Ksr1	0.0091671	0.0561525	0.065	0.025	1	0.0452053
LOC681182	0.0563109	0.0560916	0.123	0.075	1	0.0853877
Klhl5	0.077896	0.0560916	0.123	0.078	1	0.0853877
Clptm1	0.121741	0.0560635	0.152	0.107	1	0.105479
Idh3g	0.115669	0.0560368	0.181	0.131	1	0.12557
Fam32a	0.116605	0.0559418	0.297	0.231	1	0.205935
Clint1	0.125091	0.0559004	0.355	0.285	1	0.246117
Zfand2a	0.00359948	0.055765	0.058	0.018	1	0.0401824
Lpl	0.00654654	0.055765	0.051	0.016	1	0.0380978
Xylt2	0.0784697	0.0557239	0.116	0.073	1	0.0803649
Adam23	0.000322361	0.0553723	0.051	0.01	1	0.0351596
RGD1305938	0.000674043	0.0553723	0.051	0.011	1	0.0351596
Cul9	0.000674043	0.0553723	0.051	0.011	1	0.0351596
Man2c1	0.0256066	0.0553616	0.08	0.038	1	0.0552509
Nrp2	0.0256066	0.0553616	0.08	0.038	1	0.0552509
Tlr8	0.0312053	0.0553616	0.08	0.039	1	0.0552509
Hsd17b11	0.0699338	0.0553419	0.138	0.088	1	0.0954333
Csnk1e	0.0996142	0.0553328	0.167	0.116	1	0.115525
Camkk1	0.0214471	0.0549743	0.072	0.032	1	0.0502281
Wdr81	0.0214471	0.0549743	0.072	0.032	1	0.0502281
Oxld1	0.0214471	0.0549743	0.072	0.032	1	0.0502281
Ap1s1	0.145739	0.0549743	0.188	0.141	1	0.130593
Stxbp2	0.0944679	0.0549743	0.13	0.086	1	0.0904105
Zfp277	0.103532	0.0549743	0.13	0.087	1	0.0904105
Snu13	0.0611231	0.0549743	0.101	0.059	1	0.0703193
Abcg3l1	0.0611231	0.0549743	0.101	0.059	1	0.0703193
Dync2li1	1.32242e-05	0.0549743	0.043	0.004	0.154195	0.0301368
Dock4	1.32242e-05	0.0549743	0.043	0.004	0.154195	0.0301368
Sh3rf1	1.32242e-05	0.0549743	0.043	0.004	0.154195	0.0301368
Atp5po	0.089535	0.0547287	0.688	0.577	1	0.483043
Snx20	0.137235	0.0546519	0.297	0.234	1	0.205935
Rbm47	0.00473338	0.0545818	0.065	0.022	1	0.0452053
Abca6	0.00671538	0.0545818	0.065	0.023	1	0.0452053
Epn1	0.0125759	0.0545818	0.065	0.026	1	0.0452053
Hdac9	0.0125759	0.0545818	0.065	0.026	1	0.0452053
Fyb1	0.0706603	0.0543008	0.819	0.632	1	0.585206
Baz1b	0.121553	0.0542792	0.203	0.15	1	0.140639
Lrrc59	0.108473	0.054244	0.145	0.099	1	0.100456
Emc1	0.0489819	0.054205	0.087	0.047	1	0.0602737
Pip5k1b	0.00365433	0.054184	0.058	0.018	1	0.0401824
Tfpt	0.00552938	0.054184	0.058	0.019	1	0.0401824
Meis3	0.00552938	0.054184	0.058	0.019	1	0.0401824
Psmb6	0.174621	0.0539965	0.283	0.228	1	0.195889
Yipf5	0.143816	0.0538994	0.167	0.122	1	0.115525
Vps54	0.0779555	0.053872	0.138	0.089	1	0.0954333
Atrx.1	0.14034	0.0538206	0.449	0.373	1	0.311414
LOC108348136	0.0315805	0.0538128	0.08	0.039	1	0.0552509
Agpat3	0.038087	0.0538128	0.08	0.04	1	0.0552509
Mrpl3	0.147576	0.0535675	0.188	0.141	1	0.130593
Msl3	0.149273	0.0535323	0.159	0.116	1	0.110502
Fhl3	0.0271765	0.0534154	0.072	0.033	1	0.0502281
Tnfaip2	0.0271765	0.0534154	0.072	0.033	1	0.0502281
Crppa	5.41964e-05	0.0533722	0.043	0.006	0.631929	0.0301368
Pxn	0.126824	0.0532052	0.181	0.132	1	0.12557
Gng12	0.135292	0.0532052	0.181	0.133	1	0.12557
RGD1562114	0.135292	0.0532052	0.181	0.133	1	0.12557
Psenen	0.164368	0.0531531	0.377	0.311	1	0.261186
Gsta6	0.0352214	0.0531139	0.123	0.07	1	0.0853877
Vps18	0.0601658	0.0530647	0.094	0.054	1	0.0652965
Nadk	0.111874	0.0530304	0.283	0.215	1	0.198828
Qpctl	0.0168813	0.0530128	0.065	0.027	1	0.0452053
Lmbrd2	0.0168813	0.0530128	0.065	0.027	1	0.0452053
Mkln1	0.0168813	0.0530128	0.065	0.027	1	0.0452053
Rab7a	0.139212	0.0529659	0.449	0.372	1	0.314352
Dbp	0.13892	0.0527845	0.145	0.103	1	0.100456
LOC685048	0.0343842	0.0527277	0.116	0.065	1	0.0803649
Plekhm1	0.0892543	0.0527277	0.116	0.074	1	0.0803649
Timm22	0.0988729	0.0527277	0.116	0.075	1	0.0803649
Card9	0.0421722	0.0526678	0.087	0.046	1	0.0602737
Dmac2	0.0495382	0.0526678	0.087	0.047	1	0.0602737
Nr2f6	0.115266	0.0526678	0.08	0.048	1	0.058189
Prkacb	0.00560869	0.0526047	0.058	0.019	1	0.0401824
Exoc6b	0.00819291	0.0526047	0.058	0.02	1	0.0401824
Syce1l	0.00819291	0.0526047	0.058	0.02	1	0.0401824
Psmc3	0.192869	0.0525718	0.384	0.324	1	0.269147
Cox7a2l2	0.0630489	0.0525064	0.855	0.674	1	0.595629
Igtp	0.122521	0.0524036	0.138	0.095	1	0.0954333
Wdr11	0.0385271	0.0522657	0.08	0.04	1	0.0552509
Cers6	0.00238537	0.0521911	0.051	0.013	1	0.0351596
Itgav	0.00238537	0.0521911	0.051	0.013	1	0.0351596
Ssbp1	0.149431	0.052162	0.188	0.141	1	0.130593
Mafg	0.112041	0.0520918	0.159	0.112	1	0.110502
Cln6	0.137069	0.0520179	0.13	0.09	1	0.0904105
LOC102556337	0.177885	0.0519402	0.239	0.189	1	0.165753
Fiz1	0.0274999	0.0518583	0.072	0.033	1	0.0502281
Prtfdc1	0.00017481	0.0517718	0.043	0.007	1	0.0301368
Rilpl1	0.00017481	0.0517718	0.043	0.007	1	0.0301368
Sf3b5	0.143379	0.051689	0.399	0.327	1	0.276254
Vipas39	0.0696877	0.0515388	0.094	0.055	1	0.0652965
Xab2	0.0793846	0.0515388	0.094	0.056	1	0.0652965
Coq8b	0.00681266	0.0514455	0.065	0.023	1	0.0452053
Slc1a3	1.14656e-08	0.0513469	0.036	0	0.000133689	0.025114
Synj1	0.151297	0.0513265	0.145	0.104	1	0.100456
Rab14	0.0843794	0.0510577	0.493	0.392	1	0.341551
Plin2	0.0960365	0.0510369	0.167	0.115	1	0.115525
ST7	0.0117561	0.0510271	0.058	0.021	1	0.0401824
Matk	0.0909271	0.0508313	0.109	0.068	1	0.0753421
Acp6	0.0550623	0.0507202	0.08	0.042	1	0.0552509
AABR07001896.1	0.00405964	0.0506031	0.051	0.015	1	0.0351596
Trim3	0.00405964	0.0506031	0.051	0.015	1	0.0351596
AABR07065602.1	0.00405964	0.0506031	0.051	0.015	1	0.0351596
Npepl1	0.107116	0.050542	0.13	0.087	1	0.0904105
Dtx3l	0.221349	0.0503791	0.174	0.135	1	0.123485
Scamp1	0.0343548	0.0503028	0.072	0.035	1	0.0502281
Tlr7	0.158419	0.0502637	0.152	0.11	1	0.105479
Cxcl9	0.00165148	0.0501733	0.036	0.007	1	0.0280522
AABR07018038.1	0.142392	0.0501155	0.203	0.152	1	0.140639
Ntpcr	0.0704445	0.0500146	0.094	0.055	1	0.0652965
Timm50	0.0908786	0.0500146	0.094	0.057	1	0.0652965
Fibp	0.161747	0.0499794	0.254	0.199	1	0.175798
Gdap2	0.0287116	0.0498799	0.065	0.029	1	0.0452053
Adgb	4.36918e-07	0.0497376	0.036	0.001	0.00509447	0.025114
Flvcr2	4.36918e-07	0.0497376	0.036	0.001	0.00509447	0.025114
Uxt	0.180508	0.0496078	0.167	0.125	1	0.115525
Nkapd1	0.180508	0.0496078	0.167	0.125	1	0.115525
Laptm5	0.455181	0.0496032	0.971	0.814	1	0.78679
Iffo1	0.0786067	0.0495982	0.087	0.05	1	0.0602737
Pink1	0.135775	0.0494713	0.138	0.096	1	0.0954333
Nras	0.0163925	0.0494512	0.058	0.022	1	0.0401824
Fut4	0.0163925	0.0494512	0.058	0.022	1	0.0401824
Nkiras2	0.0556505	0.0491764	0.08	0.042	1	0.0552509
Golga2	0.0652995	0.0491764	0.08	0.044	1	0.0552509
Sh3bp1	0.151743	0.0490676	0.13	0.092	1	0.0904105
Paox	0.00411809	0.0490168	0.051	0.015	1	0.0351596
Mon1b	0.00654515	0.0490168	0.051	0.016	1	0.0351596
Gsto1	0.156701	0.0489292	0.312	0.249	1	0.215981
Arl14ep	0.10312	0.0489125	0.101	0.064	1	0.0703193
LOC100363502	0.138	0.0488973	0.442	0.362	1	0.306391
Ssr2	0.192243	0.0488482	0.362	0.301	1	0.25114
Tor3a	0.0511243	0.048749	0.072	0.037	1	0.0502281
Klhl22	0.0511243	0.048749	0.072	0.037	1	0.0502281
Picalm	0.154436	0.0486503	0.254	0.198	1	0.175798
Zfp710	0.00108772	0.0485765	0.043	0.009	1	0.0301368
Zfp202	0.00108772	0.0485765	0.043	0.009	1	0.0301368
Sept8	0.00108772	0.0485765	0.043	0.009	1	0.0301368
Nmnat3	0.00727618	0.0485765	0.036	0.009	1	0.0280522
Selenop	0.0810626	0.048492	0.094	0.056	1	0.0652965
Gapvd1	0.0918036	0.048492	0.094	0.057	1	0.0652965
Ap2b1	0.166125	0.0484149	0.145	0.105	1	0.100456
Clp1	0.0364955	0.048316	0.065	0.03	1	0.0452053
LOC680039	0.0922878	0.0482449	0.116	0.074	1	0.0803649
Vps26c	0.123928	0.0482449	0.116	0.077	1	0.0803649
Gtf2f1	0.135872	0.0482449	0.116	0.078	1	0.0803649
Dact2	5.87408e-06	0.0481302	0.036	0.002	0.0684918	0.025114
Tnip3	5.87408e-06	0.0481302	0.036	0.002	0.0684918	0.025114
Tmem117	5.87408e-06	0.0481302	0.036	0.002	0.0684918	0.025114
Itga9	5.87408e-06	0.0481302	0.036	0.002	0.0684918	0.025114
Abcb1a	0.0596893	0.0480659	0.087	0.048	1	0.0602737
Ints11	0.079408	0.0480659	0.087	0.05	1	0.0602737
Tbc1d9b	0.0907455	0.0480659	0.087	0.051	1	0.0602737
Ndufaf8	0.221442	0.0479047	0.239	0.193	1	0.165753
Bank1	0.0611101	0.0477788	0.159	0.103	1	0.110502
Paqr7	0.0767879	0.0476343	0.08	0.045	1	0.0552509
Klf10	0.0767879	0.0476343	0.08	0.045	1	0.0552509
Myo5a	0.0767879	0.0476343	0.08	0.045	1	0.0552509
Cnot10	0.0767879	0.0476343	0.08	0.045	1	0.0552509
Mgmt	0.2408	0.0475255	0.232	0.189	1	0.16073
C3ar1	0.0100704	0.0474323	0.051	0.017	1	0.0351596
Msantd4	0.0931023	0.0474011	0.101	0.062	1	0.0703193
Pdcl3	0.210598	0.0473726	0.152	0.115	1	0.105479
Ripk1	0.121166	0.0471769	0.123	0.083	1	0.0853877
Hmg20b	0.167009	0.0471586	0.174	0.129	1	0.120547
Mrps6	0.177505	0.0471586	0.174	0.131	1	0.120547
Lactb	0.188409	0.0471586	0.174	0.132	1	0.120547
Itpkc	0.000477343	0.0469815	0.043	0.008	1	0.0301368
Arhgap10	0.00224649	0.0469815	0.043	0.01	1	0.0301368
Gpat4	0.0819118	0.0469709	0.094	0.056	1	0.0652965
Slc35b2	0.104473	0.0469709	0.094	0.058	1	0.0652965
Cog8	0.117143	0.0469709	0.094	0.059	1	0.0652965
Gak	0.160445	0.0469525	0.196	0.147	1	0.135616
Dram2	0.149985	0.0467538	0.116	0.079	1	0.0803649
Arhgap11a	0.0368892	0.0467538	0.065	0.03	1	0.0452053
Anp32a.1	0.134322	0.0466047	0.587	0.488	1	0.409785
Rock2	0.243007	0.0465539	0.188	0.15	1	0.130593
Ubqln4	0.104088	0.0465352	0.087	0.052	1	0.0602737
Rnase10	4.11222e-05	0.0465245	0.036	0.003	0.479485	0.025114
Sorbs3	4.11222e-05	0.0465245	0.036	0.003	0.479485	0.025114
Enkur	4.11222e-05	0.0465245	0.036	0.003	0.479485	0.025114
Pdcd2l	0.0225314	0.0463047	0.058	0.023	1	0.0401824
Fgd6	0.0225314	0.0463047	0.058	0.023	1	0.0401824
Cep68	0.0295832	0.0463047	0.058	0.025	1	0.0401824
Dynlrb1	0.189037	0.0461014	0.457	0.386	1	0.316437
Mknk1	0.0775467	0.0460937	0.08	0.045	1	0.0552509
Wdr36	0.0895812	0.0460937	0.08	0.046	1	0.0552509
Slc12a9	0.0895812	0.0460937	0.08	0.046	1	0.0552509
Pip5k1a	0.172492	0.0460937	0.072	0.046	1	0.0531662
Dnm2	0.201364	0.0459959	0.254	0.203	1	0.175798
Paf1	0.284692	0.0459291	0.145	0.114	1	0.103394
Pip4p2	0.0148768	0.0458495	0.051	0.018	1	0.0351596
Cox6a1	0.194213	0.0458272	0.949	0.792	1	0.699122
Smg9	0.00422117	0.0453882	0.043	0.011	1	0.0301368
Prrg2	0.00422117	0.0453882	0.043	0.011	1	0.0301368
Cd276	0.00422117	0.0453882	0.043	0.011	1	0.0301368
Rbak	0.00422117	0.0453882	0.043	0.011	1	0.0301368
Vwa5a	0.0372863	0.0451933	0.065	0.03	1	0.0452053
Naa25	0.056397	0.0451933	0.065	0.032	1	0.0452053
Prcp	0.202456	0.045084	0.138	0.102	1	0.0954333
Mrpl2	0.105075	0.0450061	0.087	0.052	1	0.0602737
RGD1307929	0.118665	0.0450061	0.087	0.054	1	0.0602737
Fam174b	0.000186157	0.0449206	0.036	0.004	1	0.025114
Rasgef1b	0.000186157	0.0449206	0.036	0.004	1	0.025114
Zc3h14	0.141955	0.0448263	0.109	0.073	1	0.0753421
Vps37c	0.0384728	0.044734	0.058	0.026	1	0.0401824
Lin54	0.0384728	0.044734	0.058	0.026	1	0.0401824
Atp5me	0.126997	0.0446399	0.565	0.467	1	0.394717
Sgk3	0.0904328	0.0445549	0.08	0.046	1	0.0552509
Akap10	0.103725	0.0445549	0.08	0.047	1	0.0552509
P4hb	0.175484	0.0444639	0.348	0.283	1	0.241095
Psmb3	0.0830331	0.0443949	0.812	0.645	1	0.562554
Lysmd3	0.105229	0.0443829	0.101	0.064	1	0.0703193
Atp10d	0.145101	0.0443829	0.101	0.067	1	0.0703193
Eprs	0.240406	0.0442777	0.246	0.201	1	0.170775
Cep104	0.0150513	0.0442685	0.051	0.018	1	0.0351596
Zfp219	0.0150513	0.0442685	0.051	0.018	1	0.0351596
Cul4b	0.174942	0.0442175	0.123	0.087	1	0.0853877
Arv1	0.0870586	0.0440977	0.072	0.04	1	0.0502281
Smarca4	0.245159	0.044024	0.217	0.175	1	0.150684
Mtch1	0.249338	0.043966	0.362	0.309	1	0.25114
Exoc1	0.133181	0.0439337	0.094	0.06	1	0.0652965
Ubash3b	0.147944	0.0439337	0.094	0.061	1	0.0652965
Txn2	0.229984	0.0438804	0.239	0.193	1	0.165753
Chmp3	0.152925	0.0437761	0.116	0.079	1	0.0803649
Sdccag8	0.0466311	0.0436344	0.065	0.031	1	0.0452053
Scyl2	0.0569503	0.0436344	0.065	0.032	1	0.0452053
Cdc27	0.0687209	0.0436344	0.065	0.033	1	0.0452053
Acap2	0.165126	0.0436245	0.138	0.098	1	0.0954333
Slc49a4	0.119752	0.0434786	0.087	0.054	1	0.0602737
Kdelr1	0.294111	0.0434786	0.232	0.193	1	0.16073
Adam9	0.000620701	0.0433185	0.036	0.006	1	0.025114
Ppargc1b	0.000620701	0.0433185	0.036	0.006	1	0.025114
Ubd	0.147028	0.0433185	0.014	0.004	1	0.0180066
Prelid2	0.0388658	0.043165	0.058	0.026	1	0.0401824
Riox1	0.0490956	0.043165	0.058	0.027	1	0.0401824
Nr2c1	0.0490956	0.043165	0.058	0.027	1	0.0401824
Arsa	0.0490956	0.043165	0.058	0.027	1	0.0401824
Slc35b1	0.244838	0.0430466	0.152	0.117	1	0.105479
Ipo5	0.119254	0.0430176	0.08	0.048	1	0.0552509
Ino80	0.119536	0.0428761	0.101	0.065	1	0.0703193
Ncoa3	0.176837	0.0428761	0.101	0.069	1	0.0703193
Samd13	0.0293022	0.0426892	0.051	0.02	1	0.0351596
Alg12	0.0293022	0.0426892	0.051	0.02	1	0.0351596
Prkra	0.0878598	0.0425506	0.072	0.04	1	0.0502281
Arel1	0.102025	0.0425506	0.072	0.041	1	0.0502281
Taok1	0.102025	0.0425506	0.072	0.041	1	0.0502281
Fyttd1	0.00742935	0.042207	0.043	0.012	1	0.0301368
LOC100125367	0.0119499	0.042207	0.043	0.013	1	0.0301368
Colec11	0.0177379	0.0420773	0.065	0.027	1	0.0452053
Mob3c	0.0693641	0.0420773	0.065	0.033	1	0.0452053
Aar2	0.0827409	0.0420773	0.065	0.035	1	0.0452053
Rnf25	0.0827409	0.0420773	0.065	0.035	1	0.0452053
Borcs8	0.0827409	0.0420773	0.065	0.035	1	0.0452053
Dcaf12	0.135691	0.0419528	0.087	0.055	1	0.0602737
Rpain	0.135691	0.0419528	0.087	0.055	1	0.0602737
Aida	0.151617	0.0419528	0.087	0.056	1	0.0602737
Psmd4	0.258582	0.0418098	0.391	0.336	1	0.271232
Tgfb3	0.0016562	0.0417182	0.036	0.007	1	0.025114
Pgap1	0.0016562	0.0417182	0.036	0.007	1	0.025114
Cenpv	0.0016562	0.0417182	0.036	0.007	1	0.025114
AABR07033887.1	0.0016562	0.0417182	0.036	0.007	1	0.025114
Sipa1l2	0.0016562	0.0417182	0.036	0.007	1	0.025114
Ctbp2	0.0615834	0.0415977	0.058	0.028	1	0.0401824
Pcyt1a	0.0615834	0.0415977	0.058	0.028	1	0.0401824
Mtmr6	0.120303	0.041482	0.08	0.048	1	0.0552509
Ppp2r3c	0.136194	0.041482	0.08	0.049	1	0.0552509
Vps35	0.26194	0.0414217	0.29	0.242	1	0.200912
Tnfsf12	0.133819	0.041371	0.101	0.066	1	0.0703193
Bcl7b	0.242829	0.0411615	0.145	0.11	1	0.100456
Ppp2r5b	0.0216768	0.0411116	0.051	0.019	1	0.0351596
Serinc1	0.0296044	0.0411116	0.051	0.02	1	0.0351596
Grk5	0.0393775	0.0411116	0.051	0.021	1	0.0351596
Med25	0.102925	0.0410051	0.072	0.041	1	0.0502281
Zc2hc1a	0.0184255	0.040619	0.043	0.015	1	0.0301368
Canx	0.143696	0.0405561	0.645	0.535	1	0.44703
Ncoa1	0.368784	0.0405314	0.174	0.145	1	0.123485
Cc2d1a	0.202072	0.0405218	0.058	0.036	1	0.0431206
Ugt1a5	0.286044	0.0404469	0.196	0.158	1	0.138554
Dnajc13	0.152909	0.0404285	0.087	0.056	1	0.0602737
Sap25	0.152909	0.0404285	0.087	0.056	1	0.0602737
Cinp	0.170017	0.0404285	0.087	0.057	1	0.0602737
Spsb1	0.00373794	0.0401196	0.036	0.008	1	0.025114
Enpp5	0.00373794	0.0401196	0.036	0.008	1	0.025114
Aqp12a	0.00373794	0.0401196	0.036	0.008	1	0.025114
Ccdc181	0.00373794	0.0401196	0.036	0.008	1	0.025114
Nudt15	0.00373794	0.0401196	0.036	0.008	1	0.025114
Fam3b	0.00373794	0.0401196	0.036	0.008	1	0.025114
AABR07045680.1	0.00373794	0.0401196	0.036	0.008	1	0.025114
Vps33a	0.062149	0.0400321	0.058	0.028	1	0.0401824
Parp6	0.0760461	0.0400321	0.058	0.029	1	0.0401824
Spg11	0.137347	0.0399481	0.08	0.049	1	0.0552509
Stx8	0.265196	0.0399389	0.217	0.176	1	0.150684
Prune2	1.13411e-05	0.0396134	0.029	0.001	0.132237	0.0200912
Gnal	1.13411e-05	0.0396134	0.029	0.001	0.132237	0.0200912
AABR07044291.1	1.13411e-05	0.0396134	0.029	0.001	0.132237	0.0200912
Kars	0.323918	0.0395742	0.188	0.155	1	0.130593
AABR07033657.1	0.0397591	0.0395358	0.051	0.021	1	0.0351596
Mavs	0.0516289	0.0395358	0.051	0.022	1	0.0351596
Zbtb17	0.0516289	0.0395358	0.051	0.022	1	0.0351596
Ptger2	0.0516289	0.0395358	0.051	0.022	1	0.0351596
Zfp524	0.167935	0.0393897	0.094	0.062	1	0.0652965
Hyal2	0.167935	0.0393897	0.094	0.062	1	0.0652965
Tbc1d23	0.202867	0.0393897	0.094	0.065	1	0.0652965
Dync1li2	0.202867	0.0393897	0.094	0.065	1	0.0652965
Ptcd3	0.201366	0.039321	0.116	0.083	1	0.0803649
Snx1	0.270329	0.0391913	0.159	0.125	1	0.110502
Whrn	0.0120887	0.0390327	0.043	0.013	1	0.0301368
Gramd1b	0.0271167	0.0390327	0.043	0.016	1	0.0301368
Zbtb45	0.0993627	0.038968	0.065	0.036	1	0.0452053
Ankrd24	0.0993627	0.038968	0.065	0.036	1	0.0452053
Dhrs11	0.116113	0.038968	0.065	0.037	1	0.0452053
Zbtb8os	0.329871	0.038959	0.246	0.209	1	0.170775
Whamm	0.136886	0.0389059	0.087	0.055	1	0.0602737
Sertad3	0.171414	0.0389059	0.087	0.057	1	0.0602737
Pde7a	0.171414	0.0389059	0.087	0.057	1	0.0602737
Cabin1	0.171414	0.0389059	0.087	0.057	1	0.0602737
Pigs	0.266739	0.0387888	0.13	0.099	1	0.0904105
AABR07072096.1	0.00378762	0.0385228	0.036	0.008	1	0.025114
Sdsl	0.00378762	0.0385228	0.036	0.008	1	0.025114
Skp2	0.00741515	0.0385228	0.036	0.009	1	0.025114
Rassf8	0.00741515	0.0385228	0.036	0.009	1	0.025114
Fbn1	0.00741515	0.0385228	0.036	0.009	1	0.025114
Btg3	0.00741515	0.0385228	0.036	0.009	1	0.025114
Coasy	0.0767089	0.0384682	0.058	0.029	1	0.0401824
Gpr180	0.0767089	0.0384682	0.058	0.029	1	0.0401824
Haus8	0.155819	0.0384157	0.08	0.05	1	0.0552509
Ints14	0.174357	0.0384157	0.08	0.051	1	0.0552509
Ndufs4	0.337962	0.0383987	0.304	0.263	1	0.210958
Cd99	0.292074	0.038278	0.362	0.311	1	0.254078
AABR07037410.1	0.000118727	0.038006	0.029	0.002	1	0.0200912
RGD1306941	0.000118727	0.038006	0.029	0.002	1	0.0200912
Cystm1	0.000118727	0.038006	0.029	0.002	1	0.0200912
Bco2	0.0520995	0.0379616	0.051	0.022	1	0.0351596
Zmym3	0.0662188	0.0379616	0.051	0.023	1	0.0351596
Tinf2	0.0662188	0.0379616	0.051	0.023	1	0.0351596
Rwdd2b	0.0662188	0.0379616	0.051	0.023	1	0.0351596
Phf21a	0.137809	0.0379191	0.072	0.044	1	0.0502281
Mtpap	0.137809	0.0379191	0.072	0.044	1	0.0502281
Lrrc41	0.236262	0.037839	0.116	0.085	1	0.0803649
Atp6v1h	0.253877	0.037839	0.116	0.086	1	0.0803649
Inafm1	0.0383438	0.0374482	0.043	0.017	1	0.0301368
Tfip11	0.117059	0.0374159	0.065	0.037	1	0.0452053
Eml2	0.135541	0.0374159	0.065	0.038	1	0.0452053
B9d2	0.135541	0.0374159	0.065	0.038	1	0.0452053
Kif1bp	0.135541	0.0374159	0.065	0.038	1	0.0452053
Uqcrfs1	0.337901	0.0373698	0.457	0.407	1	0.319375
Tspan31	0.135516	0.0373551	0.109	0.071	1	0.0753421
Vac14	0.269021	0.0373264	0.13	0.099	1	0.0904105
Arhgap4	0.392363	0.0372723	0.167	0.14	1	0.118463
Hsbp1	0.231582	0.0370907	0.348	0.289	1	0.241095
Hdac10	0.00750377	0.0369278	0.036	0.009	1	0.025114
AABR07036019.1	0.00750377	0.0369278	0.036	0.009	1	0.025114
Ssh3	0.0132896	0.0369278	0.036	0.01	1	0.025114
Fbxo10	0.0132896	0.0369278	0.036	0.01	1	0.025114
Ocrl	0.0132896	0.0369278	0.036	0.01	1	0.025114
RGD1565498	0.0132896	0.0369278	0.036	0.01	1	0.025114
Zfp451	0.111215	0.036906	0.058	0.031	1	0.0401824
Pf4	0.0475826	0.036885	0.072	0.036	1	0.0531662
Vav2	0.123492	0.036885	0.08	0.048	1	0.0552509
Pqlc1	0.157086	0.036885	0.08	0.05	1	0.0552509
RGD1359127	0.175724	0.036885	0.08	0.051	1	0.0552509
Zadh2	0.313318	0.0368649	0.094	0.07	1	0.0682346
Anapc5	0.335634	0.036759	0.232	0.195	1	0.16073
Bcap31	0.304075	0.0367001	0.319	0.272	1	0.221003
Rxra	0.000634992	0.0364003	0.029	0.003	1	0.0200912
Syce3	0.000634992	0.0364003	0.029	0.003	1	0.0200912
Rgsl1	0.000634992	0.0364003	0.029	0.003	1	0.0200912
Dpysl3	0.000634992	0.0364003	0.029	0.003	1	0.0200912
Mmp12	0.0307576	0.0364003	0.014	0.002	1	0.0159219
Nf1	0.0832729	0.0363892	0.051	0.025	1	0.0351596
Kif13b	0.0832729	0.0363892	0.051	0.025	1	0.0351596
Mzt2b	0.177808	0.0363786	0.072	0.046	1	0.0502281
Abca3	0.139378	0.0363684	0.094	0.06	1	0.0652965
Polr3d	0.266717	0.0358655	0.109	0.08	1	0.0753421
Wwp1	0.11801	0.0358655	0.065	0.037	1	0.0452053
Arfip1	0.136596	0.0358655	0.065	0.038	1	0.0452053
Mindy2	0.136596	0.0358655	0.065	0.038	1	0.0452053
Mfsd3	0.156818	0.0358655	0.065	0.039	1	0.0452053
RGD1309779	0.156818	0.0358655	0.065	0.039	1	0.0452053
Sema6b	0.0190244	0.0358655	0.043	0.015	1	0.0301368
Zfp46	0.052379	0.0358655	0.043	0.018	1	0.0301368
Mapkapk5	0.192718	0.0358655	0.087	0.058	1	0.0602737
Ppme1	0.212273	0.0358655	0.087	0.059	1	0.0602737
Suclg1	0.315784	0.035468	0.384	0.335	1	0.266209
LOC100911713	0.290133	0.0354483	0.319	0.27	1	0.221003
Mea1	0.37132	0.0354483	0.312	0.272	1	0.218919
N4bp1	0.300009	0.035385	0.145	0.114	1	0.100456
Bid	0.283142	0.0353757	0.123	0.094	1	0.0853877
Ube2q2	0.238171	0.035366	0.101	0.073	1	0.0703193
Mcee	0.388431	0.035366	0.094	0.074	1	0.0682346
Atg10	0.218209	0.0353559	0.08	0.054	1	0.0552509
Nod1	0.218209	0.0353559	0.08	0.054	1	0.0552509
Chst12	0.218209	0.0353559	0.08	0.054	1	0.0552509
RNaseP-nuc.9	0.132017	0.0353455	0.058	0.032	1	0.0401824
Get4	0.132017	0.0353455	0.058	0.032	1	0.0401824
AABR07006475.1	0.0219572	0.0353346	0.036	0.011	1	0.025114
Plcb2	0.0219572	0.0353346	0.036	0.011	1	0.025114
Paqr4	0.0219572	0.0353346	0.036	0.011	1	0.025114
Ctdnep1	0.329895	0.0349979	0.268	0.228	1	0.185844
Hagh	0.235038	0.0349166	0.159	0.122	1	0.110502
Bckdk	0.258058	0.0348797	0.116	0.086	1	0.0803649
Rpp25l	0.276552	0.0348797	0.116	0.087	1	0.0803649
Tm7sf3	0.268156	0.0348601	0.094	0.068	1	0.0652965
Esam	0.268156	0.0348601	0.094	0.068	1	0.0652965
Tent4a	0.122614	0.0348397	0.072	0.042	1	0.0502281
Rpusd4	0.200764	0.0348397	0.072	0.047	1	0.0502281
LOC103690108	0.200764	0.0348397	0.072	0.047	1	0.0502281
Stambp	0.102877	0.0348185	0.051	0.026	1	0.0351596
Kat14	0.102877	0.0348185	0.051	0.026	1	0.0351596
Rab3gap2	0.102877	0.0348185	0.051	0.026	1	0.0351596
Pvr	0.00222891	0.0347964	0.029	0.004	1	0.0200912
Myrf	0.00222891	0.0347964	0.029	0.004	1	0.0200912
Lrp4	0.00222891	0.0347964	0.029	0.004	1	0.0200912
Meis1	0.00222891	0.0347964	0.029	0.004	1	0.0200912
Trim47	0.00222891	0.0347964	0.029	0.004	1	0.0200912
Hsph1	0.309213	0.034406	0.13	0.102	1	0.0904105
Stau1	0.234601	0.0343476	0.087	0.06	1	0.0602737
Ppidl1	0.234601	0.0343476	0.087	0.06	1	0.0602737
Bicra	0.256337	0.0343476	0.087	0.061	1	0.0602737
Tmub1	0.373051	0.0343476	0.08	0.06	1	0.058189
Fcrl1	0.118967	0.0343167	0.065	0.037	1	0.0452053
Apoo	0.157985	0.0343167	0.065	0.039	1	0.0452053
Abcc5	0.157985	0.0343167	0.065	0.039	1	0.0452053
Ppm1h	0.179936	0.0343167	0.065	0.04	1	0.0452053
Dpagt1	0.179936	0.0343167	0.065	0.04	1	0.0452053
Pigh	0.0528296	0.0342844	0.043	0.018	1	0.0301368
Suox	0.0528296	0.0342844	0.043	0.018	1	0.0301368
Ift57	0.0528296	0.0342844	0.043	0.018	1	0.0301368
Tctex1d2	0.0528296	0.0342844	0.043	0.018	1	0.0301368
Prodh2	0.0694342	0.0342844	0.043	0.019	1	0.0301368
Slc35f5	0.0694342	0.0342844	0.043	0.019	1	0.0301368
Idnk	0.187835	0.0342844	0.036	0.019	1	0.0280522
Pla2g16	0.0453754	0.0341408	0.587	0.417	1	0.409785
Eif4g3	0.323777	0.0340479	0.21	0.174	1	0.145661
Czib	0.242223	0.0338285	0.08	0.055	1	0.0552509
Ilvbl	0.242223	0.0338285	0.08	0.055	1	0.0552509
Senp3	0.242223	0.0338285	0.08	0.055	1	0.0552509
Rmi1	0.242223	0.0338285	0.08	0.055	1	0.0552509
Cxcl2	0.00467808	0.0337866	0.051	0.015	1	0.0380978
Ykt6	0.133003	0.0337866	0.058	0.032	1	0.0401824
Ldlrad3	0.0339545	0.0337431	0.036	0.012	1	0.025114
Armcx3	0.0339545	0.0337431	0.036	0.012	1	0.025114
Prdm15	0.0339545	0.0337431	0.036	0.012	1	0.025114
Il6r	0.28065	0.0334945	0.159	0.125	1	0.110502
Apex1	0.311745	0.0334945	0.159	0.127	1	0.110502
Prr5	0.34457	0.0334945	0.159	0.129	1	0.110502
Thoc3	0.33421	0.0334493	0.138	0.109	1	0.0954333
Sgk1	0.163545	0.0334023	0.116	0.079	1	0.0803649
Med4	0.278751	0.0334023	0.116	0.087	1	0.0803649
Rps27l	0.325812	0.0333954	0.536	0.474	1	0.379649
Usp18	0.22874	0.0333534	0.094	0.066	1	0.0652965
Stk11	0.270105	0.0333534	0.094	0.068	1	0.0652965
Trappc11	0.202203	0.0333025	0.072	0.047	1	0.0502281
Tdrd7	0.225291	0.0333025	0.072	0.048	1	0.0502281
Wwp2	0.225291	0.0333025	0.072	0.048	1	0.0502281
Rabgef1	0.225291	0.0333025	0.072	0.048	1	0.0502281
Hsf2	0.0846242	0.0332495	0.051	0.025	1	0.0351596
Vps33b	0.125078	0.0332495	0.051	0.027	1	0.0351596
LOC100361008	0.125078	0.0332495	0.051	0.027	1	0.0351596
Zfyve19	0.125078	0.0332495	0.051	0.027	1	0.0351596
Sptlc2	0.125078	0.0332495	0.051	0.027	1	0.0351596
LOC108349290	0.00225919	0.0331943	0.029	0.004	1	0.0200912
Nat14	0.0059034	0.0331943	0.029	0.006	1	0.0200912
Dtwd1	0.0059034	0.0331943	0.029	0.006	1	0.0200912
Cfap70	0.0059034	0.0331943	0.029	0.006	1	0.0200912
Rarb	0.0059034	0.0331943	0.029	0.006	1	0.0200912
LOC100912393	0.0059034	0.0331943	0.029	0.006	1	0.0200912
Mcu	0.0059034	0.0331943	0.029	0.006	1	0.0200912
Aifm2	0.0059034	0.0331943	0.029	0.006	1	0.0200912
Rpn2	0.307407	0.032948	0.319	0.271	1	0.221003
Specc1l	0.236328	0.0328314	0.087	0.06	1	0.0602737
Skil	0.280997	0.0328314	0.087	0.062	1	0.0602737
Gnptg	0.159157	0.0327695	0.065	0.039	1	0.0452053
Gpd1l	0.181215	0.0327695	0.065	0.04	1	0.0452053
Wdfy3	0.069991	0.0327051	0.043	0.019	1	0.0301368
Phactr2	0.0896549	0.0327051	0.043	0.02	1	0.0301368
Nlrc4	0.0896549	0.0327051	0.043	0.02	1	0.0301368
Pde12	0.0896549	0.0327051	0.043	0.02	1	0.0301368
Aph1b	0.240883	0.0326862	0.21	0.166	1	0.145661
Lpcat3	0.382722	0.0325679	0.167	0.138	1	0.115525
Pfkl	0.325855	0.0324404	0.123	0.096	1	0.0853877
Slc15a4	0.366302	0.0324404	0.123	0.098	1	0.0853877
Ppfibp1	0.30357	0.0323728	0.101	0.076	1	0.0703193
Sympk	0.221386	0.0323026	0.08	0.054	1	0.0552509
Bloc1s3	0.243915	0.0323026	0.08	0.055	1	0.0552509
Pygo2	0.180089	0.0322295	0.058	0.035	1	0.0401824
Il15ra	0.180089	0.0322295	0.058	0.035	1	0.0401824
Grk2	0.369305	0.0322107	0.203	0.171	1	0.140639
Adrm1	0.387692	0.0322107	0.203	0.172	1	0.140639
Slc35d1	0.0342585	0.0321533	0.036	0.012	1	0.025114
Arhgef12	0.0342585	0.0321533	0.036	0.012	1	0.025114
Slx4ip	0.0497186	0.0321533	0.036	0.013	1	0.025114
Oxsm	0.0497186	0.0321533	0.036	0.013	1	0.025114
Atp13a1	0.314537	0.0320739	0.159	0.127	1	0.110502
Ccdc88a	0.355627	0.0320015	0.138	0.11	1	0.0954333
Smap1	0.324894	0.0318746	0.239	0.2	1	0.165753
G6pc3	0.22684	0.0317669	0.072	0.048	1	0.0502281
Sfxn3	0.251349	0.0317669	0.072	0.049	1	0.0502281
Abhd13	0.251349	0.0317669	0.072	0.049	1	0.0502281
Clstn1	0.149878	0.0316822	0.051	0.028	1	0.0351596
Timm21	0.149878	0.0316822	0.051	0.028	1	0.0351596
Ebi3	0.312125	0.0316822	0.043	0.028	1	0.033075
Alas2	0.00228982	0.031594	0.029	0.004	1	0.0200912
AABR07027753.2	0.0128303	0.031594	0.029	0.007	1	0.0200912
Hook2	0.0128303	0.031594	0.029	0.007	1	0.0200912
Oas2	0.0128303	0.031594	0.029	0.007	1	0.0200912
Arf5	0.238436	0.0314058	0.717	0.616	1	0.500196
Atg5	0.357173	0.0314058	0.109	0.085	1	0.0753421
Cmc4	0.1825	0.0312241	0.065	0.04	1	0.0452053
Cstf2t	0.206261	0.0312241	0.065	0.041	1	0.0452053
Nup58	0.206261	0.0312241	0.065	0.041	1	0.0452053
Aldh3b1	0.231575	0.0312241	0.065	0.042	1	0.0452053
Piezo1	0.231575	0.0312241	0.065	0.042	1	0.0452053
Iqsec2	0.069991	0.0311275	0.043	0.019	1	0.0301368
Rabepk	0.113117	0.0311275	0.043	0.021	1	0.0301368
Zfyve1	0.113117	0.0311275	0.043	0.021	1	0.0301368
Ocel1	0.379731	0.0310677	0.145	0.118	1	0.100456
Arhgef40	1.00519e-05	0.0310269	0.022	0	0.117205	0.0150684
Psd3	1.00519e-05	0.0310269	0.022	0	0.117205	0.0150684
AABR07044759.1	1.00519e-05	0.0310269	0.022	0	0.117205	0.0150684
Nsl1	1.00519e-05	0.0310269	0.022	0	0.117205	0.0150684
Egr1	0.198692	0.0308786	0.087	0.058	1	0.06615
Flii	0.406538	0.0308426	0.203	0.173	1	0.140639
Btk	0.294246	0.0307784	0.08	0.057	1	0.0552509
Park7	0.248072	0.030674	0.587	0.506	1	0.406847
Tamm41	0.181306	0.030674	0.058	0.035	1	0.0401824
RGD1310553	0.181306	0.030674	0.058	0.035	1	0.0401824
Cdc25a	0.2073	0.030674	0.058	0.036	1	0.0401824
Abhd11	0.2073	0.030674	0.058	0.036	1	0.0401824
Fn3krp	0.050126	0.0305653	0.036	0.013	1	0.025114
Ddx58	0.0695617	0.0305653	0.036	0.015	1	0.025114
Parp3	0.0695617	0.0305653	0.036	0.015	1	0.025114
Slc30a1	0.0695617	0.0305653	0.036	0.015	1	0.025114
Hexim2	0.0695617	0.0305653	0.036	0.015	1	0.025114
Coprs	0.0695617	0.0305653	0.036	0.015	1	0.025114
Klc4	0.21034	0.0305653	0.029	0.015	1	0.0230294
Map7d1	0.422096	0.030452	0.217	0.188	1	0.150684
Psma4	0.284265	0.030452	0.522	0.454	1	0.361642
Camlg	0.319319	0.0303446	0.094	0.07	1	0.0652965
Tmem165	0.406492	0.0302518	0.174	0.146	1	0.120547
Nat1	0.253007	0.0302329	0.072	0.049	1	0.0502281
Rnf2	0.278886	0.0302329	0.072	0.05	1	0.0502281
Arhgap9	0.267974	0.03021	0.457	0.391	1	0.316437
Utp25	0.150898	0.0301166	0.051	0.028	1	0.0351596
Dnajc11	0.354747	0.0301166	0.043	0.029	1	0.033075
Pdgfa	0.02414	0.0299954	0.029	0.008	1	0.0200912
Stat6	0.542049	0.0296982	0.239	0.217	1	0.168691
Kifap3	0.233079	0.0296803	0.065	0.042	1	0.0452053
Vps50	0.259994	0.0296803	0.065	0.044	1	0.0452053
Slfn13	0.259994	0.0296803	0.065	0.044	1	0.0452053
Eif2b1	0.259994	0.0296803	0.065	0.044	1	0.0452053
Snx8	0.0910011	0.0295517	0.043	0.02	1	0.0301368
Trmt44	0.113909	0.0295517	0.043	0.021	1	0.0301368
Tbc1d20	0.13983	0.0295517	0.043	0.022	1	0.0301368
Abhd1	0.13983	0.0295517	0.043	0.022	1	0.0301368
Pold2	0.13983	0.0295517	0.043	0.022	1	0.0301368
Rab3gap1	0.13983	0.0295517	0.043	0.022	1	0.0301368
Clcn3	0.247324	0.0292557	0.08	0.055	1	0.0552509
Zc3hc1	0.322158	0.0292557	0.08	0.058	1	0.0552509
Golga1	0.322158	0.0292557	0.08	0.058	1	0.0552509
G3bp2	0.322158	0.0292557	0.08	0.058	1	0.0552509
Smad1	0.158301	0.0291202	0.058	0.033	1	0.0401824
Smc6	0.25464	0.0290816	0.457	0.386	1	0.316437
Traf7	0.367397	0.0289791	0.116	0.092	1	0.0803649
Preb	0.389421	0.0289791	0.116	0.093	1	0.0803649
Camta2	0.389421	0.0289791	0.116	0.093	1	0.0803649
Tmem192	0.380241	0.0289791	0.196	0.164	1	0.135616
Cryz	0.0936613	0.0289791	0.036	0.016	1	0.025114
Pex2	0.254672	0.0287006	0.072	0.049	1	0.0502281
Oas1k	0.254672	0.0287006	0.072	0.049	1	0.0502281
Ccnh	0.280651	0.0287006	0.072	0.05	1	0.0502281
Nthl1	0.30784	0.0287006	0.072	0.051	1	0.0502281
Spcs1	0.36467	0.0285828	0.5	0.446	1	0.349512
Cdk5rap3	0.377842	0.0285828	0.13	0.105	1	0.0904105
Cep131	0.178386	0.0285527	0.051	0.029	1	0.0351596
Ppp1r37	0.20711	0.0285527	0.051	0.03	1	0.0351596
Dnajc4	0.20711	0.0285527	0.051	0.03	1	0.0351596
March8	0.20711	0.0285527	0.051	0.03	1	0.0351596
Srp68	0.385017	0.0284403	0.109	0.086	1	0.0753421
Dync2h1	0.0243579	0.0283986	0.029	0.008	1	0.0200912
Pwwp2b	0.0407511	0.0283986	0.029	0.009	1	0.0200912
Ascl2	0.0407511	0.0283986	0.029	0.009	1	0.0200912
Fbxo4	0.0407511	0.0283986	0.029	0.009	1	0.0200912
P2ry12	0.0407511	0.0283986	0.029	0.009	1	0.0200912
Bcorl1	0.0407511	0.0283986	0.029	0.009	1	0.0200912
Klf11	0.0407511	0.0283986	0.029	0.009	1	0.0200912
Senp8	0.0407511	0.0283986	0.029	0.009	1	0.0200912
Scfd2	0.0407511	0.0283986	0.029	0.009	1	0.0200912
Rpgrip1l	0.0407511	0.0283986	0.029	0.009	1	0.0200912
Fbxw9	0.0407511	0.0283986	0.029	0.009	1	0.0200912
Coa6	0.0407511	0.0283986	0.029	0.009	1	0.0200912
AABR07035012.1	0.0407511	0.0283986	0.029	0.009	1	0.0200912
Flcn	0.335898	0.0282922	0.087	0.065	1	0.0602737
Fndc3a	0.335898	0.0282922	0.087	0.065	1	0.0602737
Sertad1	0.361776	0.0282922	0.087	0.066	1	0.0602737
Cuedc2	0.424643	0.0281966	0.145	0.121	1	0.100456
Nicn1	0.261609	0.0281381	0.065	0.044	1	0.0452053
Armc5	0.290054	0.0281381	0.065	0.045	1	0.0452053
Nrf1	0.290054	0.0281381	0.065	0.045	1	0.0452053
Smarcal1	0.290054	0.0281381	0.065	0.045	1	0.0452053
Tmem110	0.290054	0.0281381	0.065	0.045	1	0.0452053
Nup133	0.290054	0.0281381	0.065	0.045	1	0.0452053
Fbxo7	0.417466	0.0280486	0.123	0.1	1	0.0853877
Rbmxl1b	0.140746	0.0279775	0.043	0.022	1	0.0301368
Pak4	0.169737	0.0279775	0.043	0.023	1	0.0301368
Slc30a7	0.169737	0.0279775	0.043	0.023	1	0.0301368
RGD1563222	0.169737	0.0279775	0.043	0.023	1	0.0301368
Kctd6	0.169737	0.0279775	0.043	0.023	1	0.0301368
Clec4a2	0.226649	0.0278947	0.101	0.071	1	0.0703193
Itgb1	0.146871	0.0278345	0.435	0.344	1	0.301368
AABR07065602.2	0.00212429	0.0278102	0.022	0.002	1	0.0150684
Ptk2	0.00212429	0.0278102	0.022	0.002	1	0.0150684
Dbil5	0.00212429	0.0278102	0.022	0.002	1	0.0150684
Slc46a1	0.00212429	0.0278102	0.022	0.002	1	0.0150684
Cep112	0.00212429	0.0278102	0.022	0.002	1	0.0150684
Apip	0.298062	0.0277347	0.08	0.057	1	0.0552509
Slc31a2	0.351259	0.0277347	0.08	0.059	1	0.0552509
Daglb	0.351259	0.0277347	0.08	0.059	1	0.0552509
Isg15	0.069457	0.0276915	0.268	0.193	1	0.188782
Rnf185	0.237992	0.0275681	0.058	0.037	1	0.0401824
Dusp18	0.237992	0.0275681	0.058	0.037	1	0.0401824
AABR07047219.1	0.267739	0.0275681	0.058	0.038	1	0.0401824
Sap130	0.267739	0.0275681	0.058	0.038	1	0.0401824
Diablo	0.267739	0.0275681	0.058	0.038	1	0.0401824
Zfp39	0.122062	0.0273946	0.036	0.017	1	0.025114
Noc3l	0.372577	0.0273421	0.094	0.073	1	0.0652965
Rbmx2	0.372577	0.0273421	0.094	0.073	1	0.0652965
Gga1	0.372577	0.0273421	0.094	0.073	1	0.0652965
Thap11	0.398168	0.0273421	0.094	0.074	1	0.0652965
Stat1	0.329853	0.0272456	0.457	0.397	1	0.319375
Uqcc1	0.30971	0.0271699	0.072	0.051	1	0.0502281
Map1s	0.33814	0.0271699	0.072	0.052	1	0.0502281
Oser1	0.443946	0.0271306	0.13	0.108	1	0.0904105
Rab11a	0.487245	0.0270339	0.297	0.267	1	0.208873
Rhbdd1	0.17953	0.0269905	0.051	0.029	1	0.0351596
LOC100909750	0.239369	0.0269905	0.051	0.031	1	0.0351596
Med9	0.239369	0.0269905	0.051	0.031	1	0.0351596
Sun1	0.239369	0.0269905	0.051	0.031	1	0.0351596
Pitpnm1	0.411174	0.0269599	0.109	0.087	1	0.0753421
Gen1	0.041078	0.0268036	0.029	0.009	1	0.0200912
Ttc19	0.0632737	0.0268036	0.029	0.01	1	0.0200912
Echdc1	0.288768	0.0267823	0.087	0.062	1	0.0602737
Nbn	0.338039	0.0267823	0.087	0.065	1	0.0602737
Katna1	0.364005	0.0267823	0.087	0.066	1	0.0602737
LOC684270	0.364005	0.0267823	0.087	0.066	1	0.0602737
Cln3	0.364005	0.0267823	0.087	0.066	1	0.0602737
Rhbdf2	0.364005	0.0267823	0.087	0.066	1	0.0602737
Psma2	0.265105	0.0266695	0.551	0.474	1	0.381733
Abcd1	0.291776	0.0265976	0.065	0.045	1	0.0452053
Rnf41	0.291776	0.0265976	0.065	0.045	1	0.0452053
Ccnq	0.291776	0.0265976	0.065	0.045	1	0.0452053
Taf5l	0.321668	0.0265976	0.065	0.046	1	0.0452053
Rnf213	0.43174	0.0264051	0.101	0.081	1	0.0703193
Scyl1	0.568966	0.0264051	0.094	0.08	1	0.0682346
Hipk3	0.170779	0.0264051	0.043	0.023	1	0.0301368
Qsox1	0.202726	0.0264051	0.043	0.025	1	0.0301368
N6amt1	0.381482	0.0262153	0.08	0.06	1	0.0552509
Pofut2	0.566899	0.0262153	0.072	0.06	1	0.0531662
Syt3	0.00816054	0.0262045	0.022	0.003	1	0.0150684
Dnajc27	0.00816054	0.0262045	0.022	0.003	1	0.0150684
Scamp5	0.00816054	0.0262045	0.022	0.003	1	0.0150684
Speg	0.00816054	0.0262045	0.022	0.003	1	0.0150684
Tmem159	0.300776	0.0260177	0.058	0.039	1	0.0401824
Rabl6	0.45108	0.0258715	0.152	0.128	1	0.105479
Edem3	0.122842	0.0258118	0.036	0.017	1	0.025114
AABR07040412.1	0.154684	0.0258118	0.036	0.018	1	0.025114
Tp53i3	0.154684	0.0258118	0.036	0.018	1	0.025114
Nsun6	0.154684	0.0258118	0.036	0.018	1	0.025114
Brwd1	0.154684	0.0258118	0.036	0.018	1	0.025114
Vps8	0.154684	0.0258118	0.036	0.018	1	0.025114
Ptpn6	0.215844	0.0257535	0.565	0.468	1	0.394717
Dera	0.420496	0.0257474	0.246	0.213	1	0.170775
B4galt5	0.469064	0.02568	0.13	0.109	1	0.0904105
Mterf3	0.282423	0.0256408	0.072	0.05	1	0.0502281
Pcnp	0.34011	0.0256408	0.072	0.052	1	0.0502281
Pcmt1	0.528218	0.0256408	0.065	0.052	1	0.0481434
Copa	0.416714	0.0255269	0.167	0.14	1	0.115525
Cep135	0.18068	0.02543	0.051	0.029	1	0.0351596
Nedd4l	0.240746	0.02543	0.051	0.031	1	0.0351596
Stam2	0.273892	0.02543	0.051	0.032	1	0.0351596
AABR07028013.1	0.273892	0.02543	0.051	0.032	1	0.0351596
Sept10	0.273892	0.02543	0.051	0.032	1	0.0351596
Nmt1	0.420806	0.02543	0.261	0.227	1	0.180821
Zfp384	0.420764	0.025274	0.087	0.068	1	0.0602737
Dnajc25	0.0919833	0.0252103	0.029	0.011	1	0.0200912
Uaca	0.0919833	0.0252103	0.029	0.011	1	0.0200912
Osgepl1	0.0919833	0.0252103	0.029	0.011	1	0.0200912
Camk2b	0.0919833	0.0252103	0.029	0.011	1	0.0200912
Dctn4	0.0919833	0.0252103	0.029	0.011	1	0.0200912
Tnrc18	0.0919833	0.0252103	0.029	0.011	1	0.0200912
Zfp444	0.293504	0.0250587	0.065	0.045	1	0.0452053
Pwp1	0.323494	0.0250587	0.065	0.046	1	0.0452053
Ldlrap1	0.354739	0.0250587	0.065	0.047	1	0.0452053
Wdr53	0.354739	0.0250587	0.065	0.047	1	0.0452053
Svip	0.203893	0.0248344	0.043	0.025	1	0.0301368
Ppard	0.203893	0.0248344	0.043	0.025	1	0.0301368
Parp8	0.238635	0.0248344	0.043	0.026	1	0.0301368
Mrm2	0.238635	0.0248344	0.043	0.026	1	0.0301368
Vps28	0.469837	0.0248168	0.29	0.258	1	0.200912
Cyth2	0.493969	0.0247844	0.138	0.117	1	0.0954333
Atg9a	0.301908	0.0246975	0.08	0.057	1	0.0552509
Sppl2a	0.406107	0.0246281	0.268	0.232	1	0.185844
Acp4	0.0213606	0.0246006	0.022	0.004	1	0.0150684
Lrrn4cl	0.0213606	0.0246006	0.022	0.004	1	0.0150684
Syn1	0.0213606	0.0246006	0.022	0.004	1	0.0150684
Prrg1	0.0213606	0.0246006	0.022	0.004	1	0.0150684
Mapre3	0.0213606	0.0246006	0.022	0.004	1	0.0150684
Rabl2	0.0213606	0.0246006	0.022	0.004	1	0.0150684
Kank2	0.0213606	0.0246006	0.022	0.004	1	0.0150684
AABR07024972.1	0.0213606	0.0246006	0.022	0.004	1	0.0150684
G4	0.467498	0.0245694	0.116	0.096	1	0.0803649
Casp7	0.270863	0.0244689	0.058	0.038	1	0.0401824
Ptpn9	0.335535	0.0244689	0.058	0.04	1	0.0401824
Rab31	0.335535	0.0244689	0.058	0.04	1	0.0401824
Lonp1	0.377297	0.0243459	0.094	0.073	1	0.0652965
Tcf7l1	0.191345	0.0242308	0.036	0.019	1	0.025114
AABR07049821.2	0.191345	0.0242308	0.036	0.019	1	0.025114
Spryd4	0.191345	0.0242308	0.036	0.019	1	0.025114
Vezt	0.191345	0.0242308	0.036	0.019	1	0.025114
Sdhaf4	0.191345	0.0242308	0.036	0.019	1	0.025114
Rptor	0.191345	0.0242308	0.036	0.019	1	0.025114
Grk3	0.191345	0.0242308	0.036	0.019	1	0.025114
Pigy	0.472191	0.0242308	0.13	0.109	1	0.0904105
Lyrm9	0.604034	0.0241133	0.065	0.055	1	0.0481434
Mrpl40	0.491022	0.0240036	0.109	0.09	1	0.0753421
[truncated: 9,661 more rows]

## Sheet: cluster-3
	p_val	avg_log2FC	pct.1	pct.2	p_val_adj	avg_exp
AABR07060872.1	6.95341e-119	1.96437	0.955	0.106	8.10768e-115	1.49889
Cd79b	4.11266e-204	1.77367	0.982	0.011	4.79536e-200	1.2143
Ighm	3.97028e-109	1.73038	1	0.161	4.62934e-105	1.37629
AABR07034739.1	2.19954e-140	1.5381	0.855	0.03	2.56467e-136	1.0443
RT1-Da	1.53956e-64	1.40239	0.991	0.264	1.79513e-60	1.5231
Cd74	3.73958e-61	1.40147	0.991	0.338	4.36035e-57	1.6376
RT1-Db1	2.19421e-60	1.3212	0.982	0.255	2.55845e-56	1.42747
RT1-Bb	1.665e-64	1.27403	0.982	0.226	1.9414e-60	1.29886
Fcmr	1.47774e-137	1.2004	0.864	0.039	1.72305e-133	0.808609
RT1-Ba	3.20024e-58	1.16914	0.982	0.24	3.73148e-54	1.24579
Fcrla	1.63104e-71	0.941276	0.8	0.109	1.9018e-67	0.71552
Ppdpf	4.40996e-51	0.854071	0.791	0.185	5.14202e-47	0.696132
AABR07034739.3	1.36455e-91	0.795817	0.464	0.004	1.59106e-87	0.428624
Mef2c	2.84345e-51	0.793549	0.591	0.084	3.31546e-47	0.526943
Pxdc1	1.13581e-88	0.759131	0.545	0.018	1.32435e-84	0.451801
Btg1	9.40059e-34	0.689757	0.973	0.665	1.09611e-29	1.16875
Acp5	4.50238e-30	0.679902	0.873	0.41	5.24977e-26	0.81075
Tnfrsf13c	6.74501e-94	0.668734	0.491	0.006	7.86468e-90	0.384505
Ebf1	8.1022e-88	0.61952	0.409	0	9.44716e-84	0.334094
Lax1	1.2189e-47	0.616154	0.473	0.05	1.42124e-43	0.380819
Cyb561a3	3.26747e-39	0.61429	0.591	0.097	3.80987e-35	0.49068
RT1-DOa	8.21053e-52	0.58436	0.445	0.036	9.57348e-48	0.352998
Pou2af1	1.05249e-79	0.577177	0.418	0.005	1.22721e-75	0.321965
Swap70	4.39132e-38	0.567889	0.464	0.066	5.12028e-34	0.369287
Bank1	7.27147e-34	0.560592	0.445	0.07	8.47853e-30	0.364056
Cr2	7.61761e-84	0.55849	0.391	0	8.88213e-80	0.303061
Fcer2	1.25007e-85	0.55693	0.409	0.001	1.45758e-81	0.308292
Tmem243	4.39478e-25	0.556732	0.636	0.207	5.12431e-21	0.503756
Arpc5l	6.11504e-21	0.556267	0.791	0.452	7.13013e-17	0.705646
Tbca	2.76955e-22	0.541858	0.827	0.532	3.22929e-18	0.76141
Gga2	1.25925e-42	0.540531	0.464	0.055	1.46829e-38	0.350857
Smim14	8.59468e-19	0.520555	0.573	0.215	1.00214e-14	0.474391
Limd2	2.61738e-21	0.518017	0.918	0.615	3.05187e-17	0.924894
Cd19	1.10754e-77	0.511701	0.373	0.001	1.29139e-73	0.280471
Ptp4a3	2.55866e-33	0.506928	0.473	0.08	2.98339e-29	0.353472
Ms4a1	9.79121e-68	0.500923	0.336	0.002	1.14166e-63	0.266324
LOC499331	2.51768e-24	0.488309	0.4	0.081	2.93561e-20	0.325177
Dmtf1	1.20271e-17	0.486756	0.491	0.165	1.40237e-13	0.401864
H3f3b	1.25537e-18	0.474105	0.864	0.652	1.46376e-14	0.850226
Cxcr4	8.61374e-21	0.470644	0.518	0.153	1.00436e-16	0.398652
Ccr6	3.43495e-42	0.459459	0.364	0.028	4.00516e-38	0.27417
Smc6	1.52953e-13	0.457946	0.655	0.365	1.78343e-09	0.549534
Cd37	6.86543e-14	0.456346	0.718	0.436	8.00509e-10	0.614688
Ell3	1.16274e-69	0.453926	0.345	0.002	1.35576e-65	0.250509
Rhoh	8.68955e-23	0.450082	0.464	0.114	1.0132e-18	0.347171
RT1-DOb	3.5598e-31	0.448107	0.391	0.055	4.15072e-27	0.293074
Btg2	3.71938e-13	0.443081	0.755	0.443	4.3368e-09	0.674613
Ifi30	2.02354e-10	0.441091	0.745	0.443	2.35945e-06	0.719196
AABR07021544.1	4.10129e-14	0.438371	0.545	0.229	4.78211e-10	0.435986
Btla	7.96272e-42	0.434146	0.336	0.023	9.28453e-38	0.25158
Gsta6	1.3469e-22	0.424673	0.309	0.05	1.57049e-18	0.253721
Dus2	1.53131e-31	0.420887	0.336	0.038	1.78551e-27	0.255266
Spib	5.50595e-26	0.418736	0.345	0.053	6.41994e-22	0.265253
Clec4m	4.42297e-33	0.41701	0.309	0.028	5.15718e-29	0.240048
Rfc1	1.06257e-13	0.411846	0.455	0.17	1.23896e-09	0.359299
Adgrv1	3.82214e-56	0.406904	0.273	0.001	4.45662e-52	0.211156
Cabcoco1	6.32543e-44	0.392935	0.273	0.009	7.37545e-40	0.211156
AABR07002700.1	6.47553e-49	0.389212	0.282	0.006	7.55047e-45	0.210086
B3gnt5	4.45026e-54	0.383889	0.282	0.003	5.189e-50	0.2064
Fchsd2	3.3098e-17	0.377174	0.327	0.075	3.85923e-13	0.256337
Cmahp	1.10086e-19	0.36995	0.3	0.054	1.2836e-15	0.233746
Dek	9.39384e-09	0.368226	0.564	0.333	0.000109532	0.46809
Sell	2.25533e-12	0.366038	0.445	0.166	2.62972e-08	0.348241
Pde6h	3.73689e-52	0.365268	0.264	0.002	4.35722e-48	0.193797
Stap1	3.57683e-14	0.363682	0.391	0.122	4.17059e-10	0.292003
Rbp4	1.97207e-06	0.362114	0.591	0.386	0.0229944	0.583656
Fcrl1	5.91582e-39	0.359896	0.273	0.013	6.89785e-35	0.200098
Ypel3	5.84011e-10	0.358259	0.682	0.412	6.80957e-06	0.557379
Arhgef18	3.24072e-16	0.353363	0.345	0.087	3.77868e-12	0.257881
Uhrf2	7.58941e-11	0.351683	0.4	0.157	8.84925e-07	0.310433
Nap1l1	3.27739e-07	0.34814	0.6	0.404	0.00382144	0.508513
Coro1a	3.7091e-10	0.346315	0.982	0.71	4.32481e-06	1.05936
Cd40	3.00278e-34	0.344564	0.291	0.022	3.50124e-30	0.205329
Snx5	4.1091e-06	0.343294	0.555	0.399	0.0479121	0.480693
Ptprcap	3.21594e-08	0.341184	0.764	0.497	0.000374979	0.668198
Serpinb6b	2.37982e-08	0.339792	0.573	0.324	0.000277487	0.470705
B3gnt2	1.04943e-08	0.337673	0.436	0.208	0.000122364	0.346697
Pck1	9.02114e-07	0.33568	0.491	0.285	0.0105186	0.442411
Blnk	8.53735e-17	0.332475	0.336	0.077	9.95456e-13	0.25158
Plac8	1.79042e-07	0.33085	0.973	0.701	0.00208763	1.1647
Pou2f2	2.17675e-09	0.329972	0.418	0.18	2.5381e-05	0.330408
Cdv3	5.54289e-08	0.326488	0.409	0.199	0.000646301	0.324107
Apoc3	0.000104226	0.323762	0.609	0.455	1	0.66786
Apoc1	0.000363108	0.323276	0.609	0.49	1	0.67133
Rpl26	4.96142e-13	0.32024	0.909	0.851	5.78502e-09	0.963176
Gabarapl2	1.49215e-06	0.318861	0.627	0.47	0.0173984	0.536931
Ets1	2.01162e-07	0.317827	0.645	0.404	0.00234555	0.542161
Rida	8.57982e-06	0.316845	0.536	0.356	0.100041	0.480219
Rpl4	1.75713e-13	0.315335	0.964	0.855	2.04881e-09	1.03784
Fabp1	0.000493311	0.315276	0.545	0.425	1	0.599142
Dmxl1	5.08627e-10	0.312692	0.318	0.111	5.93059e-06	0.246349
Apoa1	7.93794e-06	0.311233	0.509	0.324	0.0925564	0.47713
AABR07048474.1	0.000328892	0.309879	0.736	0.655	1	0.874871
H3f3c	6.3187e-21	0.308855	0.982	0.973	7.36761e-17	1.2483
Mzb1	3.79797e-39	0.307335	0.227	0.005	4.42843e-35	0.164906
Rpl36al	2.48382e-10	0.306978	0.909	0.776	2.89614e-06	0.949029
Ttr	0.00139087	0.306884	0.609	0.526	1	0.718641
Zfp318	3.91008e-15	0.305448	0.255	0.051	4.55915e-11	0.194868
Smap2	7.61077e-06	0.305294	0.555	0.393	0.0887415	0.465475
Ambp	3.58846e-05	0.300395	0.455	0.286	0.418415	0.423507
Ralgps2	1.02858e-10	0.299454	0.3	0.094	1.19933e-06	0.23006
Eef1d	3.22745e-07	0.298885	0.736	0.573	0.00376321	0.642035
Bin1	8.41532e-08	0.2978	0.509	0.275	0.000981226	0.382363
Naaa	2.70655e-10	0.297337	0.327	0.111	3.15584e-06	0.248964
Rps19	4.39051e-07	0.296665	0.709	0.503	0.00511933	0.5984
Slamf6	9.86434e-12	0.293196	0.264	0.069	1.15018e-07	0.204855
Ttpal	1.71197e-18	0.292998	0.227	0.031	1.99616e-14	0.172278
LOC100362027	3.71576e-13	0.292322	0.955	0.891	4.33258e-09	1.05413
Eif3g	8.94243e-07	0.290216	0.645	0.439	0.0104269	0.513744
Uvrag	5.24438e-10	0.28765	0.355	0.131	6.11494e-06	0.25681
Cd200	1.09298e-18	0.28713	0.218	0.028	1.27441e-14	0.165976
Serpina1	0.000693139	0.287013	0.645	0.554	1	0.704123
Cd72	1.86051e-19	0.286955	0.245	0.035	2.16936e-15	0.177508
Rpl5	2.77442e-16	0.284316	1	0.963	3.23498e-12	1.2774
Snx2	1.30935e-05	0.283793	0.509	0.33	0.152671	0.403409
LOC108349594	7.86677e-05	0.282948	0.564	0.425	0.917265	0.484379
Fetub	6.11752e-05	0.282904	0.455	0.289	0.713303	0.418276
AC141102.1	5.86922e-07	0.280888	0.291	0.123	0.00684351	0.234817
LOC100360057	8.29758e-16	0.280873	0.991	0.957	9.67497e-12	1.19834
Fli1	1.31832e-06	0.280846	0.409	0.215	0.0153716	0.313049
Eef1a1	2.41413e-07	0.279307	0.827	0.616	0.00281488	0.72455
Plekha2	5.32849e-07	0.279266	0.445	0.233	0.00621302	0.333497
Mcm3	1.5907e-11	0.278976	0.264	0.07	1.85476e-07	0.197483
Zfp706	2.82905e-05	0.278654	0.6	0.453	0.329868	0.499597
Cytip	2.71317e-05	0.27558	0.582	0.416	0.316356	0.491751
Plekho1	2.64376e-09	0.275537	0.318	0.115	3.08262e-05	0.235291
Arid5b	1.57831e-08	0.274295	0.282	0.101	0.000184031	0.217458
Ubac2	3.71785e-07	0.273923	0.318	0.139	0.00433502	0.246349
Bend5	1.16922e-32	0.273841	0.209	0.008	1.36331e-28	0.148617
Itsn2	1.43198e-08	0.273575	0.4	0.174	0.000166969	0.288317
Hpx	8.65554e-06	0.269921	0.464	0.26	0.100924	0.38712
Snrpd2	4.94451e-08	0.267989	0.845	0.708	0.000576529	0.759269
Gvin1	5.14871e-05	0.265076	0.573	0.396	0.60034	0.502809
Irf2	4.0252e-06	0.264262	0.455	0.258	0.0469338	0.344555
Macf1	4.29213e-05	0.264149	0.536	0.373	0.500463	0.430756
LOC100360841	8.41467e-13	0.263034	0.991	0.934	9.81151e-09	1.14128
Bach2	6.79359e-11	0.263034	0.236	0.061	7.92132e-07	0.178579
Fgb	0.000352298	0.259818	0.473	0.316	1	0.432897
LOC108348142	2.95473e-05	0.259223	0.682	0.541	0.344522	0.585797
AC128960.1	9.33386e-06	0.258877	0.645	0.457	0.108833	0.510058
Alb	6.76043e-05	0.256771	0.936	0.91	0.788266	1.17089
Apoh	0.000235675	0.256366	0.445	0.286	1	0.402461
AABR07026311.1	6.39015e-07	0.255421	0.9	0.727	0.00745091	0.842257
AABR07000398.1	3.02295e-14	0.255229	1	0.964	3.52476e-10	1.26754
Smim8	7.13816e-07	0.253512	0.327	0.146	0.0083231	0.245278
Rup2	0.0145049	0.2535	0.5	0.457	1	0.585097
Cd83	1.99617e-08	0.25291	0.245	0.08	0.000232753	0.188566
Mgst2	1.08297e-13	0.252839	0.264	0.057	1.26274e-09	0.190111
Tmem131l	5.63578e-10	0.25147	0.273	0.083	6.57132e-06	0.196412
Rpl6	5.29059e-10	0.251238	0.991	0.915	6.16883e-06	1.12915
Rps7	6.24737e-15	0.25076	0.982	0.959	7.28444e-11	1.31534
Gc	0.00283701	0.249129	0.582	0.491	1	0.612547
Rpl35	2.93218e-17	0.249107	0.991	0.976	3.41893e-13	1.47192
Hhex	4.69252e-05	0.24664	0.282	0.142	0.547148	0.228516
Rpl32	1.32717e-05	0.246467	0.745	0.613	0.154748	0.67521
Xrn2	4.377e-05	0.246452	0.491	0.317	0.510358	0.373447
LOC297568	0.000668441	0.2449	0.473	0.337	1	0.438251
Bhmt	0.000518101	0.244523	0.418	0.278	1	0.366198
Snn	9.208e-12	0.243609	0.227	0.052	1.07365e-07	0.164906
Rack1	8.14816e-11	0.241024	1	0.955	9.50075e-07	1.22878
Strn4	1.39223e-09	0.240963	0.236	0.067	1.62334e-05	0.174893
LOC500712	0.000198973	0.24083	0.418	0.255	1	0.358826
LOC680406	0.0315049	0.240228	0.536	0.53	1	0.659304
Napsa	3.70834e-05	0.240022	0.727	0.502	0.432393	0.650952
Chst1	3.85237e-26	0.239626	0.182	0.009	4.49186e-22	0.129713
Rps24	4.43514e-14	0.239349	0.982	0.964	5.17137e-10	1.26325
LOC103690996	0.000158154	0.238928	0.591	0.439	1	0.483308
Cat	0.000871892	0.238094	0.591	0.491	1	0.546444
Malt1	1.41938e-07	0.237846	0.309	0.124	0.001655	0.221618
Rpl10a	2.43265e-06	0.237793	0.855	0.711	0.0283647	0.793988
Apoc2	8.87267e-05	0.236911	0.427	0.252	1	0.350383
Cd55	9.52636e-20	0.236733	0.191	0.018	1.11077e-15	0.136014
Smc4	6.43111e-05	0.234925	0.436	0.261	0.749868	0.334568
Foxp1	3.06268e-06	0.23469	0.264	0.11	0.0357108	0.200098
LOC100361854	5.43863e-14	0.23368	0.991	0.963	6.34145e-10	1.31514
AY172581.9	5.19162e-17	0.232373	1	1	6.05342e-13	1.60379
Ctcf	0.000997754	0.231486	0.418	0.289	1	0.333023
Pzp	0.00195834	0.231486	0.355	0.236	1	0.314716
Rps16	3.6703e-15	0.231095	1	0.982	4.27957e-11	1.47416
LOC108348061	0.00014041	0.230854	0.427	0.259	1	0.346697
Rpl18a	2.63957e-15	0.22784	0.991	0.981	3.07774e-11	1.41026
Hp	0.00349045	0.22741	0.636	0.524	1	0.641325
Snrnp25	1.09368e-05	0.224815	0.318	0.155	0.127523	0.235291
Nop53	0.000408867	0.224503	0.582	0.452	1	0.462262
Srpk1	6.70363e-06	0.224302	0.3	0.139	0.0781643	0.222688
Calhm6	4.55963e-05	0.223799	0.473	0.282	0.531653	0.360844
Siglec10	2.93193e-24	0.223636	0.145	0.004	3.41863e-20	0.11188
LOC100363469	0.000646364	0.223532	0.627	0.525	1	0.552746
Apoa2	0.00194638	0.223506	0.418	0.287	1	0.375114
Rpl30	2.7591e-05	0.223211	0.773	0.676	0.321711	0.719916
Ctse	1.60186e-05	0.222392	0.273	0.126	0.186777	0.20747
Sypl1	6.1973e-12	0.222093	0.209	0.043	7.22605e-08	0.148617
Gpr174	1.33471e-06	0.221546	0.264	0.106	0.0155627	0.193797
Carhsp1	0.000128185	0.221011	0.482	0.31	1	0.374517
Rpl21.3	2.20306e-09	0.220168	0.982	0.943	2.56877e-05	1.16113
Oaz1	0.000823524	0.219174	0.6	0.5	1	0.500667
Rps28	5.0751e-12	0.218735	0.982	0.96	5.91756e-08	1.25423
Trib2	2.22305e-10	0.218451	0.164	0.031	2.59208e-06	0.128168
Rpl12	1.86476e-09	0.218359	0.982	0.95	2.17432e-05	1.20559
Rpl34	6.31308e-14	0.218259	0.982	0.971	7.36105e-10	1.33499
LOC100910877	0.000145367	0.218061	0.582	0.392	1	0.477007
LOC100360095	5.91482e-05	0.216679	0.464	0.272	0.689668	0.372973
Rps3	1.85752e-12	0.215471	0.991	0.97	2.16587e-08	1.3714
Tmbim1	6.02481e-13	0.214706	0.145	0.018	7.02493e-09	0.115566
Rps10l1	1.30954e-09	0.214358	0.991	0.961	1.52693e-05	1.23032
Rps8	1.02918e-13	0.214351	1	0.979	1.20002e-09	1.47929
Impdh2	0.000331469	0.214049	0.536	0.372	1	0.419698
Rps21	2.0945e-09	0.213456	1	0.961	2.44219e-05	1.22285
Serpina3c	0.000664457	0.213281	0.409	0.263	1	0.342537
Tmem206	2.85161e-22	0.212794	0.173	0.011	3.32498e-18	0.119725
Cps1	9.63831e-05	0.212725	0.355	0.195	1	0.275241
Tut4	1.3206e-05	0.212408	0.273	0.123	0.153982	0.203784
Cd53	9.00904e-07	0.212023	0.864	0.802	0.0105045	0.793988
Rpl7	3.03987e-12	0.211293	0.991	0.977	3.54449e-08	1.38726
Trim59	1.66699e-08	0.210567	0.209	0.06	0.000194371	0.152303
Rps15	2.23478e-14	0.210532	1	0.974	2.60575e-10	1.33996
Lmbrd1	1.03136e-05	0.210365	0.3	0.14	0.120257	0.219002
Stk38	0.00193654	0.210192	0.336	0.22	1	0.27001
Rps5	2.15041e-12	0.210165	0.973	0.969	2.50738e-08	1.31774
Filip1l	0.00014244	0.209722	0.291	0.153	1	0.223759
Xkrx	8.04363e-10	0.209396	0.173	0.037	9.37887e-06	0.130784
Ppp1cc	0.000748678	0.209096	0.427	0.287	1	0.325651
Nt5c	0.000256587	0.209013	0.418	0.263	1	0.308292
Rpl15	3.4695e-11	0.208679	1	0.958	4.04544e-07	1.31295
Rpl27a	1.54102e-12	0.208492	0.991	0.984	1.79683e-08	1.45932
Rps27	3.67233e-12	0.208277	0.991	0.984	4.28194e-08	1.43333
Lmo2	5.52069e-05	0.207788	0.491	0.29	0.643712	0.369761
Mpp6	2.57114e-07	0.207626	0.2	0.063	0.00299795	0.149688
Rps18	3.98853e-11	0.206757	0.991	0.977	4.65063e-07	1.4804
Itih3	8.79778e-05	0.206451	0.5	0.305	1	0.383434
Tnfrsf13b	2.99708e-31	0.205764	0.155	0.001	3.4946e-27	0.107123
Nuak1	2.29858e-29	0.205764	0.145	0.001	2.68015e-25	0.104507
Sult2a6	8.30887e-05	0.205701	0.282	0.14	0.968814	0.221144
Aldob	0.00175636	0.205483	0.391	0.256	1	0.339922
Apob	0.000496796	0.20484	0.464	0.301	1	0.380345
Chd2	0.0017777	0.204749	0.282	0.171	1	0.22483
Vtn	0.0300675	0.203996	0.336	0.263	1	0.318402
Rpl28	7.48026e-13	0.203014	0.982	0.974	8.72198e-09	1.31097
Pik3c2b	3.54092e-09	0.201894	0.182	0.043	4.12871e-05	0.133399
Cr1l	0.000250552	0.201812	0.273	0.144	1	0.20747
LOC100359922	1.43134e-07	0.201017	1	0.951	0.00166895	1.13391
Sft2d1	0.00113564	0.200718	0.527	0.392	1	0.402338
Rpsa	1.28309e-12	0.199854	0.991	0.978	1.49609e-08	1.36057
Son	0.00023551	0.199748	0.755	0.637	1	0.632522
Rps11	1.05834e-11	0.19904	0.991	0.979	1.23402e-07	1.4235
Rpl23a	8.11807e-08	0.198639	0.991	0.931	0.000946567	1.10514
Abhd17b	0.000506168	0.198079	0.327	0.192	1	0.248964
Tmem123	0.00260794	0.197997	0.355	0.234	1	0.277856
Rps12	4.58767e-13	0.197918	0.982	0.976	5.34922e-09	1.3376
Myl12b	4.33056e-06	0.196922	0.873	0.83	0.0504943	0.809206
Vav2	2.24759e-08	0.19542	0.164	0.039	0.000262069	0.124482
Arglu1	0.000638998	0.195184	0.536	0.378	1	0.404953
Ugt2b	0.00470168	0.194139	0.427	0.306	1	0.394615
Hmgn3	6.72957e-06	0.193563	0.245	0.101	0.0784668	0.177508
Eif3m	0.00143139	0.193471	0.682	0.611	1	0.578425
Rpl31	2.08763e-06	0.193308	0.982	0.896	0.0243417	1.06472
Sub1	0.00146726	0.193144	0.718	0.692	1	0.665696
LOC100362023	0.00269663	0.192213	0.373	0.252	1	0.287843
Rpl37a	9.05507e-12	0.192166	0.991	0.989	1.05582e-07	1.43866
Rpl37	0.00054311	0.192015	0.727	0.604	1	0.607316
Add1	0.00153353	0.191612	0.327	0.205	1	0.248964
Fgg	0.00195523	0.189628	0.318	0.195	1	0.260023
AC094217.1	0.00247872	0.189201	0.555	0.431	1	0.435986
Eef1g	2.023e-06	0.18783	0.891	0.889	0.0235882	0.913836
Cnr2	1.89999e-11	0.187746	0.145	0.022	2.21538e-07	0.108194
Rps15a	1.74328e-09	0.187411	0.991	0.971	2.03267e-05	1.36751
Rpl13	3.33317e-08	0.186539	0.991	0.964	0.000388648	1.33889
LOC108351482	2.13862e-11	0.186232	1	0.982	2.49363e-07	1.40146
LOC100364457	6.80303e-10	0.185768	1	0.979	7.93233e-06	1.41619
Cyp2c6v1	0.0104597	0.185498	0.327	0.228	1	0.289511
Hvcn1	1.96485e-20	0.185032	0.145	0.008	2.29101e-16	0.100821
Il4i1	3.98971e-17	0.185032	0.127	0.008	4.652e-13	0.0945201
Trim5	0.00264833	0.184346	0.382	0.255	1	0.285702
Cyp2c13	0.00405134	0.183858	0.309	0.196	1	0.261093
AY172581.24	1.80164e-18	0.183737	1	1	2.10071e-14	1.80133
Rpl14	2.9655e-10	0.183658	0.991	0.973	3.45777e-06	1.37631
Rps3a	9.2185e-10	0.183616	1	0.986	1.07488e-05	1.43706
Cxxc5	0.00108644	0.183417	0.236	0.128	1	0.182265
Sh2b3	0.00240717	0.183381	0.318	0.201	1	0.242663
Rps20	5.62782e-10	0.182962	0.973	0.963	6.56203e-06	1.25945
Lysmd2	0.000225403	0.182589	0.264	0.134	1	0.193797
Rpl17	4.29699e-10	0.182358	1	0.985	5.01028e-06	1.42692
Smchd1	0.00265485	0.18209	0.318	0.202	1	0.242663
Tsc22d3	0.00987429	0.182035	0.5	0.404	1	0.430282
Ogt	0.000737302	0.181375	0.382	0.237	1	0.283086
Fam3c	4.27191e-05	0.180082	0.264	0.122	0.498105	0.186425
Phyh	0.000757162	0.179213	0.391	0.242	1	0.29676
Rarres2	0.00118277	0.178836	0.255	0.14	1	0.20224
Rps25	0.00117869	0.178606	0.636	0.484	1	0.485326
Rps23	3.43871e-10	0.178529	1	0.986	4.00954e-06	1.45297
Rpl11	5.50509e-10	0.17768	0.991	0.978	6.41894e-06	1.38069
LOC259244	0.0070738	0.17662	0.345	0.235	1	0.291055
Pfdn5	0.000760726	0.175905	0.745	0.662	1	0.612547
Pigr	0.00111956	0.175816	0.3	0.173	1	0.23006
Rapgef6	0.00156498	0.175652	0.336	0.209	1	0.247894
Fbxl3	0.0001991	0.175405	0.318	0.172	1	0.224233
Stk17b	0.0238469	0.173599	0.436	0.354	1	0.352998
Rpl36	5.08068e-06	0.173206	0.973	0.94	0.0592407	1.09349
Mgst1	0.00899961	0.172711	0.527	0.411	1	0.476533
Ublcp1	0.000300163	0.172654	0.218	0.104	1	0.16229
LOC684988	2.31208e-06	0.172535	0.964	0.94	0.0269589	1.07042
Rpl3	1.45114e-07	0.172046	0.982	0.97	0.00169203	1.25626
Dnph1	8.7772e-09	0.171853	0.127	0.023	0.000102342	0.0992769
Rpl19	1.12277e-08	0.171106	1	0.983	0.000130915	1.43887
Acsl1	0.00151112	0.170641	0.4	0.255	1	0.306747
Lrrk2	1.31755e-09	0.170225	0.173	0.037	1.53626e-05	0.119725
Unc119b	0.000207965	0.169651	0.264	0.132	1	0.190111
C3	0.0219215	0.16934	0.509	0.421	1	0.467616
Eif3h	0.00150865	0.169326	0.736	0.634	1	0.598873
Otulin	0.00240309	0.169243	0.336	0.213	1	0.247894
Rpl32.1	0.00151326	0.169167	0.691	0.518	1	0.545251
Rfx7	0.000514538	0.169085	0.227	0.114	1	0.168592
Hmgcs2	0.000676589	0.169005	0.227	0.115	1	0.175964
Spink1l	0.00207951	0.168928	0.236	0.131	1	0.185951
Pabpn1	0.00727923	0.168852	0.545	0.424	1	0.412799
Kmt2e	0.0240064	0.168511	0.455	0.371	1	0.361915
Luc7l3	0.0224293	0.167265	0.491	0.41	1	0.394492
Ca3	0.00667184	0.167251	0.318	0.21	1	0.253721
AABR07030590.1	2.25627e-08	0.166507	0.155	0.035	0.000263081	0.110809
Iah1	0.0132374	0.165614	0.536	0.452	1	0.419698
Ciita	7.71872e-07	0.164245	0.164	0.047	0.00900003	0.11711
Rel	2.39606e-05	0.164222	0.2	0.078	0.279381	0.142315
Bccip	0.00197088	0.164171	0.273	0.159	1	0.200098
Cyp2c23	0.00373287	0.164144	0.282	0.171	1	0.22483
Mycbp2	0.0039483	0.164096	0.418	0.291	1	0.308292
Syvn1	7.82772e-05	0.163499	0.2	0.083	0.912713	0.146002
Bptf	0.00725414	0.163499	0.309	0.205	1	0.236362
Serp1	0.0127615	0.163499	0.518	0.418	1	0.414467
Ccni	0.00251165	0.163499	0.345	0.22	1	0.254195
Rps4x	1.8413e-07	0.163041	0.991	0.966	0.00214695	1.32298
LOC499235	0.000460419	0.162064	0.191	0.088	1	0.143386
Birc3	1.79139e-09	0.161973	0.136	0.024	2.08876e-05	0.0982061
AABR07050545.1	0.0357227	0.161869	0.464	0.396	1	0.380345
Eif3f	0.00249681	0.161869	0.773	0.728	1	0.6846
Msn	0.0012992	0.161827	0.773	0.712	1	0.664625
Sh2b2	3.59415e-10	0.160449	0.145	0.025	4.19078e-06	0.100821
Pcmtd1	0.0210421	0.160399	0.345	0.251	1	0.262525
Dipk1a	0.000934459	0.160092	0.264	0.144	1	0.190111
Cyp2c11	0.00501671	0.159756	0.318	0.203	1	0.253721
Orm1	0.00143604	0.157373	0.236	0.126	1	0.182265
Niban3	1.81117e-14	0.157307	0.127	0.011	2.11182e-10	0.0882187
Trim30c	0.000275202	0.157005	0.191	0.084	1	0.1397
Rplp1	3.76886e-08	0.15686	1	0.994	0.000439449	1.45559
Stat2	0.00346147	0.156741	0.255	0.149	1	0.191182
Srsf1	0.0102508	0.156212	0.382	0.272	1	0.285702
NEWGENE-619861	0.016061	0.156119	0.536	0.445	1	0.419698
Add3	0.0158681	0.156024	0.327	0.232	1	0.256337
Rpl24	1.31318e-08	0.155914	0.991	0.975	0.000153117	1.35079
Zfp622	0.000464363	0.155566	0.182	0.081	1	0.137085
Cdkn1b	0.0193616	0.155455	0.345	0.253	1	0.265253
Tbc1d14	0.000445589	0.154911	0.2	0.093	1	0.146002
Jup	5.42275e-05	0.154782	0.191	0.076	0.632293	0.136014
Kdm2a	0.0041769	0.154178	0.273	0.166	1	0.203784
Nfkb1	0.0269739	0.153122	0.364	0.278	1	0.277856
Zcchc7	0.000972133	0.15239	0.236	0.123	1	0.171207
Grb2	0.0231372	0.152259	0.518	0.435	1	0.403409
Rpl27	5.49762e-06	0.152068	0.982	0.962	0.0641022	1.13914
Sh3glb1	0.0284074	0.151963	0.573	0.522	1	0.463333
Apoc4	0.00109283	0.151949	0.255	0.136	1	0.187496
Igfbp4	0.00501409	0.151526	0.264	0.159	1	0.201169
Btk	1.28433e-06	0.151526	0.164	0.048	0.0149753	0.113424
Csad	7.49917e-06	0.151526	0.145	0.043	0.0874404	0.108194
Cnbp	0.0744719	0.150924	0.573	0.554	1	0.485923
Gbe1	3.57999e-05	0.150879	0.155	0.053	0.417427	0.114495
Cox7a2l	0.00130947	0.150477	0.809	0.778	1	0.747737
Tnrc6b	0.030923	0.149991	0.4	0.311	1	0.309363
Rpl13a	0.0120013	0.149961	0.618	0.511	1	0.502212
Ikzf3	6.79409e-05	0.148999	0.2	0.082	0.792191	0.138629
Pde4b	0.000649267	0.148999	0.173	0.077	1	0.130784
Rftn1	0.00244917	0.148879	0.291	0.173	1	0.209015
Ly6e	0.0093692	0.148124	0.727	0.582	1	0.629433
Eef2	0.000212888	0.147498	0.855	0.841	1	0.830848
Nenf	0.00145399	0.147205	0.209	0.107	1	0.152303
Rps27a.1	6.18334e-08	0.147098	0.991	0.985	0.000720978	1.39227
Rras2	0.000876609	0.146961	0.191	0.091	1	0.1397
Rps9	3.79978e-08	0.146788	0.982	0.981	0.000443055	1.30072
AABR07021871.1	0.00142517	0.146439	0.791	0.774	1	0.710402
Sem1	0.0031889	0.146231	0.755	0.738	1	0.648337
AABR07004549.1	0.00141482	0.14594	0.291	0.163	1	0.220073
Pnisr	0.0306734	0.145642	0.527	0.45	1	0.417082
Fau	1.50846e-10	0.144142	1	0.992	1.75886e-06	1.41966
Blk	3.55989e-05	0.144093	0.155	0.053	0.415084	0.110809
Scd2	0.0168101	0.143626	0.309	0.214	1	0.232676
Cct2	0.0451966	0.143274	0.464	0.387	1	0.353472
AABR07007032.1	0.00605868	0.14274	0.227	0.133	1	0.168592
Ppp3ca	0.0124295	0.14274	0.218	0.134	1	0.165976
Tpst1	3.66854e-05	0.142611	0.155	0.053	0.427752	0.110809
Cd164	0.0618441	0.141635	0.482	0.425	1	0.392948
Ddx5	0.0013506	0.141472	0.8	0.864	1	0.775557
Naca	6.66823e-06	0.141352	0.982	0.96	0.0777515	1.16529
Inpp5f	0.000675971	0.140916	0.173	0.077	1	0.127098
LOC108348287	4.06052e-05	0.140779	0.927	0.922	0.473456	0.940709
AABR07057190.1	0.0109883	0.140291	0.573	0.442	1	0.441217
Pold4	0.0448629	0.140259	0.345	0.267	1	0.268939
Arhgap45	0.025355	0.13993	0.464	0.369	1	0.354543
Paip2	0.0210436	0.139392	0.555	0.458	1	0.424928
Hip1r	4.51458e-07	0.138328	0.136	0.032	0.005264	0.0945201
Rilpl2	0.184574	0.138156	0.318	0.28	1	0.267395
Arid1b	0.00347742	0.137888	0.2	0.107	1	0.146002
Traf3ip3	0.00379123	0.137754	0.227	0.128	1	0.164906
Taf7	0.0149765	0.137736	0.318	0.22	1	0.231605
Rnf144a	7.38305e-14	0.136941	0.109	0.008	8.60864e-10	0.0756161
Rsrp1	0.0338085	0.136742	0.618	0.551	1	0.519571
Ddx39b	0.166694	0.136198	0.409	0.385	1	0.342537
Pold1	6.20208e-05	0.135747	0.145	0.05	0.723162	0.104507
Fam43a	0.00143961	0.135146	0.173	0.081	1	0.127098
Rpl29	1.10181e-06	0.135095	0.991	0.973	0.0128471	1.26944
Ddx54	0.00501476	0.13507	0.2	0.109	1	0.144931
Stk26	0.0152472	0.13507	0.182	0.107	1	0.140771
Cd24	0.00177897	0.13478	0.109	0.042	1	0.0903602
Nlk	0.0106545	0.134644	0.164	0.09	1	0.128168
Hrg	0.0166006	0.134462	0.227	0.143	1	0.17965
Tfam	0.0030486	0.134098	0.227	0.126	1	0.161219
Rbbp6	0.0488711	0.133097	0.255	0.184	1	0.198554
Cd69	0.0287011	0.132713	0.191	0.121	1	0.150758
AC134224.3	4.4987e-07	0.132578	1	0.987	0.00524549	1.6151
Reep6	3.76342e-10	0.132304	0.1	0.011	4.38815e-06	0.0730008
Rbm5	0.0159203	0.13179	0.282	0.188	1	0.2064
Hist1h1e	0.0156278	0.131366	0.3	0.201	1	0.226374
Polm	4.54938e-06	0.131284	0.118	0.029	0.0530457	0.0856034
Itih4	0.0251782	0.130948	0.282	0.193	1	0.22483
Tspo	0.00286361	0.13047	0.591	0.435	1	0.464878
Pik3ca	0.00797032	0.130427	0.236	0.142	1	0.171207
Plekhj1	0.0421813	0.130306	0.464	0.38	1	0.350857
Serbp1	0.0441377	0.129999	0.636	0.622	1	0.551675
Rab25	1.13096e-06	0.129768	0.127	0.03	0.0131869	0.0882187
Bcar3	2.38708e-15	0.129718	0.1	0.004	2.78333e-11	0.0693147
Rab4b	0.00787174	0.129598	0.291	0.185	1	0.205329
Irf4	1.4864e-08	0.129221	0.1	0.014	0.000173314	0.0730008
LOC685963	0.0277169	0.128777	0.691	0.611	1	0.558924
Hnrnpa1	0.0371909	0.128777	0.664	0.606	1	0.551078
Usp7	0.00454867	0.128565	0.227	0.129	1	0.161219
Tpm3	0.0114328	0.128357	0.745	0.712	1	0.616233
Hamp	0.0143302	0.128357	0.273	0.176	1	0.211156
Pkib	0.00690943	0.127614	0.209	0.119	1	0.152303
Syk	0.0368199	0.127558	0.309	0.226	1	0.22899
AC141489.1	0.0365769	0.127544	0.509	0.416	1	0.393421
Ube2d1	0.00315844	0.127185	0.236	0.132	1	0.163835
Rpl23	3.02883e-05	0.1271	1	0.984	0.353162	1.4061
Dock11	0.100269	0.126781	0.3	0.241	1	0.233746
Scaf11	0.0314587	0.126678	0.3	0.214	1	0.222688
Gmfg	0.00118672	0.125797	0.873	0.88	1	0.877573
Mif4gd	0.00817386	0.125672	0.191	0.107	1	0.1397
Pax5	3.43766e-20	0.125531	0.091	0	4.00831e-16	0.0630134
Rpl41	7.30001e-08	0.125419	1	0.997	0.000851181	1.50427
Tada2b	0.0127833	0.125383	0.118	0.058	1	0.0966616
S1pr4	0.027049	0.125271	0.282	0.194	1	0.205329
Tcf3	0.00234531	0.125251	0.218	0.116	1	0.151232
Ftcd	8.33448e-06	0.125229	0.118	0.03	0.09718	0.0856034
Eef1b2	0.00202342	0.125025	0.936	0.883	1	0.946414
Vbp1	0.0269742	0.125025	0.318	0.227	1	0.231605
Atp6v0a1	0.00200326	0.124945	0.145	0.065	1	0.108194
Phip	0.0135119	0.124588	0.245	0.155	1	0.177508
Lyn	0.0607488	0.124429	0.455	0.379	1	0.351927
Pikfyve	0.0162732	0.124264	0.182	0.106	1	0.136014
AABR07067506.1	8.49702e-06	0.123719	0.127	0.035	0.0990752	0.0882187
Rasa3	0.0597599	0.123044	0.255	0.184	1	0.193797
LOC100359583	0.00118985	0.122601	0.964	0.936	1	1.00991
Ube2h	0.0255164	0.122458	0.182	0.111	1	0.140771
Traf4	5.64086e-05	0.121788	0.136	0.044	0.657725	0.0945201
Slfn2	0.0747002	0.12142	0.709	0.706	1	0.615162
H3f3a	0.000120431	0.120585	0.973	0.965	1	1.06567
Npm1	0.00553502	0.12049	0.918	0.857	1	0.89172
Clcn4	1.25622e-08	0.12043	0.082	0.009	0.000146475	0.0640841
Gxylt1	0.0591016	0.120305	0.191	0.129	1	0.149688
Rela	0.00218107	0.119016	0.2	0.102	1	0.138629
Usp24	0.00489227	0.118933	0.236	0.135	1	0.163835
Ly86	0.0517325	0.118752	0.518	0.42	1	0.413396
Tcea1	0.0795714	0.118056	0.318	0.25	1	0.238977
Lbh	0.00342625	0.117276	0.164	0.08	1	0.11711
Grap	0.0680289	0.117156	0.273	0.203	1	0.20747
Slc23a2	7.49449e-05	0.116571	0.109	0.031	0.873857	0.0793021
Pole4	0.0412174	0.116518	0.273	0.194	1	0.200098
Rps14	9.80235e-07	0.116291	0.982	0.991	0.0114295	1.44084
Adk	0.0107109	0.115128	0.173	0.095	1	0.127098
Tbc1d10c	0.0232937	0.114333	0.345	0.245	1	0.246823
Epb41	0.00307429	0.114333	0.118	0.05	1	0.0892895
Neil1	0.000179132	0.113906	0.091	0.025	1	0.0703855
Ripor2	0.0206342	0.113782	0.209	0.13	1	0.152303
Rps27a	0.0697254	0.113722	0.655	0.614	1	0.544777
Ywhaq	0.100185	0.113398	0.545	0.499	1	0.425999
Ppm1d	0.000404681	0.113194	0.118	0.041	1	0.0856034
Csrnp1	0.000279009	0.112383	0.091	0.026	1	0.0703855
Pnn	0.0363728	0.112298	0.555	0.457	1	0.41387
Dnajc8	0.150997	0.112273	0.427	0.381	1	0.329337
Zfp292	0.0984771	0.112027	0.273	0.211	1	0.20747
LOC501233	0.10574	0.111909	0.209	0.154	1	0.174419
Ccng2	0.0304697	0.111612	0.273	0.187	1	0.196412
Eaf2	2.11942e-09	0.111547	0.091	0.01	2.47124e-05	0.0630134
AABR07032135.1	0.00473508	0.110387	0.155	0.076	1	0.110809
Rps2	0.000239071	0.110387	1	0.974	1	1.31503
Rpl22l1	0.0535565	0.110169	0.755	0.707	1	0.688286
Ints8	0.00481093	0.109878	0.118	0.052	1	0.0892895
Prpf4b	0.190794	0.109714	0.445	0.409	1	0.355613
Ehd4	0.183785	0.109383	0.3	0.254	1	0.233746
Rps17	0.00162847	0.109325	0.964	0.959	1	1.08659
Tex9	0.00522028	0.109247	0.145	0.07	1	0.104507
Cd180	0.000108211	0.109022	0.118	0.037	1	0.0819174
Usp6nl	0.000108211	0.109022	0.118	0.037	1	0.0819174
Ass1	0.0320935	0.109001	0.245	0.163	1	0.188566
Hdac1	0.164653	0.108863	0.318	0.268	1	0.246349
Ndufa4	0.0237209	0.108822	0.782	0.728	1	0.678299
Sinhcaf	0.000187295	0.106309	0.1	0.029	1	0.0730008
Chd3	0.0948061	0.106139	0.255	0.19	1	0.193797
Eif4g2	0.194202	0.105942	0.545	0.543	1	0.451801
Mt1	0.171869	0.105795	0.373	0.325	1	0.30996
Mospd3	0.023565	0.105769	0.155	0.089	1	0.114495
Il21r	0.0452365	0.105546	0.2	0.132	1	0.149688
H2afv	0.151309	0.104803	0.491	0.446	1	0.380819
Prkcb	0.000400062	0.104794	0.1	0.031	1	0.0730008
Il16	0.0319783	0.104772	0.245	0.165	1	0.173822
Arl5c	0.00327146	0.104605	0.164	0.079	1	0.113424
Chd7	0.0207495	0.104605	0.145	0.08	1	0.107123
Slc25a3	0.152334	0.104548	0.609	0.641	1	0.518027
Ms4a4c	0.0153931	0.104337	0.155	0.084	1	0.114495
Kdm6a	0.0103654	0.103959	0.118	0.056	1	0.0892895
Etfa	0.0610273	0.103926	0.209	0.144	1	0.155989
Hist1h2ao.2	0.154415	0.103221	0.291	0.237	1	0.231131
Rad17	0.00587547	0.103163	0.164	0.083	1	0.113424
Rgn	0.0303376	0.102811	0.2	0.126	1	0.149688
Hsd11b1	0.143054	0.102644	0.264	0.209	1	0.212227
Neu1	0.0013205	0.102483	0.136	0.056	1	0.0945201
Traf5	1.45651e-06	0.102299	0.091	0.016	0.0169828	0.0630134
Uggt1	0.202487	0.102266	0.245	0.202	1	0.192252
Igf1	0.0506144	0.101991	0.3	0.216	1	0.233746
Cyp3a18	0.0478966	0.101416	0.245	0.169	1	0.18488
LOC102555023	1.96228e-16	0.101283	0.073	0	2.28802e-12	0.0504107
LOC102550441	1.11727e-12	0.101283	0.055	0	1.30274e-08	0.0451801
Dok3	0.036945	0.100997	0.173	0.107	1	0.127098
Pebp1	0.162847	0.100763	0.527	0.491	1	0.40971
Pnrc1	0.145199	0.100604	0.573	0.539	1	0.470705
Fundc1	0.0537581	0.100305	0.2	0.134	1	0.146002
Dcaf11	0.0912376	0.10011	0.245	0.182	1	0.18488
Acer3	0.0650853	0.0998188	0.155	0.1	1	0.118181
Limd1	0.00275248	0.0997731	0.118	0.049	1	0.0856034
Rsbn1	0.0289685	0.0995919	0.182	0.111	1	0.129713
Hnrnpk	0.0960887	0.0991483	0.355	0.284	1	0.25681
Mga	0.0135801	0.0990721	0.145	0.077	1	0.104507
Rfc3	0.0287418	0.0988458	0.145	0.083	1	0.108194
Rnf111	0.100046	0.0987181	0.2	0.143	1	0.148617
Susd3	0.0119821	0.098623	0.164	0.089	1	0.11711
Nsmce1	0.121781	0.098623	0.136	0.093	1	0.109264
Nadk2	0.0310933	0.0980643	0.109	0.057	1	0.0866742
Atp5mc2	0.00912928	0.097998	0.782	0.858	1	0.718845
St3gal5	0.0816102	0.0975012	0.264	0.196	1	0.190111
Akap13	0.337115	0.0973161	0.427	0.416	1	0.340395
Saa4	0.017458	0.0973085	0.273	0.174	1	0.196412
Snrpe	0.0483745	0.09682	0.8	0.777	1	0.711947
Fbxo31	0.00489776	0.0963845	0.145	0.069	1	0.100821
Brcc3	0.0378082	0.0963845	0.2	0.129	1	0.142315
Polr2e	0.245138	0.0951927	0.345	0.306	1	0.261567
Gadd45g	0.00605753	0.095126	0.127	0.058	1	0.0919048
Egln2	0.0325107	0.0946369	0.218	0.141	1	0.154918
Evl	0.187546	0.0946369	0.491	0.446	1	0.399249
C1d	0.126508	0.0943822	0.282	0.222	1	0.2064
Arid4a	0.109645	0.0942153	0.291	0.226	1	0.212701
RGD1308428	0.00551753	0.0940406	0.109	0.047	1	0.0793021
Ccdc88c	0.0091537	0.0934729	0.145	0.074	1	0.100821
Chka	1.70385e-05	0.0933019	0.073	0.013	0.198669	0.0540968
Dpy30	0.211427	0.0929597	0.336	0.29	1	0.255266
Rpl18	0.00228741	0.0925628	1	0.969	1	1.21404
Plg	0.0930451	0.0922976	0.236	0.172	1	0.182265
Sf3b1	0.405033	0.0922819	0.4	0.392	1	0.321491
Dhx40	0.0158058	0.0921937	0.127	0.065	1	0.0919048
Cnp	0.147865	0.0920482	0.327	0.267	1	0.245278
Nt5c3b	0.0236486	0.0918478	0.145	0.081	1	0.104507
Uba52	0.000213791	0.0918118	1	0.997	1	1.37904
Cep295	0.0373778	0.0916789	0.145	0.085	1	0.108194
Cyp2c22	0.0617129	0.0916058	0.218	0.149	1	0.16229
Donson	0.000123485	0.0915836	0.091	0.024	1	0.0630134
Atm	0.0675597	0.0912983	0.255	0.183	1	0.180124
Chd1	0.0268749	0.0911878	0.191	0.117	1	0.132328
Elmsan1	0.0407973	0.0911878	0.182	0.115	1	0.129713
Pemt	0.00231602	0.090895	0.127	0.053	1	0.0882187
Tec	0.00894545	0.0907298	0.136	0.067	1	0.0945201
Arhgdib	0.0100775	0.0905672	0.9	0.912	1	0.937497
Akap9	0.281668	0.0904271	0.264	0.227	1	0.204855
Snrnp200	0.14286	0.0904178	0.209	0.158	1	0.155989
Prkd2	0.0143438	0.0904072	0.155	0.083	1	0.107123
U2af1	0.168638	0.0901978	0.445	0.39	1	0.330882
Ddx25	0.000731076	0.0900593	0.082	0.024	1	0.0603981
Upf2	0.111218	0.0899826	0.236	0.176	1	0.174893
Plxnc1	0.00258958	0.0898956	0.091	0.032	1	0.0666994
Sms	0.0043326	0.0895763	0.118	0.051	1	0.0819174
Nfkb2	0.0365311	0.0894206	0.109	0.058	1	0.0829881
Cyp2e1	0.156795	0.0890739	0.191	0.143	1	0.150758
Atp6v1g3	1.11719e-12	0.089005	0.055	0	1.30264e-08	0.0414941
S1pr1	0.0129178	0.0889681	0.155	0.082	1	0.107123
E2f2	0.0129178	0.0889681	0.155	0.082	1	0.107123
Cyp2s1	8.12825e-05	0.0888462	0.055	0.009	0.947754	0.0441094
Evi5	0.0328235	0.088822	0.155	0.091	1	0.110809
Nol7	0.216297	0.0887419	0.518	0.483	1	0.399723
Cmpk1	0.140549	0.0884233	0.418	0.353	1	0.308292
Csnk1g3	0.0011777	0.0883858	0.1	0.035	1	0.0693147
Fam169b	0.00263349	0.0883858	0.091	0.032	1	0.0666994
Bcl11a	0.0017261	0.0882373	0.109	0.041	1	0.0756161
Kpna1	0.155205	0.0881248	0.182	0.135	1	0.137085
Ensa	0.152042	0.0880295	0.282	0.225	1	0.2064
Ddx3	0.0829696	0.0879916	0.2	0.14	1	0.146002
Arhgap17	0.138824	0.0877864	0.3	0.239	1	0.219002
Cyb5r3	0.0112176	0.0876673	0.145	0.075	1	0.100821
Trpm6	1.0399e-10	0.0874445	0.055	0.001	1.21253e-06	0.0414941
Nek8	5.98237e-05	0.0871562	0.082	0.018	0.697545	0.056712
Dgkd	0.00363913	0.0867415	0.109	0.044	1	0.0756161
Nsdhl	0.00878991	0.0866078	0.109	0.049	1	0.0793021
Kat6a	0.166477	0.086509	0.2	0.153	1	0.149688
Hnrnpa2b1	0.346872	0.0862027	0.455	0.439	1	0.359299
Myg1	0.0587425	0.0856122	0.182	0.119	1	0.129713
Uqcrh	0.0241932	0.085554	0.855	0.9	1	0.805519
Api5	0.156291	0.0854962	0.282	0.225	1	0.2064
Ptprc	0.0543494	0.0850064	0.809	0.823	1	0.739294
Cyp4a2	0.0108543	0.0848889	0.127	0.062	1	0.0919048
Rpa1	0.0943621	0.0846594	0.136	0.089	1	0.101892
Sfpq	0.143423	0.0846287	0.255	0.198	1	0.18381
Pdcd10	0.282726	0.0844963	0.436	0.404	1	0.335639
Tmsb10	0.00663494	0.0844842	0.991	0.974	1	1.38736
Klhl6	0.0470303	0.0842216	0.191	0.123	1	0.132328
Dennd4a	0.0607054	0.0841163	0.191	0.127	1	0.136014
Itprip.1	0.00429456	0.0840931	0.064	0.019	1	0.0504107
Cirbp	0.104698	0.0840126	0.191	0.135	1	0.1397
Wdr91	0.00166156	0.0838656	0.1	0.036	1	0.0693147
Cflar	0.00763806	0.0838656	0.091	0.037	1	0.0666994
Fbxl5	0.0238001	0.0837107	0.236	0.149	1	0.163835
Pcyt2	0.0431833	0.0836454	0.1	0.053	1	0.0766868
Rcbtb2	0.0122282	0.083538	0.127	0.063	1	0.0882187
Rbm25l1	0.1862	0.0834994	0.345	0.29	1	0.254195
Nipbl	0.368814	0.08308	0.355	0.329	1	0.275241
Arhgap15	0.177381	0.0830557	0.273	0.22	1	0.200098
Cpsf6	0.0777236	0.0829674	0.3	0.223	1	0.21163
Rplp0	0.000803078	0.0827634	1	0.996	1	1.47069
Hist1h1c	0.0489435	0.0827377	0.2	0.131	1	0.138629
Patj	2.89966e-06	0.0826677	0.073	0.011	0.0338101	0.0504107
Aff3	7.42021e-06	0.0826677	0.073	0.012	0.0865197	0.0504107
AC111804.2	0.0169419	0.0826677	0.036	0.01	1	0.0399495
Tpp2	0.10914	0.0822852	0.236	0.175	1	0.167521
Upf3b	0.27078	0.0822852	0.209	0.172	1	0.159675
Hnrnpf	0.14211	0.0821473	0.736	0.787	1	0.654638
LOC103690175	0.0329796	0.0820711	0.118	0.064	1	0.0856034
Trim39	0.0496665	0.0820711	0.109	0.061	1	0.0829881
Zfp106	0.347007	0.0820292	0.227	0.197	1	0.175964
Zfp592	0.0451687	0.081885	0.136	0.08	1	0.0982061
Sit1	0.0451687	0.081885	0.136	0.08	1	0.0982061
Clk4	0.0451687	0.081885	0.136	0.08	1	0.0982061
Dgka	0.0371608	0.0816166	0.164	0.098	1	0.11711
Ptbp3	0.0469495	0.0815299	0.182	0.116	1	0.126027
Snx1	0.0809511	0.0814445	0.182	0.123	1	0.129713
Ankrd11	0.660034	0.0814276	0.355	0.365	1	0.299972
AABR07068127.1	1.7701e-05	0.0811271	0.073	0.013	0.206393	0.0504107
Tdo2	0.0505649	0.0811157	0.209	0.137	1	0.152303
Limk2	0.00886245	0.0810366	0.064	0.022	1	0.0504107
Cactin	0.0235143	0.0807738	0.1	0.049	1	0.0730008
Akr1d1	0.260187	0.0805851	0.227	0.187	1	0.183336
Pom121	0.0613583	0.0802854	0.155	0.097	1	0.110809
Ptpn18	0.180099	0.0802371	0.309	0.253	1	0.225304
Dynlt3	0.295321	0.080058	0.155	0.123	1	0.121867
Tax1bp1	0.4882	0.0798126	0.545	0.575	1	0.457032
Ddx17	0.147723	0.0797272	0.382	0.316	1	0.275714
Itgb7	0.0876234	0.0797014	0.227	0.162	1	0.161219
Prkce	3.74623e-07	0.0796671	0.064	0.006	0.00436811	0.0441094
Slc4a1ap	0.0157024	0.0795107	0.064	0.024	1	0.0514815
Sept1	0.102766	0.0793781	0.409	0.323	1	0.305676
Hpd	0.169303	0.0793067	0.245	0.192	1	0.188566
Dexi	0.00888263	0.0792857	0.109	0.049	1	0.0756161
Maml1	0.0106567	0.0792857	0.109	0.05	1	0.0756161
Jak1	0.373781	0.0792132	0.409	0.386	1	0.316735
Pxk	0.013893	0.0792132	0.118	0.057	1	0.0819174
Phf3	0.234749	0.0791824	0.273	0.227	1	0.203784
Foxo1	0.0223318	0.0791418	0.127	0.067	1	0.0882187
Ercc6l2	0.025628	0.0790716	0.136	0.075	1	0.0945201
Bod1l1	0.381358	0.0790616	0.273	0.245	1	0.211156
Cyp2a1	0.0244531	0.0787367	0.182	0.107	1	0.126027
Ube2g1	0.115182	0.0783674	0.227	0.168	1	0.161219
Ramac	0.167173	0.0783674	0.218	0.168	1	0.158604
RT1-M3-1	0.353665	0.0783674	0.2	0.169	1	0.152303
Plekhg2	0.00378392	0.0779865	0.073	0.024	1	0.0540968
Banf1	0.46241	0.0778709	0.264	0.244	1	0.204855
Smyd2	0.0108155	0.0777992	0.109	0.05	1	0.0756161
Strbp	0.0241094	0.0777992	0.1	0.049	1	0.0730008
Trim34	0.0627006	0.0775634	0.136	0.083	1	0.0982061
Prpf38b	0.441568	0.0775255	0.318	0.298	1	0.246349
Mien1	0.343189	0.0773871	0.355	0.323	1	0.267868
Sarnp	0.184425	0.077084	0.436	0.376	1	0.317208
Eml4	0.100789	0.0768909	0.255	0.188	1	0.180124
Dkc1	0.133819	0.0768909	0.255	0.195	1	0.180124
Eny2	0.265385	0.0765785	0.291	0.248	1	0.216387
Rubcnl	1.58472e-06	0.0765679	0.064	0.008	0.0184779	0.0441094
Ppil1	0.225373	0.0765363	0.309	0.26	1	0.225304
Hivep2	0.0193073	0.0762659	0.118	0.06	1	0.0819174
Mynn	0.0552515	0.0762184	0.118	0.068	1	0.0856034
Nelfb	0.0695063	0.0761257	0.136	0.084	1	0.0982061
Ccdc69	0.116795	0.0759063	0.182	0.129	1	0.129713
Cops5	0.0792908	0.0757826	0.218	0.153	1	0.151232
Poldip3	0.125857	0.0757426	0.218	0.161	1	0.154918
Rab21	0.125859	0.075551	0.255	0.193	1	0.18381
Pten	0.242993	0.0755144	0.245	0.201	1	0.18488
Ndufs8	0.138222	0.0753385	0.309	0.244	1	0.221618
Tra2b	0.284228	0.0753385	0.291	0.25	1	0.216387
Tcf25	0.59697	0.0753048	0.264	0.255	1	0.212227
Cd81	0.621799	0.0749621	0.336	0.338	1	0.273696
Entr1	0.0938644	0.0747945	0.1	0.06	1	0.0766868
Rrp15	0.157615	0.0746895	0.127	0.088	1	0.0955908
Cyp2d5	0.0937368	0.0746556	0.136	0.088	1	0.101892
Taf1d	0.0970538	0.0745251	0.182	0.126	1	0.129713
Fbxo11	0.124575	0.0744937	0.191	0.137	1	0.136014
Ppp4r3a	0.336416	0.0744024	0.191	0.16	1	0.147072
Ywhaz	0.399291	0.0737746	0.382	0.357	1	0.294145
Cecr2	3.15757e-09	0.0735019	0.055	0.002	3.68172e-05	0.037808
AABR07012131.1	3.87264e-05	0.0734753	0.064	0.011	0.45155	0.0441094
Cry1	0.00424292	0.0734491	0.064	0.019	1	0.0477954
Prmt7	0.00424292	0.0734491	0.064	0.019	1	0.0477954
Fgfr1op	0.0321052	0.0733732	0.091	0.044	1	0.0666994
Scaf1	0.109406	0.0733487	0.091	0.054	1	0.0703855
Bpgm	0.0271023	0.0732776	0.136	0.075	1	0.0945201
Thap3	0.0422186	0.0732776	0.136	0.079	1	0.0945201
Chd9	0.134204	0.0732776	0.118	0.078	1	0.0892895
Dyrk2	0.244725	0.0731452	0.164	0.127	1	0.124482
Nrdc	0.182648	0.0730053	0.236	0.185	1	0.171207
RGD1311899	0.214225	0.0729315	0.273	0.223	1	0.196412
Lsm14a	0.398188	0.0729315	0.245	0.218	1	0.188566
Wapl	0.341671	0.0728618	0.291	0.256	1	0.216387
Emsy	0.026701	0.0719184	0.055	0.021	1	0.0451801
Kcnn4	0.038467	0.0718327	0.136	0.078	1	0.0945201
RGD1311595	0.147698	0.0718327	0.118	0.079	1	0.0892895
Wdr33	0.0661857	0.0717989	0.164	0.105	1	0.113424
LOC102549869	0.0681346	0.071788	0.173	0.113	1	0.119725
Kmt2a	0.128994	0.071788	0.164	0.115	1	0.11711
Arg1	0.0702198	0.0717459	0.191	0.127	1	0.1397
Ccdc107	0.0927139	0.0717459	0.209	0.147	1	0.144931
Rnaseh2c	0.156016	0.0717459	0.2	0.149	1	0.142315
Ubqln1	0.206461	0.0717459	0.191	0.147	1	0.1397
Thoc2	0.298581	0.0717063	0.218	0.182	1	0.16229
Serpinc1	0.252411	0.0716967	0.209	0.168	1	0.163361
Wasf2	0.22916	0.071678	0.255	0.208	1	0.18381
Fkbp3	0.27533	0.0716422	0.282	0.239	1	0.2064
Dnaja2	0.499641	0.0715169	0.382	0.365	1	0.293074
Rock1	0.394048	0.0714505	0.455	0.434	1	0.351927
Icoslg	0.00159361	0.0703893	0.055	0.013	1	0.0414941
Sumo4	0.353586	0.0703893	0.455	0.425	1	0.344555
Mat1a	0.101831	0.0703893	0.164	0.11	1	0.120796
Mgme1	0.00121188	0.0703893	0.073	0.021	1	0.0504107
Gem	3.69844e-07	0.0703893	0.055	0.004	0.00431238	0.037808
RT1-Ha	1.13054e-05	0.0703893	0.045	0.004	0.131821	0.0351927
Dnajc2	0.146511	0.0703893	0.264	0.203	1	0.186425
Fis1	0.465779	0.0703893	0.545	0.568	1	0.440743
Zfp36l1	0.721976	0.0694405	0.491	0.562	1	0.435039
Ube2b	0.336929	0.0692188	0.345	0.308	1	0.261567
Sh3kbp1	0.250237	0.0691462	0.291	0.244	1	0.212701
Igbp1	0.363413	0.0690541	0.2	0.17	1	0.149688
Ndel1	0.0636104	0.0690134	0.191	0.126	1	0.132328
Dnajb9	0.21289	0.0690028	0.164	0.123	1	0.120796
Taok2	0.163653	0.0689701	0.136	0.095	1	0.101892
Cradd	0.120366	0.0689588	0.136	0.091	1	0.0982061
Fam133b	0.187216	0.0689357	0.109	0.075	1	0.0829881
Xpo4	0.0247264	0.0688997	0.1	0.049	1	0.0693147
Masp2	0.00608744	0.0688747	0.082	0.03	1	0.056712
Mfsd10	0.00791279	0.0688747	0.082	0.031	1	0.056712
Dhtkd1	0.000190447	0.0688488	0.064	0.013	1	0.0441094
Ssb	0.330306	0.0681509	0.409	0.371	1	0.305676
Tp53	0.284117	0.0679211	0.3	0.256	1	0.219002
Snx20	0.27665	0.0678868	0.282	0.238	1	0.2064
Cybb	0.17445	0.0678276	0.618	0.468	1	0.545847
F2	0.191912	0.0677591	0.209	0.16	1	0.159675
C8g	0.0764685	0.0676595	0.191	0.128	1	0.136014
Cd2ap	0.172191	0.0676595	0.191	0.143	1	0.136014
Chp1	0.094095	0.0675961	0.173	0.117	1	0.119725
Usf3	0.0603146	0.0674116	0.091	0.049	1	0.0666994
Dmgdh	0.119778	0.067336	0.045	0.022	1	0.0414941
Anxa2	0.138303	0.0671726	0.455	0.37	1	0.344555
Spop	0.413412	0.0669032	0.355	0.327	1	0.267868
Nucks1	0.310248	0.0668109	0.345	0.304	1	0.250509
Polr2k	0.40401	0.066663	0.273	0.244	1	0.20747
Gstm1	0.299858	0.0665844	0.245	0.206	1	0.188566
Ccz1b	0.345802	0.0665301	0.245	0.211	1	0.181194
Trappc5	0.114239	0.0663874	0.227	0.166	1	0.157533
Nup153	0.10876	0.0662015	0.173	0.119	1	0.119725
Cyb5b	0.113789	0.066102	0.136	0.09	1	0.0982061
Zfp386	0.117059	0.0660329	0.118	0.076	1	0.0856034
Oga	0.0929785	0.0659976	0.109	0.066	1	0.0793021
Dhx8	0.102524	0.0659976	0.109	0.067	1	0.0793021
Etfbkmt	0.0964431	0.0659616	0.1	0.06	1	0.0730008
Ltv1	0.0694262	0.0659251	0.091	0.05	1	0.0666994
Rpusd3	0.00545012	0.0658118	0.073	0.025	1	0.0504107
Abraxas1	0.00545012	0.0658118	0.073	0.025	1	0.0504107
AC114343.1	0.00690935	0.0657727	0.055	0.016	1	0.0414941
Cabp4	3.81712e-07	0.065733	0.055	0.004	0.00445076	0.037808
Eif1	0.0326977	0.0654495	0.982	0.966	1	1.06781
Dhx36	0.30558	0.0653886	0.282	0.241	1	0.2064
Dhrsx	0.338331	0.0652824	0.255	0.219	1	0.187496
LOC102549726	0.274146	0.0650162	0.2	0.161	1	0.146002
Sp140	0.1784	0.0648933	0.182	0.135	1	0.129713
Mup4	0.136707	0.0647206	0.136	0.092	1	0.101892
Nfatc3	0.164697	0.0647206	0.145	0.103	1	0.104507
AABR07035218.1	0.0804834	0.0646301	0.136	0.085	1	0.0945201
Acadvl	0.0696615	0.0645837	0.127	0.077	1	0.0882187
Slc1a5	0.124566	0.0645366	0.109	0.069	1	0.0793021
Tfb2m	0.0234288	0.0643906	0.091	0.042	1	0.0630134
Mefv	0.0234288	0.0643906	0.091	0.042	1	0.0630134
LOC100360791	0.422351	0.0643097	0.273	0.244	1	0.218529
Ttc39c	0.00747701	0.0642891	0.073	0.026	1	0.0504107
Senp2	0.0276881	0.0642891	0.064	0.026	1	0.0477954
Traf3	0.00699648	0.0642371	0.055	0.016	1	0.0414941
Nhlrc3	0.0102661	0.0642371	0.055	0.017	1	0.0414941
Hal	0.0340517	0.0642371	0.045	0.016	1	0.0388788
Hepacam2	8.35917e-05	0.0641842	0.055	0.009	0.974679	0.037808
Chst3	8.47497e-11	0.0641303	0.045	0	9.88182e-07	0.0315067
Uqcrq	0.445499	0.0637256	0.555	0.562	1	0.45073
Csnk2a1	0.225725	0.063676	0.209	0.165	1	0.148617
Chtop	0.220036	0.0635226	0.182	0.14	1	0.129713
Ppip5k2	0.365308	0.0634699	0.155	0.127	1	0.118181
Hao2	0.413079	0.0634699	0.145	0.121	1	0.115566
Brd8	0.126318	0.0634164	0.173	0.121	1	0.119725
Slc15a4	0.107033	0.0632508	0.145	0.096	1	0.100821
Apom	0.169173	0.0632508	0.127	0.088	1	0.0955908
LOC108348111	0.160479	0.0632414	0.355	0.286	1	0.253124
Kdm3a	0.143245	0.0631938	0.127	0.085	1	0.0919048
Fxr2	0.0471337	0.0630771	0.118	0.066	1	0.0819174
Rasgrp3	0.0405811	0.0629566	0.1	0.052	1	0.0693147
Tapt1	0.0405811	0.0629566	0.1	0.052	1	0.0693147
Tex30	0.0465399	0.0629566	0.1	0.053	1	0.0693147
Marcks	0.478217	0.0629463	0.245	0.222	1	0.198554
Jmjd1c	0.746549	0.0629463	0.245	0.242	1	0.198554
Pxmp2	0.0163715	0.0628948	0.091	0.04	1	0.0630134
Pc	0.0056069	0.0627681	0.073	0.025	1	0.0504107
Top3a	0.0102546	0.0626371	0.036	0.009	1	0.0315067
LOC103689961	0.357458	0.0624717	0.4	0.364	1	0.295689
Oxa1l	0.318164	0.0624551	0.218	0.182	1	0.158604
Polr2m	0.24184	0.0623965	0.218	0.174	1	0.154918
Sf3b5	0.48236	0.062268	0.355	0.334	1	0.267868
Eif3el1	0.233038	0.0622154	0.382	0.325	1	0.272028
Sh3bp5	0.1173	0.0618273	0.136	0.09	1	0.0982061
Pmvk	0.133984	0.061759	0.127	0.084	1	0.0919048
Dido1	0.257414	0.0616896	0.109	0.079	1	0.0829881
Arl2bp	0.138424	0.0616191	0.109	0.07	1	0.0793021
Prkdc	0.241983	0.0616191	0.1	0.07	1	0.0766868
Bcl9l	0.0410421	0.0614746	0.1	0.052	1	0.0693147
Kdm4c	0.0911747	0.0614746	0.091	0.052	1	0.0666994
Yae1	0.102228	0.0614746	0.091	0.053	1	0.0666994
Wdtc1	0.0336126	0.0614005	0.091	0.044	1	0.0630134
Mmut	0.0170023	0.0613252	0.082	0.035	1	0.056712
Rpa3	0.244796	0.0612707	0.245	0.199	1	0.173822
Cyp4f17	0.00439783	0.0611708	0.064	0.019	1	0.0441094
Akap12	0.00400684	0.0610916	0.045	0.011	1	0.0351927
Habp2	0.0273787	0.0610916	0.036	0.011	1	0.0325774
Ttc30b	1.69114e-07	0.061011	0.045	0.002	0.00197187	0.0315067
Mrps23	0.475265	0.0609906	0.345	0.323	1	0.257881
Pgls	0.469286	0.0608174	0.455	0.438	1	0.348241
Riok1	0.318399	0.060785	0.173	0.14	1	0.127098
Sike1	0.129267	0.0607114	0.182	0.129	1	0.126027
Blmh	0.176465	0.0607114	0.173	0.127	1	0.123411
Gpank1	0.129156	0.0606366	0.173	0.121	1	0.119725
Oser1	0.215764	0.0604836	0.145	0.107	1	0.104507
Smarcc1	0.324254	0.0604836	0.136	0.107	1	0.101892
Babam2	0.262703	0.0600791	0.091	0.064	1	0.0703855
Ppig	0.421529	0.0600226	0.373	0.343	1	0.276785
Rrp7a	0.0919974	0.0599942	0.091	0.052	1	0.0666994
Rb1cc1	0.268023	0.0598201	0.218	0.176	1	0.158604
Tnrc6a	0.398356	0.0598201	0.209	0.18	1	0.155989
Urb1	0.0443027	0.0597308	0.064	0.028	1	0.0477954
Cp	0.141137	0.0596629	0.2	0.145	1	0.146002
Yars2	0.0064166	0.0596401	0.064	0.021	1	0.0441094
Snx8	0.0206224	0.0596401	0.055	0.019	1	0.0414941
AABR07014512.1	0.00690249	0.0595478	0.045	0.012	1	0.0351927
Tmem38a	1.81861e-06	0.0594539	0.045	0.003	0.021205	0.0315067
Cox7c	0.123556	0.0592085	0.827	0.87	1	0.719793
Lrba	0.132233	0.0588014	0.118	0.077	1	0.0856034
Gcdh	0.143401	0.0588014	0.118	0.078	1	0.0856034
Tcof1	0.0912605	0.0587075	0.118	0.073	1	0.0819174
Ppm1b	0.494558	0.0586759	0.218	0.196	1	0.165976
Adar	0.119756	0.0584167	0.082	0.048	1	0.0603981
Fcgr2b	0.245792	0.0583277	0.173	0.132	1	0.138156
Mrps36	0.486414	0.0583277	0.191	0.169	1	0.143386
Pim2	0.0313709	0.0583165	0.082	0.038	1	0.056712
Kynu	0.0699848	0.0583165	0.073	0.037	1	0.0540968
Tbc1d5	0.0218555	0.0582146	0.073	0.03	1	0.0504107
Ankrd46	0.00908554	0.058111	0.064	0.022	1	0.0441094
Iqcb1	0.000465091	0.0580056	0.055	0.011	1	0.037808
Ercc5	0.00164306	0.0580056	0.055	0.013	1	0.037808
Usp9x	0.428819	0.0574734	0.236	0.206	1	0.173822
Rnf216	0.210827	0.0573594	0.118	0.083	1	0.0856034
Insig1	0.280219	0.0573594	0.109	0.08	1	0.0829881
Dalrd3	0.110669	0.0572539	0.118	0.075	1	0.0819174
Srp14	0.544555	0.0570925	0.573	0.603	1	0.455961
Gpbp1l2	0.0795682	0.0570378	0.1	0.057	1	0.0693147
St3gal6	0.129925	0.0570378	0.091	0.055	1	0.0666994
Nop56	0.257894	0.0569937	0.209	0.167	1	0.148617
Cdo1	0.318735	0.0568935	0.173	0.137	1	0.133399
Agmo	0.0176419	0.0568145	0.082	0.035	1	0.056712
LOC100910882	0.343843	0.0567917	0.182	0.149	1	0.133399
Cacybp	0.491254	0.0566789	0.273	0.249	1	0.203784
Setx	0.435578	0.0563886	0.255	0.226	1	0.187496
7SK.134	0.000945335	0.0563446	0.036	0.005	1	0.0288914
Fgd2	0.121464	0.0561474	0.145	0.097	1	0.100821
Phf2	0.101618	0.056034	0.136	0.088	1	0.0945201
Ncl	0.45521	0.0556828	0.536	0.524	1	0.423384
Rfxank	0.174898	0.0555619	0.091	0.058	1	0.0666994
Apcs	0.116873	0.055439	0.191	0.133	1	0.136014
Sptbn1	0.296322	0.055439	0.191	0.154	1	0.136014
Kdm1b	0.0630293	0.055439	0.091	0.049	1	0.0630134
Tspan32	0.234002	0.055314	0.064	0.04	1	0.0514815
Csnk1g2	0.376094	0.0552295	0.264	0.228	1	0.193797
Eif2ak4	0.027748	0.0551869	0.073	0.031	1	0.0504107
Khdrbs1	0.506148	0.0550141	0.245	0.223	1	0.181194
Acp1	0.340979	0.0549743	0.145	0.116	1	0.108194
Exosc7	0.161805	0.0548535	0.155	0.109	1	0.107123
Grk6	0.566771	0.0548442	0.309	0.292	1	0.236362
Stk10	0.161569	0.0547309	0.145	0.102	1	0.100821
Ctnnbl1	0.350561	0.0546063	0.118	0.092	1	0.0892895
Riok2	0.118138	0.0542204	0.109	0.068	1	0.0756161
Appl1	0.212533	0.0542204	0.1	0.068	1	0.0730008
Fubp1	0.306463	0.0540875	0.291	0.247	1	0.205329
Zfp330	0.314495	0.0538382	0.173	0.139	1	0.123411
St6gal1	0.558212	0.0538382	0.145	0.129	1	0.115566
Smarcd2	0.19204	0.0537106	0.173	0.128	1	0.119725
Siah2	0.0416147	0.0536755	0.073	0.034	1	0.0504107
Wdfy4	0.116268	0.0534495	0.155	0.104	1	0.107123
Igfals	0.0346511	0.053389	0.045	0.016	1	0.0351927
Cav2	0.000458526	0.053242	0.045	0.008	1	0.0315067
RGD1566359	0.258916	0.05318	0.127	0.094	1	0.0919048
Supt16h	0.424948	0.0529992	0.2	0.172	1	0.146002
Hyi	0.124181	0.0529019	0.118	0.076	1	0.0819174
AABR07015057.1	0.184384	0.0529019	0.109	0.074	1	0.0793021
Ugt2b35	0.539513	0.0528692	0.164	0.145	1	0.131854
Thrsp	0.0644979	0.0527594	0.109	0.062	1	0.0756161
Pds5a	0.119217	0.0527594	0.109	0.068	1	0.0756161
Akap8	0.112864	0.0526146	0.1	0.061	1	0.0693147
Eif1b	0.50128	0.0524674	0.327	0.303	1	0.241592
Zfp608	0.0934433	0.0524674	0.091	0.052	1	0.0630134
Phlpp1	0.0724109	0.0523178	0.082	0.043	1	0.056712
AABR07049994.1	0.738368	0.0522554	0.427	0.44	1	0.336709
Irak3	0.0503332	0.0521656	0.073	0.035	1	0.0504107
Dio1	0.00295187	0.0518534	0.055	0.014	1	0.037808
Znrd1as1	0.0469025	0.0518534	0.045	0.017	1	0.0351927
Ckap4	0.135369	0.0518534	0.036	0.016	1	0.0315067
Nlrp10	0.0699395	0.0516932	0.027	0.009	1	0.0262761
Dennd6a	0.509566	0.0516059	0.1	0.083	1	0.0803729
AC134759.1	6.49775e-09	0.0515303	0.036	0	7.57638e-05	0.0252054
Agt	0.367299	0.0515303	0.173	0.142	1	0.13447
Fxyd5	0.467213	0.0512575	0.645	0.618	1	0.537405
Ezr	0.800331	0.0511958	0.4	0.411	1	0.327793
Rcor1.1	0.212646	0.0511432	0.091	0.061	1	0.0666994
Parg	0.23074	0.0511432	0.091	0.062	1	0.0666994
AABR07028902.1	0.25353	0.051098	0.173	0.133	1	0.123411
Apex1	0.418744	0.0509494	0.155	0.129	1	0.114495
Arid5a	0.344743	0.050822	0.064	0.044	1	0.0514815
Ddx42	0.461064	0.0507783	0.218	0.192	1	0.16229
Fars2	0.042449	0.0506573	0.073	0.034	1	0.0504107
Arhgap26	0.111191	0.0506573	0.064	0.034	1	0.0477954
Patz1	0.146779	0.0506573	0.064	0.036	1	0.0477954
Abce1	0.188627	0.0504898	0.145	0.104	1	0.100821
Chic2	0.519429	0.0503598	0.345	0.323	1	0.254195
Polr2d	0.32732	0.0503423	0.209	0.172	1	0.148617
LOC100912026	0.00478756	0.0503194	0.055	0.015	1	0.037808
Nlrp12	0.0472885	0.0503194	0.045	0.017	1	0.0351927
Mgat1	0.311593	0.0501926	0.2	0.162	1	0.142315
Rpp25l	0.282527	0.050171	0.118	0.088	1	0.0856034
Spast	0.29964	0.050171	0.118	0.089	1	0.0856034
Ctf1	4.68824e-07	0.0499698	0.036	0.001	0.00546649	0.0252054
Fbxo38	0.251236	0.0496734	0.091	0.063	1	0.0666994
LOC100125364	0.342165	0.0496734	0.082	0.06	1	0.0640841
Arhgef3	0.218931	0.0494803	0.245	0.194	1	0.170136
Sltm	0.306334	0.0494803	0.236	0.195	1	0.167521
Slc25a47	0.0550533	0.0493277	0.082	0.041	1	0.056712
AABR07035787.1	0.0961759	0.0493277	0.082	0.045	1	0.056712
Arl16	0.346412	0.0493277	0.064	0.044	1	0.0514815
Rbm17	0.321972	0.0491728	0.218	0.18	1	0.154918
Chd6	0.538909	0.0491728	0.2	0.18	1	0.149688
Resf1	0.390935	0.0491084	0.273	0.237	1	0.200098
Mrps24	0.504051	0.0490508	0.345	0.32	1	0.250509
Csnk1a1	0.661734	0.048999	0.382	0.371	1	0.289388
Usp34	0.17842	0.0489096	0.136	0.095	1	0.0945201
Gid8	0.434021	0.0488562	0.191	0.163	1	0.1397
Slc45a3	0.0108406	0.0487871	0.055	0.017	1	0.037808
Zfp628	0.021049	0.0487871	0.055	0.019	1	0.037808
RGD1560108	0.021049	0.0487871	0.055	0.019	1	0.037808
Eef1akmt1	0.267848	0.0487377	0.118	0.087	1	0.0856034
LOC102551095	0.301712	0.0487377	0.118	0.089	1	0.0856034
Ggta1	0.451771	0.0487377	0.109	0.089	1	0.0829881
Rps4x-ps9	0.376238	0.0486215	0.327	0.288	1	0.23422
Nsun4	0.00411137	0.0486006	0.045	0.011	1	0.0315067
Map9	0.103596	0.0486006	0.027	0.01	1	0.0252054
Trit1	0.236451	0.048563	0.109	0.077	1	0.0793021
Srrm2	0.580689	0.0485148	0.527	0.522	1	0.408639
AABR07063250.2	8.17024e-06	0.048411	0.036	0.002	0.095265	0.0252054
Gnpnat1	0.111615	0.0483854	0.109	0.067	1	0.0756161
C4bpb	0.12211	0.048205	0.091	0.054	1	0.0666994
Brd4	0.752587	0.0480215	0.264	0.26	1	0.201169
Nab2	0.133174	0.0480215	0.091	0.055	1	0.0630134
Pycr3	0.133174	0.0480215	0.091	0.055	1	0.0630134
Dctpp1	0.229987	0.0480215	0.082	0.054	1	0.0603981
U2surp	0.664212	0.0480215	0.2	0.188	1	0.153374
B9d2	0.0837537	0.0476454	0.073	0.038	1	0.0504107
Ankrd50	0.0837537	0.0476454	0.073	0.038	1	0.0504107
Tmem263	0.0837537	0.0476454	0.073	0.038	1	0.0504107
Rtfdc1	0.317216	0.047521	0.2	0.162	1	0.142315
Plekha3	0.341892	0.047521	0.2	0.165	1	0.142315
Chuk	0.615905	0.0474889	0.109	0.096	1	0.0866742
Apoe	0.537859	0.0474525	0.691	0.731	1	0.758796
Gstm4	0.0458444	0.0474525	0.064	0.028	1	0.0441094
Arid4b	0.055884	0.0474525	0.064	0.029	1	0.0441094
Heg1	0.0283947	0.0472564	0.055	0.021	1	0.037808
Eps8	0.0989723	0.0472564	0.045	0.021	1	0.0351927
Noc2l	0.0989723	0.0472564	0.045	0.021	1	0.0351927
Ngly1	0.306954	0.0471746	0.182	0.145	1	0.129713
Fbp1	0.108303	0.0471195	0.118	0.074	1	0.0819174
Cobll1	0.00223334	0.0470568	0.045	0.01	1	0.0315067
Slc26a1	0.00708457	0.0470568	0.045	0.012	1	0.0315067
Myh9l1	0.0418215	0.0470568	0.036	0.012	1	0.0288914
Scd	0.135206	0.0469304	0.109	0.069	1	0.0756161
Kdm5c	0.147454	0.0469304	0.109	0.07	1	0.0756161
Rcor1	0.292927	0.0469304	0.1	0.073	1	0.0730008
RGD1563888	0.410673	0.0469304	0.091	0.07	1	0.0703855
Extl1	6.30751e-05	0.0468538	0.036	0.003	0.735456	0.0252054
LOC688553	6.30751e-05	0.0468538	0.036	0.003	0.735456	0.0252054
Tmem39b	0.274363	0.0467381	0.091	0.064	1	0.0666994
Plrg1	0.134258	0.0465426	0.091	0.055	1	0.0630134
Aida	0.14842	0.0465426	0.091	0.056	1	0.0630134
Palm	0.0859814	0.0463439	0.082	0.044	1	0.056712
Zmym4	0.224816	0.0463439	0.073	0.047	1	0.0540968
Yrdc	0.182189	0.0462611	0.145	0.103	1	0.100821
Crtc2	0.205864	0.0462611	0.145	0.105	1	0.100821
Ldb1	0.354717	0.046187	0.2	0.166	1	0.142315
Slf1	0.0844613	0.0461418	0.073	0.038	1	0.0504107
Depdc5	0.0844613	0.0461418	0.073	0.038	1	0.0504107
Tp53i11	0.191447	0.0461418	0.064	0.038	1	0.0477954
Hivep3	0.701573	0.0461418	0.045	0.039	1	0.0425648
Ubn1	0.444496	0.0461203	0.255	0.224	1	0.18381
Rbm4	0.304271	0.0460052	0.2	0.161	1	0.138629
C4bpa	0.387618	0.0458206	0.164	0.134	1	0.124482
Tnpo3	0.387768	0.0456332	0.173	0.143	1	0.123411
Spen	0.500262	0.0456332	0.164	0.142	1	0.120796
Grhpr	0.537274	0.0456332	0.145	0.127	1	0.115566
Gstm2	0.00716935	0.0455147	0.045	0.012	1	0.0315067
AABR07057683.1	0.189575	0.0454768	0.109	0.074	1	0.0756161
Rab17	0.000292318	0.0452983	0.036	0.004	1	0.0252054
Cdca7l	0.170871	0.0452727	0.1	0.065	1	0.0693147
Sap25	0.149589	0.0450652	0.091	0.056	1	0.0630134
Car2	0.19441	0.0450652	0.082	0.052	1	0.0603981
Dffa	0.504221	0.0450652	0.073	0.057	1	0.056712
Rtcb	0.256692	0.0450535	0.155	0.117	1	0.107123
Trmt112	0.823395	0.045004	0.436	0.458	1	0.343011
Usp21	0.140303	0.0448542	0.082	0.049	1	0.056712
Uba6	0.330164	0.0448542	0.136	0.106	1	0.0982061
Znrd2	0.381179	0.0448542	0.136	0.109	1	0.0982061
Ash1l	0.501188	0.0448542	0.245	0.22	1	0.181194
Zfp758	0.0732506	0.0446398	0.073	0.037	1	0.0504107
Gkap1	0.0851734	0.0446398	0.073	0.038	1	0.0504107
Phgdh	0.0982543	0.0446398	0.073	0.039	1	0.0504107
C1galt1	0.222279	0.0444461	0.127	0.091	1	0.0882187
Pds5b	0.363019	0.0444461	0.118	0.092	1	0.0856034
Grk4	0.0813474	0.0444216	0.064	0.031	1	0.0441094
Kif21b	0.0813474	0.0444216	0.064	0.031	1	0.0441094
Rfx3	0.199069	0.0444216	0.055	0.031	1	0.0414941
Cep135	0.377828	0.0444216	0.045	0.03	1	0.0388788
Rpl9	0.650625	0.0443001	0.218	0.205	1	0.16229
Ddah1	0.100311	0.0441998	0.045	0.021	1	0.0351927
Pcnx1	0.146795	0.0441998	0.045	0.023	1	0.0351927
Rdm1	0.191074	0.0440246	0.109	0.074	1	0.0756161
Slc25a14	0.0174385	0.0439741	0.045	0.014	1	0.0315067
LOC100125367	0.0174385	0.0439741	0.045	0.014	1	0.0315067
Aldh1a1	0.0807138	0.0439741	0.036	0.014	1	0.0288914
Nop58	0.369951	0.0439171	0.218	0.183	1	0.154918
Tspan3	0.333803	0.0438659	0.155	0.122	1	0.110809
Ephx2	0.000963154	0.0437446	0.036	0.005	1	0.0252054
Tfr2	0.0132499	0.0437446	0.027	0.005	1	0.0225901
Acad10	0.120179	0.0437446	0.018	0.005	1	0.0199748
Kng1	0.402659	0.0437214	0.182	0.152	1	0.140771
Jund	0.353201	0.0437042	0.364	0.316	1	0.266798
Rxylt1	0.276683	0.0435893	0.082	0.056	1	0.0603981
Csk	0.535951	0.0434826	0.455	0.434	1	0.337183
Cbx1	0.29145	0.0434488	0.145	0.111	1	0.100821
Pbxip1	0.349219	0.0434488	0.136	0.107	1	0.0982061
AABR07054469.1	0.141377	0.0433662	0.082	0.049	1	0.056712
Sqle	0.141377	0.0433662	0.082	0.049	1	0.056712
Ift27	0.141377	0.0433662	0.082	0.049	1	0.056712
Ankrd44	0.157317	0.0433662	0.082	0.05	1	0.056712
Tnfaip8	0.473214	0.043227	0.491	0.459	1	0.366075
Dcun1d5	0.425959	0.0432045	0.245	0.213	1	0.173822
RGD1309362	0.558236	0.0432045	0.236	0.215	1	0.171207
LOC100909712	0.563545	0.0432045	0.227	0.207	1	0.168592
Gabpb1	0.113384	0.0431393	0.073	0.04	1	0.0504107
Hddc3	0.128901	0.0431393	0.073	0.041	1	0.0504107
Osbpl9	0.266554	0.0431393	0.064	0.041	1	0.0477954
Morc3	0.383195	0.0431164	0.182	0.15	1	0.129713
Dip2b	0.365329	0.0430184	0.118	0.092	1	0.0856034
Fam204a	0.552017	0.0430184	0.109	0.093	1	0.0829881
Sqstm1	0.681273	0.0429086	0.264	0.252	1	0.197483
Ap5b1	0.0964465	0.0429086	0.064	0.032	1	0.0441094
Bcl3	0.226698	0.0429086	0.055	0.032	1	0.0414941
Gpr18	0.541371	0.0429086	0.164	0.144	1	0.120796
Faap20	0.224131	0.0427979	0.118	0.083	1	0.0819174
Usf1	0.541537	0.0426976	0.155	0.135	1	0.114495
Rwdd1	0.751957	0.0425225	0.245	0.239	1	0.18488
Atxn7l3	0.0254038	0.0424353	0.045	0.015	1	0.0315067
Rfwd3	0.105894	0.0424353	0.036	0.015	1	0.0288914
Ermp1	0.20473	0.0423463	0.1	0.067	1	0.0693147
LOC100360413	0.698975	0.0422869	0.582	0.61	1	0.486994
Uox	0.670562	0.0422657	0.118	0.107	1	0.0966616
Rad21	0.557722	0.0421924	0.191	0.171	1	0.1397
LOC103695118	0.671259	0.0420641	0.282	0.269	1	0.210086
Lonp2	0.211365	0.0420447	0.145	0.105	1	0.100821
Tbc1d15	0.390062	0.0419809	0.191	0.159	1	0.136014
Tgs1	0.175481	0.0418796	0.082	0.051	1	0.056712
Nol10	0.542157	0.0418796	0.064	0.051	1	0.0514815
Srsf3	0.83568	0.0418202	0.473	0.5	1	0.375588
Slc25a15	0.430231	0.0418202	0.118	0.095	1	0.0892895
Inpp4b	0.129865	0.0416404	0.073	0.041	1	0.0504107
Zbtb24	0.129865	0.0416404	0.073	0.041	1	0.0504107
Mcat	0.294684	0.0416404	0.064	0.042	1	0.0477954
Fnbp4	0.735382	0.0415482	0.155	0.146	1	0.118181
Dck	0.0971909	0.0413971	0.064	0.032	1	0.0441094
Plcg2	0.256021	0.0413971	0.055	0.034	1	0.0414941
Rnpc3	0.239502	0.0413603	0.118	0.084	1	0.0819174
Rev3l	0.396496	0.0413603	0.109	0.085	1	0.0793021
Sin3a	0.417628	0.0413603	0.109	0.087	1	0.0793021
Rgs12	0.502207	0.0413603	0.1	0.082	1	0.0766868
Atp2a3	0.512999	0.0412964	0.209	0.185	1	0.152303
Brd7	0.827508	0.0412964	0.191	0.188	1	0.147072
Mrpl23	0.604694	0.0412194	0.355	0.337	1	0.260496
Trub1	0.0752002	0.0411497	0.055	0.025	1	0.037808
Parm1	0.175476	0.0411497	0.045	0.024	1	0.0351927
Pwwp2a	0.383977	0.0411247	0.1	0.077	1	0.0730008
Errfi1	0.220657	0.0411021	0.164	0.121	1	0.113424
Nfat5	0.246909	0.0411021	0.164	0.123	1	0.113424
Anp32e	0.551877	0.0410454	0.309	0.286	1	0.221618
Kat2a	0.0355697	0.040898	0.045	0.016	1	0.0315067
Osbpl5	0.134797	0.040898	0.036	0.016	1	0.0288914
Naa80	0.206245	0.0408853	0.1	0.067	1	0.0693147
Nsrp1	0.484512	0.0408738	0.136	0.115	1	0.101892
Mug2	0.00543967	0.040642	0.036	0.008	1	0.0252054
Kansl1l	0.0454507	0.040642	0.027	0.008	1	0.0225901
Ccdc186	0.325783	0.040642	0.082	0.058	1	0.0603981
C9	0.282162	0.0404172	0.182	0.142	1	0.129713
RGD1308706	0.430515	0.0404172	0.182	0.154	1	0.129713
Ube4a	0.398867	0.0404065	0.127	0.102	1	0.0919048
Gtf2h1	0.627436	0.0404065	0.118	0.105	1	0.0892895
Proser1	0.176732	0.0403946	0.082	0.051	1	0.056712
Kdm5a	0.671196	0.0402442	0.309	0.297	1	0.22899
Fam76b	0.399545	0.0401891	0.173	0.143	1	0.123411
Gnl3l	0.583601	0.0401891	0.164	0.146	1	0.120796
R3hdm1	0.2893	0.0401672	0.127	0.095	1	0.0882187
Tlk2	0.604354	0.0401672	0.109	0.095	1	0.0829881
Arrdc3	0.296222	0.040143	0.064	0.042	1	0.0477954
Ifih1	0.296222	0.040143	0.064	0.042	1	0.0477954
Spata5	0.324035	0.040143	0.064	0.043	1	0.0477954
Atp6v1h	0.275809	0.039924	0.118	0.087	1	0.0819174
Rassf2	0.292937	0.039924	0.118	0.088	1	0.0819174
Rexo1	0.420014	0.039924	0.109	0.087	1	0.0793021
Snx9	0.131508	0.0398872	0.064	0.035	1	0.0441094
Frg1	0.429444	0.0397634	0.209	0.179	1	0.148617
Kmt5b	0.301996	0.0397222	0.164	0.128	1	0.113424
Ccdc112	0.205659	0.0396271	0.045	0.025	1	0.0351927
Aamp	0.941565	0.0396271	0.255	0.273	1	0.20224
C8a	0.176289	0.0394259	0.1	0.065	1	0.0693147
Prr14l	0.260287	0.0394259	0.1	0.07	1	0.0693147
Ino80	0.837644	0.0394259	0.073	0.069	1	0.0614688
Max	0.477766	0.0393624	0.236	0.208	1	0.171207
Fpgs	0.0358827	0.0393624	0.045	0.016	1	0.0315067
Sv2a	0.167236	0.0393624	0.036	0.017	1	0.0288914
LOC681325	0.373819	0.0392406	0.136	0.108	1	0.0982061
Tmem173	0.446352	0.0392406	0.136	0.113	1	0.0982061
Pcbd1	0.153136	0.0391706	0.091	0.056	1	0.0630134
Proc	0.154331	0.0391706	0.091	0.056	1	0.0630134
L3mbtl3	0.239627	0.0391706	0.091	0.062	1	0.0630134
Aftph	0.239627	0.0391706	0.091	0.062	1	0.0630134
Lcmt2	0.0103893	0.0390932	0.036	0.009	1	0.0252054
Hdac6	0.0103893	0.0390932	0.036	0.009	1	0.0252054
Zrsr1	0.177989	0.0389111	0.082	0.051	1	0.056712
Ikbip	0.215204	0.0389111	0.082	0.053	1	0.056712
Pspc1	0.215204	0.0389111	0.082	0.053	1	0.056712
Ofd1	0.302509	0.0389111	0.073	0.05	1	0.0540968
Elp3	0.381172	0.0389111	0.073	0.053	1	0.0540968
Golgb1	0.956963	0.0388313	0.136	0.144	1	0.11295
Fsip1	5.08668e-07	0.0388192	0.027	0	0.00593107	0.018904
Meiob	5.08668e-07	0.0388192	0.027	0	0.00593107	0.018904
Dclk2	4.15756e-05	0.0388192	0.018	0	0.484771	0.0162887
Fancc	4.15756e-05	0.0388192	0.018	0	0.484771	0.0162887
Nol11	0.325201	0.0387437	0.127	0.097	1	0.0882187
Mospd2	0.607135	0.0387437	0.109	0.095	1	0.0829881
Zfp62	0.16688	0.0386472	0.073	0.043	1	0.0504107
Pacsin1	0.16688	0.0386472	0.073	0.043	1	0.0504107
Mllt10	0.601758	0.0386472	0.055	0.044	1	0.0451801
As3mt	0.340108	0.0384892	0.109	0.082	1	0.0793021
Ing1	0.684747	0.0384464	0.191	0.179	1	0.143386
Cwc15	0.639655	0.0383789	0.382	0.367	1	0.2794
Mrps2	0.132434	0.0383789	0.064	0.035	1	0.0441094
Celf1	0.151473	0.0383789	0.064	0.036	1	0.0441094
Trmt5	0.151473	0.0383789	0.064	0.036	1	0.0441094
Atg16l2	0.319306	0.0383789	0.055	0.036	1	0.0414941
Ndufv3.1	0.585241	0.0383139	0.245	0.225	1	0.177508
LOC288913	0.78057	0.0383139	0.227	0.222	1	0.172278
Ubn2	0.279788	0.0382307	0.109	0.079	1	0.0756161
Snw1	0.725032	0.0382089	0.182	0.172	1	0.137085
Tyw3	0.110305	0.038106	0.055	0.027	1	0.037808
Ttc27	0.271253	0.038106	0.045	0.027	1	0.0351927
Gin1	0.271253	0.038106	0.045	0.027	1	0.0351927
Hsf2	0.556832	0.038106	0.036	0.027	1	0.0325774
Ppcs	0.243778	0.0379679	0.1	0.069	1	0.0693147
Dtx2	0.420312	0.0379679	0.091	0.07	1	0.0666994
Ahsa1	0.629561	0.0379679	0.273	0.255	1	0.200098
Lsm1	0.80433	0.0379679	0.173	0.168	1	0.130784
Il2rg	0.359614	0.0379679	0.382	0.332	1	0.272028
Ppil3	0.347744	0.0378406	0.145	0.115	1	0.100821
Ganc	0.0632631	0.0378285	0.045	0.018	1	0.0315067
Eef1aknmt	0.0632631	0.0378285	0.045	0.018	1	0.0315067
Mis18a	0.0632631	0.0378285	0.045	0.018	1	0.0315067
Cct5	0.902425	0.0377955	0.536	0.578	1	0.433371
Prkar1a	0.470853	0.0377231	0.182	0.156	1	0.129713
Tet3	0.65309	0.0377007	0.073	0.063	1	0.0577828
LOC684797	0.34193	0.0376143	0.218	0.177	1	0.157533
Mterf2	0.0179323	0.0375461	0.036	0.01	1	0.0252054
Ano10	0.0179323	0.0375461	0.036	0.01	1	0.0252054
Spice1	0.0179323	0.0375461	0.036	0.01	1	0.0252054
Tma7	0.704666	0.037501	0.664	0.723	1	0.543706
Rev1	0.216632	0.0374291	0.082	0.053	1	0.056712
Pym1	0.236719	0.0374291	0.082	0.054	1	0.056712
Elp6	0.236719	0.0374291	0.082	0.054	1	0.056712
F12	0.451363	0.0374291	0.064	0.048	1	0.0514815
Itih1	0.250635	0.0373216	0.118	0.084	1	0.0856034
Tmc8	0.261465	0.0373216	0.127	0.093	1	0.0882187
Gtpbp4	0.310273	0.0373216	0.127	0.096	1	0.0882187
Khdrbs3	2.92277e-05	0.0372587	0.027	0.001	0.340795	0.018904
Pnmt	2.92277e-05	0.0372587	0.027	0.001	0.340795	0.018904
Agps	0.207877	0.037153	0.073	0.045	1	0.0504107
Micall1	0.207877	0.037153	0.073	0.045	1	0.0504107
Arfgef1	0.75585	0.0371307	0.191	0.183	1	0.143386
Dhrs7l1	0.174097	0.0370559	0.118	0.079	1	0.0819174
Ccdc58	0.424807	0.0370559	0.109	0.087	1	0.0793021
Snrpa1	0.533658	0.0369663	0.155	0.134	1	0.110809
Erp29	0.664887	0.0368996	0.436	0.426	1	0.328267
Rps6	0.451211	0.0368924	0.336	0.3	1	0.240522
Orai2	0.62126	0.0368835	0.191	0.174	1	0.1397
Hsd3b7	0.152493	0.0368722	0.064	0.036	1	0.0441094
Dusp10	0.152493	0.0368722	0.064	0.036	1	0.0441094
Grpel2	0.152493	0.0368722	0.064	0.036	1	0.0441094
Prpf39	0.320809	0.0368722	0.055	0.036	1	0.0414941
Foxn3	0.420866	0.0368067	0.245	0.211	1	0.173822
Sc5d	0.183968	0.0367858	0.109	0.073	1	0.0756161
Lrif1	0.433675	0.0367858	0.1	0.079	1	0.0730008
Idh3a	0.459071	0.0367858	0.1	0.08	1	0.0730008
Otc	0.473963	0.0367062	0.136	0.114	1	0.101892
Il4r	0.62449	0.0366326	0.182	0.166	1	0.133399
Tm4sf4	0.0391121	0.0365866	0.055	0.022	1	0.037808
Cbwd1	0.130908	0.0365866	0.055	0.028	1	0.037808
Tmem69	0.130908	0.0365866	0.055	0.028	1	0.037808
Gpr155	0.606391	0.0365866	0.036	0.028	1	0.0325774
Nfx1	0.245471	0.0365113	0.1	0.069	1	0.0693147
Tpt1	0.0762338	0.0365058	1	1	1	1.55526
Smg1	0.678916	0.036442	0.127	0.116	1	0.0955908
Uroc1	0.0489311	0.0362961	0.045	0.017	1	0.0315067
Ppm1k	0.0810392	0.0362961	0.045	0.019	1	0.0315067
Rmnd5a	0.0810392	0.0362961	0.045	0.019	1	0.0315067
Phc1	0.0810392	0.0362961	0.045	0.019	1	0.0315067
Nhej1	0.0810392	0.0362961	0.045	0.019	1	0.0315067
Ehmt1	0.655403	0.0362323	0.073	0.063	1	0.0577828
Atf1	0.488156	0.0361194	0.173	0.148	1	0.123411
Tcp11l2	0.593903	0.0361194	0.164	0.146	1	0.120796
Id4	0.0181033	0.0360006	0.036	0.01	1	0.0252054
Nrarp	0.0285802	0.0360006	0.036	0.011	1	0.0252054
Kiz	0.0285802	0.0360006	0.036	0.011	1	0.0252054
Ccdc191	0.0285802	0.0360006	0.036	0.011	1	0.0252054
Ficd	0.0285802	0.0360006	0.036	0.011	1	0.0252054
Hdac10	0.141304	0.0360006	0.027	0.011	1	0.0225901
Dennd3	0.238235	0.0359487	0.082	0.054	1	0.056712
Pbx2	0.329736	0.035901	0.127	0.097	1	0.0882187
LOC100360573	0.500402	0.035901	0.118	0.098	1	0.0856034
Nit2	0.502922	0.0358569	0.164	0.141	1	0.11711
Rbm27	0.520343	0.0358569	0.164	0.142	1	0.11711
Smco4	0.398959	0.0358162	0.218	0.184	1	0.151232
Ddt	0.851014	0.0358007	0.4	0.455	1	0.336236
Tspan33	0.000336583	0.0356999	0.027	0.002	1	0.018904
Mns1	0.000336583	0.0356999	0.027	0.002	1	0.018904
Fam8a1	0.000336583	0.0356999	0.027	0.002	1	0.018904
Stard13	0.000336583	0.0356999	0.027	0.002	1	0.018904
Inppl1	0.0105117	0.0356999	0.018	0.002	1	0.0162887
Cavin3	0.209204	0.0356603	0.073	0.045	1	0.0504107
Pwp1	0.209204	0.0356603	0.073	0.045	1	0.0504107
Med19	0.23087	0.0356603	0.073	0.047	1	0.0504107
Cyfip2	0.664548	0.0355038	0.273	0.258	1	0.200098
Map4	0.442255	0.0353197	0.145	0.12	1	0.104507
Slfn5	0.93591	0.0351054	0.573	0.657	1	0.518511
Setd4	0.131777	0.0350688	0.055	0.028	1	0.037808
Kdm4b	0.153523	0.0350688	0.055	0.029	1	0.037808
Brat1	0.153523	0.0350688	0.055	0.029	1	0.037808
Gsta5	0.240435	0.0350688	0.045	0.026	1	0.0351927
Mthfd1l	0.345387	0.0350688	0.045	0.029	1	0.0351927
Nup50	0.304408	0.0350563	0.1	0.073	1	0.0693147
Mterf4	0.304408	0.0350563	0.1	0.073	1	0.0693147
Ppp2r5a	0.760777	0.0349985	0.327	0.321	1	0.245278
Syf2	0.934461	0.0349774	0.427	0.45	1	0.329337
AABR07021823.1	0.508085	0.0347654	0.173	0.149	1	0.123411
Apof	0.475627	0.0347654	0.073	0.056	1	0.0577828
Zfp507	0.0816198	0.0347654	0.045	0.019	1	0.0315067
Inpp5a	0.0816198	0.0347654	0.045	0.019	1	0.0315067
Lemd3	0.0816198	0.0347654	0.045	0.019	1	0.0315067
Dld	0.439612	0.0344817	0.118	0.095	1	0.0856034
Gfpt1	0.785803	0.0344817	0.1	0.093	1	0.0793021
Ptgr1	0.0181033	0.0344568	0.036	0.01	1	0.0252054
Mcoln1	0.0427303	0.0344568	0.036	0.012	1	0.0252054
F9	0.42963	0.0341934	0.109	0.087	1	0.0793021
Trnt1	0.542365	0.0341934	0.109	0.092	1	0.0793021
Pdcd11	0.689817	0.0341934	0.1	0.09	1	0.0766868
Sacs	0.210536	0.0341691	0.073	0.045	1	0.0504107
Mfn1	0.232286	0.0341691	0.073	0.047	1	0.0504107
RGD1560455	0.232286	0.0341691	0.073	0.047	1	0.0504107
Actr1b	0.232286	0.0341691	0.073	0.047	1	0.0504107
Cluh	0.232286	0.0341691	0.073	0.047	1	0.0504107
Zfp267	0.00172804	0.0341428	0.027	0.003	1	0.018904
Slc9a7	0.00172804	0.0341428	0.027	0.003	1	0.018904
Itpk1	0.00172804	0.0341428	0.027	0.003	1	0.018904
Foxr1	0.00172804	0.0341428	0.027	0.003	1	0.018904
Bmi1	0.00172804	0.0341428	0.027	0.003	1	0.018904
Zfp964	0.00172804	0.0341428	0.027	0.003	1	0.018904
AABR07042821.1	0.52655	0.0341334	0.464	0.432	1	0.343485
Hp1bp3	0.540885	0.0340475	0.318	0.291	1	0.227919
Zfp36	0.507588	0.0339951	0.209	0.184	1	0.159675
Top1	0.529642	0.0339659	0.191	0.168	1	0.136014
Hmgcs1	0.794463	0.0339659	0.173	0.167	1	0.130784
Aldh3a2	0.288392	0.0339345	0.155	0.118	1	0.107123
Snrnp48	0.481609	0.0339345	0.145	0.122	1	0.104507
Naa10	0.304108	0.0339004	0.109	0.08	1	0.0756161
Tmem222	0.463858	0.0339004	0.1	0.08	1	0.0730008
Nf2	0.220825	0.0338635	0.064	0.039	1	0.0441094
Polg2	0.220825	0.0338635	0.064	0.039	1	0.0441094
Tbl1xr1	0.545682	0.0336914	0.182	0.16	1	0.129713
Zwint	0.576206	0.0336488	0.136	0.119	1	0.0982061
Scamp4	0.326757	0.0336027	0.1	0.074	1	0.0693147
Phf20l1.1	0.502377	0.0336027	0.091	0.074	1	0.0666994
Eif2s3y	0.646245	0.0335526	0.291	0.274	1	0.212701
Cars	0.346835	0.0335526	0.045	0.029	1	0.0351927
Ahi1	0.384753	0.0335526	0.045	0.03	1	0.0351927
Setd2	0.641941	0.0334628	0.209	0.193	1	0.152303
Cd22	0.307611	0.0333	0.091	0.065	1	0.0630134
Cyp4f5	0.124671	0.0332363	0.045	0.022	1	0.0315067
Slc35e3	0.124671	0.0332363	0.045	0.022	1	0.0315067
Capn15	0.124671	0.0332363	0.045	0.022	1	0.0315067
AABR07001435.1	0.326603	0.0332363	0.036	0.022	1	0.0288914
Apoa4	0.509516	0.0331297	0.155	0.132	1	0.114495
Trim33	0.307489	0.0329923	0.082	0.057	1	0.056712
Ube4b	0.307489	0.0329923	0.082	0.057	1	0.056712
Zfp560	0.0606465	0.0329146	0.036	0.013	1	0.0252054
Ccdc15	0.0606465	0.0329146	0.036	0.013	1	0.0252054
Tfdp2	0.0606465	0.0329146	0.036	0.013	1	0.0252054
Slx4	0.0606465	0.0329146	0.036	0.013	1	0.0252054
Smarce1	0.534791	0.0328517	0.327	0.299	1	0.230534
Creb3l3	0.153049	0.0326795	0.073	0.042	1	0.0504107
Cpt1a	0.211874	0.0326795	0.073	0.045	1	0.0504107
Zfp329	0.280486	0.0326795	0.073	0.049	1	0.0504107
Bysl	0.280486	0.0326795	0.073	0.049	1	0.0504107
Zfp579	0.00557867	0.0325873	0.027	0.004	1	0.018904
Cep170b	0.00557867	0.0325873	0.027	0.004	1	0.018904
Lmbr1l	0.00557867	0.0325873	0.027	0.004	1	0.018904
Tmem163	0.00557867	0.0325873	0.027	0.004	1	0.018904
Lig4	0.00557867	0.0325873	0.027	0.004	1	0.018904
Tead3	0.00557867	0.0325873	0.027	0.004	1	0.018904
Cfhr1	0.186899	0.0325506	0.155	0.109	1	0.107123
Galt	0.222126	0.0323614	0.064	0.039	1	0.0441094
Pus3	0.246937	0.0323614	0.064	0.04	1	0.0441094
Hes6	0.391633	0.0322542	0.145	0.117	1	0.100821
E2f4	0.426702	0.0322542	0.145	0.119	1	0.100821
Rnf20	0.558878	0.0322542	0.136	0.118	1	0.0982061
Mri1	0.504748	0.0321505	0.091	0.074	1	0.0666994
Eya3	0.133528	0.0320379	0.055	0.028	1	0.037808
Aox1	0.311586	0.0320379	0.045	0.028	1	0.0351927
Esf1	0.485906	0.0319835	0.255	0.224	1	0.180124
Pigy	0.577566	0.0319531	0.127	0.11	1	0.0919048
Sppl3	0.599127	0.0319531	0.127	0.111	1	0.0919048
Zmpste24	0.309471	0.0318361	0.091	0.065	1	0.0630134
Ints4	0.125457	0.0317089	0.045	0.022	1	0.0315067
Cnst	0.125457	0.0317089	0.045	0.022	1	0.0315067
Rpap1	0.150466	0.0317089	0.045	0.023	1	0.0315067
Sgta	0.319142	0.0316473	0.127	0.096	1	0.0882187
Gatad2b	0.372827	0.0316473	0.127	0.1	1	0.0882187
Tf	0.594632	0.0316333	0.764	0.845	1	0.873828
Smarca4	0.568225	0.0315941	0.2	0.179	1	0.142315
Cers2	0.797146	0.0315941	0.182	0.175	1	0.137085
Vars	0.286281	0.0315164	0.082	0.056	1	0.056712
Necap1	0.309259	0.0315164	0.082	0.057	1	0.056712
Larp1	0.333015	0.0315164	0.082	0.058	1	0.056712
Wdr83	0.333015	0.0315164	0.082	0.058	1	0.056712
Sash3	0.626385	0.0313952	0.309	0.289	1	0.221618
Mon2	0.0824569	0.0313741	0.036	0.014	1	0.0252054
Mmd	0.0824569	0.0313741	0.036	0.014	1	0.0252054
Crb3	0.284824	0.0313741	0.027	0.014	1	0.0225901
Slc35b4	0.380481	0.0313366	0.118	0.092	1	0.0819174
Esco1	0.602046	0.0313041	0.182	0.163	1	0.133399
Cdk11b	0.67078	0.0312758	0.264	0.248	1	0.190111
Nop9	0.282078	0.0311914	0.073	0.049	1	0.0504107
Sult1b1	0.262916	0.031168	0.155	0.116	1	0.107123
Osbpl6	0.0134575	0.0310335	0.027	0.005	1	0.018904
Nup160	0.0134575	0.0310335	0.027	0.005	1	0.018904
Aptx	0.0134575	0.0310335	0.027	0.005	1	0.018904
Espl1	0.0134575	0.0310335	0.027	0.005	1	0.018904
Dis3l2	0.0134575	0.0310335	0.027	0.005	1	0.018904
Neo1	0.0705051	0.0310335	0.018	0.004	1	0.0162887
Slc38a10	0.121603	0.0310335	0.018	0.005	1	0.0162887
Pggt1b	0.121603	0.0310335	0.018	0.005	1	0.0162887
Zfp24	0.388192	0.0310208	0.109	0.084	1	0.0756161
Cse1l	0.40942	0.0310208	0.109	0.085	1	0.0756161
Cdk12	0.397427	0.0310098	0.191	0.158	1	0.132328
Fkrp	0.274439	0.030861	0.064	0.041	1	0.0441094
Cdk5	0.49859	0.030861	0.055	0.041	1	0.0414941
Pum2	0.666579	0.030861	0.355	0.338	1	0.260496
Selenoh	0.990873	0.0307435	0.418	0.447	1	0.326722
Gon7	0.452913	0.030711	0.182	0.154	1	0.126027
Acat1	0.719175	0.030711	0.164	0.153	1	0.120796
Cpsf7	0.330792	0.0306998	0.1	0.074	1	0.0693147
Prmt1	0.440798	0.0305491	0.136	0.111	1	0.0945201
Zfp451	0.23288	0.0305249	0.055	0.032	1	0.037808
Mon1a	0.426972	0.0305249	0.045	0.031	1	0.0351927
Sil1	0.426972	0.0305249	0.045	0.031	1	0.0351927
Gtpbp10	0.46705	0.0305249	0.045	0.032	1	0.0351927
Evi2a	0.835749	0.0304372	0.218	0.214	1	0.165976
Eif2b5	0.333411	0.0303736	0.091	0.066	1	0.0630134
Bcat2	0.379478	0.0303736	0.091	0.068	1	0.0630134
Eif2b3	0.550652	0.0303736	0.082	0.067	1	0.0603981
Fxyd1	0.08338	0.030183	0.045	0.019	1	0.0315067
Fam216a	0.178801	0.030183	0.045	0.024	1	0.0315067
Msh2	0.359429	0.030042	0.082	0.06	1	0.056712
Prr3	0.359429	0.030042	0.082	0.06	1	0.056712
Slco1b2	0.394111	0.0299103	0.109	0.084	1	0.0793021
Med13l	0.52709	0.0299103	0.109	0.091	1	0.0793021
Cyp8b1	0.0615228	0.0298352	0.036	0.013	1	0.0252054
Gtpbp1	0.0830024	0.0298352	0.036	0.014	1	0.0252054
Prodh1	0.0830024	0.0298352	0.036	0.014	1	0.0252054
Fam168a	0.108163	0.0298352	0.036	0.015	1	0.0252054
Pdxp	0.108163	0.0298352	0.036	0.015	1	0.0252054
Sec14l2	0.108163	0.0298352	0.036	0.015	1	0.0252054
Smad5	0.108163	0.0298352	0.036	0.015	1	0.0252054
Itih2	0.339805	0.0298352	0.027	0.015	1	0.0225901
Elob	0.770583	0.0298203	0.627	0.714	1	0.534316
Rnf2	0.334582	0.0297049	0.073	0.051	1	0.0504107
Utp18	0.334582	0.0297049	0.073	0.051	1	0.0504107
Tnfrsf26	0.52264	0.0297049	0.064	0.05	1	0.0477954
Wdr83os	0.774282	0.0295296	0.418	0.415	1	0.308292
Tsen2	0.0267079	0.0294814	0.027	0.006	1	0.018904
AABR07062583.1	0.0267079	0.0294814	0.027	0.006	1	0.018904
RGD1563680	0.0267079	0.0294814	0.027	0.006	1	0.018904
Helz2	0.0267079	0.0294814	0.027	0.006	1	0.018904
Mecr	0.0267079	0.0294814	0.027	0.006	1	0.018904
Snx29	0.0267079	0.0294814	0.027	0.006	1	0.018904
Zfp438	0.0267079	0.0294814	0.027	0.006	1	0.018904
Bbs2	0.0267079	0.0294814	0.027	0.006	1	0.018904
Gas2	0.18434	0.0294814	0.018	0.006	1	0.0162887
Pdap1	0.947328	0.0294591	0.227	0.232	1	0.172278
Fam172a	0.249727	0.0293621	0.064	0.04	1	0.0441094
Smim12	0.562096	0.0291463	0.127	0.109	1	0.0919048
Srsf9	0.436048	0.0290485	0.173	0.144	1	0.119725
Tat	0.206918	0.0290134	0.055	0.031	1	0.037808
Tp53bp1	0.262887	0.0290134	0.055	0.034	1	0.037808
Cul4a	0.262887	0.0290134	0.055	0.034	1	0.037808
Gltpd2	0.351198	0.0290134	0.045	0.029	1	0.0351927
Ddx51	0.509574	0.0290134	0.045	0.034	1	0.0351927
Phf14	0.59173	0.0289566	0.2	0.18	1	0.142315
Nifk	0.640031	0.0289566	0.2	0.183	1	0.142315
Fbxo9	0.335357	0.0289127	0.091	0.066	1	0.0630134
Smg5	0.58151	0.0289127	0.082	0.068	1	0.0603981
Angptl3	0.350283	0.0288185	0.118	0.09	1	0.0856034
Iws1	0.455338	0.0288185	0.127	0.104	1	0.0882187
Mettl23	0.603386	0.0288185	0.118	0.103	1	0.0856034
Hsph1	0.846202	0.0288185	0.109	0.105	1	0.0829881
Scly	0.179797	0.0286588	0.045	0.024	1	0.0315067
Fut4	0.209547	0.0286588	0.045	0.025	1	0.0315067
Pou2f1	0.209547	0.0286588	0.045	0.025	1	0.0315067
Ppp1r2	0.734313	0.0286472	0.182	0.171	1	0.133399
Akt1s1	0.336722	0.0285692	0.082	0.058	1	0.056712
Psen2	0.336722	0.0285692	0.082	0.058	1	0.056712
Med14	0.361357	0.0285692	0.082	0.06	1	0.056712
Cluap1	0.361357	0.0285692	0.082	0.06	1	0.056712
Acss1	0.386678	0.0285692	0.082	0.061	1	0.056712
Yars	0.386678	0.0285692	0.082	0.061	1	0.056712
Acot2	0.540916	0.0285692	0.073	0.058	1	0.0540968
Dph5	0.60256	0.0285692	0.073	0.061	1	0.0540968
Serf2	0.242413	0.0285069	0.964	0.974	1	1.06721
Ngrn	0.424509	0.0284069	0.155	0.127	1	0.107123
Gtf2i	0.609823	0.0284069	0.145	0.129	1	0.104507
Rnf44	0.801503	0.0284069	0.136	0.13	1	0.101892
AABR07054368.1	0.108822	0.028298	0.036	0.015	1	0.0252054
Kyat3	0.137657	0.028298	0.036	0.016	1	0.0252054
Ap5s1	0.137657	0.028298	0.036	0.016	1	0.0252054
RGD1359108	0.137657	0.028298	0.036	0.016	1	0.0252054
Akt3	0.137657	0.028298	0.036	0.016	1	0.0252054
LOC100912489	0.340973	0.028298	0.027	0.015	1	0.0225901
Traf3ip1	0.397075	0.028298	0.027	0.016	1	0.0225901
Cbs	0.397075	0.028298	0.027	0.016	1	0.0225901
Rps6kb2	0.363153	0.0282199	0.073	0.052	1	0.0504107
Pced1a	0.363153	0.0282199	0.073	0.052	1	0.0504107
Mpg	0.363153	0.0282199	0.073	0.052	1	0.0504107
Wfdc2	0.801701	0.0282199	0.055	0.05	1	0.0451801
Stoml2	0.74388	0.0279541	0.2	0.189	1	0.146002
Il33	0.026925	0.0279309	0.027	0.006	1	0.018904
Aspdh	0.0462074	0.0279309	0.027	0.008	1	0.018904
Crtc3	0.0462074	0.0279309	0.027	0.008	1	0.018904
Mnd1	0.0462074	0.0279309	0.027	0.008	1	0.018904
Rnf208	0.0462074	0.0279309	0.027	0.008	1	0.018904
Gle1	0.0462074	0.0279309	0.027	0.008	1	0.018904
AABR07052529.1	0.0462074	0.0279309	0.027	0.008	1	0.018904
Zbtb18	0.0462074	0.0279309	0.027	0.008	1	0.018904
Tlcd1	0.0462074	0.0279309	0.027	0.008	1	0.018904
Acot12	0.255208	0.0279309	0.018	0.008	1	0.0162887
LOC100911991	0.255208	0.0279309	0.018	0.008	1	0.0162887
Cab39l	0.304821	0.0278647	0.064	0.042	1	0.0441094
F13b	0.430874	0.0278647	0.055	0.039	1	0.0414941
Ubr2	0.591298	0.0278029	0.091	0.077	1	0.0666994
Mtrr	0.294493	0.0275035	0.055	0.035	1	0.037808
Strada	0.294493	0.0275035	0.055	0.035	1	0.037808
Trim65	0.294493	0.0275035	0.055	0.035	1	0.037808
Atp10d	0.407707	0.0274532	0.091	0.069	1	0.0630134
Stk24	0.432298	0.0274532	0.091	0.07	1	0.0630134
Pus1	0.583887	0.0274532	0.082	0.068	1	0.0603981
Ube3c	0.612722	0.0274532	0.082	0.069	1	0.0603981
AABR07049755.1	0.478365	0.0274062	0.127	0.105	1	0.0882187
Gpatch8	0.736316	0.0272816	0.218	0.207	1	0.158604
Lsm8	0.703984	0.0272448	0.255	0.24	1	0.18381
Ankrd12	0.881919	0.0272448	0.218	0.232	1	0.172278
Eif4a2	0.998426	0.0272101	0.264	0.269	1	0.200098
Slc22a1	0.127038	0.0271361	0.045	0.022	1	0.0315067
Serpini1	0.151357	0.0271361	0.045	0.023	1	0.0315067
Ccdc17	0.180796	0.0271361	0.045	0.024	1	0.0315067
Dnajc18	0.210646	0.0271361	0.045	0.025	1	0.0315067
Pklr	0.242548	0.0271361	0.045	0.026	1	0.0315067
Dph7	0.242548	0.0271361	0.045	0.026	1	0.0315067
Rbl1	0.242548	0.0271361	0.045	0.026	1	0.0315067
Pank4	0.242548	0.0271361	0.045	0.026	1	0.0315067
Chek2	0.242548	0.0271361	0.045	0.026	1	0.0315067
Msh3	0.469144	0.0271361	0.036	0.025	1	0.0288914
Atf4	0.877439	0.0271166	0.355	0.358	1	0.271555
Fam136a	0.338584	0.0270978	0.082	0.058	1	0.056712
Smg7	0.36329	0.0270978	0.082	0.06	1	0.056712
E2f6	0.388679	0.0270978	0.082	0.061	1	0.056712
Mtpn	0.604828	0.0270978	0.073	0.061	1	0.0540968
Orc2	0.833162	0.0270978	0.064	0.06	1	0.0514815
Mapkapk5	0.899868	0.0270978	0.064	0.062	1	0.0514815
Aldh8a1	0.921849	0.0270619	0.091	0.09	1	0.0740715
Got2	0.552345	0.026967	0.218	0.194	1	0.154918
AABR07002945.2	0.170742	0.0267624	0.036	0.017	1	0.0252054
[truncated: 10,125 more rows]

## Sheet: cluster-4
	p_val	avg_log2FC	pct.1	pct.2	p_val_adj	avg_exp
[truncated: 11,660 more rows]

[truncated: 9 more sheets: cluster-5, cluster-6, cluster-7, cluster-8, cluster-9, cluster-10, cluster-11, cluster-12, cluster-13]
